# Supplementary material for: Whole-body transcriptome of selectively bred, resistant-, control-, and susceptible-line rainbow trout following experimental challenge with Flavobacterium psychrophilum
Source: Front Genet. 2015 Jan 8;5:453. doi: 10.3389/fgene.2014.00453 (PMC4288049; doi:10.3389/fgene.2014.00453)
Supplement: Supplementary file 1 [file Table1.XLSX]

## Sheet: Supplemental Table 1
Supplemental Table 1. Genes and primer sequences used in qPCR analysis to validate RNA-Seq data.
Accession No	Annotation	Primer Sequence	Primer Type	Melting Temp (°C)	Amplicon Size (bp)
GSONMT00058133001	Hemoglobin subunit beta-1	5'TTGAATGGACAGACGCAGAG3'	Forward	60	90-110
		5'GACTCTTCCCAGAGCCAGTG3'	Reverse
GSONMT00038072001	5-aminolevulinate erythroid- mitochondrial-like	5'AATCCCCAAGGAGAGGAAGA3'	Forward	60	90-110
		5'GGCAAAATGACGCTTTGAGT3'	Reverse
GSONMT00082810001	Cytosolic purine 5 -nucleotidase-like	5'GCGGTGACCTATAGGATGGA3'	Forward	57	90-110
		5'AGTTGGCTGGCAAACAGAGT3'	Reverse
GSONMT00016296001	Serum amyloid A	5'TTACGTCCCCAGTGGTTAGC3'	Forward	60	90-110
		5'AGTAATGGCCGGGAGATGAT3'	Reverse
GSONMT00013855001	Toll-like receptor 5 membrane form	5'GCCTGAAGGACTTTCTGACG3'	Forward	60.6	90-110
		5'GAGGGGAACTCACAGCTGAA3'	Reverse
GSONMT00059090001	Interleukin-8	5'CACTGAGATCATTGCCACTCTGA3'	Forward	60	90-110
		5'ATGACCCTCTTGACCCACGG3'	Reverse
