# Supplementary material for: Whole-body transcriptome of selectively bred, resistant-, control-, and susceptible-line rainbow trout following experimental challenge with Flavobacterium psychrophilum
Source: Front Genet. 2015 Jan 8;5:453. doi: 10.3389/fgene.2014.00453 (PMC4288049; doi:10.3389/fgene.2014.00453)
Supplement: Supplementary file 2 [file Table2.XLSX]

## Sheet: Qlucore q<0.05
Table S2. Complete list of differentially regulated genes in response to Fp infection across all 24 samples using Qlucore Omics Explorer 3.0.
	[Qlucore variable list version]	1
	[timestamp]	2014-10-20 18:03:31
	[total variables]	46585
	[selected variables]	1884
	[total samples]	24
	[selected samples]	24
	[prefilter sigma]	0
	[statistical test]	Two group comparison by Infection: PBS <> other
	[p value]	0.00202015							ARS-Fp-R	ARS-Fp-R	ARS-Fp-R	ARS-Fp-R	ARS-Fp-R	ARS-Fp-R	ARS-Fp-R	ARS-Fp-R	ARS-Fp-C	ARS-Fp-C	ARS-Fp-C	ARS-Fp-C	ARS-Fp-C	ARS-Fp-C	ARS-Fp-C	ARS-Fp-C	ARS-Fp-S	ARS-Fp-S	ARS-Fp-S	ARS-Fp-S	ARS-Fp-S	ARS-Fp-S	ARS-Fp-S	ARS-Fp-S
	[q value]	0.0499514							Day 1	Day 1	Day 5	Day 5	Day 1	Day 1	Day 5	Day 5	Day 1	Day 1	Day 5	Day 5	Day 1	Day 1	Day 5	Day 5	Day 1	Day 1	Day 5	Day 5	Day 1	Day 1	Day 5	Day 5
									Fp	Fp	Fp	Fp	PBS	PBS	PBS	PBS	Fp	Fp	Fp	Fp	PBS	PBS	PBS	PBS	Fp	Fp	Fp	Fp	PBS	PBS	PBS	PBS
Number	Accession (Locus Tag)	Sequence Description (Automated)	t-Statistic	p-value	q-value	Difference	Fold change	R-statistic	Fp_R_D1_Tk25	Fp_R_D1_Tk26	Fp_R_D5_Tk25	Fp_R_D5_Tk26	PBS_R_D1_Tk27	PBS_R_D1_Tk28	PBS_R_D5_Tk27	PBS_R_D5_P2	Fp_C_D1_Tk33	Fp_C_D1_Tk34	Fp_C_D5_Tk33	Fp_C_D5_Tk34	PBS_C_D1_Tk35	PBS_C_D1_Tk36	PBS_C_D5_Tk35	PBS_C_D5_Tk36	Fp_S_D1_Tk29	Fp_S_D1_Tk30	Fp_S_D5_Tk29	Fp_S_D5_Tk30	PBS_S_D1_Tk31	PBS_S_D1_Tk32	PBS_S_D5_Tk31	PBS_S_D5_Tk32
1	GSONMT00034060001	14 kda transmembrane protein	-5.08863	4.25192e-05	0.00417001	-1.58483	0.333363	-0.735292	422.13	266.18	68.05	97.92	102.3	34.68	65.64	57.88	164.85	268.5	158.85	70.28	159.55	68.87	50.89	44.38	382.74	353.03	237.77	223.02	64.43	85.22	52.73	51.56
2	GSONMT00049537001	25-hydroxycholesterol 7-alpha-hydroxylase-like	-3.97382	0.00064288	0.0243484	-0.705187	0.613363	-0.646417	16.69	12.5	7.98	10.07	9.54	7.29	7.56	6.53	7.13	12.93	16.94	6.51	9.83	6.87	9	8.4	16.07	12.72	21.64	18.96	5.88	6.99	8.46	6.65
3	GSONMT00005287001	26s protease regulatory subunit 4	-3.56338	0.00173819	0.0452367	-0.245286	0.843648	-0.604939	41.56	34.7	50.68	39.98	36.82	38.09	35.81	37.94	40.17	41.93	52.76	43.47	32.09	39.19	33.05	34.63	38.67	39.98	47.72	52.37	33.35	38.31	46.4	34.87
4	GSONMT00071349001	26s protease regulatory subunit 4	-3.76153	0.00107703	0.0337267	-0.228842	0.85332	-0.625628	71.34	76.54	95.26	84.08	70.07	61.59	69.58	63.09	67.22	69.88	79.13	89.54	68.93	64.75	64.05	61.4	64.73	71.34	82.68	73.52	67.31	61.13	78.71	56.55
5	GSONMT00080776001	26s protease regulatory subunit 6a	-4.248	0.000329232	0.0158439	-0.244403	0.844165	-0.671286	148.97	148.54	200.79	176.88	138.18	131.25	140.04	156.01	142.93	152.79	173.51	157.9	147.86	121.74	132.65	131.22	141.6	138.11	170.76	174.74	131.38	121.84	145.58	124.2
6	GSONMT00077076001	26s protease regulatory subunit 6b isoform 1	-4.23887	0.00033666	0.0160855	-0.271383	0.828525	-0.670493	34.75	36.58	38.06	32.04	28.31	29.25	31.56	35.71	35.92	33.14	42.88	41.95	31.19	27.44	30.64	32.59	33.34	38.4	40.52	41.5	32.64	31.26	37.81	24.3
7	GSONMT00071943001	26s protease regulatory subunit 6b isoform 1	-4.14083	0.000427753	0.0187635	-0.23529	0.849514	-0.661822	42.46	43.42	49.95	42.02	40.16	33.39	37.99	44.18	42.04	38.96	53.54	50.32	40.12	40.6	40.49	37.17	42.93	43.78	47.34	49.11	34.68	36.72	44.7	33.56
8	GSONMT00028256001	26s protease regulatory subunit 7	-4.75052	9.65551e-05	0.00709466	-0.357553	0.780487	-0.711594	53.51	45.81	63.81	50	40.97	40.11	42.95	39.64	41.23	45.35	59.81	54.55	38.22	42.69	42.29	35.01	42.7	47.96	57.89	67.83	40.81	37.01	48.79	39.36
9	GSONMT00051769001	26s protease regulatory subunit 7	-4.1476	0.000420746	0.0185786	-0.342415	0.78872	-0.662429	45.79	44.15	48.02	47.15	35.38	30.83	38.19	38.11	38.1	46.04	48.97	47.82	44.4	35.82	29.73	29.18	31.07	38.08	40.49	44.73	31.65	29.39	39.93	28.7
10	GSONMT00005250001	26s protease regulatory subunit 7	-3.88241	0.000803085	0.027994	-0.243873	0.844475	-0.637635	55.72	57.22	72.96	52.37	47.52	50.49	51.28	51.87	49.71	49	62.53	55.34	50.09	44.07	44.24	42.11	55.25	59.16	65.67	65.59	52.12	51.52	58.29	46.29
11	GSONMT00067791001	26s protease regulatory subunit 8	-4.02941	0.000561414	0.022437	-0.299704	0.812419	-0.651635	34.92	35.69	40.56	31.44	27.62	27.55	32.8	35.77	31.3	36.63	40.89	42.02	34.14	26.94	31.58	28.21	36.21	41.93	39.06	43.17	28.21	27.9	42.16	27.3
12	GSONMT00066005001	26s proteasome non-atpase regulatory subunit 11	-6.06696	4.16995e-06	0.000925033	-0.59603	0.661572	-0.791139	55.95	35.19	37.77	32.73	30.39	30.25	26.97	32.08	45.78	42.53	45.68	52.24	33.25	34.26	28.28	26.24	52.18	56.92	43.12	60.74	28.64	33.54	38.78	24.69
13	GSONMT00014428001	26s proteasome non-atpase regulatory subunit 11	-4.45336	0.000199334	0.0114783	-0.517705	0.698482	-0.688543	5.02	6.4	5.75	5.48	4.03	4.68	5.78	5.1	4.64	6.07	6.63	8.79	4.14	3.2	4.63	4.39	8.07	6.6	7.12	8.53	3.97	4.78	6.61	3.86
14	GSONMT00043035001	26s proteasome non-atpase regulatory subunit 11	-5.58108	1.30635e-05	0.0018725	-0.36519	0.776366	-0.765549	38.05	33.11	33.18	31.4	31.93	30	26.71	28.12	38.15	35.94	35.26	37.71	31.18	32.4	28.97	25.78	41.6	45.14	39.35	46	28.08	30.52	34.53	24.28
15	GSONMT00022807001	26s proteasome non-atpase regulatory subunit 12	-5.50075	1.58142e-05	0.00211697	-0.372524	0.77243	-0.76093	43.08	36.1	42.25	34.85	33.22	31.56	30.94	32.93	36.09	36.23	39.8	45.53	38.91	30.96	27.44	26.73	42.61	43.9	43.62	46.01	33.55	31.33	37.02	25.02
16	GSONMT00072899001	26s proteasome non-atpase regulatory subunit 12	-5.41884	1.9228e-05	0.00238227	-0.321322	0.800336	-0.756097	66.49	56.96	61.54	55.05	53.51	44.56	45.31	48.99	57.14	61.65	59.1	57.48	63.68	52.39	47.16	43.73	61.65	67.3	62.41	67.99	45.89	47.72	56.99	41.08
17	GSONMT00072982001	26s proteasome non-atpase regulatory subunit 14	-5.02332	4.9792e-05	0.00470499	-0.357824	0.780341	-0.730912	49.4	39.64	52.87	37.24	34.75	31.22	36.55	38.24	37.99	42.64	46.9	48.47	38.27	34.9	37.74	31.05	39.07	45.95	53.71	49.64	36	29.8	43.35	31.39
18	GSONMT00003774001	26s proteasome non-atpase regulatory subunit 14	-4.44281	0.000204538	0.0116484	-0.28359	0.821544	-0.687684	69.6	55.15	74.82	52.97	51.74	46.12	53.93	59.52	57.13	60.12	64.8	64.82	55.02	48.01	49.7	46.17	52.92	60.43	60.88	63.2	47.19	42.2	60.31	45.78
19	GSONMT00060378001	26s proteasome non-atpase regulatory subunit 1-like	-4.66981	0.000117534	0.00801654	-0.443346	0.735427	-0.705549	39.93	39.17	39.99	30.49	28.79	32.77	27.89	33.29	36.89	46.15	33.47	40.9	44.94	30.14	28.18	23.7	38.36	47.73	44.18	47.47	29.47	24.51	32.62	22.88
20	GSONMT00060379001	26s proteasome non-atpase regulatory subunit 1-like	-4.52544	0.000167159	0.0102462	-0.420152	0.747346	-0.694337	27.49	23.52	26.22	22.31	22.7	16.55	13.02	20.32	18.73	22.96	20.11	21.67	20.01	15.59	15.05	16.5	23.57	24.96	23.76	20.01	22.65	15.41	17.36	12.9
21	GSONMT00060382001	26s proteasome non-atpase regulatory subunit 1-like	-5.32119	2.4292e-05	0.00276685	-0.388461	0.763944	-0.75017	47.52	39.42	45.47	40.32	36.8	45.27	31.03	40.11	42.61	44.19	47.2	44.73	34.92	37.05	30.25	31.78	48.8	47.84	52.08	58.36	34.94	37.65	40.34	27.97
22	GSONMT00050906001	26s proteasome non-atpase regulatory subunit 2	-6.06719	4.16773e-06	0.000925033	-0.435901	0.739232	-0.79115	32.43	27.41	33.15	26.5	23.99	24.1	22.91	27.25	26.47	26.79	31.64	33.95	23.4	22.67	19.96	20.74	30.8	33.39	34.45	34.71	20.72	24.1	28.3	17.39
23	GSONMT00045658001	26s proteasome non-atpase regulatory subunit 2-like	-6.18661	3.16031e-06	0.000795127	-0.441142	0.736551	-0.79687	38.71	32.31	36.83	30.36	25.54	26.9	27.31	29.12	32.98	32.78	37.26	41.91	32.33	26.07	25.73	25.22	38.27	38.4	39.27	42.7	24.49	27.27	35.34	21.03
24	GSONMT00040590001	26s proteasome non-atpase regulatory subunit 3	-5.82891	7.2736e-06	0.0013608	-0.36886	0.774394	-0.779087	43.99	37.95	44.95	34.46	32.07	31.95	32.83	36.16	42.64	39.11	45.53	50.25	37.68	33.03	31.76	31.18	41.21	47.51	42.26	49.46	32.28	31.68	42.65	28.72
25	GSONMT00019811001	26s proteasome non-atpase regulatory subunit 3	-3.62173	0.00151025	0.0416545	-0.248882	0.841548	-0.611164	40.67	34.17	39.62	34.18	36.34	36.1	32.55	35.27	38.57	37.39	45.52	49.26	33.53	34.95	31.53	32.33	40.6	46.1	44.74	49.04	33.77	34.47	46.99	32.04
26	GSONMT00051833001	26s proteasome non-atpase regulatory subunit 4-like	-4.42466	0.00021381	0.0119479	-0.248262	0.84191	-0.686199	106.99	108.96	132.08	121.63	95.62	90.47	104	105.07	100	108.59	116.89	106.73	105.63	78.76	94.94	90.73	98.52	112.74	98.48	122.02	79.61	90.27	99.7	88.48
27	GSONMT00069904001	26s proteasome non-atpase regulatory subunit 4-like	-3.59369	0.00161585	0.0435365	-0.156555	0.897165	-0.608187	105.37	95	109.37	96.14	87.61	88.36	84.74	94.56	82.83	93.33	98.48	96.59	90.94	86.34	89.77	84.78	91.87	91.01	107.18	102.15	88.26	72.81	95.27	84.9
28	GSONMT00064652001	26s proteasome non-atpase regulatory subunit 6	-3.905	0.000760156	0.0270113	-0.34221	0.788832	-0.639828	36.25	40.03	51.56	38.04	34.56	30.66	38.77	45.13	38.44	38.4	48.67	50.43	37.61	30.45	32.17	31.74	40.56	40.33	48.78	50.11	32.19	26.28	43.94	29.7
29	GSONMT00081952001	26s proteasome non-atpase regulatory subunit 6	-4.90678	6.60414e-05	0.0055937	-0.326612	0.797407	-0.722865	44.28	39.3	47.67	42.53	34.49	31.7	39.76	42.22	38.29	39.47	47.01	51.46	38.54	32.88	37.73	31.33	41.47	44.57	51.09	48.32	30.08	32.97	43.34	32.92
30	GSONMT00010772001	26s proteasome non-atpase regulatory subunit 7-like	-4.25929	0.000320275	0.0155579	-0.265071	0.832158	-0.672265	48.77	47.5	61.31	43.17	40.39	40.25	39.72	43.28	40.44	49.39	57.47	51.75	48.14	41.84	40.76	38.16	40.34	49.36	52.45	53.86	42.04	37.72	44.35	36.69
31	GSONMT00004737001	26s proteasome non-atpase regulatory subunit 7-like	-4.88731	6.92375e-05	0.0057017	-0.264694	0.832375	-0.721491	79.73	72.44	90.11	72.63	64.89	64.72	68.57	67.08	64.93	73.14	86.53	90.51	68	67.71	64.07	59.87	71.96	76.06	79.84	87.2	57.33	61.19	77.21	64.13
32	GSONMT00000084001	26s proteasome non-atpase regulatory subunit 8	-3.58794	0.00163839	0.0438326	-0.289977	0.817915	-0.607573	95.75	86.67	124.57	103.33	86.94	79.11	92.64	94.38	91.73	84.96	129.01	125.57	86.6	88.75	85.63	80.31	93.37	97.45	117.15	129.88	74.56	77.77	111.08	81.75
33	GSONMT00044326001	4f2 cell-surface antigen heavy chain-like	-3.8491	0.000870816	0.0296976	-0.989364	0.5037	-0.634371	180.41	88.15	40.01	80.57	68.83	57.47	32.81	35.14	123.93	118.36	65.21	35.84	91.36	58.31	39.98	40.77	118.26	155.85	139.79	123.03	54.95	61.48	36.45	30.47
34	GSONMT00041125001	4f2 cell-surface antigen heavy chain-like	-3.72999	0.00116257	0.0352822	-0.770323	0.586286	-0.622419	53.61	46.57	28.28	31.3	30.46	28.54	19.06	21.06	60.7	46.28	24.3	19.18	38.58	22.73	22.81	20.41	38.87	63.15	64.91	79.5	24.02	35.38	20.59	24.25
35	GSONMT00025505001	4-hydroxyphenylpyruvate dioxygenase	3.50953	0.00197836	0.0493819	0.367083	1.28974	0.599094	71.88	84.37	85.77	80.74	73.21	71.77	113.67	109.02	58.05	62.26	77.42	61.72	68.22	92.65	95.2	81.7	51.38	50.45	66.52	54.74	86.93	71.8	83.64	86.79
36	GSONMT00073635001	4-hydroxyphenylpyruvate dioxygenase	3.60477	0.00157329	0.0428607	0.562427	1.47675	0.609366	2.77	3.8	4.53	4.94	7.88	6.9	5.37	7.81	5.43	4.95	6.34	5.61	3.18	5.43	5.78	6.5	3.66	3.86	3.64	3.81	9.47	5.34	8.55	7.42
37	GSONMT00075859001	5 -amp-activated protein kinase subunit gamma-1-like	-5.13805	3.77376e-05	0.00385517	-0.471107	0.721411	-0.738546	24.53	20.89	19.98	19.78	17.03	13.8	16.58	17.98	16.54	17.4	22.78	20.58	12.35	13.56	14.84	15.31	17.45	17.56	23.81	27.96	12.32	14.68	18.83	12.2
38	GSONMT00037476001	5 -nucleotidase domain-containing protein 2	3.50986	0.00197676	0.0493819	0.202072	1.15035	0.599131	30.71	30.62	33.99	36.51	38.66	39.27	37	33.61	36.2	36.93	29.98	40.37	37.85	42.74	40.2	41.14	29.01	27.59	32.05	37.63	39.35	35.11	39	35.96
39	GSONMT00057864001	52 kda repressor of the inhibitor of the protein kinase	-4.01335	0.000583836	0.0231472	-0.259997	0.83509	-0.650137	13.99	10.49	12.54	10.32	10.26	8.42	9.46	9.96	9.74	10.92	9.46	12.3	9.63	9.83	9.57	8.07	10.59	12.07	10.88	10.8	8.06	10.42	10.39	7.82
40	GSONMT00022933001	5-aminolevulinate mitochondrial	-3.73269	0.00115498	0.0350975	-0.630209	0.646083	-0.622695	15.96	18.72	22.86	38.71	15.74	15.87	13.88	17.48	13.19	18.97	36.07	25.45	16.01	16.66	14.72	15.27	23.37	20.46	40.84	44.05	15.16	19.47	17.66	14.59
41	GSONMT00042964001	5-aminolevulinate mitochondrial	-4.27449	0.0003086	0.0151647	-0.572402	0.672496	-0.673576	26.9	22.17	24.02	24.69	21.12	17.11	19	22.92	19.84	31.01	39.31	31.75	30.58	16.95	16.09	18.81	33.42	23.74	38.3	45.61	19.48	20.07	22.5	14.83
42	GSONMT00035200001	6-phosphofructo-2-kinase fructose- -bisphosphatase 3-like isoform x1	-4.77062	9.19458e-05	0.00686425	-1.23808	0.423936	-0.713076	4.39	2.18	4.54	3.43	2.28	1.72	2.88	2.23	2.48	3.12	6.05	3.79	1.35	2	2.28	1.49	3.99	4.04	10.18	10.82	0.77	1.54	3.3	1.75
43	GSONMT00007666001	6-phosphofructo-2-kinase fructose- -bisphosphatase 3-like isoform x2	-4.99757	5.29952e-05	0.00482993	-0.84016	0.558582	-0.729159	11.68	7.44	10.46	11.52	6.33	5.06	7.24	7.81	7.6	7.52	15.53	15.25	4.7	8	7.43	5.35	9.71	11.26	15.63	19.3	4.25	6.45	9.97	5.83
44	GSONMT00067511001	6-phosphofructokinase type c-like isoform x1	-4.6436	0.000125289	0.00832629	-0.440609	0.736823	-0.703551	10.22	8.46	8.24	7.34	5.52	4.17	7.49	6.91	5.69	6.72	8.39	7.69	6.75	5.13	5.67	5.14	9.15	7.83	8.55	9.28	6.21	6.76	6.68	5.57
45	GSONMT00001777001	6-phosphogluconate decarboxylating-like	-4.84244	7.72116e-05	0.00600879	-0.47607	0.718934	-0.718292	183.74	173.49	246.28	172.18	153.8	117.02	144.68	139.54	131.5	138.69	188.52	165.22	132.81	131.15	107.02	110.81	141.45	173.79	198.2	210.85	110.88	124.9	152.22	95.06
46	GSONMT00015093001	78 kda glucose-regulated protein precursor	-7.71455	1.07328e-07	0.000138899	-1.72181	0.303169	-0.854464	20.66	15.86	18.01	25.05	7.67	5.54	6.84	8.94	15.06	13.1	42.93	28.84	12.24	8.03	8.01	5.65	27.3	19.18	52.25	46.08	5.16	7.69	10.86	5.51
47	GSONMT00068455001	78 kda glucose-regulated protein precursor	-7.1508	3.60872e-07	0.000262675	-1.45446	0.364892	-0.836171	157.93	132.19	163.5	229.28	69.98	62	76.81	86.2	138.42	122.54	373.1	250.8	105.88	75.67	78.76	61.39	188.89	173.29	439.5	396.17	72.14	72.14	112.87	60.34
48	GSONMT00007612001	7-alpha-hydroxycholest-4-en-3-one 12-alpha-hydroxylase-like	-3.68913	0.00128337	0.0376012	-0.764301	0.588739	-0.618216	22.7	23.45	12.37	14.73	20.47	8.46	13.03	12.44	8.91	17.03	17.46	11.34	8.62	11.03	8.38	6.85	25.47	13.15	30.6	21.9	7.51	12.93	11.43	6.67
49	GSONMT00052501001	a disintegrin and metalloproteinase with thrombospondin motifs 12	4.34432	0.000260188	0.0136559	0.815482	1.75989	0.679521	1.89	1.61	3.48	2.62	3.06	3.45	3.49	3.14	1.54	1.64	2.21	2.55	1.63	4.05	3.11	3.18	0.83	1.41	1.41	1.82	3.62	2.39	3.86	4.15
50	GSONMT00036269001	a disintegrin and metalloproteinase with thrombospondin motifs 2	3.76456	0.00106915	0.0336436	0.636188	1.55422	0.625934	0.66	0.38	1.12	1.12	1.38	1.25	0.99	1.1	0.83	0.56	1.13	1.02	0.78	1.36	1.14	0.94	0.52	0.61	0.58	0.95	1.27	1.44	1.27	1.18
51	GSONMT00047042001	abi gene family member 3-like isoform x2	-4.42925	0.000211429	0.0118617	-1.12544	0.458363	-0.686575	1.66	1.72	2.58	3.36	1.5	1.23	1.76	1.34	1.82	1.39	4.83	2.61	1.02	1.25	0.45	1.51	2.62	2.32	4.49	7.44	1.17	1.46	1.39	1.54
52	GSONMT00074627001	acetylcholine receptor subunit alpha-like	5.27005	2.74646e-05	0.00306086	0.446993	1.3632	0.746992	19.14	20.96	23.99	22.76	25.05	30.71	26.28	26.76	29.5	24.05	17.86	23.25	26.57	28.71	30.51	28.37	19.03	19.92	14.05	19.73	33.06	27.86	27.17	31.24
53	GSONMT00063749001	acetylcholinesterase collagenic tail peptide	3.98698	0.000622591	0.02395	0.713878	1.64021	0.64766	22.14	28.1	25.55	50.09	57.37	72.03	33.04	39.11	49.32	45.84	21.69	18.73	39.76	50.97	41.01	48.32	24.26	36.46	23.25	24.72	63.12	58.95	32.73	53.97
54	GSONMT00064601001	acetyl-coenzyme a synthetase 2- mitochondrial	-6.93697	5.77954e-07	0.000324385	-1.01836	0.493676	-0.828408	47.06	35.16	27.73	30.84	21.65	18.55	18.97	18.17	19.52	34.27	45.03	22.48	20.74	21.02	17.32	16.36	45.65	40.31	50.87	49.29	15.83	17.3	16.15	12.25
55	GSONMT00001577001	actin-related protein 2 isoform x2	3.91023	0.000750529	0.0269034	0.317488	1.24616	0.640335	14.01	13.77	22.4	16.37	18.56	18.98	17.87	18.45	13.95	16.3	15.28	19.59	19.24	19.56	18.53	17.86	12.29	13.26	13.55	12.93	16.46	18.41	19.14	22.98
56	GSONMT00034552001	activator of 90 kda heat shock protein atpase homolog 1-like	-6.00477	4.81941e-06	0.00100694	-0.3316	0.794655	-0.788076	54.6	48.09	53.41	41.18	37.59	41.03	32.68	44.72	47.07	47.4	50.36	58.2	45.49	43.77	39.82	37.45	49.91	56.32	50.97	52.29	40.69	37.93	43.78	39.67
57	GSONMT00065356001	activity-dependent neuroprotector homeobox	-3.51141	0.00196941	0.0493518	-0.174583	0.886024	-0.599301	9.43	7.73	9.31	9.2	7.11	8.07	7.87	8.27	7.87	7.96	8.08	9.23	6.87	7.25	8.25	8.75	8.95	9.17	8.2	8.96	7.09	6.74	8.73	7.35
58	GSONMT00067931001	acyl-coenzyme a synthetase mitochondrial	3.58792	0.00163849	0.0438326	0.416683	1.33485	0.607571	13.76	21.07	16.57	13.55	21.58	21.51	27.95	21.12	13.21	18.55	11.97	14.99	16.96	13.54	18.16	21.41	12.34	11.16	11.44	12.94	17.29	16.94	18.01	14.47
59	GSONMT00067932001	acyl-coenzyme a synthetase mitochondrial	3.62578	0.00149558	0.0414731	0.468975	1.38413	0.611591	5.91	7.04	4.92	3.77	8.51	6.2	8.25	9.06	3.59	3.82	5.28	7.32	4.74	7.5	5.67	5.48	4.74	4.43	4.73	5.72	8	6.08	8.13	6.67
60	GSONMT00035052001	acyl-coenzyme a thioesterase 12	3.81162	0.000953801	0.0314235	1.12809	2.1857	0.630658	1.93	3.62	3.77	8.34	6.17	5.14	6.57	6.88	3.09	1.59	3.64	4.96	4.59	3.91	6.9	7.65	0.55	1.96	2.9	2.08	5.03	7.52	4.76	6.16
61	GSONMT00006554001	acyl-coenzyme a thioesterase them4-like	-3.8997	0.000770017	0.0271971	-0.793706	0.57686	-0.639315	4.8	3.33	2.98	2.45	2.46	1.43	3.22	2.68	3.98	3.87	3.84	1.97	1.37	1.55	2.2	3.74	5.23	7.36	4.09	5.8	2	3.01	2	2.64
62	GSONMT00053727001	acylglycerol mitochondrial-like	-3.53734	0.00185051	0.0473892	-0.274343	0.826827	-0.602125	8.62	8.91	11.89	10.33	9.17	7.67	9.01	9.31	9.32	8.24	10.47	12.18	6.76	7.95	6.8	7.92	7.96	11.54	9.73	9.17	7.72	8.54	9.51	7.22
63	GSONMT00026109001	adipocyte enhancer-binding protein 1-like	3.54925	0.0017983	0.0463431	0.617091	1.53378	0.603415	0.44	0.95	0.87	0.71	0.9	1.45	1.15	0.9	0.96	0.59	0.57	0.51	1.06	0.69	1.2	0.86	0.36	0.85	0.35	0.7	0.79	1.03	0.74	0.88
64	GSONMT00073455001	adp-dependent glucokinase-like	3.62174	0.00151023	0.0416545	0.447699	1.36386	0.611165	7.12	7.71	6	8.49	12.96	9.65	8.99	10.34	6.08	6.01	8.24	8.92	6.02	10.18	9.26	8.49	4.61	6.24	7	10.36	11.34	10.95	11.27	8.28
65	GSONMT00077742001	adp-ribosylarginine hydrolase	-4.14324	0.000425248	0.0187083	-0.373435	0.771942	-0.662038	27.74	25.28	29.38	23.39	18.53	21.04	17.65	23.5	19.45	33.65	27.19	28.97	25.31	18.42	20.83	15.55	26.8	20.34	23.27	29.49	17.63	18.84	23.49	21.84
66	GSONMT00036505001	adp-ribosylation factor 2-like	-3.6382	0.00145139	0.0407488	-0.264171	0.832677	-0.612901	133.99	110.33	142.04	122.5	95.58	98.32	113.6	127.28	105.74	119.12	148.99	144.88	109.61	103.85	111.4	108.07	125.97	124.2	129.5	154.69	92.14	96.97	144.48	101.31
67	GSONMT00071286001	adp-ribosylation factor 4	-3.8038	0.000972078	0.0318679	-0.34052	0.789757	-0.629878	113.99	104.85	125.71	105.7	89.06	74.44	98.73	107.91	87.16	96.92	136.2	134.47	85.04	83.54	83.79	87.64	99.76	97.36	121.9	123.42	72.3	72.94	124.29	87.52
68	GSONMT00046240001	adp-ribosylation factor gtpase-activating protein 3-like	-4.36886	0.000245045	0.0130901	-0.605068	0.65744	-0.681579	8.04	8.22	7.48	7.59	4.87	6.47	6.16	7.84	5.4	5.5	10.35	10.55	4.5	4.7	6.32	3.58	9.81	6.27	10.33	8.14	3.74	5.56	5.93	4.57
69	GSONMT00061798001	adp-ribosylation factor-like protein 1	-3.63731	0.00145455	0.0407702	-0.328586	0.796316	-0.612807	53.03	55.12	59.1	51.72	45.58	33.68	50.82	54.89	42.96	49.76	60.88	73.2	38.78	37.99	45.4	43.42	48.26	49.12	52.72	60.32	33.22	40.98	54.43	45.27
70	GSONMT00055461001	adp-ribosylation factor-like protein 14-like	-4.61749	0.000133527	0.00863937	-1.73318	0.300789	-0.701545	2.97	0.75	0.44	1.22	0.81	0.26	0.53	0.54	1.44	1.69	2.21	0.88	1.16	0.45	0.38	0.61	2.89	1.72	3.46	8.03	0.28	0.51	0.42	0.98
71	GSONMT00065590001	adp-ribosylation factor-like protein 8b	-3.94526	0.000689184	0.0254604	-0.38394	0.766342	-0.6437	32.82	28.22	24.43	29.33	30.69	28	17.63	24.38	34.75	31.72	31.15	26.72	22.47	27.74	19.85	24.51	29.94	38.67	38.12	45.13	25.47	27.05	27.85	23.15
72	GSONMT00018168001	adrenomedullin 1	-3.64254	0.00143629	0.0404287	-0.718919	0.607552	-0.613357	11.92	10.61	10.41	6.83	7.49	8.53	6.02	7.81	8.13	7.93	11.08	5.35	6.1	8.14	5.2	4.49	13.78	11.81	14.37	23.25	7.12	8.37	6.62	3.44
73	GSONMT00018950001	adrenomedullin 1	-4.04779	0.000536795	0.0219253	-0.655832	0.634709	-0.653341	13.65	12.62	12.01	8.14	8.18	10.42	10.87	8.5	8.69	9.06	13.23	7.81	7.67	5.7	7.78	7.05	11.85	12.89	19.56	21.32	5.49	7.07	8.82	5.77
74	GSONMT00045693001	afamin	4.2735	0.00030935	0.0151856	1.07304	2.10386	0.67349	11.98	15.85	11.15	22.97	31.03	19.31	31.65	35.13	11.94	5.77	5.99	12.6	7.82	15.86	17.52	24.16	9.97	9.07	7.36	6.84	16.11	15.89	30.51	31.69
75	GSONMT00023670001	afg3-like protein 1-like	-3.78827	0.00100941	0.0326305	-0.245878	0.843303	-0.628323	27.46	23.03	31.63	26.52	25.65	25.52	25.29	27.48	29	27.79	33.94	34.1	23.85	23.38	22.76	26.86	25.96	31.98	35.89	30.76	23.57	24.38	29.6	22.24
76	GSONMT00060225001	alba-like protein c9orf23	-3.78143	0.00102631	0.0328864	-0.506948	0.703709	-0.627635	10.36	9.48	10.29	9.42	6.71	5.83	7.24	7.02	5.51	8.28	8.95	8.43	6.17	4.06	6.26	4.81	9.17	7.59	8.74	5.86	3.64	5.58	9.02	6.27
77	GSONMT00040646001	aldehyde dehydrogenase 2 family	4.13897	0.000429706	0.0187785	0.400596	1.32005	0.661655	42.47	44.15	47.54	39.38	55.58	54.98	65.93	57.04	36.03	31.03	41.94	50.08	35.21	51.05	51.83	44.42	29.46	32.94	33.45	38.44	47.89	49.66	56.44	45.11
78	GSONMT00063596001	aldehyde mitochondrial-like	3.57338	0.00169685	0.0444629	0.339881	1.26565	0.606014	95.26	95.17	116.72	81	104.38	89.04	132.67	118.03	75.62	73.26	83.79	115.77	96.74	90.3	115.76	99.56	65.86	69.4	72.98	73.82	99.21	105.66	123.64	100.91
79	GSONMT00071971001	alkylglycerol monooxygenase	4.9176	6.43301e-05	0.00552918	0.681385	1.60368	0.723625	21.47	34.15	20.52	33.32	34.03	31.18	51.17	43.44	19.03	22.03	22.13	29.15	26.13	29.74	50.27	45.79	19.72	13.9	21.21	23.64	36.79	30.43	32.81	34.79
80	GSONMT00014920001	alpha 1 type i collagen	3.90663	0.000757148	0.0269456	0.457679	1.37333	0.639986	127.63	203.6	162.14	155.25	259.85	320.87	221.87	296.04	240.45	181.6	207.97	260.53	176.73	219.48	221.88	246.51	171.58	212.49	144.06	175.69	231.65	249.98	351.3	271.94
81	GSONMT00050453001	alpha cardiac muscle 1	3.80759	0.000963181	0.0316653	0.330726	1.25765	0.630256	36.19	36.22	28.37	29.23	41.29	39.81	37.24	40.33	22.42	32.66	40.35	32.93	39.04	34.67	37.81	36.72	23.79	26.84	24.84	27.15	30.95	37.39	42.07	31.57
82	GSONMT00055114001	alpha cardiac muscle 1	3.70451	0.00123652	0.0367134	0.385149	1.30599	0.619804	191.43	256.24	222.63	177.03	294.79	334.33	288.54	247.76	250.51	332.72	211.75	248.08	373.13	315.61	269	305.37	218.03	212.23	170.95	168.28	232.23	260.99	220.85	304.07
83	GSONMT00016397001	alpha- -mannosyl-glycoprotein 2-beta-n-acetylglucosaminyltransferase-like	-4.58589	0.000144226	0.00918822	-0.61251	0.654058	-0.699095	16.66	9.96	11.99	16.63	13.32	9.13	10.01	8.3	12.62	12.54	15.3	13.9	6.67	10.72	9.99	10.33	14.02	12.97	18.63	26.53	7.52	9.05	12.82	9.43
84	GSONMT00040845001	alpha- -mannosyl-glycoprotein 2-beta-n-acetylglucosaminyltransferase-like	-5.52112	1.50655e-05	0.0020788	-0.546766	0.684553	-0.762112	38.74	23.02	21.63	26.39	20.21	13.82	19.9	22.53	26.76	27.33	25.54	21.17	18.91	16.79	19.98	19.66	24.07	23.25	31.97	36.77	15.37	18.95	17.3	17.82
85	GSONMT00019391001	alpha- -mannosyl-glycoprotein 2-beta-n-acetylglucosaminyltransferase-like	-4.66213	0.000119754	0.00812714	-0.433683	0.740369	-0.704965	34.77	34.05	31.77	32.89	24.14	20.12	28.88	32.29	28.06	24.88	40.69	37.92	23.13	23.68	25.77	24.74	30.58	28.36	44.61	41.7	23.15	24.37	30.09	21.72
86	GSONMT00071956001	alpha- -mannosyl-glycoprotein 2-beta-n-acetylglucosaminyltransferase-like	-3.70623	0.00123139	0.0366077	-0.208854	0.865224	-0.619981	19.14	14.57	13.84	16.7	14.33	13.76	15.37	13.29	14.79	15.09	14.95	15.74	13.97	11.72	13.1	15.05	18.47	14.57	16.61	15.91	11.61	13.31	15.45	13.65
87	GSONMT00022084001	alpha- -mannosyl-glycoprotein 4-beta-n-acetylglucosaminyltransferase b-like	-4.06352	0.000516594	0.0214488	-0.428896	0.74283	-0.654792	118.17	113.58	93.44	102.59	96.86	57.76	82.18	71.59	74.76	103.88	99.81	68.48	83.65	94.85	75.09	74.39	97.36	91.69	138.72	116.39	62.79	70.02	70.42	61.52
88	GSONMT00001448001	alpha- -mannosyltransferase alg2	-3.67422	0.00133048	0.0384255	-0.375312	0.770939	-0.616668	46.37	37.4	44.47	42.18	31.67	23.97	30.68	42.79	41.53	43.23	53.59	61.91	30.62	29.22	40.66	38.94	36.58	37.85	34.9	44.98	31.18	32.41	43.96	29.6
89	GSONMT00072626001	alpha- -sialyltransferase 8f-like	3.94008	0.000697932	0.0256675	0.259596	1.19714	0.643205	22.53	16.88	18.83	22.57	20.29	25.46	23.33	23.64	17.4	15.6	17.43	15.92	18.5	18.67	20.96	21.13	17.05	17.66	15.87	16.64	21.07	20.72	19.25	22.9
90	GSONMT00058786001	alpha- -sialyltransferase st3gal i	4.53442	0.000163533	0.010051	1.14169	2.20639	0.69505	1.3	2.27	1.21	2.24	5.94	4.4	4.17	3.38	0.87	0.93	1.45	2.11	2.4	5	4.87	2.66	3.08	1.84	2.93	3.94	2.77	6.82	6.06	2.63
91	GSONMT00058939001	alpha-1-acid glycoprotein 1-like	-6.01936	4.65828e-06	0.00100447	-4.00821	0.0621453	-0.7888	348.39	121.73	188.67	227.17	26.71	3.06	36.25	2.37	60.92	91.65	1015.5	180.48	70.27	43.86	6.36	2.67	373.75	407.19	593.31	942.24	47.96	111.04	16.31	16.45
92	GSONMT00009383001	alpha-1-acid glycoprotein 1-like	3.53521	0.00186002	0.047505	0.974357	1.96476	0.601894	56.76	94.17	73.96	43.93	83.55	66.3	172.37	132.18	40.7	66.28	40.92	66.71	73.15	72.41	105.45	70.79	73.56	58.44	17.5	13.57	116	67.22	96.43	115.14
93	GSONMT00038493001	alpha-1-antitrypsin homolog	4.24902	0.000328418	0.0158284	0.742991	1.67364	0.671374	1440.6	1259	1056.9	1036.9	1362.4	1282.4	1644.8	1580.6	1013	1154.1	746.7	997.53	1390.7	1520.4	1468.4	1501.1	948.5	812.86	458.77	353.45	1650	1234.4	1475.2	1643.2
94	GSONMT00031648001	alpha-2-macroglobulin- partial	4.08013	0.000496079	0.0209328	0.70357	1.62853	0.656316	26.77	26.75	52.86	44.22	65.41	39.99	59.66	61.75	25.94	26.94	33.74	44.25	25.05	56.23	45.39	54.69	22.57	21.91	25.13	20.97	36.54	42.06	60.07	50.91
95	GSONMT00031647001	alpha-2-macroglobulin-like	3.50281	0.00201049	0.049859	0.62259	1.53964	0.598359	56.55	100.19	140.9	127.99	131.44	102.13	142.56	137.78	75.04	122.41	98.41	119.35	120.41	146.47	123.71	148.88	61.14	75.45	44.56	44.57	119.13	109.03	118.15	136.33
96	GSONMT00056261001	alpha-2-macroglobulin-like protein 1-like	4.19884	0.000371254	0.0171406	0.679211	1.60126	0.666984	24.56	35.67	52.36	50.86	64.6	45.96	63.37	51.64	24.13	30.85	32.28	51.51	34.2	70.81	61.51	55.13	37.58	24.59	25.51	20.77	40.98	44.87	51.6	53.07
97	GSONMT00057112001	alpha-protein kinase 1	-3.95953	0.000665644	0.0249296	-0.499141	0.707528	-0.645061	1.2	0.88	1.51	1.26	1.08	1.24	0.73	1.08	1.11	1.14	1.37	1.17	0.65	1.08	1.01	1.02	1.49	1.68	1.88	1.64	0.75	0.85	1.24	0.82
98	GSONMT00066444001	alpha-tocopherol transfer protein	5.01542	5.07542e-05	0.00474776	1.25479	2.38632	0.730375	8.68	21.64	28.86	39.52	36.39	35.31	44.94	39.71	12.43	15.98	24.77	19.4	32.59	31.19	42.47	42.5	6.14	6.38	15.8	12.35	33.39	28.48	31.6	42.16
99	GSONMT00063591001	amine sulfotransferase-like	3.76695	0.00106296	0.0335716	1.79524	3.47074	0.626176	0.13	1.33	1.64	1.52	2.18	1.67	2.33	1.2	0.7	0.49	0.24	1.3	0.35	1.58	1.63	2.71	0.14	0.46	0.23	0.11	1.59	1.95	2.04	1.46
100	GSONMT00038191001	an1-type zinc finger protein 5-like isoform x2	-3.51511	0.00195201	0.0490211	-0.829128	0.562869	-0.599705	47.35	34.28	18.8	29.38	23.46	24.56	25.59	26.42	54.51	63.67	27.46	28.6	38.4	28.07	22.41	24.38	43.64	123.94	59.75	94.81	26.26	23.98	24.2	21.66
101	GSONMT00076015001	and ph domain-containing protein 6-like	-3.95122	0.000679255	0.0252337	-0.716362	0.60863	-0.644269	0.81	0.94	0.76	0.7	0.47	0.41	0.82	0.71	0.7	0.64	1.18	0.71	0.45	0.58	0.22	0.58	0.77	1	1.25	1.07	0.54	0.49	0.93	0.44
102	GSONMT00065021001	angiopoietin-2 isoform 1	-4.1601	0.000408097	0.0181578	-0.785706	0.580068	-0.663547	2.15	1.7	0.67	1.13	0.96	0.87	0.82	0.74	1.03	1.15	1.79	0.8	1.09	0.57	1.06	0.9	1.99	1.68	2.23	2.01	0.59	0.85	0.77	0.88
103	GSONMT00013259001	angiopoietin-related protein 3	4.94394	6.03501e-05	0.00527466	0.926387	1.90051	0.725463	3.36	3.46	4.55	2.45	7.31	5.71	7.21	5.92	4.24	3.53	2.6	3.89	5.23	7.53	6.14	3.75	3.16	1.55	2.68	1.64	7.52	4.05	6.07	3.14
104	GSONMT00077831001	angiopoietin-related protein 3	3.96542	0.000656161	0.024651	2.07482	4.21293	0.645621	2.93	2.63	11.8	2.42	7.76	4.75	12.11	17.78	3.59	2.88	1.99	6.61	6.8	6.31	12.49	7.34	0.67	1.13	0.19	0.35	8.68	4.28	8.55	4.75
105	GSONMT00069777001	angiotensinogen precursor	-5.40821	1.97226e-05	0.00242422	-1.40667	0.377182	-0.755461	324.41	274.84	120.12	295.18	203.71	72.49	78.06	77.45	243.68	278.11	249.87	107.16	161.26	172.99	66.52	67.23	307.55	302.49	437.11	451.17	92.45	176.26	77.2	62.28
106	GSONMT00079699001	ankyrin repeat and sam domain-containing protein 6	3.71401	0.0012084	0.0361154	0.417339	1.33546	0.620782	2.63	2.81	3.96	3.97	3.95	4.78	4.74	4.75	3.39	2.74	2.99	4.28	3.39	4.14	5.21	5.15	3.36	2.34	2.31	3.18	3.5	2.99	3.99	3.84
107	GSONMT00067138001	ankyrin repeat and socs box protein 10-like isoform x2	3.83245	0.00090676	0.0304333	0.602271	1.5181	0.632727	3.79	7.88	6.56	7.69	6.44	11.61	7.14	6.7	8.54	8.73	5.48	4.69	9.69	9.32	8.02	9.64	5.61	5.23	3.93	5.58	12.46	11.69	6.63	11.54
108	GSONMT00012132001	ankyrin repeat and socs box protein 12-like isoform x1	3.55697	0.0017652	0.0457605	0.482371	1.39704	0.604249	4.04	6.34	6.76	5.29	9.03	10.35	7.77	6.02	6.72	5.67	4.57	3.8	6.93	8.57	5.05	7.01	5.28	7	6.59	5.33	12.81	7.81	6.04	7.83
109	GSONMT00044194001	ankyrin repeat and socs box protein 14-like	4.34719	0.000258366	0.0136	0.5642	1.47857	0.679763	3.38	6.14	6.03	6.78	5.05	8.29	6.32	6.52	5.31	3.71	4.79	3.82	5.06	7.4	5.85	6.24	3.93	3.16	4.47	3.48	8.35	6.02	6.71	8.11
110	GSONMT00005404001	ankyrin repeat and socs box protein 2-like isoform x2	4.30073	0.000289432	0.0145607	1.05338	2.07538	0.675826	0.29	0.37	0.84	0.91	0.7	1.15	1.36	0.83	0.57	1.31	0.31	0.63	0.88	1.24	1.55	1.31	0.42	0.61	0.31	0.24	0.82	0.78	0.95	1.19
111	GSONMT00065477001	ankyrin repeat domain-containing protein 1-like	-3.64712	0.00142051	0.0402459	-0.805402	0.572203	-0.613837	15.2	7.95	6.37	5.37	6.05	6.93	3.43	4.75	8.31	22.92	10.41	7.66	10.39	8.26	3.91	6.71	10.49	10.83	7.3	16.87	6.28	5.06	4.92	4.5
112	GSONMT00052524001	annexin a11-like	-4.34383	0.000260501	0.0136559	-0.23668	0.848696	-0.67948	60.55	60.07	45.44	51.3	55.11	49.67	46.37	44.76	55.95	59.42	54.66	47.05	48.52	48.89	45.52	45.85	55.9	60.16	59.2	67.52	46.1	50.37	48.69	42.79
113	GSONMT00038899001	anosmin-1-like	-3.96672	0.00065409	0.024593	-0.606553	0.656764	-0.645744	9.27	7.26	3.9	5.46	3.92	3.17	5.62	3.78	4.16	6.14	5.45	4.49	5.54	3.73	4.47	4.67	10.16	7.07	5.77	6.17	3.73	3.2	4.02	2.7
114	GSONMT00076989001	antigen peptide transporter 1-like isoform x1	-7.25515	2.87395e-07	0.000223138	-1.16363	0.446389	-0.839786	34.94	20.16	13.98	16.5	8.91	6.8	9.24	9.93	10.97	19.79	26.4	14.94	13.84	8.77	8.6	9.07	27.17	16.95	26.66	26.53	7.79	7.37	9.82	9.56
115	GSONMT00065949001	antigen peptide transporter 2-like	-4.79427	8.6804e-05	0.00654331	-0.489311	0.712365	-0.714807	17.6	12.39	12.59	14.33	8.07	8.01	11.01	9.7	9.97	10.96	19.25	12.83	9.26	9.75	10.6	10.93	11.7	11.31	17.03	15.82	8.59	8.57	11.67	10.42
116	GSONMT00072402001	antithrombin-iii-like	4.2565	0.000322468	0.0156156	0.516805	1.43078	0.672023	53.2	72.06	65.86	65.9	63.54	58.28	97.67	76.55	51.96	47.98	48.47	52.07	66.53	73.21	81.5	76.4	54.9	42.6	37.72	32.32	61.03	56.69	84.41	89.59
117	GSONMT00075680001	ap-1 complex subunit mu-1	-3.90979	0.000751343	0.0269034	-0.295674	0.814692	-0.640292	27.18	26.8	34.39	30.26	21.28	23.59	25.29	25.18	23.55	23.6	33.94	30.22	20.78	21.84	22.29	22.18	24.65	24.92	32.87	31.06	20.71	20.78	30.56	24.56
118	GSONMT00079455001	apolipoprotein a-iv	5.78855	7.99802e-06	0.00142754	0.688871	1.61202	0.776953	9.33	18.18	8.49	13.95	19.92	18.35	22.46	21.34	13.58	11.95	11.01	12.79	17.15	18.29	20.88	21.06	12.14	7.74	14.86	13.89	23.71	20.75	14.54	15.86
119	GSONMT00080479001	apolipoprotein b-100-like	3.57637	0.00168469	0.0443396	0.468944	1.3841	0.606335	16.13	15.87	15.9	30.81	27.72	22.46	29.16	26.31	13.86	16.24	16.44	16.63	14.66	23.37	21.4	22.51	14.26	11.35	15.86	14.33	23.06	14.87	23.52	22.07
120	GSONMT00068101001	apolipoprotein b-100-like	4.49049	0.000182052	0.01075	0.863366	1.81928	0.691545	7.6	4.19	6.08	3.89	8.67	7.87	8.55	7.33	4.17	4	3.59	7.71	4.02	7.42	6.23	7.64	3.41	2.2	3.12	2.21	7.07	8.41	9.11	7.19
121	GSONMT00068098001	apolipoprotein b-100-like	4.28462	0.000301051	0.0149355	0.990148	1.98639	0.674447	121.64	98.07	149.54	87.73	186.64	155.85	193.01	201.13	99.96	95.18	73.95	142.65	97.82	177.18	151.17	171.3	93.38	72.43	47.61	23.06	197.22	136.9	216.98	148.25
122	GSONMT00045585001	apolipoprotein b-100-like	3.60204	0.00158366	0.0430714	1.05418	2.07654	0.609077	48.17	19.72	42.53	39.31	105.32	77.48	67.08	81.26	34.86	14.4	21.64	56.27	13.55	64.54	48.47	51.31	28.28	18.41	25.82	16.78	44.14	61.64	107.97	49.53
123	GSONMT00068100001	apolipoprotein b-100-like	3.52601	0.00190156	0.048196	1.19103	2.28315	0.600894	15.49	5.33	13.11	7.71	31.53	25.15	18.85	21.08	9.81	3.66	6.88	16.76	3.53	19.37	13.25	15.13	7.01	3.89	7.05	3.14	12.08	17.84	34.85	12.9
124	GSONMT00066640001	apolipoprotein e-like	3.50372	0.00200611	0.0498425	1.00277	2.00384	0.598458	7.83	50.59	30.85	87.94	50.83	53.46	56.1	56.34	35.24	37.67	33.41	20.11	45.97	83.32	50.71	54.9	10.85	15.24	28.13	38.41	55.09	59.87	46.6	50.99
125	GSONMT00056520001	apolipoprotein f	5.30898	2.50138e-05	0.0028132	0.704754	1.62987	0.749416	6.35	6.91	7.49	8.06	7.38	7.54	8.96	10.08	8.6	6.89	4.46	5.63	8.13	10.05	13.11	11.43	5.71	5.03	5.04	3.67	9.87	8.37	11.73	12.34
126	GSONMT00073020001	apoptosis facilitator bcl-2-like protein 14	-6.75659	8.63868e-07	0.000394542	-0.751456	0.594004	-0.821465	45.47	35.97	40.68	40.62	25.84	20.33	24.55	24.59	24.24	35.22	50.07	29.36	27.75	22.22	17.25	26.84	33.96	34.84	43	46.18	16.05	20.2	22.35	23.44
127	GSONMT00079608001	apoptosis facilitator bcl-2-like protein 14-like	-3.6658	0.00135781	0.0389973	-0.517165	0.698744	-0.615792	42.1	21.75	15.01	13.86	15.34	12.46	14.54	15.78	13.28	18.45	17.61	24.09	13.75	13.01	14.1	13.83	24.7	16.34	17.08	23.32	13.09	12.13	15.92	11.15
128	GSONMT00024796001	apoptosis regulator bax-like	-4.56395	0.00015216	0.0095274	-0.316802	0.802848	-0.697379	22.73	18.86	16.6	17.39	18.15	12.62	15.92	17.13	16.85	17.27	18.09	18.66	14.17	14.03	15.97	13.98	18.28	21.39	20.23	19.81	15.39	16.27	17.17	11.46
129	GSONMT00071946001	apoptosis-associated speck-like protein containing a card	-5.5604	1.37213e-05	0.00194288	-0.575701	0.67096	-0.764371	86.29	73.23	81.21	73.7	55.47	39.24	57.06	59.49	46.23	72.84	88.57	76.14	65.36	46.07	48.95	47.73	76.45	73.47	91.81	93.57	44.43	44.54	67.48	49.7
130	GSONMT00006930001	apoptosis-enhancing nuclease	-3.75071	0.00110566	0.0341726	-0.486914	0.71355	-0.62453	5.79	4.99	5.8	6	4.88	2.55	4.29	5.34	4.22	6.03	6.05	7.27	2.92	4.15	4.48	4.99	6.12	5.16	6.88	5.26	2.61	3.94	5.62	5.02
131	GSONMT00081668001	apoptosis-enhancing nuclease	-4.73329	0.000100692	0.00728374	-0.442201	0.736011	-0.710317	12.49	13.95	18.52	15.73	9.58	8.15	12.04	11.46	10.82	12.27	17.07	18.24	11.47	11.72	11.03	11.14	15.19	15.6	17.39	16.67	10.11	10.68	13.99	13.55
132	GSONMT00064589001	apoptosis-inducing factor 2-like	-5.63002	1.16314e-05	0.00175746	-0.797299	0.575425	-0.768306	15.18	10.58	11.84	9.27	7.7	5.25	7.39	8.09	10.7	12.16	13.34	9.5	8.92	9.74	6.33	5.85	13.57	19.05	15.37	13	10.38	4.94	9.58	5.18
133	GSONMT00063633001	apoptosis-stimulating of p53 protein 2 isoform x1	-4.44321	0.000204338	0.0116484	-0.358416	0.78002	-0.687717	9.35	6.11	5.01	5.71	5.19	5.08	4.77	5.14	5.62	5.62	5.85	5.3	4.69	4.46	5.53	4.91	8.13	6.48	6.86	6.83	4.78	5.24	5.01	4.35
134	GSONMT00022637001	aquaporin 3	3.53978	0.0018397	0.047229	0.433533	1.35054	0.60239	14.46	20.72	34.32	28.88	27.75	28.83	31.06	35.31	26.92	21.11	30.72	28.69	26.36	30.11	27.73	29.25	20.81	15.68	22.77	23.09	34.04	33.44	34.94	41.82
135	GSONMT00054683001	aquaporin 8	3.50274	0.00201082	0.049859	1.17052	2.25092	0.598351	0.81	1.56	0.75	1.54	3.23	3.22	5.44	4.5	1.34	1.27	2.59	4.11	0.75	4.05	4.72	2.85	0.53	1.19	2.24	2.63	2.48	3.16	6.41	3.18
136	GSONMT00060373001	aquaporin-10-like	3.5693	0.0017136	0.0447718	0.789959	1.72903	0.605576	19.73	24.36	26.02	18.92	32.45	28.64	43.39	41.47	14.43	14.5	23.04	32.74	15.88	27.39	33.26	32.12	12.67	6.79	9.16	17.02	21.66	21.87	29.57	32.85
137	GSONMT00068201001	aquaporin-3-like	-3.94477	0.000690019	0.0254711	-0.595399	0.661861	-0.643653	10.74	17.57	12.92	17.74	10.75	7.93	11.69	9.62	18.14	15.98	16.38	13.58	14.14	9.11	13.28	8.71	19.37	25.03	26.1	25.27	14.88	13.35	16.14	13.76
138	GSONMT00019243001	aquaporin-3-like	4.19276	0.000376803	0.0172939	0.352625	1.27688	0.666448	57.8	45.91	50.41	55.3	63.06	72.2	54	55.66	72.33	51.27	42.96	53.2	57.44	70.91	60.53	67.75	44.85	60.15	41	41.29	71.3	71.27	71.66	64.62
139	GSONMT00061068001	arf-gap with rho-gap ank repeat and ph domain-containing protein 1-like	3.90039	0.000768729	0.0271971	0.387751	1.30835	0.639382	5.95	6.28	5.8	8.37	9.3	7.34	8.22	8.33	5.5	4.84	5.36	5.95	5.42	9.78	8.52	7.56	5.27	5.13	7.63	7.97	7.98	9.02	6.88	8.06
140	GSONMT00056099001	arginase-1-like	4.8679	7.25799e-05	0.00585103	0.883846	1.84529	0.720113	5.36	9.3	4.99	8.6	10.93	7.04	13.13	12.2	7.83	9.09	4.05	6.61	13.87	8.46	17.07	10.88	9.76	4.84	4.49	3.51	11.52	13.19	8.7	13.32
141	GSONMT00038028001	arginine--trna cytoplasmic	-4.80656	8.42474e-05	0.00642138	-0.431704	0.741385	-0.715701	27.02	18.76	18.8	16.67	14.68	14.97	15.35	18.04	15.06	20.86	23.78	20.83	15.02	14.2	15.46	14.47	22.32	17.08	26	25.38	15.69	13.53	19.51	14.26
142	GSONMT00030063001	aromatic-l-amino-acid decarboxylase	3.52511	0.0019057	0.0482746	0.538304	1.45226	0.600796	0.64	1.23	0.74	0.69	0.97	1.19	0.94	1.66	1.03	0.78	1.65	0.75	1.03	1.38	1.16	1.72	0.69	0.88	0.88	0.82	1.58	1.56	1.44	0.85
143	GSONMT00031758001	aryl hydrocarbon receptor	3.77421	0.00104443	0.0332616	1.05016	2.07076	0.626908	0.57	0.72	1.6	1.49	1.8	1.38	1.64	1.95	0.58	0.85	0.87	0.81	0.53	2.1	1.77	1.35	0.19	0.47	0.95	0.64	1.45	1.12	1.76	1.9
144	GSONMT00022966001	asparagine--trna cytoplasmic isoform x1	-4.24403	0.000332443	0.0159494	-0.498356	0.707913	-0.670941	26.76	23.21	35.42	22.66	19.16	22.95	19.25	26.31	21.82	26.11	40.06	36.55	22.31	19.8	19.66	20.67	30.28	29.27	42.73	34.35	19.05	19.96	31.92	17.66
145	GSONMT00068205001	at rich interactive domain 5b (mrf1-like)	-3.7495	0.00110889	0.0342329	-0.568166	0.674474	-0.624408	4.78	3.16	2.06	2.53	1.92	2.55	1.56	1.55	2.17	3.78	2.35	2.68	2.7	1.93	1.68	1.19	4.11	3.08	3.09	2.2	1.93	2.32	2.38	2.36
146	GSONMT00081174001	ataxin-2-like isoform x5	-3.84516	0.000879191	0.0299175	-0.26639	0.831397	-0.633983	8.51	7.41	6.41	6.97	6.39	7.3	5.67	5.59	8.26	7.01	6.21	8.1	7.28	6.83	6.21	5.52	9.04	9.74	7.62	7.21	6.44	6.74	6.63	5.97
147	GSONMT00065178001	atpase family aaa domain-containing protein 1	-4.72756	0.000102106	0.0073328	-0.530295	0.692413	-0.70989	41.48	27.78	30.38	31.89	21.17	19.11	23.59	22.26	23.08	36.28	44.79	40.89	23.75	24.7	24.59	24.55	36.52	22.06	30.51	30.4	24.88	16.15	27.44	18.73
148	GSONMT00049918001	atp-binding cassette sub-family b member mitochondrial-like	-4.0989	0.000473863	0.0201597	-0.605749	0.65713	-0.65803	3.97	2.94	3.41	3.57	2.92	4.05	1.67	2.39	3.24	3.75	2.88	3.02	1.55	3.68	1.73	2.09	5.32	4.35	3.52	3.79	2.07	3.11	2.2	2.18
149	GSONMT00031612001	atp-binding cassette sub-family e member 1	-4.07427	0.000503221	0.0211008	-0.408618	0.753345	-0.65578	36.78	31.68	45.67	32.4	29.28	29.1	26.35	31.37	27	31.54	48.12	48.81	26.71	28.67	26.38	24.52	29.62	33.82	39.93	39.28	23.38	22.14	37.69	26.6
150	GSONMT00010477001	atp-binding cassette sub-family e member 1	-4.48174	0.000185981	0.0109393	-0.405605	0.754919	-0.690841	34.99	29.16	38.38	29.62	30.08	26.98	21.72	29.15	28.96	27.9	42.32	42.05	25	29.35	21.84	23.72	27.78	33.77	37.88	34.9	21.22	21.65	32.88	24.02
151	GSONMT00035531001	atp-binding cassette sub-family f member 1	-4.21088	0.00036049	0.0167934	-0.23928	0.847168	-0.668044	20.5	17.71	21.21	19.8	17.09	19.18	15.34	17.3	20.57	17.22	19.53	22.54	13.62	19.01	17.27	16.01	18.08	20.01	20.38	20.08	14.75	16.59	19.94	15.83
152	GSONMT00011246001	atp-binding cassette sub-family f member 2	-6.64364	1.11346e-06	0.00046313	-0.957986	0.514775	-0.816922	71.8	53.28	36.63	34.86	44.52	26.45	26.19	25.88	47.61	51.3	39.17	40.98	33.83	24.3	20.93	21.11	68.59	57.93	58.04	70.54	19.89	26.66	32	21.93
153	GSONMT00069013001	atp-binding cassette sub-family f member 2	-6.1413	3.50947e-06	0.000829807	-0.653629	0.635679	-0.794724	24.63	25.86	25.51	22.94	18.16	18.59	16.24	17.38	21.67	25.04	36.97	34.25	22.13	20.11	18.84	15.65	27.46	25.94	33.84	35.97	14.04	15.95	25.11	13.75
154	GSONMT00018534001	atp-binding cassette sub-family f member 3	-5.60102	1.24594e-05	0.00182705	-0.483932	0.715026	-0.766678	11.96	11.22	14.79	12.96	10.44	8.68	8.69	11.32	12.11	11.93	16.76	18.01	9.2	10.09	8.92	10.42	12.78	12.22	12.46	16.35	7.79	10.42	12.27	8.32
155	GSONMT00035635001	atp-dependent clp protease atp-binding subunit clpx- mitochondrial isoform x2	-3.88585	0.000796391	0.0278479	-0.245842	0.843323	-0.63797	53.25	41.2	40.16	46.45	41.81	32.02	38.81	41.89	43.74	42.4	38.7	37.48	38.48	36.14	40.07	40.64	49.11	56.39	46.79	44.65	33.74	39.16	36.79	34.4
156	GSONMT00070951001	atp-dependent rna helicase ddx18	-3.89972	0.000769982	0.0271971	-0.399035	0.758366	-0.639317	14.3	15.23	19.7	16.71	11.44	11.15	13.84	14.1	12.92	15.88	19.81	24.35	13.38	11.2	15.73	13.2	15.07	13.9	19.61	21.45	11.18	11.06	17.13	13.79
157	GSONMT00068671001	atp-dependent rna helicase ddx18	-3.69252	0.0012729	0.0374593	-0.317978	0.802194	-0.618566	12.98	14.41	18.85	13.96	11.58	11.68	11.01	13.77	13.63	14.59	18.28	18.61	12.18	11.39	12.52	12.43	11.62	13.74	14.73	16.63	9.63	11.18	16.99	11.42
158	GSONMT00078975001	atp-dependent rna helicase ddx51-like	-4.70155	0.000108787	0.00759794	-0.326331	0.797562	-0.707944	7.91	6.71	7.98	8.46	6.09	6.25	6.5	7.42	5.86	6.65	8.82	8.34	6.12	6.35	5.99	5.09	7.01	7.27	8.26	9.02	5.77	5.13	6.28	6.39
159	GSONMT00068441001	atp-dependent rna helicase ddx54	-4.68531	0.000113177	0.00779631	-0.295531	0.814772	-0.706721	25.59	21.15	27.74	24.09	19.98	21.91	22.53	24.89	26.27	23.68	30.74	32.17	19.76	23.83	20.87	18.75	24.46	27	26.25	25.85	18.63	21.69	24.23	19.27
160	GSONMT00045711001	atp-dependent rna helicase ddx55	-4.42743	0.000212367	0.0118907	-0.399198	0.75828	-0.686427	8.96	7.82	10.52	9.79	6.31	7.18	6.92	6.96	7.98	7.55	11.98	12.65	7.79	6.38	7.78	7.84	7.78	10.01	11.02	10.87	6.84	6.26	9.14	8.58
161	GSONMT00011283001	atp-dependent rna helicase dhx29	-4.01602	0.000580038	0.0230359	-0.27437	0.826811	-0.650387	4.01	3.37	3.93	4.13	3.8	3.1	3.56	3.69	3.86	3.27	4.61	4.58	3.25	3.14	2.95	2.98	4.22	4.28	4.09	4.79	3.15	3.79	4.19	3.04
162	GSONMT00048638001	atp-dependent rna helicase dhx30-like	-3.51249	0.00196434	0.0492513	-0.525865	0.694542	-0.599418	0.81	0.7	1.19	1.21	0.68	0.88	0.96	0.9	0.9	0.77	1.24	1.76	0.52	0.78	0.75	0.63	0.79	0.95	1.36	1.17	0.65	0.66	0.93	0.47
163	GSONMT00074257001	atp-dependent rna helicase dhx57	-4.6913	0.000111536	0.00770902	-0.583361	0.667407	-0.707174	2.31	1.85	2.2	2.17	1.37	1.38	1.52	2.18	1.64	2.13	2.58	3.34	1.25	1.79	1.58	1.32	2.42	2.54	2.39	2.7	1.47	1.54	2.59	1.11
164	GSONMT00066021001	atp-dependent rna helicase dhx8	-4.21262	0.000358963	0.0167558	-0.245534	0.843503	-0.668197	12.12	9.32	8.84	8.78	9.12	9.86	6.79	8.54	10.11	10.44	9.78	11.36	9.18	9.17	8.57	8.03	10.81	11.22	10.9	10.45	8.99	8.79	9.46	8.16
165	GSONMT00070105001	atp-dependent rna helicase mitochondrial-like	-4.50319	0.000176491	0.0105595	-0.419842	0.747507	-0.692563	3.77	4.21	5.96	4.55	3.91	3.24	3.57	4.42	4.78	4.79	5.84	7.02	3.65	3.27	4.19	3.86	4.34	4.87	6.02	5.41	3.48	3.11	4.78	4.24
166	GSONMT00038325001	atp-dependent rna helicase mitochondrial-like	-4.23845	0.000337006	0.0160855	-0.38504	0.765758	-0.670456	2.16	3.15	3	2.94	2.69	2.18	2.21	2.58	2.47	3.12	3.28	3.27	2.23	2.09	1.92	2.12	2.31	2.38	3.4	2.87	1.8	1.8	2.83	1.86
167	GSONMT00044367001	atp-sensitive inward rectifier potassium channel 12-like	3.98801	0.000621025	0.0239094	4.59237	24.1235	0.647758	0.27	0	0.25	0	0.23	0.22	0.23	0.35	0	0	0.13	0.25	0.12	0.13	0.22	0.13	0.15	0	0	0	0.24	0.33	0.37	0.24
168	GSONMT00030432001	atrial natriuretic peptide receptor 1-like	3.83844	0.000893658	0.0302112	0.724732	1.65259	0.63332	1.03	1.3	0.96	1.1	1.93	2.57	1.67	1.93	1.46	0.54	1.12	1.42	0.95	2.14	1.73	1.47	0.52	0.73	1.32	0.95	1.72	1.74	1.43	0.99
169	GSONMT00027252001	at-rich interactive domain-containing protein 5a	-9.35254	4.02225e-09	3.12294e-05	-1.28032	0.411704	-0.893886	5.13	4.01	3.25	4.93	1.47	1.28	1.9	1.56	2.47	3.48	3.49	2.8	2.37	1.59	1.46	1.76	4.81	3.12	4.54	4.48	1.71	1.09	1.81	1.1
170	GSONMT00052121001	at-rich interactive domain-containing protein 5a-like	-5.63401	1.15219e-05	0.00175746	-1.14423	0.45243	-0.768529	1.8	1.1	1.17	1.24	0.62	0.5	0.66	0.36	0.72	1	2.21	1.18	0.89	0.69	0.49	0.35	2.09	1.6	1.44	2.15	0.87	0.88	0.76	0.91
171	GSONMT00071411001	at-rich interactive domain-containing protein 5b isoform x1	-4.4864	0.00018388	0.0108431	-0.405453	0.754999	-0.691216	9.05	6.3	4.36	7.72	5.59	5.2	4.83	5.14	6.01	5.97	6.93	6.25	4.46	4.65	6.09	5.55	7.69	7.55	7.44	7.03	4.17	5.1	5.93	4.87
172	GSONMT00062373001	attractin-like protein 1	-3.99466	0.000611043	0.0237411	-0.73181	0.602148	-0.648384	4.95	3.04	3.77	2.92	2.94	3.18	1.14	2.94	2.08	3.1	4.68	4.03	1.25	2.61	2.01	1.54	4.41	3.52	3.94	5.21	2.44	2.57	3.05	2.41
173	GSONMT00032127001	autophagy-related protein 3	-4.28946	0.000297512	0.0147915	-0.386427	0.765022	-0.674862	33.3	22.14	28.85	31.38	24.53	18.66	21.83	22.97	23.19	28.53	34.84	26.41	21.84	24.38	24.47	20.25	26.08	22.63	34.79	40.04	19.85	19.26	24.12	24.04
174	GSONMT00011543001	axoneme-associated protein mst101 -like	-3.86136	0.000845264	0.0291032	-0.344627	0.787511	-0.635576	6.07	4.88	6.08	5.81	4.96	4.66	4.41	4.72	4.93	4.07	5.38	4.93	4.08	4.53	4.25	4.41	6.01	4.74	5.68	4.49	2.74	4.2	3.4	3.53
175	GSONMT00056467001	baculoviral iap repeat-containing protein 2-like isoform x1	-6.18464	3.17471e-06	0.000795127	-0.817718	0.567339	-0.796777	42.69	32.68	22.2	26.08	19.65	17.38	15.16	18.93	24.75	34.95	22.91	23.25	22.05	18.58	19	18.86	52.86	38.49	28.56	41.22	18.89	16.04	17.37	13.09
176	GSONMT00035912001	baculoviral iap repeat-containing protein 2-like isoform x1	-5.00917	5.15274e-05	0.00478748	-0.541462	0.687074	-0.72995	31.16	27	21.4	21.19	20.48	15.4	15.93	17.42	20.91	28.06	21.71	14.84	21.09	14.86	13.84	16.9	30.09	29.17	22.4	26.53	13.9	16.64	14.22	19.73
177	GSONMT00000303001	baculoviral iap repeat-containing protein 6-like	-3.52095	0.00192484	0.0486008	-0.169533	0.889131	-0.600342	10.13	9.02	7.41	8.01	7.06	7.43	7.58	7.33	8.74	8.69	8.3	9.1	8.08	7.59	9.13	8.31	9.24	9.88	9.24	8.98	8.17	8.01	8.76	7.4
178	GSONMT00031781001	barttin	3.90364	0.000762676	0.027039	1.48274	2.7948	0.639696	0.54	2.32	1.74	2.32	1.4	1.11	2.7	3.03	0.25	0.26	0.76	1.51	1.48	1.81	1.3	3.67	0.29	0.49	0.49	0.46	2.66	1.53	1.93	2.15
179	GSONMT00052436001	basement membrane-specific heparan sulfate proteoglycan core	4.98677	5.43989e-05	0.0049303	0.617728	1.53446	0.72842	102.13	115.5	97.12	102.14	137.86	103.35	161.18	154.19	92.57	113.87	88.06	101.64	134.42	130.92	130.89	132.77	108.59	70.09	54.54	52.45	153.44	118.81	141.7	146.41
180	GSONMT00014984001	basic leucine zipper transcriptional factor atf-like	-5.13716	3.78193e-05	0.00385517	-6.96453	0.00800696	-0.738488	1.42	0.91	1.32	1.23	0	1.18	0.4	0	0.44	1.86	0.45	0.89	0	0	0	0	1.55	0.44	2.18	2.43	0.43	0	0.85	0
181	GSONMT00004513001	basic leucine zipper transcriptional factor atf-like 3	-4.07809	0.000498549	0.021018	-0.885842	0.541171	-0.65613	7.11	4.31	4.9	5.01	2.52	2.41	4.66	2.06	2.68	3.88	4.72	3.72	2.43	1.78	1.71	2.58	3.73	3.63	6.07	2.03	1.43	1.29	4.27	1.65
182	GSONMT00011815001	b-cell lymphoma 3 protein homolog isoform x1	-5.47302	1.68948e-05	0.00220461	-1.11016	0.463242	-0.759308	5.65	1.89	2.04	2.45	1.91	1.11	1.59	1.36	2.03	3.01	4.74	2.73	2.39	1.82	1.59	1.23	4.1	2.96	6.15	5.71	1.56	1.15	1.63	1.54
183	GSONMT00007925001	b-cell lymphoma 3 protein homolog isoform x1	-3.99272	0.000613935	0.0238136	-1.0367	0.487443	-0.648202	4.88	2.35	1.78	1.83	1.84	1.41	1.61	1.11	2.06	1.67	5	1.8	2.55	1.33	1.98	0.62	2.89	1.46	4.79	4.18	0.77	1.21	1.15	0.85
184	GSONMT00058371001	b-cell lymphoma 6 protein homolog	-3.753	0.00109953	0.0341023	-0.706324	0.61288	-0.624763	19.81	10.91	12.53	7.94	10.31	9.69	6.99	6.49	18.17	9.16	8.11	8.68	7.35	6.12	5.74	8.32	22.79	17.23	7.92	8.9	5.68	7.52	5.37	8.77
185	GSONMT00077713001	b-cell receptor cd22-like	-3.63782	0.00145274	0.0407488	-1.25449	0.419143	-0.612861	0.32	0.16	0.45	0.7	0.07	0.13	0.27	0.35	0.45	0.24	0.53	0.3	0.22	0.08	0.13	0.39	0.18	0.37	0.59	0.55	0.07	0.13	0.07	0.36
186	GSONMT00055992001	b-cell receptor cd22-like	-3.77897	0.00103244	0.0330106	-0.736809	0.600065	-0.627388	2.18	0.77	0.92	1.72	0.86	1.07	0.75	0.52	0.64	0.78	1.22	1.12	0.46	0.77	0.64	0.87	0.76	1.09	1.19	1.27	0.72	0.49	0.45	0.44
187	GSONMT00056553001	b-cell receptor cd22-like isoform x1	-3.59131	0.00162516	0.0437112	-1.57826	0.334885	-0.607933	1.62	1.04	2.01	4.9	2.11	0.9	0.23	0.47	1.75	1.33	1.78	1.27	0.75	2.6	0.44	0.26	2.64	5.46	5.22	7.86	1.46	2.2	0.97	0.72
188	GSONMT00072668001	b-cell receptor cd22-like isoform x2	-7.00374	4.98595e-07	0.00031158	-1.63039	0.323002	-0.830884	5.03	5.03	7.06	5.54	2.23	1.52	1.16	1.83	2.96	3.68	7.08	4.3	3.47	2.56	1.33	1.61	3.48	5.97	14.16	11.36	1.9	1.94	2.14	1.31
189	GSONMT00069396001	bcl2 antagonist of cell death	-3.977	0.00063791	0.0242918	-0.363208	0.777434	-0.646718	24.04	18.29	17.24	22.53	15.92	17.22	14.12	18.03	25.88	17.55	18.53	13.08	15.91	16.6	16.81	16.42	21.38	22.52	24.2	26.83	15.93	15.83	14.52	15.38
190	GSONMT00052850001	bcl-2-like protein 15	-3.53779	0.0018485	0.0473892	-0.34555	0.787008	-0.602174	114.78	109.05	133.12	107.99	91.64	80.13	97.72	97.82	79.73	102.55	145.24	154.25	95.54	73.04	100.48	85.76	103.69	101.15	127.11	131.07	84.29	81.55	129.42	86.6
191	GSONMT00078739001	beta- -galactosyltransferase 1	-4.559	0.000154009	0.00960442	-0.482212	0.715879	-0.69699	10.5	9.3	9.07	12.61	9.13	7.47	8.05	9.71	7.87	10.6	14.29	9.71	8.75	8.13	6.75	7.42	9.79	9.83	16.14	13.05	5.98	8.72	7.08	6.77
192	GSONMT00003734001	beta- -n-acetylgalactosaminyltransferase 3-like	4.6447	0.000124955	0.00832629	0.85175	1.80469	0.703635	0.77	0.65	0.48	0.91	1.14	1.67	1.29	1.31	1.24	0.38	0.97	0.9	0.62	1.51	1.48	1.13	0.52	0.68	0.59	0.49	0.98	1.04	1.56	1.37
193	GSONMT00005315001	bicaudal d-related protein 1-like	-3.97588	0.000639662	0.0243026	-1.06018	0.479573	-0.646612	4.08	1.25	1.73	1.28	2.74	0.62	1.56	0.48	1.71	1.64	1.75	2.44	1.03	0.89	0.9	0.73	3.23	1.71	3.93	3.34	1.17	1.06	1.84	0.83
194	GSONMT00079095001	bicaudal d-related protein 1-like	-3.69799	0.00125615	0.0371071	-0.644511	0.63971	-0.619132	4.13	1.93	1.86	1.38	1.85	1.44	1.12	1.39	1.35	2.36	1.64	2.26	1.11	1.03	1.62	2.22	3.48	2.57	2.09	2.62	1.2	1.41	1.8	1.07
195	GSONMT00006849001	bile salt export pump	5.17497	3.4524e-05	0.0036223	0.97717	1.9686	0.740944	1.79	4.61	3.15	5.34	6.23	6.28	6.87	5.37	3.68	2.15	2.44	2.62	4.6	5.76	7.26	4.68	2.17	3.48	3.3	1.36	6.65	4.06	3.59	6.4
196	GSONMT00000418001	bile salt export pump-like	6.28683	2.50865e-06	0.000691511	0.893339	1.85747	0.801509	18.61	16.46	22.06	26.73	30.95	36.35	35.7	36.1	19.03	13.08	14.16	18.24	17.45	30.47	30.54	29.73	15.12	9.38	16.02	12.85	25.66	29.93	29.55	36
197	GSONMT00041610001	bile salt export pump-like	6.99426	5.0914e-07	0.00031158	1.07679	2.10933	0.830536	43.61	56.74	64.08	84.16	84.93	92.42	124.62	111.28	70.24	56.42	39.59	41.28	87.67	102.33	111.48	87.78	52.15	37.47	30.98	28.57	133.59	106.09	76.73	111.59
198	GSONMT00000419001	bile salt export pump-like	6.79837	7.86785e-07	0.000380651	1.14739	2.21513	0.823106	14.77	20.13	20.72	35.25	31.79	37.46	42.16	43.14	21.1	16.21	11.98	14.88	26.23	33.28	32.64	32.43	14.07	9.44	10.64	10.47	37.49	31.6	28.61	40.31
199	GSONMT00059705001	biliverdin reductase a-like	-4.05057	0.000533175	0.0218452	-0.316547	0.802989	-0.653597	56.6	51.96	47.81	63.54	40.3	37.38	41.97	47.54	39.09	49.53	57.25	41.64	42.86	43.43	45.58	42.58	43.96	46.72	61.45	59.06	34.7	43.31	39.2	34.53
200	GSONMT00006729001	bleomycin hydrolase	-4.89166	6.85114e-05	0.00569125	-0.351861	0.783573	-0.721798	37.53	39.7	36.65	28.44	29.75	28.48	28.52	30.82	35.14	35.1	41.58	37.42	35.02	32.06	23.5	27.98	38.9	37.28	36.98	42.95	26.23	30.54	36.18	23.08
201	GSONMT00078647001	bleomycin hydrolase	-4.94688	5.99212e-05	0.00526073	-0.322838	0.799496	-0.725667	19.33	15.67	18.65	14.32	13.5	12.54	11.88	13.32	12.77	14.84	18.38	18.6	14.76	13.47	12.02	11.99	15.12	15.73	17.56	16.55	14.02	14.07	14.66	11.13
202	GSONMT00068403001	bone morphogenetic protein 1-like isoform x1	3.69433	0.00126735	0.0373194	0.751183	1.68317	0.618753	0.28	0.5	0.52	0.48	0.59	0.76	0.67	0.9	0.62	0.47	0.68	0.71	0.62	0.96	0.93	0.58	0.3	0.29	0.44	0.24	0.43	0.97	1.29	0.5
203	GSONMT00018361001	bone morphogenetic protein receptor type-1b	3.55557	0.00177114	0.0458891	0.408045	1.32689	0.604098	3.61	3.48	2.93	3.94	3.34	4.45	3.53	4.06	3.23	3.78	2.86	3.07	2.91	5.85	5.01	4.23	2.67	3.86	2.69	3.99	4.95	6.65	4.52	4.48
204	GSONMT00061788001	branched-chain-amino-acid cytosolic	5.39072	2.05652e-05	0.00250793	1.33586	2.52427	0.754409	0.58	0.96	0.54	2.15	1.44	1.03	1.54	2.52	0.77	0.57	0.47	0.62	0.77	1.28	1.75	1.54	0.63	0.46	0.38	0.35	1.35	2.03	2.02	2.52
205	GSONMT00004923001	btb poz domain-containing protein kctd5	-4.1174	0.000452945	0.0194474	-0.449982	0.732052	-0.659709	53.63	25.85	34.72	38.6	28.38	26.26	32.89	30.67	27.34	32.36	42.23	34.99	25.73	24.75	26.7	29.7	33.8	35.65	48.38	49.93	19.74	26.98	29.58	28
206	GSONMT00051389001	butyrate response factor 1	-3.99548	0.000609827	0.0237411	-0.564122	0.676367	-0.648461	211.89	156.76	157.05	171.95	154.96	111.71	162.25	155.56	138.59	155.61	276.99	174.46	143.79	121.87	138.43	134.68	221.75	176.09	339.93	351.51	117.73	119.09	151.83	131.57
207	GSONMT00054697001	butyrophilin subfamily 1 member a1-like	-4.74612	9.75961e-05	0.00713443	-0.901799	0.535219	-0.711268	9.25	2.64	3.62	4.58	2.83	2.86	2.47	2.99	2.95	3.82	6.44	5.88	2.18	2.15	2.43	2.81	6.66	4.05	6.47	6.94	1.73	2.24	4.03	3.87
208	GSONMT00076103001	bystin-like	-4.03329	0.000556131	0.0223918	-0.355617	0.781535	-0.651995	17.14	17.23	20.89	19.24	15.99	15.03	13.62	16.96	17.54	16.98	25.73	26.7	15.98	19.81	15.33	15.48	19.38	20.1	22.47	19.23	12.14	13.31	20.05	15.71
209	GSONMT00023806001	c type lectin receptor b	-7.45781	1.85465e-07	0.000179554	-2.36799	0.193716	-0.846501	1405.9	1473.8	1866.6	3034	816.06	315.2	303.1	229.88	882.13	1009.1	3161.1	1050.6	625.18	794.22	151.71	202.81	1400.4	1570.1	3821.3	3357.6	458.37	443.65	263.58	186.2
210	GSONMT00062775001	c4b-binding protein alpha chain precursor	-5.62231	1.18457e-05	0.0017801	-0.824845	0.564543	-0.767875	224.63	160.43	87.22	124.59	119.67	70.25	81.88	85.61	120.85	142.71	149.32	89.78	106.96	94.51	77.41	70.7	169.68	194.56	185.43	180.94	72.29	93.08	77.6	61.74
211	GSONMT00062773001	c4b-binding protein alpha chain precursor	-3.51743	0.00194119	0.0488812	-0.347057	0.786186	-0.599958	63.32	51.1	39.89	41.38	51.46	42.38	36.71	41.1	37.71	48.9	49.86	42.81	44.19	42.75	38.76	34.88	46.19	60.95	58.38	62.75	30.12	41.1	37.46	31.02
212	GSONMT00034199001	c5a anaphylatoxin chemotactic receptor 1-like	-4.91481	6.47669e-05	0.00553785	-0.863136	0.549756	-0.723429	8.09	11.3	13.33	14.33	7.11	3.78	6.97	5.01	7.13	8.5	16.15	7.62	8.51	6.01	5.05	5.28	7.29	8.89	15.26	12.35	5.37	6.98	7.8	3.24
213	GSONMT00072726001	cactin	-5.45193	1.77669e-05	0.00227383	-0.281093	0.822968	-0.758064	7.63	6.54	6.86	7.37	6.63	6.73	5.03	6.38	8.38	8.36	6.71	8.22	6.17	6.4	5.89	6.43	7.54	7.62	7.44	8.65	6.45	6.61	6.65	5.73
214	GSONMT00022390001	cad protein	-6.8304	7.32495e-07	0.000370905	-0.561077	0.677796	-0.824351	4.41	3.48	3.92	5.84	2.85	3.35	3.19	3.62	5.47	4.42	4.84	5.1	2.94	3.28	3.52	2.94	5.31	5.26	5.46	5.78	3.03	3.7	4.23	3.33
215	GSONMT00068721001	calcium and integrin-binding protein 1	-5.23437	2.99235e-05	0.00325698	-0.446253	0.733946	-0.744744	70.68	69.98	62.86	57.57	48.46	34.75	54.99	49.08	45.09	49.81	56.71	64.08	42.86	40.22	41.81	43.38	51.81	64.19	70.13	67.67	47.19	36.67	53.88	42.52
216	GSONMT00024593001	calcium binding hemolysin protein	-4.88855	6.90303e-05	0.0057017	-1.22452	0.427941	-0.721578	2.71	1.23	3.14	3.84	1.09	1.07	1.45	1.12	0.91	1.88	2.89	2.8	1.01	0.75	0.85	0.98	1.84	1.1	5.03	3.98	0.58	0.9	1.42	0.96
217	GSONMT00000586001	calcium calmodulin-dependent protein kinase ii delta	3.65719	0.00138637	0.0396222	0.504865	1.41899	0.614892	25.39	22.54	26.06	37.15	38.36	29.62	45.48	39.96	26.44	22.77	30.05	25.04	24.4	23.34	37.74	39.68	23.48	14.64	15.42	20.71	28.02	29.74	35.81	34.94
218	GSONMT00041695001	calcium-binding and coiled-coil domain-containing protein 1-like	-5.06908	4.45762e-05	0.00432102	-1.29723	0.406907	-0.73399	61.83	47.1	79.06	133.81	39.09	34.83	37.69	34.97	124.25	90.69	61.43	38.06	39.17	20.65	43.82	19.27	121.47	148.91	143.73	153.87	34.35	60.47	34.52	76.12
219	GSONMT00060133001	calcium-binding and coiled-coil domain-containing protein 1-like	-5.7213	9.37215e-06	0.00156612	-1.27623	0.412874	-0.773338	66.04	61.99	77.02	124.37	36.23	35.02	31.12	30.26	113.69	97.52	57.8	37.21	52.01	25.27	46.96	29.22	133.97	143.4	128.88	153.84	38.15	57.63	29.45	62.64
220	GSONMT00073614001	calcium-binding protein 4-like isoform x4	-6.31315	2.3615e-06	0.000662712	-1.08072	0.472793	-0.802704	5.78	4.32	2.95	3.07	2.43	1.24	1.73	2.11	2.41	4.4	2.64	2.99	1.55	1.98	1.81	2.74	4.67	4.46	7.4	4.47	1.35	1.67	1.85	2.33
221	GSONMT00017003001	calmodulin-dependent phosphodiesterase	-4.87341	7.16151e-05	0.0058325	-0.869047	0.547508	-0.720505	5.37	2.74	2.83	3.64	1.46	1.13	1.69	1.97	2.45	2.67	3.3	2.31	2.33	1.68	2.94	1.84	2.32	2.26	3.7	5.54	0.99	1.95	1.75	1.5
222	GSONMT00000371001	calpain-1 catalytic subunit-like	3.68964	0.00128178	0.0376012	0.282645	1.21642	0.618269	7.8	8.1	9.26	9.42	8.36	11.67	9.52	8.94	9.84	7.43	8.07	7.34	8.2	10.05	9.35	10.07	6	5.97	7.45	7.08	8.94	9.44	9.27	9.39
223	GSONMT00011961001	calpain-5-like isoform x1	3.92769	0.000719314	0.0262201	0.281963	1.21585	0.642016	16.88	17.24	24.38	21.34	23.46	24.11	20.62	23.03	18.52	16.42	16.04	18.97	18.27	19.56	19.94	24.31	14.81	16.69	17.25	16.55	18.44	22.27	24.29	22.23
224	GSONMT00046302001	calpain-9-like isoform x1	3.83011	0.000911922	0.0305625	0.546247	1.46028	0.632496	7	7.76	11.91	10.17	11.04	13.66	12.97	13.52	9.47	6.97	10.43	11.48	8.83	12.88	12.97	13.27	5.44	4.18	7.28	8.82	10.02	10.15	12	11.3
225	GSONMT00038526001	camp-responsive element modulator isoform x1	-4.16731	0.000400975	0.0180497	-0.498005	0.708085	-0.66419	8.09	4.77	5.55	7	5.71	5.46	4.94	5.36	6.82	8.44	6.39	5.61	3.74	5.85	5.9	6.44	9.79	7.06	9.69	9.52	4.65	4.12	5.38	4.43
226	GSONMT00064390001	camp-responsive element modulator isoform x3	-5.74913	8.7766e-06	0.00151992	-2.24579	0.210839	-0.774843	32.15	14.35	3.96	8.88	5.98	1.56	3.16	1.96	13.29	18.55	14.76	3.18	11.22	3.86	2.64	2.7	30.78	20.59	24.33	27.21	2.94	3.37	1.81	1.9
227	GSONMT00067502001	camp-responsive element modulator isoform x4	-5.02976	4.90226e-05	0.00465116	-0.955918	0.515513	-0.731347	5.78	5.01	3.49	7.5	3.52	4.32	2.43	4.27	5.07	4.54	5.45	6.26	4.01	3.35	1.41	2.83	5.35	9.03	6.39	11.13	2.61	4.48	2.35	3.1
228	GSONMT00048407001	canalicular multispecific organic anion transporter 2-like isoform x2	-4.17681	0.000391772	0.0177709	-0.325886	0.797809	-0.665035	8.01	7.03	7.45	7.47	5.72	5.91	5.92	5.18	6	6.38	7.72	6.2	5.02	5.15	5.84	5.4	6.68	5.15	7.3	7.69	4.58	4.86	7.7	5.09
229	GSONMT00074910001	cap-gly domain-containing linker protein 1-like	-4.23134	0.000342912	0.0162563	-0.315216	0.80373	-0.669836	29.09	26.79	22.78	25.25	23.25	20.19	19.82	18.35	31.53	24.65	23.03	20.84	23.92	21.95	22.17	17.95	28.17	33.77	24.74	29.82	23.04	25.27	19.97	20.56
230	GSONMT00021064001	carbonic anhydrase 9	3.50248	0.00201209	0.049859	0.51738	1.43135	0.598323	5.51	8.63	6.67	8.64	8.56	9.09	13.86	10.6	4.52	4.06	7.87	8.69	8.02	7.38	11.84	9.11	4.8	4.37	7.62	8.55	8.7	7.86	8.08	8.62
231	GSONMT00080044001	carbonic anhydrase mitochondrial-like	3.73351	0.0011527	0.0350512	0.398941	1.31854	0.622778	7.78	9.77	11.05	13.38	13.26	12.15	15.6	13.17	10.5	6.43	8.21	9.34	9.74	11.46	11.95	11.43	7.8	8	10.85	13.41	12.75	12.1	13.94	13.44
232	GSONMT00048677001	carboxypeptidase b2-like	5.07712	4.37181e-05	0.00426068	0.690529	1.61388	0.734526	23.49	34.71	35.63	47.27	50.26	39.4	60.64	56.58	24.03	28.55	32.18	37.27	31.52	44.82	61.04	52.83	25.66	18.31	29.54	27.96	43.04	40.61	41.9	60.39
233	GSONMT00047265001	carcinoembryonic antigen-related cell adhesion molecule 20-like	-6.54448	1.39324e-06	0.000503219	-2.97467	0.127214	-0.812805	29.73	41.42	26.31	44.48	23.41	1.77	4.06	1.56	27.57	40.12	36.22	4.75	8.61	13.64	2	2.86	45.56	42.5	76.03	34.97	4.35	6.13	1.92	2.81
234	GSONMT00012549001	carcinoembryonic antigen-related cell adhesion molecule 5	-3.75684	0.00108936	0.0338543	-0.296808	0.814051	-0.625152	5.14	4.05	3.44	3.61	3.43	4.27	3.33	3.19	3.65	3.92	4.31	5.68	3.19	4.19	3.64	3.13	4.42	5.09	4.14	4.95	3.44	3.4	3.34	3.82
235	GSONMT00000054001	carcinoembryonic antigen-related cell adhesion molecule 5-like	-3.89937	0.000770639	0.0271971	-1.70823	0.306036	-0.639283	0.72	0.6	0.1	0.27	0.18	0.09	0.09	0.09	0.29	1.01	0.29	0.29	0.67	0.3	0.42	0.1	1.35	0.95	0.48	1.15	0.09	0.17	0.09	0.09
236	GSONMT00000049001	carcinoembryonic antigen-related cell adhesion molecule 5-like	-3.58654	0.00164393	0.0438326	-0.802781	0.573243	-0.607424	13.77	4.03	2.88	4.96	4.44	3.98	2.48	2.42	7.29	6.08	6.57	4.81	3.43	5.97	3.76	5.76	5.73	4.41	8.13	10.2	2.37	3.78	2.51	2.77
237	GSONMT00031199001	cartilage intermediate layer protein 1-like	-4.00518	0.000595576	0.0235126	-0.535254	0.690037	-0.649372	14.52	10.83	7.52	8.64	9.95	9.83	6.47	8.45	12.79	10.58	15.52	8.92	8.65	9.22	7.24	8.64	11.14	18.09	13.39	17.34	9.04	7.12	9.38	6.48
238	GSONMT00016220001	casein kinase ii subunit alpha	-6.17944	3.2131e-06	0.000796183	-0.24781	0.842174	-0.796532	61.63	60.3	55.72	54.35	55.02	51.59	45.8	47.22	61.79	57.27	56.99	57.07	56.82	54.49	48.28	45.85	64.38	65.32	59.97	63.26	54.06	49.91	47.1	49.2
239	GSONMT00014477001	casp8 and fadd-like apoptosis regulator	-5.09841	4.15266e-05	0.00410876	-0.94259	0.520298	-0.73594	10.49	8.26	9.35	7.29	4.37	2.7	3.48	5.91	3.28	9	9.76	5.7	5.33	2.14	4.43	3.76	8.69	4.75	9.67	7.72	3.47	4.22	4.26	4.09
240	GSONMT00000258001	caspase recruitment domain-containing protein 8-like	-4.51504	0.000171456	0.0104272	-0.717019	0.608353	-0.69351	29.09	18.2	13.23	17.11	10.04	8.85	12.91	13.33	13.13	26.18	32.49	17.98	20.94	10.5	11.16	12.84	24.66	21.44	27.03	25.3	14.64	12.68	14.82	16.87
241	GSONMT00039688001	caspase-1-like	-3.51007	0.00197579	0.0493819	-0.492044	0.711017	-0.599153	18.26	13.25	9.87	9.74	9.78	8.73	9.01	11.31	6.9	9.24	14.54	13.11	9.21	6.67	8.3	9.4	11.85	11.11	16.5	14.85	8.33	5.87	10.65	7.01
242	GSONMT00042009001	caspase-8	-4.84217	7.72623e-05	0.00600879	-0.667457	0.629616	-0.718272	24.91	18.64	17.19	10.41	12.7	10.7	14.47	12.7	13.1	11.39	17.43	21.43	10.72	11.19	11.84	10.1	28.06	17.38	16.63	19.13	8.53	8.76	10.85	9.6
243	GSONMT00042010001	caspase-8	-4.85409	7.50554e-05	0.00591765	-0.585764	0.666296	-0.719127	12.32	5.86	6.33	6.23	4.17	3.79	4.78	6.19	5.47	5.58	6.95	6.4	4.81	3.55	4.67	5.02	6.97	5.81	8.19	7.67	3.83	4.18	6.28	4
244	GSONMT00049875001	caspase-8-like isoform x2	-3.84395	0.00088179	0.0299318	-0.737524	0.599768	-0.633863	7.58	2.48	3.56	3.65	2.58	2.59	1.45	1.9	2.89	3.53	2.95	2.06	2.67	2.49	2.22	2.22	2.81	2.23	3.24	4.08	1.55	1.27	2.18	1.05
245	GSONMT00062794001	caspase-9-like isoform x1	-4.3481	0.000257796	0.0135938	-0.218396	0.85952	-0.679839	14.1	15.25	12.79	16.73	12.94	12.96	11.64	13.26	13.83	13.86	13.31	12.47	13.9	11.26	12.31	12.41	14.11	15.73	13.73	15.63	10.6	11.97	13.04	11.07
246	GSONMT00034062001	catalase	5.79036	7.96399e-06	0.00142754	0.650789	1.57003	0.777049	68.05	66.09	66.65	93.58	99.55	77.24	135.42	111.39	57.19	64.27	76.67	80.63	73.32	92.16	119.84	99.27	63.36	45.44	64.04	49.83	104.36	98.12	105.49	130.43
247	GSONMT00022713001	catechol o-methyltransferase	4.89504	6.79518e-05	0.00569125	0.340748	1.26641	0.722037	51.99	56.89	63.62	79.23	78.71	80.82	81.75	69.96	63.97	53.61	59.54	59.96	61.04	75.25	75.21	79.29	48.83	58.68	64.4	75.33	85.97	82.07	79.34	77.4
248	GSONMT00019768001	catechol o-methyltransferase domain-containing protein 1-like	-5.40536	1.98577e-05	0.00243439	-1.82965	0.281333	-0.75529	194.46	152.92	185.9	392.24	116.29	55.11	63.95	38.26	71.48	95.86	190.58	89.86	52.81	90.74	12.08	25.72	228.34	203.29	324.56	357.69	79.13	57	69.14	46.3
249	GSONMT00019767001	catechol o-methyltransferase domain-containing protein 1-like	-6.06974	4.14312e-06	0.000925033	-1.67293	0.313616	-0.791275	69.04	58.82	75.2	139.9	41.41	19.56	17.58	21.87	31.65	46.79	131.85	42.82	32.16	42.35	16.49	22.54	62.93	66.44	166.79	121.92	32.37	22.69	23.65	10.04
250	GSONMT00012996001	catechol o-methyltransferase domain-containing protein 1-like	-6.07487	4.09405e-06	0.00092136	-1.53078	0.346091	-0.791524	452.12	327.47	494.49	881.24	276.04	153.54	167.78	130.59	201.74	289.42	740	292.63	174.75	296.12	94.64	109.52	534.05	404.17	936.94	838.22	219.82	149.59	176.97	140.89
251	GSONMT00043138001	catechol-o-methyltransferase domain-containing protein 1	-6.7128	9.53022e-07	0.000418835	-1.73208	0.301019	-0.819722	116.7	91.89	123.95	208.2	65.24	29.29	33.81	30.35	66.92	119.07	222.08	64.64	75.27	84.37	21.91	27.57	139.32	114.21	245.99	160.68	51.15	33.35	28.77	29.85
252	GSONMT00080266001	cathepsin b	-5.23479	2.98934e-05	0.00325698	-0.319621	0.80128	-0.744771	137.08	145.32	142.42	161.84	121.35	117.78	107.93	106.9	139.46	146.65	152.52	125.76	131.28	117.5	121.66	110.85	134.8	125.34	186.68	186.25	122.52	122.67	112.28	128.04
253	GSONMT00063049001	cathepsin l	-4.13733	0.000431425	0.0188359	-0.433754	0.740333	-0.661508	467.84	366.62	299.56	360.77	315.85	257.44	276.88	249.31	396.59	416.36	317.78	219.11	367.76	270.79	273.59	280.39	399.5	475.19	416.35	462.27	288.46	284.96	235.75	254.05
254	GSONMT00070015001	caveolin-2-like	4.26942	0.000312448	0.0153053	0.500504	1.41471	0.673139	20.81	20.71	25.5	18.16	29.41	28.38	25.07	23.83	21.72	26.42	18.52	18.63	30.18	34.93	24.69	28.01	16.39	14.47	13.1	13.47	27.18	20.96	19.07	26.91
255	GSONMT00017873001	cc chemokine	-6.97875	5.26892e-07	0.00031158	-2.34879	0.196311	-0.829963	69.45	74.39	75.94	113.8	37.92	13.31	25.99	26.58	47.99	78.14	323.83	80.18	59.81	26.63	24.54	17.15	82.08	111.07	307.57	294.84	12.06	16.46	20.35	12.47
256	GSONMT00007278001	cc chemokine	-4.74193	9.85957e-05	0.00717669	-1.95863	0.257273	-0.710958	5.21	5.02	3.88	3.61	3.32	0.58	4.39	1.51	5.46	3.41	14.75	1.96	1.93	2.35	0.56	0.68	2.65	7.35	13.77	16.66	1.25	1.98	2.19	0.62
257	GSONMT00057082001	c-c motif chemokine 19 precursor	-6.03746	4.46607e-06	0.000973921	-3.22708	0.106795	-0.789694	127.38	52.63	10.96	19.92	3.72	1.78	4.06	24.67	26.21	67.82	114.67	19.65	30.18	5.16	11.72	5.24	83.91	36.91	154.45	129.71	3.87	1.31	5.79	4.3
258	GSONMT00014841001	c-c motif chemokine 19 precursor	-6.30311	2.41658e-06	0.000674109	-2.95661	0.128816	-0.80225	433.47	152.7	56.54	81.11	50.98	5.52	18.07	25.76	88.82	301.41	237.96	56.91	179.12	18.96	19.36	18.36	387.05	137.59	258.64	158.69	16.37	8.13	14.72	16.21
259	GSONMT00037464001	c-c motif chemokine 19 precursor	-4.62904	0.000129819	0.0085298	-1.27882	0.412132	-0.702434	45.83	41.58	37.34	49	18.22	7.96	29.01	30.47	27.12	56.2	76.05	48.78	43.47	13.29	30.11	27.87	63.92	22.58	71.25	47.71	10.82	8.06	20.26	21.15
260	GSONMT00017871001	c-c motif chemokine 20-like	3.88725	0.000793692	0.027821	0.651849	1.57118	0.638106	7.22	11.98	13.71	15.5	17.58	16.07	23.11	28.89	16.28	15.04	15	21.76	14.69	23.98	26.94	17.55	10.38	12.49	19.98	21.03	28.17	30.15	25.28	26.85
261	GSONMT00063791001	c-c motif chemokine 2-like	-4.63863	0.000126817	0.00839174	-1.44671	0.366858	-0.703171	31.41	17.52	21.49	24.79	4.02	6.65	12.45	6.96	5.69	8.17	26.45	18.27	11.39	4.76	6.24	9.96	15.76	7.65	30.38	32.18	2.5	4.77	6.67	7.43
262	GSONMT00080018001	c-c motif chemokine 4-like	-6.79508	7.92598e-07	0.000380651	-2.61353	0.163398	-0.822977	52.81	38.57	15.49	26.6	5.01	2.39	8.63	7.24	13.9	23.58	32.33	11.75	21.89	1.85	2.08	5.96	58.2	48.27	39.25	26.86	4.33	4.96	8.08	1.72
263	GSONMT00080971001	ccaat enhancer-binding protein beta	-7.66131	1.20131e-07	0.000144007	-1.3491	0.392536	-0.85286	124.88	96.68	108.4	122.61	61.13	33.98	53.48	53.86	74.38	93.03	202.3	85.78	66.35	52.22	47.5	47.64	132.32	96.23	217.1	233.24	40.07	42.21	50.42	41.56
264	GSONMT00073775001	ccaat enhancer-binding protein beta	-5.11055	4.03269e-05	0.00402275	-1.09116	0.469383	-0.736742	90.75	71.48	105.96	105.37	51.47	22.06	67.66	64.09	45.09	64.58	136.84	73.34	43.79	33.96	46.39	46.73	88.8	60.24	158.05	155.53	34.27	27.88	53.6	39.16
265	GSONMT00023809001	ccaat enhancer-binding protein delta	-3.56744	0.00172131	0.0449481	-0.730639	0.602637	-0.605376	231.85	209.38	101.68	163.7	155.44	146.12	107.85	95.73	184.8	183.54	203.05	91.87	184.89	143.36	83.49	88.43	214.02	236.79	324.98	314.71	128.02	165.6	83.28	75.04
266	GSONMT00068930001	cd166 antigen homolog	-4.03007	0.000560513	0.022437	-0.501028	0.706603	-0.651696	23.02	16.05	13.19	9.91	13.91	11.23	11.17	12.1	15.26	17.89	14.49	13.35	9.62	11.55	11.81	9.05	19.26	17.46	20.51	22.06	10.8	14.21	16.19	9.65
267	GSONMT00018315001	cd2 family receptor	3.75935	0.00108274	0.0337614	0.366252	1.289	0.625406	6.58	8.38	10.29	9.27	9.31	11.66	13.08	10.38	7.46	8.28	9.36	11.48	10.22	9.06	11.74	10.06	7.17	5.97	6.31	7.67	9.35	11.59	9.18	9.49
268	GSONMT00033143001	cd276 antigen homolog isoform x1	-3.91818	0.000736151	0.0266669	-0.910589	0.531968	-0.641102	10.41	4.72	2.66	6.89	3.72	3.56	4.12	3.02	2.83	7.22	8.86	3.84	3.21	2.56	3.8	4.6	9.78	5.82	10.54	11.01	2.03	3.33	3.31	4.01
269	GSONMT00005566001	cd276 antigen homolog isoform x1	-4.71453	0.000105399	0.00745067	-0.85433	0.553122	-0.708918	6.47	3.92	3.5	5.34	2.22	2.25	3.04	2.75	2.22	3.25	5.4	3.12	2.23	2.18	3.29	1.62	6.22	2.77	6.52	6.18	1.77	2.94	2.71	2.15
270	GSONMT00056726001	cd276 antigen homolog isoform x2	-3.9888	0.000619832	0.0238898	-0.6821	0.623258	-0.647832	9.18	5.66	5.86	8.59	5.01	4.78	4.76	4.73	4.83	5.97	9.77	8.24	3.55	4.94	6.4	4.18	9.29	3.73	11.8	12.24	3.56	5.22	5.68	3.91
271	GSONMT00025518001	cd59b glyco	-8.7806	1.21665e-08	4.3598e-05	-2.74483	0.149184	-0.882043	577.37	280.07	394.91	617.24	101.08	31.07	73.83	64.43	193.53	350.26	846.54	239.3	215.66	58.05	57.4	67.92	476.87	503.93	1410.3	1019.7	84.44	94.81	71.14	54.74
272	GSONMT00057219001	cd59-like protein	4.47306	0.000189967	0.0111158	0.90003	1.8661	0.69014	561.23	443.09	450.2	388	597.87	353.36	871.45	811.16	505	508.09	303.99	387.09	621.9	561.02	785.14	726.61	357.85	343.71	242.16	125.66	597.38	665.47	831.13	891.31
273	GSONMT00012647001	cd83	-4.0181	0.000577114	0.0229393	-1.43434	0.370016	-0.65058	11.23	5.34	2.93	5.31	0.52	1.74	2.02	2.21	1.52	5.88	4.81	2.54	4.01	1.73	1.46	1.61	9.46	1.79	7.73	4.49	1.62	0.61	3.24	1.87
274	GSONMT00057359001	cd83	-4.24884	0.000328562	0.0158284	-1.30469	0.404809	-0.671359	2.85	2.06	2.66	1.85	0.62	0.59	1.65	1.4	0.49	2.8	3.03	2.02	1.48	0.52	1.01	1.75	4.47	2.62	3.95	3.06	0.48	0.73	1.29	1.28
275	GSONMT00017659001	cd97 antigen-like isoform x1	-5.37658	2.1273e-05	0.00256736	-1.37085	0.386663	-0.753555	1.77	2.35	5.32	4.81	1.61	0.84	1.42	2.05	2.41	2.56	6.12	2.38	0.93	1.62	1.02	0.91	2.2	2.01	7.14	7.28	1.29	1.3	1.97	1.35
276	GSONMT00016808001	cdc42 effector protein 1-like	-4.02733	0.000564272	0.022525	-0.747973	0.59544	-0.651441	11.14	6.22	2.91	6.26	5.95	2.27	4.28	4.42	6.68	4.22	7.57	6.62	3.61	2.64	4.75	3.45	8.09	5.75	7.93	9.71	3.71	4.14	4.94	4.19
277	GSONMT00078069001	cdc42 effector protein 3	3.99466	0.000611045	0.0237411	0.644855	1.56358	0.648384	4.05	6.27	11.08	6.91	10.03	11.42	9.72	10.35	6.46	4.58	12.4	9.94	8.85	11.37	12.44	10.94	4.28	6.09	8.15	8.3	9.97	10.61	10.96	14.59
278	GSONMT00013247001	cdp-diacylglycerol--glycerol-3-phosphate 3- mitochondrial	-3.85028	0.000868334	0.0296436	-0.537017	0.689195	-0.634487	2.59	1.62	2.35	3.09	1.89	1.92	2.42	1.95	2.46	2.48	3.31	3.03	1.49	2.3	1.7	1.51	3.74	2.64	3.75	4.56	1.71	2.06	2.59	2.63
279	GSONMT00019596001	cdp-diacylglycerol--serine o-phosphatidyltransferase-like	3.63041	0.00147895	0.0412062	0.855823	1.80979	0.612081	1.64	3.66	6.71	9.97	4.95	7.67	8.1	10.01	5.14	4.48	5.14	4.76	4.68	8.18	8.31	10.78	4.41	1.98	5.6	2.82	8	6.81	10.04	6.67
280	GSONMT00029356001	cell adhesion molecule 3-like	-6.91999	6.00126e-07	0.00032508	-0.943052	0.520132	-0.82777	29.64	18.06	13.38	18.3	15.47	12.22	10.82	11.75	19.59	26.55	25.7	16.5	13.73	13.1	8.9	10.03	34.02	25.22	28.25	26.41	9.66	12.22	14.72	10.82
281	GSONMT00044675001	cell division control protein 42 homolog isoform x2	-3.72083	0.00118862	0.035793	-0.397261	0.759299	-0.621482	124.13	96.71	156.16	113.33	83.66	73.99	104.25	116.66	83.9	101.06	140.43	131.89	84.09	70.55	88.09	90.62	103.86	99.13	117.74	122.76	68.77	72.92	119.63	85.25
282	GSONMT00076624001	cell division cycle 5-like protein	-5.35698	2.22951e-05	0.00263608	-0.231711	0.851624	-0.752364	35.24	30.26	37	31.48	27.61	30.84	31.62	29.55	29.94	30.6	34.25	37.17	28.83	27.05	27.88	28.57	33.78	32.36	35.47	35.55	25.13	27.18	31.42	27.4
283	GSONMT00080431001	cell division cycle 5-like protein	-3.82803	0.000916554	0.0306215	-0.194976	0.873588	-0.632289	12.42	10.37	11.63	11.77	10.8	9.14	10.25	10.24	11.62	9.1	13.06	12.11	10.36	9.95	10.89	9.75	12.86	10.49	11.9	12.65	9.75	10.36	11.2	9.22
284	GSONMT00051290001	cellular tumor antigen p53	-3.67365	0.0013323	0.0384306	-0.456268	0.728869	-0.616609	28.87	20.81	14.06	17.75	13.84	10.75	16.59	16.89	14.96	18.02	19.86	24.64	14.22	15.36	18.16	18.77	27.32	19.85	25.37	25.19	14.61	12.1	20.44	13.74
285	GSONMT00071757001	centromere protein j-like	-4.50117	0.000177363	0.0105883	-2.60659	0.164187	-0.692402	11.88	3.99	0.57	1	1.27	0.51	0.19	0.4	2.05	5.19	1.16	0.43	3.05	0.3	0.12	0.3	10.35	4.72	4.38	2.49	0.28	0.75	0.21	0.41
286	GSONMT00072161001	centrosomal protein of 85 kda-like	-6.00544	4.81187e-06	0.00100694	-1.33953	0.395148	-0.788109	4.11	1.83	2.33	3.21	1.57	1.75	0.67	1.39	3.79	2.56	1.7	1.98	1.11	1.74	1.06	0.88	3.71	4.14	3.97	7.03	1.54	0.73	1.54	1.43
287	GSONMT00072158001	centrosomal protein of 85 kda-like	-3.64577	0.00142512	0.0402848	-0.707193	0.612511	-0.613696	5.13	2.21	1.68	2.88	2.11	2.07	1.87	2.29	3.07	4.15	2.29	2.15	2.24	2.41	2.08	1.43	4.68	4.02	3.83	6.23	2.13	3	1.81	1.24
288	GSONMT00070453001	centrosomal protein of 95 kda	-4.84591	7.65621e-05	0.00597428	-0.313953	0.804434	-0.718541	6.06	4.46	6.33	5.7	4.89	4.08	4.86	5.72	5.09	5.85	6.14	5.99	4.34	4.53	5.01	4.71	6.12	5.88	5.66	5.89	3.64	4.88	5.07	4.06
289	GSONMT00064309001	ceramide synthase 2-like	-4.16524	0.000403	0.0180864	-0.525301	0.694814	-0.664006	7.02	3.75	3.62	4.76	4.62	3.15	2.64	3.3	4.21	3.54	4.57	4.2	3.16	3.94	2.85	2.23	5.17	5.93	5.95	4.39	3.43	3.17	4.45	2.71
290	GSONMT00051192001	ceruloplasmin	-5.84823	6.95089e-06	0.00131629	-1.18251	0.440584	-0.780098	159.59	113.06	137.46	193.55	98.22	53.24	74.65	80.89	95.3	89.94	225.77	102.41	59.85	78.4	53.6	54.14	138.61	84.78	345.32	228.98	55.82	63.42	58.48	53.13
291	GSONMT00051190001	ceruloplasmin	-6.50151	1.53594e-06	0.000533968	-1.15915	0.447775	-0.810982	414.56	408.49	517.04	794.27	286.95	168.38	266.19	261.02	344.4	385.12	855.93	337.04	341.82	273.5	205.08	221.5	507.33	437.9	1023.9	687.88	214.34	221.42	174.73	228.82
292	GSONMT00025273001	ceruloplasmin	-6.08896	3.96222e-06	0.00090039	-1.15747	0.448297	-0.792209	285.13	226.54	270.99	365.43	167.92	102.98	135.89	153.49	159.18	170.28	439.72	185.61	135.7	149.13	95.88	101.93	265.06	182.6	576.03	407.11	119.37	118.73	101.05	103.58
293	GSONMT00041593001	cgmp-dependent protein kinase 1-like	3.58479	0.00165087	0.0438459	0.473296	1.38828	0.607237	12.78	17.92	12.97	16.89	25.55	20.07	22.89	19.2	12.34	10.5	15.02	19.36	13.21	14.57	21.95	19.01	11.01	10.15	13.07	21.49	22.76	21.31	21.8	15.89
294	GSONMT00052268001	cgmp-specific 3 -cyclic phosphodiesterase-like isoform x3	5.37371	2.14197e-05	0.00257267	0.747869	1.67931	0.753381	15.9	23.4	21.42	23.55	29.83	26.24	38.42	31.85	16.24	18.91	16.79	23.44	23.21	27.06	33.26	31.37	10.94	10.58	19.87	26.35	29.09	40.44	28.13	33.29
295	GSONMT00078500001	charged multivesicular body protein 1b	-3.60737	0.00156346	0.0426926	-0.170158	0.888745	-0.609643	79.82	69.87	71.39	78.84	67.97	59.78	66.81	74.81	67.42	76.01	71.64	62.08	65.64	57.33	63.79	65.24	68.43	66.04	76.15	71.43	62.33	54.57	59.48	66.37
296	GSONMT00065967001	charged multivesicular body protein 2a	-4.34109	0.000262251	0.0136812	-0.255206	0.837867	-0.679249	126.15	109.8	98.42	110.35	84.49	83.17	88.33	87.35	97.05	96.94	86.17	82.6	97.09	78.4	86.11	89.29	107.28	121.71	94.8	113.48	87.75	89.97	83.01	81.45
297	GSONMT00024124001	chemokine ck-1	-4.58268	0.000145362	0.00921319	-2.13815	0.22717	-0.698844	11.87	12.88	4.49	2.25	2.26	0.92	1.56	2.9	2.4	18.59	7	3.84	7.2	2.15	1.2	1.09	40.39	16.03	13.68	13.34	3.01	1.21	6.02	0.99
298	GSONMT00063029001	chemokine-like receptor 1-like	-5.6309	1.16069e-05	0.00175746	-5.8921	0.0168385	-0.768356	0.68	0.57	0.45	0.25	0.08	0	0.08	0	0.18	0.38	1.01	0.09	0	0.19	0	0	0.11	0.72	0.72	1.09	0	0.08	0.09	0
299	GSONMT00082738001	chemokine-like receptor 1-like	-8.25481	3.49406e-08	6.78213e-05	-2.00829	0.248567	-0.869448	4.13	3.8	5.45	6.32	1.09	0.8	1.94	2	2.84	4.06	9.34	3.89	2.4	0.93	0.7	1.98	6.48	4.77	9.47	11.43	1.21	1.64	1.39	1.46
300	GSONMT00063030001	chemokine-like receptor 1-like	-4.38412	0.000236075	0.0127434	-1.16822	0.444969	-0.682851	1.4	1.43	2.44	1.81	0.61	0.87	1.03	0.99	1.77	1.29	4.04	1.31	1.05	0.42	0.99	1.54	2.19	1.2	4.51	4.86	0.63	1.14	1.65	0.86
301	GSONMT00030548001	chemokine-like receptor 1-like	-5.36122	2.207e-05	0.00262278	-0.798474	0.574957	-0.752622	4.42	4.45	8.51	5.22	3.75	3.17	2.62	3.49	3.53	5.33	7.4	5.11	3.62	3.39	3.42	3.15	5.91	5.08	7.78	11.44	2.81	4.1	4.17	3.14
302	GSONMT00006063001	chloride intracellular channel protein 2	-4.79158	8.7374e-05	0.00657564	-0.751943	0.593803	-0.71461	82.41	53.35	37.79	49.16	33.22	25.9	40.91	32.43	30.04	49.67	72.65	44.85	45.15	26.89	38.41	36.01	76.44	50.03	85.77	77.06	28.75	28.35	36.27	34.04
303	GSONMT00065191001	cholesterol 25-hydroxylase-like	-4.95754	5.83926e-05	0.00515807	-1.6395	0.320968	-0.726406	5.81	2.24	1.2	3.13	0.79	0.64	0.98	1.46	1.67	3.42	7.43	3.4	2.27	1.62	1.57	1.14	7.31	2.73	8.69	10.61	1.28	0.95	2.33	1.15
304	GSONMT00057322001	cholesterol 25-hydroxylase-like	-3.7797	0.0010306	0.0329743	-0.981434	0.506476	-0.627462	1.41	1.05	1.01	0.75	0.47	0.81	0.55	0.47	1.01	0.75	2.26	0.61	0.8	0.63	1.06	1.17	1.66	1.2	1.61	2.61	0.39	0.27	0.88	0.49
305	GSONMT00028395001	choline mitochondrial	4.8862	6.9425e-05	0.005704	0.499278	1.41351	0.721412	5.98	6.64	6.21	7.21	11.84	9.85	9.81	10.92	7.06	5.62	8.62	10.06	6.87	9.64	10.31	10.15	5.53	5.9	6.45	7.37	9.07	10.06	11.04	6.92
306	GSONMT00004041001	chordin-like protein 2-like	-3.93508	0.000706487	0.0258773	-0.512414	0.701049	-0.642726	12.55	9.37	8.78	11.93	7.06	7.47	7.94	7.76	7.71	9.12	12.19	6.83	8.05	5.6	7.65	7.11	10.11	12.94	12.91	20.07	7.79	7.93	7.39	9.47
307	GSONMT00036565001	chromobox protein homolog 7	-3.93068	0.000714098	0.0260707	-0.480783	0.716588	-0.642303	34.5	24.2	14.38	29.33	19.24	16.94	17.7	18.28	24.79	19.68	23.46	15.83	16.46	21.72	17.65	15.87	25.31	30.25	29.76	32.41	14.74	17.44	19.19	16.58
308	GSONMT00035836001	chromodomain-helicase-dna-binding protein 4-like	-4.13018	0.000439024	0.0190589	-0.355026	0.781856	-0.660864	9.48	6.25	9.16	8.44	6.65	6.89	7.43	7.11	8.75	7.83	9.83	11.56	6.06	7.51	7.97	7.57	10.1	8.65	10.7	11.34	6.19	7.29	9.37	7.02
309	GSONMT00061500001	chromodomain-helicase-dna-binding protein 8-like isoform x1	-3.58312	0.00165754	0.0439228	-0.382873	0.766909	-0.607058	4.06	2.98	3.15	3.51	2.77	2.97	2.6	2.94	3.12	3.32	3.46	3.46	2.05	2.7	3.52	2.55	4.52	2.93	2.67	4.96	2.27	3.31	2.7	1.9
310	GSONMT00005275001	chromosome 17 open reading frame 62	-4.63252	0.00012872	0.00846955	-0.497376	0.708394	-0.702702	26.41	17.43	31.12	26.04	12.94	18.61	19.95	23.66	19.67	20.44	24.47	25.61	15.53	17.3	13.49	17.4	19.52	24.43	29.51	29.47	15.31	15.14	20.79	18.02
311	GSONMT00057774001	ci114 protein	-4.1772	0.000391398	0.0177709	-0.25668	0.837012	-0.66507	14.4	16.36	18.02	17.13	13.11	11.6	15.08	15.5	13.54	14.65	18.84	18.47	14.34	12.82	13.55	15.03	14.83	16.86	18.88	16.88	12.76	12.58	15.46	14.32
312	GSONMT00057407001	cis-aconitate decarboxylase-like	-8.44262	2.38706e-08	5.8527e-05	-4.85849	0.0344705	-0.874154	11.65	14.59	6.3	8.76	2.18	0.12	0.23	0.12	4.45	10.01	19.23	5.06	6.58	1.01	0.28	0.21	17.85	18.28	29.14	38.95	0.5	0.51	0.31	0.19
313	GSONMT00047446001	citron rho-interacting kinase-like isoform x2	3.55305	0.00178192	0.046066	4.68919	25.798	0.603826	0.33	0	0	0.43	0.15	0.42	0.28	0.29	0	0.16	0	0	0.31	0.32	0	0.16	0	0	0.15	0	0.3	0.27	0.3	0.15
314	GSONMT00044051001	cklf-like marvel transmembrane domain-containing protein 7	-4.39253	0.000231274	0.012557	-0.445784	0.734185	-0.683549	109.46	67.34	88.45	91.22	65.52	52.23	61.25	68.47	55.45	65.56	107.4	78.41	63.47	53.74	63.45	57.85	66.39	71.3	92.74	97.65	48.32	54.61	66.04	61.14
315	GSONMT00066441001	claudin-1	-6.92495	5.9356e-07	0.00032508	-2.70096	0.153791	-0.827957	10.8	9.51	9.18	15.04	5.1	1.37	1.38	2.66	6.94	10.61	40.35	5.75	6.08	2.49	0.95	2.07	15.09	11.66	40.5	45.26	0.85	2.49	4.03	2.1
316	GSONMT00067359001	claudin-10-like protein	-4.04299	0.000543117	0.0220829	-0.566765	0.675129	-0.652896	37.87	28.01	28.25	35.89	24.69	17.62	30.52	22.71	25.64	26.94	45.3	15.67	20.82	21.74	15.35	17.91	27.73	27.62	39.13	27.4	18.27	15.44	20.61	17.8
317	GSONMT00041255001	claudin-18 isoform 1	-3.67684	0.00132209	0.0382542	-1.26826	0.415159	-0.616941	9.24	2.2	2.59	1.64	3.41	2.31	2.24	2.2	2.1	1.74	5.02	2.74	0.7	2.81	1.23	0.99	5.1	6.17	9.22	9.54	1.26	1.44	1.83	1.02
318	GSONMT00065554001	cnot1 protein	-4.83735	7.81713e-05	0.00606935	-0.160671	0.894609	-0.717926	52.18	47.86	46.47	40.71	40.46	41.07	41.49	41.32	46.95	45.05	47.78	50.85	47.16	44.07	42.22	42.17	48.98	45.12	46.05	47.6	41.31	41.2	43.99	39.16
319	GSONMT00031810001	coagulation factor viii	-3.88531	0.000797447	0.0278479	-0.627882	0.647126	-0.637917	4.58	2.65	2.98	2.91	2.39	1.77	2.44	2.79	2.82	1.8	4.18	2.73	2.26	1.62	2.23	1.79	2.82	3.23	5.91	4.7	1.38	2.24	2.61	2.45
320	GSONMT00079502001	coatomer subunit delta	-3.78567	0.0010158	0.0327481	-0.315618	0.803507	-0.628062	23.19	20.44	25.65	21.28	17.97	15.18	17.36	23.97	19.91	20.31	26.51	31.45	19.06	17.13	19.41	21	19.52	21.43	23.64	25.46	17.13	16.52	22.7	16.39
321	GSONMT00000387001	coatomer subunit delta	-3.66424	0.00136294	0.0390807	-0.263681	0.83296	-0.615629	19.82	20.59	20.69	17.68	16.58	15.45	18.16	19.22	18.19	19.27	24.54	25.48	18.63	17.96	21.08	18.95	19.38	21.5	23.41	26.41	14.13	17.36	19.57	16.39
322	GSONMT00045231001	cocaine- and amphetamine-regulated transcript	4.40585	0.000223868	0.0123419	5.67505	51.0927	0.684651	0.3	0	0	0	0.26	0	1.01	0.26	0.28	0	0	0	0.28	0.29	0.49	0.29	0	0.28	0	0	0.27	0.24	0.54	0.27
323	GSONMT00081194001	coiled-coil domain-containing protein 112-like isoform x2	-3.58078	0.0016669	0.0440489	-0.321078	0.800472	-0.606807	3.2	2.81	2.55	2.62	2.44	2.61	1.83	2.09	2.06	3.2	2.7	2.15	2.48	2.1	2.5	1.68	3.11	3.31	2.64	2.79	2.58	2.38	2.06	1.79
324	GSONMT00064764001	coiled-coil domain-containing protein 126	-4.42893	0.000211594	0.0118617	-0.475652	0.719142	-0.686549	7.47	9.05	6.75	7.02	6.68	6.38	5.03	8.72	8.48	8.17	8.26	10.04	5.13	6.38	7.44	4.18	6.97	8.63	8.66	10.6	5.2	4.7	7.31	5.72
325	GSONMT00061889001	coiled-coil domain-containing protein 134-like	-3.50147	0.00201697	0.0498994	-0.313425	0.804729	-0.598212	8.04	5.12	8.08	7.8	5.73	6.28	6.23	5.87	7.43	6.48	8.2	9.23	5.05	6.98	5.22	6.14	6.3	5.92	9.34	8.95	5.52	6.03	6.24	7.04
326	GSONMT00008681001	coiled-coil domain-containing protein 77	-4.47534	0.000188912	0.0110698	-0.477539	0.718202	-0.690325	7.21	5.15	6.97	5.46	3.68	5.01	5.02	5.12	4.42	3.81	5.23	4.63	3.46	3.75	3.43	3.46	5.21	5.61	5.43	5.34	3.13	3.39	4	2.97
327	GSONMT00003842001	coiled-coil domain-containing protein 85b-like	-5.3225	2.4216e-05	0.00276558	-0.507593	0.703395	-0.750251	16.73	18.01	16.17	19.54	11.3	11.46	13.13	15.25	15.31	15.16	19.62	15.9	11.41	11.6	15.01	15.75	14.32	16.28	21.12	18.78	9.53	8.08	12.89	11.61
328	GSONMT00041943001	coiled-coil domain-containing protein 86	-5.31298	2.4775e-05	0.00279454	-0.44752	0.733302	-0.749663	30.7	31.1	38.09	26.8	27.37	25.07	22.69	27.38	27.77	27.23	42.31	33.66	23.59	23.13	27.2	21.58	26.52	31.33	37.15	31.84	21.75	18.59	24.54	18.41
329	GSONMT00058184001	coiled-coil domain-containing protein 94	-3.7424	0.00112812	0.0345067	-0.220681	0.85816	-0.623686	19.27	13.54	18.54	18.32	15.59	15.53	15.35	17.33	19.03	18.18	18.09	17.51	14.56	15.57	16.31	17.94	17.05	17.54	17.76	17.96	11.91	14.47	14.89	13.48
330	GSONMT00013266001	coiled-coil-helix-coiled-coil-helix domain-containing protein 6	4.49243	0.000181189	0.0107388	6.30176	78.8894	0.691701	0	0	0	0	0.41	0.77	0.39	0.81	0	0.46	0	0.44	1.29	0.45	0.76	0.46	0.51	0	0	0	0.84	0	0.84	0.42
331	GSONMT00058010001	cold inducible rna binding protein	3.94887	0.000683153	0.0252978	0.229645	1.17255	0.644045	57.68	60.32	63.62	58.87	59.12	70.34	71.79	76.49	53.79	64.14	53.93	60.27	68.91	54.6	69.11	65.03	54.31	61.37	46.49	48.15	60.42	69.51	65.76	69.05
332	GSONMT00059418001	collagen alpha-1 chain precursor	3.6864	0.00129187	0.0378265	0.476103	1.39098	0.617933	62.45	82.8	72.75	76.37	120.79	165.31	107.01	155.05	110.45	93.58	99.55	124.03	78.78	103.55	104.65	117.27	87.13	107.15	67.3	83.02	109.57	119.72	180.91	127.47
333	GSONMT00071772001	collagen alpha-1 chain-like	3.61378	0.00153948	0.0421862	0.361758	1.28499	0.610323	14.18	13.67	16.5	17.81	19.13	22.13	17.92	16.61	17.32	16	13.42	16.59	14.96	18.33	17.39	18.5	14.37	16.4	9	9.62	18.63	18.75	18.97	19.73
334	GSONMT00064330001	collagen alpha-1 chain-like	5.19759	3.26929e-05	0.00346924	0.518254	1.43222	0.7424	2.98	2.93	2.61	3.14	3.43	5.15	4.26	3.57	3.17	3.57	2.45	3.37	3.89	4.13	4.33	4.4	2.8	2.41	1.94	1.93	3.3	3.66	3.37	3.76
335	GSONMT00062135001	collagen alpha-1 chain-like	3.74265	0.00112744	0.0345067	0.627186	1.54455	0.623711	2.14	3.44	2.49	3.24	4.19	6.07	4.51	3.88	3.46	2.8	4.71	5.04	2.8	5.85	4.63	3.5	2.14	1.64	2.63	2.44	4.03	5.53	3.86	5.58
336	GSONMT00052287001	collagen alpha-1 chain-like	4.50083	0.000177513	0.0105883	0.686805	1.60972	0.692374	3.61	2.93	2.3	3.45	3.3	5.52	4.48	3.96	2.1	2.42	3.22	3.22	2.81	4.76	3.85	3.72	1.45	1.75	1.58	2.28	4.28	3.4	3.08	4.41
337	GSONMT00052290001	collagen alpha-1 chain-like	4.19225	0.000377272	0.0172984	0.741377	1.67177	0.666403	2.6	4.33	3.74	3.28	3.7	9.43	3.98	6.58	3.72	2.09	3.8	4.23	5.25	4.79	4.99	6.49	2.32	4.13	2.18	5.67	5.77	5.21	8.96	4.86
338	GSONMT00057456001	collagen alpha-1 chain-like isoform x1	3.87117	0.000825331	0.0286294	0.482095	1.39677	0.636538	3.83	3.36	5.41	5.67	6.3	8.04	5.45	6.8	5.65	3.8	4.31	6.38	4.19	7.51	5.09	5.96	3.92	4.67	3.71	4.68	5.38	7.26	9.22	6.33
339	GSONMT00023147001	collagen alpha-1 chain-like isoform x1	3.59633	0.0016056	0.0433668	0.500095	1.41431	0.608469	29.55	46.71	42.53	48.78	71.69	97.6	62.8	85.77	62.55	49.29	56.76	68.9	40.35	63.67	58.51	63.63	44.9	56.25	47.53	49.15	62.36	68.37	106.32	79.85
340	GSONMT00023146001	collagen alpha-1 chain-like isoform x2	3.63777	0.00145291	0.0407488	0.419919	1.33785	0.612856	1046	1221.8	1416.6	1004.3	1351.7	1388.7	1393.1	1393.7	1045.1	1125.8	1098	1485.5	1456.8	1291.1	1566	1390.5	896.5	1061.8	606.36	647.09	1236.6	1218.9	1396.1	1364.1
341	GSONMT00069826001	collagen alpha-1 chain-like isoform x2	4.17458	0.000393913	0.017816	0.45057	1.36658	0.664837	562.12	690.05	707.36	528.54	746.82	858.38	784.83	864.77	629.79	648.52	660.82	904.84	795.75	778.36	873.22	828.77	517.26	606.07	358.69	416.1	693.34	717.57	894.76	809.78
342	GSONMT00015059001	collagen alpha-1 chain-like isoform x4	4.67708	0.000115469	0.00789883	0.587183	1.50231	0.7061	7.95	5.87	10.19	9.54	13.26	15.93	12.54	14.19	9.59	6.47	9.26	13.68	8.6	14.09	10.68	12.55	7.25	9.02	7.06	10.85	11.7	14.48	17.24	13.24
343	GSONMT00019834001	collagen alpha-2 chain-like	4.11032	0.000460831	0.0197314	0.38501	1.30587	0.659068	179.64	258.08	228.57	181.77	241.91	244.3	238.52	263.33	190.61	158.62	191.38	255.16	234.75	205.19	257.53	241.51	161.01	195.54	133.91	137.07	226.85	241.01	266.61	249.33
344	GSONMT00070223001	collagen alpha-3 chain	3.5368	0.00185294	0.0473892	0.46256	1.37799	0.602066	4.29	5.52	7.66	6.92	8.05	9.86	8.06	8.33	8.07	5.39	6.09	9.66	6.02	7.06	8.64	8.57	4.14	5.76	4.38	4.4	6.69	7.38	9.82	8.51
345	GSONMT00040586001	collagen type i alpha 1	4.16442	0.000403812	0.0180881	0.433982	1.35096	0.663933	754.51	967.38	958.76	743.39	1009.7	1080.2	1028.2	1104.9	779.17	822.95	796.74	1153.6	1027.8	979.02	1159.6	1071.7	717.34	832.14	479.39	536.74	934.79	953.97	1119.1	1125.5
346	GSONMT00019805001	collagen type i alpha 1	4.1936	0.000376034	0.0172846	0.454883	1.37067	0.666522	656.72	908.99	859.76	689.9	1002	1166.8	991.36	1099.3	804.99	764.54	864.73	1266.6	946.37	1024.6	1112.9	1048.1	720.3	885.4	475.54	608.01	956.82	974.16	1291.9	1115.3
347	GSONMT00055643001	collagen type i alpha 1	3.68005	0.00131186	0.0381581	0.477655	1.39248	0.617274	126.31	192.33	165.75	145.44	264.64	328.13	221.48	314.31	244.91	186.83	202.62	283.3	170.3	241.02	224.46	269.57	178.86	209.31	136.41	180.73	209.93	240.31	355.11	280.52
348	GSONMT00044124001	collagen type i alpha 2	4.02116	0.000572819	0.0228075	0.380904	1.30216	0.650866	541.86	745.48	724.38	560.96	774.76	868.2	782.61	896.5	675.13	686.09	713.61	913.38	821.8	747.78	884.36	858.76	544.43	650.84	426.95	487.81	713.48	721.49	914.14	838.61
349	GSONMT00000976001	collagen type i alpha 2	4.33549	0.000265862	0.0138228	0.476673	1.39153	0.678777	355.98	488.51	511.96	393.04	527.49	608.62	566.64	615.62	456.75	446.07	450.83	629.66	542.89	544.41	626.12	602.21	353.06	425.04	250.02	297.39	507.75	498.79	650.94	578.54
350	GSONMT00067651001	collagen type iv alpha-3-binding protein isoform x2	5.51369	1.53342e-05	0.00208873	0.335411	1.26174	0.761682	9.46	10.69	10.42	12.03	12.33	12.85	14.69	13.71	11.39	9.34	11.1	12.66	12.7	11.3	14.33	14.78	8.83	8.7	11.31	10.41	13.21	12.12	14.06	12.78
351	GSONMT00074653001	collagenase 3-like	-5.86547	6.67527e-06	0.0012797	-2.01929	0.24668	-0.780996	129.42	117.33	46.78	70.82	53.28	9.55	20.01	21.26	52.37	113.74	104.15	36.57	58	61.61	15.8	12.28	143.76	147	123.96	164.04	30.16	31.56	16.46	10.59
352	GSONMT00015752001	complement c1q tumor necrosis factor-related protein 1-like	5.13459	3.80544e-05	0.00386168	1.03606	2.05062	0.73832	9.56	18.69	27.77	20.42	29.49	30.82	34.8	36.37	18.85	14.78	16.37	34.33	26.29	27.93	33.6	30.98	10.41	7.97	9.17	10.27	26.48	26	38.65	29.29
353	GSONMT00038950001	complement c1q tumor necrosis factor-related protein 3-like	-6.61868	1.17797e-06	0.0004765	-2.4344	0.185	-0.815897	1126.8	1038.9	2099	3674	491.28	308	324.21	305.92	790.71	896.24	4567.3	1385.5	784.33	631.08	120.19	166.2	1967.6	1592.9	5716.5	3810.8	633.56	568.89	343.22	242.01
354	GSONMT00018332001	complement c1q tumor necrosis factor-related protein 3-like	-7.05028	4.49964e-07	0.000302084	-1.80911	0.285367	-0.832583	50.58	42.55	30.52	63.68	19.05	7.89	15.88	10.4	21.53	31.77	68.57	26.12	22.81	20.85	9.2	14.71	58.07	27.2	105	70.75	9.13	8.12	11.75	12.6
355	GSONMT00030838001	complement c1q tumor necrosis factor-related protein 7-like	3.51105	0.00197114	0.0493536	0.887013	1.84934	0.599261	2.25	2.02	3.74	3.2	2.94	4.14	5.42	5.73	2.08	2.21	4.4	3.78	3.87	2.48	4.43	4.1	0.88	0.74	1.48	1.65	3.63	3.41	3.92	3.31
356	GSONMT00002696001	complement c1q-like protein 2-like	-7.05961	4.40818e-07	0.000301993	-3.20299	0.108594	-0.83292	394.56	421.12	443.73	1859.8	139.46	56.05	48.07	47.02	170.81	198.92	1178.5	421.39	125.53	224.38	24.2	43.36	780.7	629.13	2489.7	2086.6	127.65	83.61	48.23	59.07
357	GSONMT00038951001	complement c1q-like protein 2-like	-3.9983	0.000605643	0.0237411	-1.35654	0.390519	-0.648726	350.79	514.67	904.47	1133.7	342.77	295.3	282.48	322.02	342.75	246.19	1235	531.48	350.02	391.31	105.1	176.84	957.64	827.91	2303.9	1705.8	581.05	381.8	365.2	211.66
358	GSONMT00037945001	complement c1q-like protein 4 precursor	-6.42764	1.81725e-06	0.000575519	-1.50069	0.353384	-0.807792	120.54	79.04	93.47	140.91	58.81	26.74	51.5	46.12	55.69	83.15	140.69	106.24	58.99	48.61	34.25	27.93	103.74	90.6	272.27	296.67	42.14	51.07	34.78	32.61
359	GSONMT00020946001	complement c3	-4.68486	0.000113301	0.00779631	-1.65478	0.317585	-0.706688	39.18	28.55	93.57	92.27	21.94	18.05	33.04	9.06	27.09	30.52	99.73	71.36	25.61	37.1	6.07	13	38.99	38.54	169	120.44	14.82	39.07	21.88	16.25
360	GSONMT00022118001	complement c4-1	-5.38747	2.07257e-05	0.00251434	-0.264542	0.832463	-0.754213	209.8	163.84	188.07	209.03	175.7	151.5	158.09	165.74	186.31	166.49	196.67	188.01	154.89	166.78	181.39	152.39	213.8	207.49	203.62	229.84	152.56	167.54	174.95	160.03
361	GSONMT00025454001	complement c4-b-like	-5.32898	2.38425e-05	0.00276236	-1.54836	0.341899	-0.75065	48.06	19.14	36.85	51.87	29.99	7.15	18.94	13.91	22.53	33.51	67.68	39.1	14.82	20.32	7.2	10.98	31.38	20.61	86.06	69.55	7.81	17.45	23.14	8.18
362	GSONMT00035390001	complement c4-b-like	-4.5344	0.000163543	0.010051	-1.44485	0.367331	-0.695048	36.2	10.9	26.12	38.92	23.85	5.06	12.52	12.15	12.68	17.72	53.24	31.45	7.63	16.79	6.18	7.96	21.85	16.47	70.16	53.74	6.54	12.22	17.07	7.83
363	GSONMT00023976001	complement c4-b-like	-6.2191	2.93196e-06	0.00075636	-1.28141	0.411393	-0.79839	219.92	146.62	257.03	296.46	127.96	49.68	121.99	74.97	129.33	232.37	383.06	188.63	168.79	100.73	67.04	75.84	191.14	169.16	399.06	335	91.59	97.23	123.78	97.83
364	GSONMT00047322001	complement c5	-4.94658	5.99645e-05	0.00526073	-0.784288	0.580639	-0.725646	50.45	48.13	51.79	76.51	45.44	21.17	33.97	29.8	38.07	39.46	62.01	43.27	28.32	49.74	21.78	24.97	50.38	33.28	82.08	54.81	23.21	30.54	31.77	25.57
365	GSONMT00022557001	complement component c3	-5.81607	7.49661e-06	0.00138583	-1.69468	0.308923	-0.77841	124.6	84.48	209.7	234.01	94.12	33.83	53.73	41.78	88.42	64.86	269.34	104.68	51.2	82.39	23.43	28.31	139.25	101.45	393.22	216.3	44.15	54.9	57.56	27.17
366	GSONMT00077637001	complement component c3	-6.77863	8.22291e-07	0.000385842	-1.62228	0.324822	-0.822333	540.51	524.91	722.81	1088.6	405.28	185.93	217.72	173.38	428.95	490.83	1259.7	463.48	365.48	397.48	109.94	179.01	745.02	731.97	1317.9	885.68	306.76	289.03	237.79	140.55
367	GSONMT00077638001	complement component c3	-5.63892	1.13884e-05	0.00175092	-1.59085	0.331975	-0.768804	142.59	97.68	139.8	186.14	114.52	43.49	52.8	41.65	76.55	89.62	260.17	112.34	44.98	97.77	26.1	34.43	172.65	107.29	384.49	241.69	42.71	70.13	68.12	25.38
368	GSONMT00059433001	complement component c3	-5.19419	3.29622e-05	0.00348196	-1.45854	0.36386	-0.742181	92.91	65.92	91.69	137.81	85.79	31.76	36.61	32.77	51.48	55.95	171.48	82.33	30.67	73.99	20.38	29.04	98.58	58.31	266.13	145.87	29	37.59	43.04	18.36
369	GSONMT00067246001	complement component c6-like	-4.85347	7.51698e-05	0.00591765	-1.16444	0.446137	-0.719082	55.12	57.2	100.35	121.17	42.5	26.53	47.17	47.49	48.21	55.59	177.8	82.73	50.24	41.92	39.23	41.53	61.28	66.58	185.67	220.13	31.46	35.58	49.93	32.35
370	GSONMT00070499001	complement component c7-like	-6.40414	1.9174e-06	0.000599477	-2.72715	0.151024	-0.806762	189.82	122.99	32.69	61.49	41.36	9.6	10.99	9.95	76.91	154.48	76.79	21.06	79.03	22.05	13.22	10.07	227.44	153.02	216.55	194.58	13.41	11.89	9.02	12.85
371	GSONMT00063041001	complement component c9	-4.50484	0.000175783	0.0105595	-0.996086	0.501359	-0.692695	436.97	466.4	624.88	822.11	396.93	259.02	275.21	255.27	241.62	349.06	772.67	457.77	348.69	452.06	156.79	182.77	414.46	321.11	920.19	613.75	245.94	233.26	205.35	154.05
372	GSONMT00027840001	complement factor b-like	-3.91862	0.000735361	0.026659	-0.926903	0.525986	-0.641144	125.31	209.97	375.34	472.17	174.24	80.11	181.39	124.39	167.25	149.9	480.08	265.62	135.24	208.29	103.48	116.72	210.98	154.26	455.83	385.17	119.6	176.59	143.2	117.87
373	GSONMT00069191001	complement factor b-like	-3.78435	0.00101904	0.0327518	-0.669157	0.628874	-0.62793	148.64	219.74	249.38	416.17	204.7	72.93	197.25	150.27	235.59	231.09	414.6	244.75	164.31	228.98	114.05	141.03	203.31	198.23	287.36	212.07	139.1	180.52	183.3	142.78
374	GSONMT00031747001	connector enhancer of kinase suppressor of ras 3	3.57334	0.00169701	0.0444629	0.286226	1.21945	0.60601	4.38	3.11	4.56	4.19	4.46	4.89	5.15	4.97	4.21	3.97	3.59	4.94	4.48	5.18	4.02	4.24	3.01	3.55	3.56	4.69	4.69	4.51	5.67	5.62
375	GSONMT00011776001	cop9 signalosome complex subunit 3	-6.67191	1.04477e-06	0.00044652	-0.216545	0.860624	-0.818074	34.88	33.77	37.26	33.92	29.92	32.1	29.96	29.73	34.43	34.72	34.59	37.04	35.23	31.58	29.96	31.3	40.07	34.34	38.19	34.16	30.24	29.63	29.66	28.49
376	GSONMT00029872001	cop9 signalosome complex subunit 7a	-4.21343	0.000358251	0.0167393	-0.225648	0.855211	-0.668268	30.58	26.91	23.6	26.89	21.94	23.68	27.39	24.59	28.15	28.02	27.84	25.13	26.7	26.35	25.88	22.71	30.66	30.02	32.9	32.22	23.12	21.47	25.94	23.1
377	GSONMT00005164001	cop9 signalosome complex subunit 7a	-4.23995	0.000335775	0.0160761	-0.177379	0.884308	-0.670586	35.92	35.92	37.72	34.25	31.33	28.22	32.4	34.93	35.21	36.48	35.63	35.07	38.48	31.03	35.91	30.56	35.94	35.93	39.16	41.16	33.09	29.49	31.86	31.24
378	GSONMT00060849001	craniofacial development protein 1-like	-3.7407	0.00113278	0.0345811	-0.283375	0.821667	-0.623512	44.36	39	44.58	41.16	29.92	30.65	35.56	32.09	30.82	38.35	38.18	36.41	26.9	27.39	27.91	28.16	31.68	32.96	38.61	30.09	35.88	29.51	36.81	25.37
379	GSONMT00005166001	c-type lectin domain family 4 member e	-5.68556	1.01982e-05	0.00164457	-2.50427	0.176254	-0.771385	991.14	742.52	178.73	313.08	290.54	84.35	84.95	53.17	636.81	1002.9	745.09	175.45	602.15	237.18	59.38	76.32	1097.2	952.07	1110.4	1027.4	133.95	152.11	63.1	39.98
380	GSONMT00024057001	c-type lectin domain family 4 member f-like	-3.82711	0.000918588	0.0306536	-0.529722	0.692688	-0.632198	197.14	201.34	147.99	260.85	134.62	98.37	162.85	144.13	179.83	208.87	216.1	122.14	222.09	120.76	151.01	165.24	180.01	237.08	260.87	285.32	128.09	136.51	100.42	161.21
381	GSONMT00070092001	cub and sushi domain-containing protein 1-like	-4.2861	0.000299966	0.0148975	-1.37449	0.385688	-0.674574	3.56	1.01	0.47	0.75	0.88	0.42	0.45	0.39	0.58	0.79	0.99	0.45	0.41	0.64	0.24	0.12	1.24	1.4	1.43	1.31	0.41	0.54	0.35	0.24
382	GSONMT00045286001	cullin-1	-4.21565	0.00035631	0.0166989	-0.601784	0.658939	-0.668463	27.98	20.78	14.35	18.04	17.06	16.29	14.61	14.14	30.48	29.47	18.16	14.71	21.75	15.12	15.09	14.74	29	36.43	23.4	33.93	14	15.76	15.12	14.49
383	GSONMT00080684001	cxc chemokine	-7.68314	1.14701e-07	0.000144007	-2.79748	0.143838	-0.853521	85.37	34.66	27.09	27.49	7.86	4.95	5.94	5.37	13.86	38.36	59.76	19.73	25.9	4.47	5.37	4.75	64.37	40.77	149.28	108.81	5.18	3.96	10.74	5.72
384	GSONMT00013155001	c-x-c chemokine receptor type 2-like	-5.36963	2.16299e-05	0.00257705	-1.61565	0.326317	-0.753133	1.44	0.52	1.51	1.17	0.39	0.6	0.53	0.39	0.75	1.33	1.78	1.35	0.42	0.69	0.36	0.44	2.25	1.16	0.83	1	0.81	0.29	0.24	0.08
385	GSONMT00035603001	c-x-c chemokine receptor type 2-like	-4.5839	0.000144931	0.00919835	-1.45863	0.363837	-0.698939	4.7	3.58	1.84	2.14	2.15	0.41	1.87	1.72	3.43	3.89	5.37	1.63	2.74	1.19	1.8	1.45	4.04	6.14	12.31	4.02	1.12	1.61	1.78	0.66
386	GSONMT00064385001	c-x-c chemokine receptor type 3-like	-5.67754	1.03933e-05	0.00165247	-1.60769	0.328123	-0.770944	1.4	1.35	1.06	2.04	0.83	0.72	0.29	0.53	1.05	1.11	2.31	0.49	0.89	0.51	0.35	0.51	1.81	1.44	2.41	3.14	0.24	0.64	0.63	0.23
387	GSONMT00031685001	cyclic amp-dependent transcription factor atf-5	-3.99756	0.000606735	0.0237411	-0.419158	0.747861	-0.648657	17.45	10.78	20.45	13.43	10.79	10.2	13.94	14.67	12.3	14.35	19.34	14.85	10.88	11.04	10.54	12.22	14.36	14.03	18.89	15.94	9.51	8.54	13.53	12.71
388	GSONMT00034364001	cyclic amp-dependent transcription factor atf-6 alpha	-4.21475	0.000357094	0.0167188	-0.399389	0.758179	-0.668385	5.1	3.86	4.53	4.17	4.13	3.9	3.66	4.03	3.7	3.76	4.54	4.04	3.75	3.47	3.24	2.73	5.62	5.71	5.93	6.41	3.19	3.36	3.98	3.58
389	GSONMT00037533001	cyclic gmp-amp synthase	3.72596	0.00117395	0.035535	0.596635	1.51219	0.622007	1.59	1.74	2.42	2.51	2.33	2.52	3.72	2.96	1.67	1.92	1.71	2.73	1.47	2.93	3.17	2.48	1.97	1.07	1.47	1.49	2.88	2.01	4.31	3.04
390	GSONMT00022018001	cyclin t2	-5.23486	2.98884e-05	0.00325698	-0.326527	0.797454	-0.744775	12.52	11.58	11	11.23	9.66	9.13	9.36	10.28	11.16	11.92	10.85	13.05	9.51	10.48	9.17	7.89	12.73	10.87	13.25	13.62	9.17	10.99	11.81	7.65
391	GSONMT00035185001	cyclin-dependent kinase 17-like	-3.78506	0.00101729	0.0327493	-0.50206	0.706098	-0.628001	3.44	1.89	2.28	2.97	2.35	1.83	1.65	2.77	4.08	2.41	3.01	4.16	2.04	2.37	2.59	1.92	2.94	3.16	2.49	3.36	1.55	2	1.55	2.85
392	GSONMT00074916001	cyclin-dependent kinase 2-associated protein 1	-3.7848	0.00101795	0.0327493	-0.353069	0.782917	-0.627974	44.35	46.42	58.48	44.51	25.54	30.27	37.57	46.13	36.7	32.61	43.65	40.72	34.96	27.83	35.29	34.11	34.36	45.03	36.37	45.67	28.98	30.83	35.34	31.36
393	GSONMT00069265001	cyclin-dependent kinase 5	-3.8235	0.000926683	0.0307513	-0.372763	0.772302	-0.63184	14.01	10.13	10.72	11.93	11	7.79	10.65	10.9	11.59	10.54	10.34	12.97	10.13	8.61	7.88	10.18	15.99	14.54	11.04	14.12	7.85	10.78	11.82	6.97
394	GSONMT00008560001	cyclin-dependent kinase 8 isoform x2	-3.90459	0.00076091	0.0270175	-0.372811	0.772277	-0.639789	10.44	7.77	9.52	7.88	7.55	6.46	8.08	7.62	10.42	9.08	12.89	13.06	8.03	8.79	9.26	7.62	9.76	9.47	9.24	12.96	6.01	8.57	9.54	6.57
395	GSONMT00050709001	cyclin-l1-like isoform x2	-5.3886	2.067e-05	0.00251413	-0.560266	0.678177	-0.754281	85.12	56.8	39.54	50.51	41.86	40.7	37.1	37.56	62.95	60.45	53.14	42.66	51.65	39.77	42.32	40.79	75.02	63.36	57.92	60.53	39.76	38.98	30.72	32.78
396	GSONMT00072545001	cystathionine gamma-lyase	-4.41266	0.000220174	0.012167	-0.361388	0.778416	-0.685212	99.55	97.83	92.03	133.91	81.71	63.97	81.94	79.64	75.41	96.45	121.13	105.22	79.83	81.63	97.53	100.2	109.26	98.93	113.29	126.78	81.81	72.51	87.18	76.1
397	GSONMT00075708001	cystathionine gamma-lyase	-4.58003	0.000146304	0.00925867	-0.215138	0.861464	-0.698638	73.09	59.22	56.64	63.96	54.94	47.95	48.82	59.58	62.11	63.43	57.68	56.77	57.83	52.68	46.68	52.86	66.1	67.14	56.86	59.36	56.18	53.63	57.73	50.52
398	GSONMT00074299001	cysteine dioxygenase type 1	-4.84828	7.61226e-05	0.00594995	-0.686562	0.621333	-0.718711	627.92	639	368.01	370.87	582.68	271.65	374.79	379.09	488.79	584.46	598.36	462.66	398.94	307.66	316.83	318.23	593.14	642.22	871.42	685.06	338.41	423.92	343.69	237.61
399	GSONMT00002085001	cysteine protease atg4d-like	-6.11158	3.75967e-06	0.000880121	-0.70235	0.61457	-0.793301	7.06	3.94	3.8	4.05	4.01	2.46	3.17	2.81	3.78	4.41	4.17	3.97	2.5	2.93	3.37	3.17	6.25	6.13	6.08	5.59	2.38	3.17	2.86	3.01
400	GSONMT00002438001	cysteine protease atg4d-like	-3.59627	0.00160583	0.0433668	-0.267645	0.830674	-0.608462	5.78	4.96	5.12	5.43	5.33	4.1	4.99	4.66	6.12	6.23	4.93	5.11	4.04	3.95	4.63	5.25	5.6	7.2	5.33	5.62	3.95	5.29	5.91	4.1
401	GSONMT00068869001	cysteine-rich with egf-like domain protein 2-like	-3.6079	0.00156145	0.0426629	-0.779664	0.582502	-0.609699	29.4	29.99	57.02	49.56	25.04	23.14	26.49	31.51	23.85	28.8	85.18	61.71	27.26	28.12	21.06	21.27	24.47	31.51	78.01	69.68	21.29	21.6	39.78	18.94
402	GSONMT00058917001	cystine glutamate transporter-like	-3.64267	0.00143584	0.0404287	-0.284399	0.821083	-0.613371	5.43	5.73	4.39	4.48	4.05	4.4	3.54	4.16	3.82	5.14	5.37	3.89	4.18	4.24	4.19	4.24	4.58	5.83	4.77	6.64	3.56	4.22	3.56	4.51
403	GSONMT00054661001	cystine glutamate transporter-like	3.84376	0.000882181	0.0299318	0.696507	1.62058	0.633845	4.27	4.83	6.15	6.41	4.47	5.27	10.35	7.2	4.44	3.94	3.09	4.84	5.49	4.25	7.36	7.39	2.91	2.52	2.95	2.74	4.58	5.55	7.47	9.78
404	GSONMT00025339001	cytidine deaminase	-3.97013	0.000648689	0.024469	-1.36013	0.389547	-0.646067	180.63	213.71	56.03	92.05	121.84	26.62	40.66	38.93	178.46	197.42	95.21	42.14	136.98	79.79	38.99	31.02	196.89	143.81	148.34	124.06	45.88	97.87	30.86	19.04
405	GSONMT00040373001	cytochrome b-245 heavy chain-like	-5.01007	5.14147e-05	0.00478748	-1.20574	0.433546	-0.730012	4.53	1.29	0.76	0.6	0.86	0.48	0.59	0.45	1.02	1.65	1.32	0.98	0.64	0.62	0.61	0.4	2.34	1.92	1.34	1.54	0.68	0.57	0.79	0.73
406	GSONMT00024599001	cytochrome b-245 heavy chain-like isoform x1	-4.61351	0.000134831	0.00868858	-0.832019	0.561743	-0.701238	15.66	7.6	6.04	6.63	4.69	2.89	5.13	4.54	3.8	10.37	7.72	6.06	6.75	4.7	5.69	4.83	12.19	8.64	11.55	10.48	4.5	4.4	4.55	4.46
407	GSONMT00002541001	cytochrome b-245 light chain-like	-4.35066	0.000256186	0.0135311	-0.635753	0.643605	-0.680054	119.36	106.57	205.25	183.9	78.98	67.28	93.68	95.38	66.23	93.5	149.18	114.96	80.64	80.01	73.1	77.16	89.71	98	141.27	160.8	67.99	69.29	90.37	69.93
408	GSONMT00036891001	cytochrome b5 reductase 4-like	-4.39638	0.000229105	0.0124911	-0.469126	0.722402	-0.683868	20.86	19.23	20.67	15.31	13.8	12.43	14.89	20.11	14.66	19.15	24.39	22.62	15.93	9.63	15.07	14.21	15.3	18.35	18.81	21.36	11.05	12.94	16.36	11.35
409	GSONMT00008900001	cytochrome c	-4.90418	6.64601e-05	0.00560877	-0.314906	0.803904	-0.722682	384.61	402.55	448.72	357.67	325.14	274.73	282.79	353.65	347.32	370.8	423.19	394.54	364.74	287.72	299.98	311.9	392.7	432.58	333.97	312.34	252.61	295.85	347.75	302.58
410	GSONMT00034897001	cytochrome p450 1b1-like	-3.50209	0.002014	0.049859	-0.77127	0.585902	-0.598279	2.9	3.89	5.73	6.13	1.97	2.18	2.62	3.33	2.03	3.34	6.95	5.8	3.54	3.21	3.96	3.33	4.24	3.58	10.64	8.31	2.05	2.66	3.32	2.34
411	GSONMT00065844001	cytochrome p450 2g1-like	4.4041	0.000224827	0.0123757	0.9234	1.89658	0.684506	32.79	55.61	35.38	48.44	72.91	53.27	103.69	90.22	24.2	42.36	55.87	79.5	63.14	71.11	125.77	74.23	26.95	19.27	24.87	37.91	54.93	48.21	57.21	65.4
412	GSONMT00028272001	cytochrome p450 2j2-like	4.83548	7.85288e-05	0.00608696	0.885419	1.8473	0.717791	17.04	44.12	20.99	29.65	44.84	42.1	65.33	46.25	30.27	34.93	28.63	48.11	33.53	42.9	68.91	66.17	17.45	15.34	17.95	25.98	43.78	41.72	44.71	43.97
413	GSONMT00014674001	cytochrome p450 2j6-like	4.19178	0.000377708	0.0173014	0.582775	1.49773	0.666361	53.74	48.27	40.44	41.95	65.58	59.82	72.81	54.46	31.52	40.01	29.81	58.2	37.09	56.63	53.64	50.03	37.51	24.68	25.61	30.19	56.29	45.29	68.23	57.57
414	GSONMT00034174001	cytochrome p450 2k1-like	4.34108	0.000262258	0.0136812	0.550692	1.46479	0.679248	79.36	79.41	42.29	40.87	66.36	58.6	87.98	87.13	38.75	46.63	39.58	47.75	54.55	80.94	75.33	64.95	57.97	47.8	49.09	59.79	92.04	88.25	67.05	84.16
415	GSONMT00053107001	cytochrome p450 4v2-like	3.56393	0.0017359	0.0452024	0.646473	1.56534	0.604998	17.25	20.31	14.15	18.95	26.66	19.71	41.8	35.03	12.35	17.13	24.93	26.18	20.83	21	35.24	27.74	11.57	7.55	16.96	18.58	18.84	19.82	27.72	22.69
416	GSONMT00054018001	cytochrome p450 aromatase	3.7209	0.00118842	0.035793	4.61736	24.5451	0.621489	0	0	0.47	0.32	0.11	0.31	0.11	0.65	0	0	0.24	0.35	0.12	0.12	0.61	0.61	0	0	0	0.11	0.34	0.2	0.34	0.22
417	GSONMT00013236001	cytohesin-1-like isoform x1	-5.32275	2.42011e-05	0.00276558	-0.769224	0.586733	-0.750266	11.06	7.02	7.1	5.77	6.64	3.72	2.73	4.88	7.7	7.16	7.62	5.95	6.98	5.42	5.34	4.04	7.93	7.18	11.65	10.67	4.91	3.86	4.51	4.08
418	GSONMT00027489001	cytohesin-4-like	-4.60161	0.000138799	0.00888182	-0.563406	0.676703	-0.700317	16.95	14.9	21.57	24.81	12.35	13.87	15.74	11.92	14.05	16.16	23.52	17.59	16.36	13.71	12.53	15.14	14.11	17.65	24.36	30.09	11.02	12.19	9.67	12.03
419	GSONMT00006293001	cytokine receptor family member b1	-4.56744	0.000150868	0.00947197	-0.573982	0.67176	-0.697653	4.11	2.49	1.84	2.04	1.72	1.96	1.86	2.38	2.18	3.14	2.8	2.08	1.48	1.91	1.73	1.57	2.65	2.31	3.16	4.37	1.58	1.92	1.85	1.7
420	GSONMT00057142001	cytokine receptor family member b4 precursor	-5.02073	5.0105e-05	0.00472498	-0.72651	0.604364	-0.730736	18.66	10.97	7.64	8.72	8.11	7.13	6.44	6.98	8.96	15.03	10.57	9.83	10.69	7.92	4.69	6.76	17.06	10.64	13.07	14.54	6.4	5.78	7.57	8
421	GSONMT00020617001	cytoplasmic dynein 2 heavy chain 1	3.95949	0.000665716	0.0249296	0.680532	1.60273	0.645057	0.98	1.33	1.46	1.19	1.88	1.63	2.32	2.39	1.45	1.55	1.49	1.48	1.27	2.28	3.83	1.93	1.28	0.72	1.99	1.35	2.49	2.89	1.24	2.46
422	GSONMT00025415001	cytoplasmic trna 2-thiolation protein 2-like	-3.51095	0.0019716	0.0493536	-0.251835	0.839828	-0.59925	9.33	9.84	9.38	7.47	8.11	7.59	7.32	6.58	9.03	10.03	7.73	7.12	8.16	6.99	8.99	7.47	11.25	11.42	8.25	9.88	7.62	8.07	7.56	7.83
423	GSONMT00013971001	cytosolic acyl coenzyme a thioester hydrolase-like isoform x1	-3.95387	0.000674889	0.0251271	-0.306662	0.80851	-0.644522	37.77	36.54	30.38	35.38	26.03	24.87	27.72	34.02	22.69	32.2	33.23	28.83	32.55	22.52	25.27	27.62	36.72	34.98	34.45	36.85	26.31	26.73	24.82	24.23
424	GSONMT00082810001	cytosolic purine 5 -nucleotidase-like	-4.69253	0.000111204	0.00769754	-0.941012	0.520867	-0.707266	13.45	8.33	22.22	18.96	7.24	7.07	10.03	8.1	12.89	8.31	31.28	21.84	6.56	9.65	11.11	9.31	16.87	11.46	31.12	19.56	7.63	11.37	8.13	8.44
425	GSONMT00067604001	dapper homolog 1	3.72605	0.00117371	0.035535	0.42324	1.34094	0.622016	2.23	2.05	2.7	2.71	2.82	2.66	3.13	3.88	2.44	1.65	2.92	3.12	2.86	3.09	3.92	3.25	1.9	2.05	2.13	2.1	2.05	2.52	3.83	3.56
426	GSONMT00049782001	dcc-interacting protein 13-alpha	3.95362	0.000675305	0.0251271	0.564823	1.47921	0.644498	1.5	1.04	1.51	1.92	1.77	2.09	1.67	2.61	1.33	1.18	1.36	1.64	1.78	1.91	1.51	1.7	0.78	0.99	1.66	1.85	1.68	2.4	2.65	2.74
427	GSONMT00078330001	dcn1-like protein 3	-3.97559	0.000640106	0.0243026	-0.365918	0.775975	-0.646585	8.26	6.18	8.68	9.67	5.74	5.24	6.96	8.28	6.46	7.35	9.45	7.59	4.67	5.44	6.7	6.76	7.62	7.06	6.54	8.07	5.35	4.83	6.22	6.16
428	GSONMT00017420001	dcn1-like protein 5	-4.96747	5.70037e-05	0.00507747	-0.200948	0.869978	-0.727092	41.15	39.05	41.27	37.99	36.57	34.17	38.28	37.93	43.77	45.1	44.37	47.86	39.99	34.24	34.99	39.33	37.84	41.29	45.95	45.27	36.08	35.12	37.04	40.21
429	GSONMT00031982001	dehydrogenase reductase sdr family member 13-like	-4.8671	7.27218e-05	0.00585103	-0.720616	0.606838	-0.720055	83.92	50.22	32.57	37.74	33.18	29.58	30.68	28.39	30.35	35.69	32.17	28.32	29.04	19.95	21.24	19.85	46.13	52.89	44.63	45.14	21.25	25.03	26.59	21.22
430	GSONMT00012090001	deleted in malignant brain tumors 1	-3.76259	0.00107428	0.0337004	-0.889177	0.539922	-0.625734	2.01	3.69	3.68	4.02	3.06	0.89	1.59	1.26	1.8	2.04	3.5	1.48	1.68	2.73	0.81	0.98	2.53	2.48	3.07	3.66	1.81	2.3	1.3	0.84
431	GSONMT00003890001	dentin sialophospho isoform x2	-3.93197	0.000711852	0.02605	-2.2449	0.210968	-0.642428	30.27	11.23	2.14	4.56	12.34	1.06	1.15	1.18	8.48	13.28	5.3	2	13.52	4.76	1.24	1.33	49.8	22.75	22.18	15.07	1.92	1.39	1.61	1.44
432	GSONMT00071553001	dep domain-containing mtor-interacting	3.80595	0.000967016	0.031769	0.652596	1.57199	0.630093	16.32	20.71	27.58	31.05	30.43	29.25	32.02	33.62	20.44	11.82	19.06	24.06	24.02	25.7	29.08	32.19	9.12	15.6	29.7	30.17	37.03	35.9	36.81	34.36
433	GSONMT00001359001	dep domain-containing mtor-interacting protein	4.77655	9.0629e-05	0.0067856	0.675967	1.59767	0.713511	24.6	58.38	23.55	36.86	56.96	48.13	50.01	54.52	23.61	36.25	32.82	26.28	44.18	45.88	49.1	41.25	18.29	24.58	28.57	40.72	48.91	52.27	48.65	34.88
434	GSONMT00044531001	desmoplakin-like	4.85124	7.55775e-05	0.00593427	0.557656	1.47188	0.718923	23.07	15.14	23.96	19.59	24.52	27.83	22.57	22.9	19.04	16.37	16.57	24.85	20.07	26.75	24.1	25.56	11.87	12.52	13.77	14.27	24.24	29.33	29.17	26.26
435	GSONMT00003644001	desumoylating isopeptidase 1	-5.00519	5.2026e-05	0.00479609	-0.358405	0.780026	-0.729679	33.11	23.15	27.56	24.22	24.73	23.43	21.8	20.28	24.56	27.49	29.05	36	21.99	23.63	24.01	21.47	25.39	32.81	31.82	32.15	20.21	20.91	26.92	20.01
436	GSONMT00054403001	det1- and ddb1-associated protein 1	-4.16035	0.000407845	0.0181578	-0.373894	0.771697	-0.66357	32.65	27.19	34.21	31.28	30.31	22.64	29.36	22.33	32.8	30.51	30.81	37.89	19.05	29.06	25.7	25.15	35.55	34.97	34.48	42.62	22.89	26.1	38.6	24.36
437	GSONMT00082803001	developmentally-regulated gtp-binding protein 1	-3.92313	0.000727345	0.0264067	-0.326992	0.797197	-0.641578	43.5	42.71	53.72	35.8	32.4	35.16	32.81	38.29	37.15	33.73	52.73	56.86	36.02	37.17	34.26	32.59	37	37.22	45.44	40.45	28.83	31.26	39.48	29.41
438	GSONMT00029125001	diacylglycerol o-acyltransferase 1-like	-3.76804	0.00106017	0.0335601	-0.40622	0.754598	-0.626286	101.83	95.54	82.45	53.15	64.87	49.38	65.13	60.83	72.9	82.47	51.72	63.66	61.44	50.25	67.12	46.83	85.06	95.42	65.22	84.87	56.84	51.65	65.55	54.53
439	GSONMT00006753001	diacylglycerol o-acyltransferase 2	3.69134	0.00127652	0.0375185	0.668516	1.58944	0.618445	12.97	11.43	4.99	6.77	16.91	12.81	16.38	17.89	7.85	6.15	10.55	11.16	7.03	11	22.48	17.09	10.23	7.4	12.16	11.87	13.32	17.14	15.93	11.79
440	GSONMT00004104001	diamine acetyltransferase 1	-3.97955	0.000633957	0.0242271	-0.70697	0.612605	-0.646959	565.37	569.96	220.89	206.79	309.05	189.31	181.17	214.48	292.58	507.39	294.07	246.39	304.76	222.16	187.88	188.2	499.69	451.52	322.58	340.03	266.27	248.8	198.47	152.96
441	GSONMT00057439001	dickkopf-related protein 3-like	3.95587	0.000671619	0.0250698	0.426679	1.34414	0.644712	8.86	12.99	12.31	10.29	15.09	10.99	16.86	19.63	10.09	13.35	12.72	13.25	15.03	11.83	15.84	13.67	8.32	9.15	7.72	9.87	11.28	13.26	15.22	13.88
442	GSONMT00025516001	differentially regulated trout protein	-4.98231	5.49898e-05	0.00496454	-6.00682	0.0155513	-0.728114	1.28	0.74	0.24	0.22	0	0	0.21	0	0.24	0.5	0.24	0.24	0.24	0	0	0	1.11	0.23	0.94	0.44	0.69	0.21	0	0
443	GSONMT00048193001	differentially regulated trout protein 1 precursor	-8.17487	4.11512e-08	7.66812e-05	-3.37275	0.0965384	-0.867371	1170.5	686.39	745.78	1392.3	300.05	56.96	58.08	47.53	387.73	670.97	1505.8	419.2	480.83	174.86	47.88	57.86	1062.4	1296.3	2788.9	2053.6	153.98	116.64	74.44	48.19
444	GSONMT00025517001	differentially regulated trout protein 1 precursor	-9.07726	6.81655e-09	3.52832e-05	-3.06607	0.119405	-0.888406	1343.3	646.07	874.8	1405	195.14	54.83	103.49	113.24	461.28	723.58	1937.5	549.03	505.93	132.38	98.44	122.9	1139.1	1168.1	3212.3	2478	171.2	189.62	110.51	92.44
445	GSONMT00040595001	dihydrofolate reductase	-3.64532	0.00142668	0.0403043	-0.534783	0.690263	-0.613649	37.05	20.77	13.67	16.53	18.45	16.27	15.4	14.9	22.02	20.53	30.04	12.45	18.71	14.02	16.15	11.83	28.26	26.87	24.23	28.38	13.7	14.37	16.78	15.75
446	GSONMT00035498001	dihydropyrimidine dehydrogenase	4.76935	9.22303e-05	0.00687448	0.611162	1.52749	0.712982	40.4	29.18	25.95	22.2	49.15	33.24	44.45	53.62	29.24	36.62	21.84	33.09	30.41	38.26	46.45	45.71	28.33	21.16	18.68	24	37.71	42.12	50.54	29.51
447	GSONMT00005540001	dihydropyrimidine dehydrogenase	4.39892	0.000227691	0.0124542	0.68673	1.60963	0.684078	9.93	6.92	6.01	6.11	14.35	9.83	14.4	14.56	6.08	7.4	4.63	9.23	4.97	10.5	12.12	13.12	7.16	5.5	6.06	7.48	9.5	9.95	13.38	8.44
448	GSONMT00027361001	dihydropyrimidine dehydrogenase	4.59036	0.000142663	0.00911652	0.721999	1.64947	0.699443	12.72	6.96	5.76	5.06	15.83	10.56	15.63	14.05	7.94	9.79	8.11	10.35	6.99	13.6	11.42	12.12	6.73	6	5.39	7.06	10.24	14.57	15.81	9.21
449	GSONMT00049198001	dimethyladenosine transferase mitochondrial-like	-3.90704	0.000756392	0.0269456	-0.254029	0.838551	-0.640025	29.84	33.74	36.85	35.64	30.23	24.5	27.59	27.41	33.69	40.12	28.91	35.06	35.26	22.19	31.2	25.83	33.84	31.26	32.48	36.22	27.24	29.18	30.26	32.08
450	GSONMT00075738001	dipeptidyl peptidase 9	-3.50504	0.00199976	0.0497112	-0.343019	0.78839	-0.598603	7.86	6.4	6.93	12.08	8.36	6.41	7.99	6.71	10.14	7.72	10.1	9.05	5.01	7.97	7.14	7.43	8.7	9.72	8.49	10.09	6.48	7.4	7.58	5.69
451	GSONMT00008986001	dipeptidyl peptidase 9	-5.45621	1.75861e-05	0.00226312	-0.305379	0.809229	-0.758318	8.01	7.19	7.81	6.94	6.82	6.08	6.4	6.7	7.31	7.26	7.66	9.24	5.55	6.66	6.22	6.32	7.25	7.62	7.9	8.26	4.95	6.22	7.51	5.58
452	GSONMT00067406001	disintegrin and metalloproteinase domain-containing protein 28-like	-3.63157	0.00147481	0.0411649	-0.505679	0.704329	-0.612203	10.85	7.32	5.79	8.72	7.87	7.11	6.6	6.13	8	6.93	9.23	7.56	4.54	5.92	4.85	7.96	9.85	9.53	13.64	15.46	6.28	8.13	6.36	6
453	GSONMT00056171001	disintegrin and metalloproteinase domain-containing protein 8	-5.51151	1.54138e-05	0.00209345	-0.973781	0.50917	-0.761555	4.98	4.17	5.32	5.62	3.53	2.31	2.67	3.86	3.39	3.95	8.86	3.64	2.21	3.88	2.16	2.27	4.29	5.4	9.37	8.67	2.55	2.87	3.07	1.93
454	GSONMT00065942001	disintegrin and metalloproteinase domain-containing protein 8-like	-4.3743	0.000241808	0.012953	-0.701046	0.615126	-0.682033	6.74	6.39	7.53	9.77	6.56	3.8	6.2	6.12	5.89	5.36	11.17	7.45	4.57	5.06	4.78	4.81	6.42	7.38	13.38	15	4.43	4.12	6.44	3.93
455	GSONMT00075404001	disintegrin and metalloproteinase domain-containing protein 9	-3.88562	0.000796845	0.0278479	-0.528378	0.693334	-0.637947	16.47	7.92	8.34	9.77	9.45	9.96	7.2	9.52	9.97	9.25	11.79	10.62	5.22	8.13	6.86	7.23	14.59	12.59	15.95	14.25	6.25	8.46	10.7	8.23
456	GSONMT00070796001	dna damage-regulated autophagy modulator protein 1	-6.00613	4.8041e-06	0.00100694	-0.886474	0.540935	-0.788144	19.81	13.83	18.18	14.78	9.26	8.05	9.2	6.41	9.34	17.44	19.47	14.02	13.38	7.51	6.98	10.84	19.19	12.44	16.75	16.38	5.8	5.79	10.23	11.72
457	GSONMT00025670001	dna ligase 1-like	-6.68771	1.00828e-06	0.000435187	-2.20502	0.216882	-0.818713	9.3	2.62	9.97	10.17	0.8	2.67	1.28	2.03	7.64	5.83	13.82	7.38	6.59	2.05	1.37	1.87	15.76	6.25	15	17.47	0.93	1.69	3.14	3.31
458	GSONMT00037961001	dna mismatch repair protein mlh3-like isoform x1	-3.66097	0.00137376	0.039334	-0.250887	0.84038	-0.615288	3.51	2.79	3.45	3.47	2.76	2.29	2.6	3.05	2.86	2.33	2.84	2.86	2.65	2.31	2.62	2.46	2.79	3.38	3.34	3.39	2.84	2.86	2.19	2.39
459	GSONMT00004043001	dna polymerase delta subunit 3	-3.65319	0.00139984	0.039909	-0.370401	0.773568	-0.614473	14.54	13.04	17.05	12.15	10.87	8.88	10.53	13.66	11.35	9.14	14.41	12.87	8.47	10.03	10.26	8.76	10.29	10.97	12.13	15.82	7.42	9.31	11.61	8.84
460	GSONMT00023855001	dna rna-binding protein kin17	-3.76089	0.00107869	0.0337267	-0.336617	0.791896	-0.625563	15.9	13.17	16.58	14.68	13.54	12.67	13.21	14.38	14.98	13.1	16.72	16.77	11.14	10.91	13.23	12.12	17.31	15.3	17.12	18.82	7.71	13.57	16.07	13.63
461	GSONMT00065363001	dna topoisomerase 1 isoform x2	-3.72528	0.00117589	0.0355475	-0.440278	0.736993	-0.621937	8.85	9.12	8.52	9.24	8.88	7.6	6.42	9.02	7.33	9.44	11.09	10.77	4.37	7.07	8.78	5.83	10.8	11.5	11.25	11.76	5.92	7.96	10.73	7.09
462	GSONMT00065362001	dna topoisomerase 1-like isoform x2	-5.26128	2.80494e-05	0.00311115	-0.404489	0.755504	-0.746442	47.49	49.5	50.81	39.56	39.99	27.6	32.99	39.74	40.04	37.61	56.31	44.42	33.2	33.51	42.83	31.11	44.27	41.21	44.06	43.46	27.86	33.39	36.94	29.17
463	GSONMT00020865001	dna-binding protein rfxank	-4.06177	0.000518797	0.0214828	-0.585584	0.666379	-0.654631	6.74	5.22	5.17	5.95	4.37	2.74	5.34	5.06	3.66	6.36	9.11	6.97	4.77	3.83	4.07	4.14	6.62	4.86	8.65	6.79	2.74	3.77	5.96	3.78
464	GSONMT00078075001	dna-directed rna polymerase i subunit rpa2 isoform x1	-3.67976	0.00131277	0.0381581	-0.427015	0.743799	-0.617244	1.96	1.94	2.33	2.32	1.3	1.67	1.79	2.08	1.91	1.95	2.52	2.46	1.36	1.53	1.75	1.44	1.47	2.06	2.68	2.86	1.17	1.74	2.49	1.47
465	GSONMT00069314001	dna-directed rna polymerase ii subunit rpb9	-4.03337	0.000556012	0.0223918	-0.347038	0.786197	-0.652004	50.64	38.66	51.9	40.5	27.26	36.08	35.07	42.92	34.91	34.34	49.74	43.56	33.98	29.27	33.76	33.75	39.74	40.89	45.98	56.58	35.74	29.55	41.27	34.46
466	GSONMT00052128001	dna-directed rna polymerase iii subunit rpc4	-5.54417	1.42612e-05	0.00198909	-0.384191	0.766208	-0.763441	18.44	14.75	14.68	17.05	14.67	14.08	12.76	12.15	16.31	19.5	15.78	14.41	14.87	11.89	12.73	14.76	20.93	21.58	17.8	20.03	12.54	14.97	12.6	12.9
467	GSONMT00027248001	dna-directed rna polymerase iii subunit rpc4-like	-4.29079	0.000296548	0.0147593	-0.239309	0.847151	-0.674976	12.83	10.7	12.47	10.96	11.79	8.95	9.35	9.58	12.61	12.76	11.49	11.3	11.1	10	10.73	10.39	9.58	12.17	11.9	12.82	8.24	9.39	10.61	9.92
468	GSONMT00032967001	dna-directed rna polymerase iii subunit rpc8 isoform x1	-3.93935	0.000699182	0.0256675	-0.50911	0.702656	-0.643135	11.08	9.1	13.34	13.02	5.88	5.13	8.94	9.02	8.83	8.25	13.43	12.73	8.51	5.85	9.93	7.2	9.01	11.15	9.89	9.99	5.47	6.56	10.31	9.79
469	GSONMT00064168001	dnaj homolog subfamily a member 2-like	-6.22711	2.87833e-06	0.000755501	-0.412908	0.751108	-0.798762	74.09	74.79	81.25	70.99	59.31	55.74	56.92	70.21	64.72	76.99	96.33	98.01	66.8	54.67	58.66	59.77	75.84	74.03	84.02	88.42	52	56.86	71.54	56.51
470	GSONMT00079876001	dnaj homolog subfamily a member 2-like	-4.99688	5.30841e-05	0.00482993	-0.243697	0.844578	-0.729112	82.96	80.36	97.25	90.81	73.84	74.56	74.74	79.03	76.29	78.15	99.62	97.12	74.06	71.19	76.64	77.32	84.21	78.62	93.66	96.5	66.17	68.81	82.55	70.1
471	GSONMT00003741001	dnaj homolog subfamily a member 2-like	-3.58839	0.00163663	0.0438326	-0.159092	0.895589	-0.607621	29.9	30.79	27.68	26.76	29.67	26.26	26.24	26.55	26.47	29.76	31.11	34.13	26.48	25.14	25.51	24.52	31.36	27.13	27.79	31.12	25.15	26.17	30.86	24.34
472	GSONMT00030783001	dnaj homolog subfamily b member 11	-4.29302	0.000294938	0.0147263	-1.10058	0.466328	-0.675167	8.66	7.65	11.08	19.2	5.33	5.39	6.3	9.88	9.33	6.38	26.05	19.7	5.67	7.22	4.53	6.98	8.74	10.53	32.43	20.16	6.51	4.04	10.74	4.19
473	GSONMT00061619001	dnaj homolog subfamily b member 14	-4.07315	0.00050459	0.0211008	-0.30674	0.808466	-0.655677	11.69	9.97	9.5	8.49	11.33	8.48	7.81	7.94	11.05	9.77	11.16	11.64	8.32	6.48	10.13	9.48	10.53	10.38	10.78	9.43	8.61	7.01	7.63	8.04
474	GSONMT00007406001	dnaj homolog subfamily b member 14-like	-4.38833	0.000233658	0.0126699	-0.392835	0.761631	-0.6832	8.08	7.15	7.52	8.56	7.6	6.57	6.53	7.03	9.45	8.42	8.09	10.55	5.49	4.14	6.15	7.43	8.26	6.52	7.45	7.48	6.4	5.65	5.06	6.63
475	GSONMT00019197001	dnaj homolog subfamily b member 9	-6.63247	1.14188e-06	0.000470747	-1.2906	0.408781	-0.816464	22.9	20.93	21.03	29.54	10.53	7.36	9.83	10.02	15.01	14.22	36.95	28.23	14.34	6.84	11.02	8.54	17.69	14.94	46.72	45.29	12	10.36	10.26	8.98
476	GSONMT00043850001	dnaj homolog subfamily b member 9-like	-8.35174	2.86867e-08	6.29801e-05	-1.24325	0.422421	-0.871907	13	9.13	10.91	20.55	5.16	4.81	5.83	6.14	9.27	8.47	16.41	13.44	7.05	6.96	4.7	4.71	11.54	15.33	16.42	22.51	7.14	5.65	5.35	4.67
477	GSONMT00061101001	dnaj homolog subfamily b member 9-like	-5.00205	5.24231e-05	0.00480735	-0.680926	0.623765	-0.729465	19.71	20.13	12.45	18.08	17.64	9.4	10.65	10.74	20.38	16.61	13.33	11.77	14.68	9.37	11.33	9.22	18.89	26.91	15.46	24.18	8.63	11.51	11.27	10.25
478	GSONMT00053873001	dnaj homolog subfamily c member 1	-6.36482	2.09774e-06	0.000638715	-0.779756	0.582465	-0.805023	6.36	7.67	8.99	7.91	4.35	3.87	5.36	5.84	7.46	6.37	12.51	9.82	5.77	4.72	6.26	3.75	6.99	7.59	10.27	9.74	3.62	4.13	6.64	4.9
479	GSONMT00029153001	dnaj homolog subfamily c member 15	-3.71666	0.00120068	0.0360299	-0.264979	0.832211	-0.621054	36.08	37.89	35.97	34.77	25.95	26.75	32.02	34.55	29.77	35.02	40.34	44.89	33.16	26.53	33.96	32.19	35.31	32.19	39.21	41.02	25.79	27.32	34.87	35.89
480	GSONMT00051768001	dnaj homolog subfamily c member 2-like	-3.9415	0.000695523	0.0256134	-0.475119	0.719407	-0.643341	13.71	8.6	17.62	12.02	11.92	8.66	9.35	12.22	11.43	11.08	16.76	21.23	9.57	9.01	11.87	10.06	12.83	13.54	17.07	14.84	7.9	8.92	12.22	9.1
481	GSONMT00035336001	dnaj homolog subfamily c member 3	-6.0047	4.82018e-06	0.00100694	-1.63676	0.321578	-0.788072	22.03	23.56	44.44	54.26	12.63	9.09	14.49	15.36	21.68	17.67	80.88	44.9	16.51	11.76	12.15	8.23	25.05	20.49	92.77	75	9.47	10.41	17.57	8.85
482	GSONMT00066802001	dnaj homolog subfamily c member 3-like	-3.59788	0.00159963	0.0432996	-0.505998	0.704173	-0.608633	15.6	10.64	18.14	15.22	14.3	13.01	9.85	13.5	13.86	12.34	22.46	24.7	10.14	13.01	10.34	9.26	16.62	16.59	22.97	23.71	12.41	13.04	18.78	10.22
483	GSONMT00056411001	dnaj homolog subfamily c member 7-like	-6.99691	5.0617e-07	0.00031158	-0.250016	0.840887	-0.830633	53.41	46.77	45.08	45.21	40.13	39.09	35.63	41.85	42.77	45.16	48.26	49.6	41.1	39.19	41.24	38.57	47.99	51.69	45.69	51.16	38.9	42.75	43.52	39.33
484	GSONMT00064816001	dnaj homolog subfamily c member 7-like	-3.76316	0.00107279	0.0336765	-0.0979189	0.93438	-0.625792	49.95	50.73	50.24	54.76	50.51	44.3	44.7	47.3	48.02	52.53	47.21	53.11	50.94	49.27	49.28	44.58	50.62	50.73	49.85	51.33	46.98	46.21	47.41	47.79
485	GSONMT00054453001	dolichyl-diphosphooligosaccharide--protein glycosyltransferase subunit 2-like isoform x2	-3.70024	0.00124935	0.0369764	-0.46571	0.724115	-0.619364	31.04	23.48	31.78	28.95	22.57	20.06	22.25	23.32	22.74	21.86	45.13	37.97	20.48	22.39	19.02	19.19	19.09	24.94	36.68	35.23	19.04	18.02	30.62	17.68
486	GSONMT00057664001	dolichyl-phosphate beta-glucosyltransferase-like	-3.66535	0.0013593	0.0390159	-0.498534	0.707826	-0.615745	10.92	10.31	15.71	13.35	9.98	8.04	10.81	9.59	9.26	11.28	19.87	16.85	7.91	9.89	8.76	8.05	8.21	10.35	15.26	16.58	8.13	7.71	13.3	7.34
487	GSONMT00001078001	double-strand-break repair protein rad21 homolog	3.79167	0.00100112	0.032546	0.313265	1.24252	0.628664	28.22	20.4	28.95	23.01	28.46	33.42	30.24	25.32	21.81	17.06	20.91	25.45	26.08	36.56	22.66	25.34	22.15	24.86	23.01	23.23	29.06	30.9	31.98	26.43
488	GSONMT00000999001	double-stranded rna-specific adenosine deaminase	-4.00524	0.000595495	0.0235126	-0.384491	0.766049	-0.649377	20.79	11.6	13.91	16.66	10.46	13.7	10.56	13.6	11.75	16.54	15.41	19.09	11.91	13.1	11.98	12.96	19.08	13.43	16.32	15.45	9.46	9.81	13.64	13.36
489	GSONMT00057755001	down syndrome cell adhesion molecule-like isoform x1	-4.2032	0.000367314	0.0170262	-1.1052	0.464837	-0.667369	22.91	11.42	5.88	8.89	4.58	3.72	6.43	5.72	8.76	8.02	9.19	5.45	9.98	6.61	2.35	2.32	20.35	11.38	7.28	9.47	7.61	3.43	4.04	3.29
490	GSONMT00028544001	d-tyrosyl-trna deacylase 1	-4.04211	0.00054429	0.0220829	-0.537399	0.689012	-0.652814	19.09	13.47	16.99	9.58	8.9	10.22	8.74	11.79	9.71	10.46	13.71	14.85	11.76	7.61	7.07	8.94	14.01	12.47	9.95	11.49	5.74	7.9	11.48	7.17
491	GSONMT00043278001	dual oxidase 1-like	-4.03734	0.000550655	0.0222676	-4.43264	0.0463067	-0.652372	0.61	0.17	0.08	0.08	0	0.14	0	0.15	0.08	0.26	0.33	0.25	0	0	0.07	0.17	0.38	0.48	0.72	0.22	0.08	0	0.16	0
492	GSONMT00033486001	dual oxidase 1-like	-4.14011	0.000428507	0.0187785	-1.17684	0.442318	-0.661757	1.39	1.67	1.18	1.4	1.01	0.67	1.27	0.7	0.86	0.8	2.08	0.76	0.75	0.78	0.66	0.91	1.51	2.02	4.59	2.97	0.31	0.57	0.84	0.31
493	GSONMT00059680001	dual oxidase 2	-4.51206	0.000172708	0.0104611	-1.21831	0.429786	-0.693272	3.87	2.13	4.63	2.87	0.72	1.61	1.63	2.41	3.07	3.81	5.22	1.3	2.81	0.53	1.57	1.9	3.31	3.05	4.85	4.98	1.25	0.9	2.5	1.48
494	GSONMT00010005001	dynein heavy chain axonemal	4.38183	0.000237399	0.0128	4.27282	19.3307	0.68266	0	0	0	0	0.05	0.15	0	0.05	0	0	0	0	0	0	0.1	0.06	0	0	0.06	0	0.06	0.1	0.11	0.11
495	GSONMT00019182001	e3 sumo-protein ligase pias4	-5.15662	3.60854e-05	0.00373564	-0.254795	0.838106	-0.739756	6.85	6.85	7.59	8.89	6.47	5.63	6.04	6.93	6.93	7.44	7.77	7.37	6.15	6.03	6.88	6.32	7.88	7.2	8.01	7.95	5.47	6.01	7.48	6.71
496	GSONMT00069424001	e3 ubiquitin isg15 ligase trim25-like	-4.46003	0.000196112	0.0113393	-0.759571	0.590672	-0.689085	5.63	3.8	3.54	3.9	2.45	1.17	2.61	1.84	1.95	3.18	5.31	2.91	2.21	2.44	2.28	1.93	4.75	2.46	4.8	3.01	2.92	1.84	2.79	1.76
497	GSONMT00012149001	e3 ubiquitin isg15 ligase trim25-like	-4.44973	0.000201108	0.011552	-0.604241	0.657817	-0.688248	12.09	7.07	10.89	12.44	7.2	5.06	7.05	10.35	6.86	12.44	12.85	12.27	6.69	7.35	7.25	7.09	9.02	7.44	15.53	14.02	6.01	6.75	8.16	6.72
498	GSONMT00002568001	e3 ubiquitin isg15 ligase trim25-like	-4.73073	0.000101323	0.0072954	-0.417578	0.74868	-0.710126	7.73	5.84	7.32	5.71	4.92	4.76	5.22	5.79	4.06	6.02	7.92	6.52	4.87	4.63	4.32	5.87	6.75	6.92	7.86	7.13	4.33	4.94	4.93	4.53
499	GSONMT00016249001	e3 ubiquitin isg15 ligase trim25-like	4.81213	8.3114e-05	0.0063614	0.339314	1.26515	0.716105	11.34	8.55	10.55	10.45	12.01	12.92	11.82	10.05	11.96	8.93	8.3	9.72	11.76	12.21	11.67	14.1	8.55	8.76	9.85	8.03	12.8	14.11	9.97	11.7
500	GSONMT00021425001	e3 ubiquitin-protein ligase dtx3l	-3.76793	0.00106044	0.0335601	-0.54387	0.685929	-0.626275	20.75	11.1	9.28	8.73	11.55	8.66	7.58	9.17	7.25	11.99	12.58	9.17	8.07	5.93	7.36	7.15	13.76	11.12	16.42	15.62	8.44	6.74	9.3	8.6
501	GSONMT00026685001	e3 ubiquitin-protein ligase dtx3l-like	-6.0367	4.47395e-06	0.000973921	-0.742786	0.597584	-0.789656	23.4	13.03	15.24	14.55	10.87	8.66	10.56	11.38	11.01	16.67	23.34	17.56	11.92	7.56	9.6	9.6	20.18	13.19	22.37	20.81	10.01	9.14	12.66	12.01
502	GSONMT00050167001	e3 ubiquitin-protein ligase dtx3l-like	-3.80297	0.000974048	0.0318924	-0.426339	0.744148	-0.629795	5.46	3.44	3.05	2.72	2.42	2.72	3.18	3.34	2.63	3.77	3.31	2.74	2.63	2.43	2.01	2.85	4.18	3.38	4.12	3.94	2.96	2.56	2.45	1.95
503	GSONMT00061018001	e3 ubiquitin-protein ligase kcmf1	-4.05597	0.000526197	0.0217313	-0.185005	0.879646	-0.654096	12.58	10.81	11.54	11.29	11.49	9.24	10.14	10.07	11.37	11.65	12.31	12.45	10.96	8.71	10.94	10.09	13.21	11.57	11.01	13.04	10.7	10.56	11.76	11.16
504	GSONMT00052135001	e3 ubiquitin-protein ligase neurl3-like	-4.30465	0.000286673	0.0145002	-2.78996	0.14459	-0.67616	20.82	9.62	1.51	1.22	3.02	0.36	0.55	0.38	3.81	9.7	2.97	1.02	9.63	0.31	1.49	0.21	11.69	2.79	4.4	3.53	0.49	0.35	0.1	0.48
505	GSONMT00045412001	e3 ubiquitin-protein ligase neurl3-like	-4.67162	0.000117016	0.00799292	-2.06357	0.239224	-0.705686	1.97	1.47	0.91	0.76	0.66	0.36	0.37	0.57	1.11	2.9	2.47	0.62	1.11	0.63	0.09	0.32	3.21	0.9	2.72	2.34	0.89	0.71	0.1	0.1
506	GSONMT00068385001	e3 ubiquitin-protein ligase neurl3-like	4.15219	0.000416053	0.0184413	1.45216	2.73617	0.66284	0.69	4.88	0.32	3.18	5.4	3.63	3.87	6.1	1.91	2.48	2.39	2.6	3.61	3.66	5.03	6.31	1.38	0.53	1.8	2.26	5.4	5.16	2.8	3.49
507	GSONMT00009130001	e3 ubiquitin-protein ligase rnf115	-4.04882	0.000535456	0.0219193	-0.25589	0.83747	-0.653435	14.47	13.49	11.91	11.7	10.91	11.32	9.16	11.13	11.93	11.98	14.11	12.5	11.83	11.31	10.86	10.08	11.33	11.55	14.88	15.26	9.18	11.41	13.05	9.62
508	GSONMT00031953001	e3 ubiquitin-protein ligase rnf135	-4.46075	0.000195767	0.0113393	-4.53976	0.0429927	-0.689144	3.56	0.86	0.08	0.46	0	0.07	0.07	0.15	0.82	1.4	0.84	0.5	0.82	0.09	0.07	0	2.42	0.57	1.15	0.99	0.16	0.07	0.08	0
509	GSONMT00044611001	e3 ubiquitin-protein ligase rnf135	-3.90994	0.00075106	0.0269034	-0.579032	0.669413	-0.640306	11.68	6.31	6.67	7.05	5.08	3.45	4.62	4.46	4.01	7.47	7.35	7.33	5.32	5.04	6.1	7.45	9.63	5.94	8.4	6.74	4.07	3.03	4.95	5.46
510	GSONMT00045217001	e3 ubiquitin-protein ligase rnf146-like	-3.67205	0.00133748	0.0385322	-0.177123	0.884465	-0.616442	27.28	28	23.84	25.94	23.23	21.2	25.39	22.6	22.99	24.26	26.28	23.42	21.89	23.56	26.69	20.29	24.47	25.09	27.03	25.74	19.45	21.11	24.19	20.25
511	GSONMT00066820001	e3 ubiquitin-protein ligase rnf182-like isoform x2	-5.32878	2.38538e-05	0.00276236	-1.54387	0.342964	-0.750637	15.16	7.12	4.7	3.03	1.01	2.58	2.45	3.04	4.67	3.63	6.05	4.02	5.03	1.13	2.68	3.24	12.48	8.04	8.78	12.48	2.28	1.58	2.8	1.91
512	GSONMT00082739001	e3 ubiquitin-protein ligase rnf185 isoform x1	-5.11091	4.02923e-05	0.00402275	-0.374324	0.771467	-0.736765	55.31	46.31	56.98	52.71	43.82	34.28	43.45	45.16	40.17	53.67	52.21	43.15	39.87	39.66	46.35	43.75	51.2	49.31	62.54	61.13	32.68	34.34	38.6	39.15
513	GSONMT00056582001	e3 ubiquitin-protein ligase rnf213-like	-5.83004	7.25444e-06	0.0013608	-1.24883	0.420789	-0.779146	24.55	8.07	6.23	9.66	4.85	4.4	2.82	6.07	7.73	12.34	14.49	8.41	6.19	2.69	6.11	5.47	19.75	8.72	10.29	13.86	3.27	5.69	4.28	6.48
514	GSONMT00056585001	e3 ubiquitin-protein ligase rnf213-like	-3.95059	0.000680301	0.0252525	-1.22598	0.427508	-0.644209	2.36	0.49	0.65	1.55	0.39	0.37	0.22	0.22	0.71	0.5	1.03	0.6	0.24	0.31	0.52	0.56	2.02	0.88	1.06	1.04	0.23	0.99	0.63	0.86
515	GSONMT00011252001	e3 ubiquitin-protein ligase rnf213-like	-3.5168	0.00194409	0.0488843	-1.11256	0.462473	-0.59989	4.53	1.27	0.88	1.88	2.3	0.78	0.32	0.82	2.18	2.87	1.51	2.04	1.31	0.55	0.92	1.2	4.62	2.08	2.96	2.83	0.68	1.46	1.96	1.94
516	GSONMT00001430001	e3 ubiquitin-protein ligase rnf213-like	-3.52029	0.00192787	0.0486247	-1.01118	0.496141	-0.600271	28.56	7.56	4.43	6.03	6.12	5.68	4.4	5.13	6.13	18.9	7.34	7.26	9.36	2.78	2.72	4.14	25.47	6.66	8.96	10.51	4.9	4.21	4.41	6.05
517	GSONMT00053912001	e3 ubiquitin-protein ligase rnf25	-4.29504	0.000293486	0.0146853	-0.258383	0.836025	-0.675339	10.95	10.62	10.43	9.82	8.13	8.43	7.99	8.37	9.14	9.32	12.4	9.18	9.14	8.71	9.09	8.32	8.74	10.8	12.11	12.16	8.15	10.71	8.74	8.89
518	GSONMT00053615001	e3 ubiquitin-protein ligase rnf31-like	-5.68246	1.02731e-05	0.00164457	-0.665797	0.63034	-0.771215	19.96	11.71	7.91	11.09	7.15	6.33	7.95	7.42	8.97	11.87	10.07	7.92	9.36	7.21	7.01	6.64	14.31	11.25	13.65	12.49	6.34	7.18	6.85	7.19
519	GSONMT00034038001	e3 ubiquitin-protein ligase rnf31-like isoform x1	-4.97499	5.59743e-05	0.0050242	-1.39325	0.380705	-0.727611	4.72	2.55	2.63	2.45	0.98	0.47	1.27	1.48	1.22	4.08	7.84	5.33	2.09	1.64	1.99	1.11	4.11	2.43	4.87	4.85	1.7	0.92	1.36	2.53
520	GSONMT00049728001	e3 ubiquitin-protein ligase rnf31-like isoform x1	-6.16099	3.35312e-06	0.000803113	-1.39175	0.381103	-0.79566	45.28	18.55	10.67	18.67	9.29	7.75	7.04	9.8	14	22.34	30.45	12.44	18.32	7.13	6.77	10.47	36.18	23.05	32.25	31.95	6.14	6.65	8.76	9.72
521	GSONMT00068377001	e3 ubiquitin-protein ligase rnf34-like isoform x2	-4.15368	0.000414547	0.0183921	-1.13956	0.453897	-0.662973	0.99	0.48	0.46	0.5	0.29	0.14	0.28	0.79	0.53	0.65	1.17	0.39	0.46	0.48	0.33	0.4	1.17	0.83	1.67	1.48	0.22	0.4	0.37	0.37
522	GSONMT00028109001	e3 ubiquitin-protein ligase rnf8	-4.19106	0.000378373	0.0173148	-0.402063	0.756775	-0.666298	8.26	4.5	4.66	5.72	4.22	5.08	4.17	4.31	4.58	6.11	5.78	5.3	4.04	3.98	4.96	3.57	6.4	5.9	6.76	6.53	5	4.28	5.83	3.65
523	GSONMT00050222001	e3 ubiquitin-protein ligase trim21-like	-8.84064	1.08106e-08	4.19678e-05	-2.76688	0.146921	-0.883371	39.02	19.48	7.93	14.76	2.07	1.72	3.11	2.81	11.92	12.68	24.14	7.74	6.53	1.33	2.49	3.01	31.03	18.65	33.36	26.97	2.01	1.32	5.61	4.39
524	GSONMT00045288001	e3 ubiquitin-protein ligase trim21-like	-4.17573	0.000392806	0.0178005	-0.84213	0.557819	-0.66494	3.14	1.2	1.23	1.86	0.93	1.03	0.7	1.08	1.15	1.14	2.11	0.78	1.22	0.56	0.8	0.73	2.16	1.37	1.14	1.34	0.52	0.88	0.52	1.11
525	GSONMT00045213001	e3 ubiquitin-protein ligase ubr5-like isoform x3	-5.56649	1.35241e-05	0.00192079	-0.218734	0.859319	-0.764719	14.86	14	13.91	14.95	11.68	11.75	12.67	13.62	14.69	13.39	14.69	16.08	12.77	11.78	12.54	13.07	13.34	16.84	13.48	14.26	11.62	12.81	13.78	11.75
526	GSONMT00063981001	e3 ubiquitin-protein ligase znrf1 isoform x1	-5.04174	4.7622e-05	0.00454605	-1.08354	0.471869	-0.732156	8.21	2.52	3.12	4.04	4.38	2.01	1.57	2.43	3.96	3.67	6.52	3.86	2.59	1.8	1.51	3.11	4.87	5.32	7.74	8.79	1.68	2.59	2.02	3.17
527	GSONMT00076521001	e3 ufm1-protein ligase 1	-4.72119	0.000103704	0.0073903	-0.277594	0.824965	-0.709415	8.42	9.07	8.1	9.74	9.03	7.54	7.64	8.18	8.95	8.75	10.31	10.4	6.87	6.93	7.76	7.52	8.09	7.93	10	9.67	6.08	7.53	8.22	7.01
528	GSONMT00020441001	ectonucleoside triphosphate diphosphohydrolase 2	4.61162	0.000135451	0.00870345	0.438699	1.35538	0.701092	3.4	6.09	5.13	5.19	5.99	5.92	6.48	6.69	4.94	4.93	6.19	6.56	6.66	6.33	6.5	7.62	4.5	4.54	4.78	5.27	7.75	6.34	10.16	6.73
529	GSONMT00070002001	ectonucleoside triphosphate diphosphohydrolase 8-like	-6.24374	2.77013e-06	0.000737408	-0.753694	0.593083	-0.799532	2.27	2.13	2.42	2.19	1.97	1.13	1.75	1.69	2.34	2.17	2.39	2.02	0.9	1.5	1.42	1.14	2.4	1.97	2.99	3.34	1	1.53	1.76	1.45
530	GSONMT00068136001	ectonucleotide pyrophosphatase phosphodiesterase family member 1	-4.62106	0.00013237	0.00860033	-0.562115	0.677308	-0.70182	21.14	15.11	11.63	13.45	10.49	10.35	12.65	12.38	11.51	13.82	15.53	12.18	11.6	9.72	11.12	12.42	16.17	18.32	22.98	26.14	9.17	9.45	10.34	10.51
531	GSONMT00019455001	ectonucleotide pyrophosphatase phosphodiesterase family member 2-like	4.16726	0.000401018	0.0180497	0.494391	1.40873	0.664186	5.25	5.8	6.51	9.85	9.16	7.84	8.46	9.56	5.91	4.67	5.89	7.95	5.45	9.14	9.69	8.16	5.47	3.95	6.98	6.42	9.17	8.47	9.61	8.74
532	GSONMT00010791001	ectonucleotide pyrophosphatase phosphodiesterase family member 7-like	4.32678	0.000271584	0.0140108	0.927934	1.90255	0.67804	13.11	30.55	19.51	30.45	46.37	40.21	43.83	32.72	8.71	11.34	16.31	22.05	17.62	21.62	33	32.99	13.24	8.98	18.39	25.68	28.49	33.08	29.88	34.18
533	GSONMT00051297001	eh domain-containing protein 1	-5.538	1.4472e-05	0.00200981	-0.622674	0.649466	-0.763086	59.12	29.74	27.99	33.82	29.27	23.27	22.51	27.49	29.93	38.13	35.67	28.8	27.33	18.6	25.22	28.96	43.38	42.31	42.9	46.89	24.6	23.68	20.4	21.82
534	GSONMT00069527001	eh domain-containing protein 1	-3.74343	0.00112532	0.0344887	-0.555226	0.680551	-0.62379	26.35	23.26	13.38	15.76	14.97	12.71	15.54	17.33	16.99	17.64	26.04	22.72	12.15	13.93	19.11	15.96	34.2	21.39	33.12	34.51	14.82	18.32	20.32	12.96
535	GSONMT00057529001	eh domain-containing protein 1-like	-4.51169	0.000172864	0.0104611	-0.514788	0.699896	-0.693243	27.01	19.11	16.64	18.84	17.06	15.01	15.22	18.08	16.52	18.14	26.96	19.57	17.07	15	14.65	18.28	26.24	29.48	33.15	32.62	14.56	16.32	16.3	15.8
536	GSONMT00054361001	eh domain-containing protein 1-like	-4.17464	0.00039386	0.017816	-0.324866	0.798372	-0.664842	34.15	32.28	26.42	27.75	25.91	24.48	21.38	25.12	22.22	29.28	30.34	27.04	22.85	24.98	22.68	23.39	31.18	34.4	33.56	33.82	23.52	23.9	32.69	18.58
537	GSONMT00053901001	eh domain-containing protein 3	-3.74553	0.0011196	0.0343588	-0.583723	0.66724	-0.624004	7.75	7.19	11.38	9.15	7.11	3.49	5.67	7.43	5.95	6.4	10.25	12.74	5.15	5.66	5.93	5.18	5.67	5.66	8.34	10.72	3.99	4.84	7.77	4.59
538	GSONMT00044307001	ell-associated factor 2	-4.39649	0.000229048	0.0124911	-0.497226	0.708468	-0.683877	24.99	19.25	17.91	16.87	22.04	16.78	12.89	16.64	19.89	25.96	26.07	21.84	19.12	18.58	12.31	14.76	23.05	25.95	24.37	23.35	13.17	16.67	19.95	10.37
539	GSONMT00079504001	elongation factor mitochondrial	-4.42411	0.0002141	0.0119479	-0.527356	0.693825	-0.686154	13.54	14.22	16.43	10.47	10.93	8.03	10.18	10.72	12.29	12.83	21	25.72	13.41	10.27	11.96	11.85	15.53	13.34	17.17	17.81	10.7	11.63	11.34	8.43
540	GSONMT00079507001	elongation factor mitochondrial-like	-4.07699	0.000499891	0.0210555	-0.539521	0.687999	-0.656029	4.17	3.79	4.8	3.98	3.52	3.01	3.62	4.11	3.74	4.04	6.37	7.34	2.21	3.55	2.94	3.19	4.54	4.06	5.32	5.89	2.16	3.8	4.65	3.13
541	GSONMT00064736001	endonuclease domain-containing 1	-7.43872	1.93233e-07	0.000179554	-3.7487	0.0743927	-0.845885	23.26	16	3.05	7.28	1.42	0.73	0.37	1.04	9.48	18.56	12.37	5.24	10.19	2.32	0.35	0.86	14.98	14.76	6.74	12.16	0.49	0.36	0.2	0.49
542	GSONMT00030678001	endoplasmic reticulum aminopeptidase 1 isoform x2	-5.80173	7.75379e-06	0.00141651	-0.61201	0.654285	-0.777652	16.84	12.3	12.36	15.93	11.35	9.92	9.19	10	10.56	12.68	17.44	12.71	10.01	8.38	8.42	7.7	16	12.01	17.99	19.76	8.24	9.07	13.52	8.95
543	GSONMT00022941001	endoplasmic reticulum lectin 1-like	-4.9317	6.21674e-05	0.00537304	-0.363715	0.777161	-0.72461	18.23	12.5	13.11	13.84	10.53	10.88	13.03	14.25	12.41	13.45	16.28	15.49	10.77	9.84	12.22	11.61	15.98	15.19	17.42	15.78	10.04	11.22	14.07	11.12
544	GSONMT00024644001	endoplasmic reticulum resident protein 44-like	-3.83265	0.000906313	0.0304333	-0.400438	0.757628	-0.632747	58.2	52.74	67.98	67.04	51.57	44.13	51.48	59.42	48.89	48.99	80.33	76.51	47.87	51.27	45.45	44.44	58.83	58.9	87.71	86.86	40.65	44.06	66.1	47.59
545	GSONMT00081088001	endoplasmic reticulum-golgi intermediate compartment protein 2	-3.62171	0.00151033	0.0416545	-4.16441	0.0557684	-0.611162	0.27	0.13	0.25	0.12	0	0.22	0.23	0.12	0.5	0.26	0.13	0.89	0	0.13	0.11	0.26	0.15	0.25	0.12	0.35	0	0	0	0
546	GSONMT00007956001	endosialin-like	3.78391	0.00102013	0.0327518	0.567656	1.48211	0.627885	2	3.06	4.63	3.7	4	4.5	5.22	5.35	2.26	3.44	3.5	5.1	3.69	4.37	4.92	5.03	1.64	2.62	3.12	3.6	3.57	4.52	5.44	4.48
547	GSONMT00067375001	endothelin-converting enzyme 2-like	-3.74085	0.00113238	0.0345811	-0.55798	0.679253	-0.623527	8.64	5.75	5.3	7.1	5.11	6.81	6.11	6.01	9.18	6.87	8.64	8.05	4.47	5.33	4.76	5.42	6.68	10.17	12.26	15.46	4.37	6.62	8.18	5.48
548	GSONMT00078337001	epidermal growth factor receptor kinase substrate 8-like protein 1-like isoform x2	3.59414	0.00161409	0.0435142	0.280085	1.21427	0.608235	17.33	15.07	18.36	19.04	17.7	19.05	19.48	19.35	15.02	12.63	15.47	18.39	15.73	21.65	21.41	19.82	12.76	16.34	12.73	15.22	20.03	18.76	20.24	14.64
549	GSONMT00038895001	epidermal growth factor receptor kinase substrate 8-like protein 2	3.56503	0.0017313	0.0451331	0.874236	1.83304	0.605117	1.55	2.4	2.6	4.84	5.14	3.87	6.28	4.6	3.45	2.75	3.23	5.85	2.01	3.9	6.05	6.09	2.03	1.14	2.58	3.73	5.33	4.82	8.41	7.5
550	GSONMT00023452001	epidermal growth factor receptor kinase substrate 8-like protein 2	4.39935	0.000227448	0.0124542	1.26171	2.3978	0.684114	1.24	1.2	0.77	2.5	4.31	1.37	7.31	5.03	0.76	1.22	1.95	2.33	1.53	3.19	4.02	3.64	0.9	1.9	1.14	3.54	5.22	2.7	3.73	3.69
551	GSONMT00025412001	epithelial cadherin precursor	-3.82212	0.000929805	0.0308072	-0.270514	0.829024	-0.631702	90.57	67.19	54.07	55.17	55.7	52.84	57.67	57.07	55.81	69.38	62.78	60.77	55.26	54.18	57.8	54.65	83.34	62.97	74.33	73.89	51.96	51.94	60.4	54.55
552	GSONMT00004623001	epithelial membrane protein 2-like	4.06815	0.000510788	0.0213185	0.391026	1.31133	0.655218	150.34	123.17	123.95	178.97	191.82	212.2	154.78	168.23	170.37	120.56	142.47	153.09	139.35	196.21	163.55	166.82	90.18	116.93	114.64	142.21	169.01	204.74	192.13	155.6
553	GSONMT00028558001	epithelial membrane protein 2-like	4.50826	0.000174321	0.0104988	0.408228	1.32705	0.692968	120.11	100.83	95.45	138.15	149.6	156.31	127.62	129.68	119.17	89.88	105.95	107.94	104.88	140.59	112.57	126.74	74.16	95.99	89.37	111.66	143.36	165.63	163.78	130.93
554	GSONMT00053826001	epithelial-stromal interaction protein 1	-4.03509	0.00055369	0.0223322	-0.916115	0.529934	-0.652163	37.31	13.99	15.75	14.88	12.54	20.3	8.36	9.69	11.49	29.27	27.8	20.81	15.81	5.08	9.24	9.05	33.67	14.06	26.99	21.75	9.98	10.07	12.85	18.14
555	GSONMT00015725001	er degradation-enhancing alpha-mannosidase-like protein 2 isoform x1	-6.34952	2.17257e-06	0.000640563	-0.510457	0.702	-0.80434	8.8	7.03	7.32	7.82	5.07	4.45	5.65	6.08	5.06	6.13	7.32	8.18	5.28	5.46	4.63	5.37	7.36	7.29	7.9	8.99	4.89	4.66	6.26	4.53
556	GSONMT00026618001	er degradation-enhancing alpha-mannosidase-like protein 3-like isoform x1	-3.89255	0.000783522	0.0275267	-0.273466	0.827329	-0.638621	11.58	9.22	8.83	10.38	9.07	8.49	9.66	10.61	9.64	9.73	11.95	11.42	7.59	9.46	8.85	8.34	11.36	12.28	12.21	11.7	7.66	8.76	11.32	8.08
557	GSONMT00082010001	ero1-like protein beta	-6.09402	3.91592e-06	0.000899702	-0.459499	0.727239	-0.792454	31.96	22.3	23.12	24.55	18.62	18.64	18.62	19.37	20.82	23.23	25.23	21.38	18.93	19.02	18.34	17.8	21.55	23.48	28.2	27.96	14.23	17.33	19.4	13.09
558	GSONMT00072956001	esf1 homolog	-4.87727	7.09467e-05	0.00580853	-0.285774	0.820301	-0.720779	4.8	4.14	5.61	5.02	4.54	3.6	4.14	4.2	4.36	4.1	4.71	5.64	3.47	3.58	3.92	3.94	4.25	4.52	4.28	4.37	3.53	3.5	3.49	3.77
559	GSONMT00076653001	estrogen receptor beta 2	4.87456	7.14155e-05	0.00583004	0.497495	1.41176	0.720586	19.32	21.74	20.69	33.35	28.05	23.17	34.72	28.81	17.55	19.98	19.97	20.12	22.65	25.2	32.46	30.24	18.45	13.65	18.66	19.46	31.08	29.13	23.51	30.19
560	GSONMT00024111001	ets-related transcription factor elf-3	-3.73436	0.00115031	0.0350015	-0.611667	0.65444	-0.622866	190.92	139.66	103.61	89.32	75.51	59.55	88.13	110.01	54.94	123.13	122.98	100.43	116.41	75.66	75.62	71.96	191.38	132.68	142.98	142.54	70.78	73.68	89.92	67.21
561	GSONMT00081764001	ets-related transcription factor elf-3-like	-3.91108	0.000748977	0.0269014	-0.564254	0.676305	-0.640417	22.67	15.91	14.69	14.69	12.8	8.38	15.3	12.59	8.23	16.68	18.71	14.53	9.33	13.17	12.03	10.23	22.88	16.27	21.78	20.23	10.29	10.74	14.88	8.49
562	GSONMT00077968001	ets-related transcription factor elf-4-like isoform x5	-3.87085	0.000825973	0.0286294	-0.422068	0.746354	-0.636506	17.5	13.2	12.69	15.85	13.54	10.12	12.34	12.47	11.36	12.87	17.49	15.72	8.44	11.3	12.41	11.84	17.19	12.89	21.73	22.26	9.84	13	14.09	11.23
563	GSONMT00070300001	eukaryotic initiation factor 4a-i	-4.05103	0.000532571	0.0218452	-0.547062	0.684413	-0.65364	71.27	68.33	101.45	88.18	62.64	51.28	70.09	71.9	64.84	64.61	122	128.93	47.41	56.17	67.99	65.97	103.38	83.19	109.89	121.47	51.13	56.19	97.42	64.33
564	GSONMT00041492001	eukaryotic peptide chain release factor gtp-binding subunit erf3a-like isoform x1	-4.07397	0.000503588	0.0211008	-0.430065	0.742229	-0.655752	20.85	21.29	22.37	20.23	17.35	14.44	15.54	18.96	18.34	18.78	27.86	37.15	17.93	16.67	20.71	15.61	21.12	20.25	25.72	28.49	14.28	16.41	23.4	16.04
565	GSONMT00013597001	eukaryotic peptide chain release factor subunit 1	-3.97393	0.000642707	0.0243484	-0.452707	0.730671	-0.646427	9.51	8.15	11.38	8.96	6.5	5.86	8.24	9.48	7.88	7.9	10.89	12.44	6.59	7.42	7.54	7.19	9.21	9.77	11.92	11.67	5.36	5.36	11.1	7.68
566	GSONMT00006975001	eukaryotic peptide chain release factor subunit 1	-3.9513	0.000679129	0.0252337	-0.390504	0.762863	-0.644276	24	24.53	35.87	25.88	24.38	18	24.26	20.34	22.56	19.88	32.11	27.18	18.01	18.46	22.13	20.16	23.75	22.01	34.4	31.37	17.27	16.33	24.62	21.02
567	GSONMT00073540001	eukaryotic translation initiation factor 1b	-4.05392	0.000528829	0.0217628	-0.342733	0.788546	-0.653907	237.4	183.31	206.51	225.82	174.01	124.62	212.23	181.04	180.46	189.89	187.05	236.42	127.87	159.72	202	172.26	189.58	185.39	233.15	191.79	135.72	150.37	164.54	140.5
568	GSONMT00073537001	eukaryotic translation initiation factor 1b	-4.91468	6.47875e-05	0.00553785	-0.306435	0.808637	-0.72342	978.25	871.3	911.86	881.96	715.94	656.86	833.73	821.04	782.43	904.74	1153.9	1046.8	824.37	757.16	895.29	820.88	899.87	962.49	1032.1	1082.5	653.03	704.47	847.24	770.32
569	GSONMT00005789001	eukaryotic translation initiation factor 1b	-4.85006	7.57945e-05	0.00593427	-0.275373	0.826237	-0.718838	727.68	640.77	637.93	702.49	530.23	479.68	648.75	601.15	598.79	642.55	704.95	719.24	591.67	550.46	700.72	606.82	704.37	694.68	683.6	749.49	470.77	499.92	568.79	562.51
570	GSONMT00041348001	eukaryotic translation initiation factor 2 subunit 1	-3.57048	0.00170876	0.0446956	-0.266068	0.831583	-0.605702	79.34	71.71	89.02	62.78	65.83	69.07	61.16	65.58	71.02	64.85	88.15	82.57	71.63	68.39	55.7	54.75	60.29	70.87	74.49	73.26	57.45	54.08	67.93	47.27
571	GSONMT00043627001	eukaryotic translation initiation factor 2-alpha kinase 1-like isoform x2	-3.61628	0.00153024	0.0420567	-0.180937	0.88213	-0.610587	16.96	16.15	15.98	17.36	15.77	14	16.08	14.47	16.27	18.34	14.5	14.56	16.47	14.62	13.93	14.11	16.84	21.29	16.72	17.73	14.35	16.01	13.86	14.59
572	GSONMT00014660001	eukaryotic translation initiation factor 2d-like	-3.93691	0.000703341	0.0257993	-0.371654	0.772896	-0.642901	5.75	5.76	6.85	4.69	4.86	3.31	4.15	4.04	5.06	5.38	5.28	5.99	4.6	3.2	4.26	3.52	4.04	4.63	4.54	5.21	4.3	3.29	5.74	3.81
573	GSONMT00071109001	eukaryotic translation initiation factor 3 subunit j	-5.19927	3.25613e-05	0.00346317	-0.385107	0.765722	-0.742507	85.14	82.08	107.78	81.27	71.17	58.99	70.6	77.45	71.79	76.59	96.14	110.51	62.89	66.66	68.92	67.04	83.75	79.25	86.09	92.49	56.82	55.47	83.39	65.7
574	GSONMT00031200001	eukaryotic translation initiation factor 3 subunit j	-4.73147	0.000101139	0.00729344	-0.310718	0.80624	-0.710181	90.54	84.99	109.46	84.43	77.78	64.65	74.13	79.65	74.01	80.5	94.56	106.75	72.7	65.3	70.08	68.89	73.68	82.65	88.72	87.27	58.82	67.03	83.33	68.04
575	GSONMT00042231001	eukaryotic translation initiation factor 4 gamma 1-like isoform x3	-3.8949	0.000779049	0.0274109	-0.496482	0.708833	-0.63885	19.84	16.54	26.68	19.5	16.92	11.16	16.17	19.71	20.46	17.1	30.57	34.23	17.16	16.43	16.3	16.81	18.4	22.37	26.44	24.45	11.9	13.26	23.1	15.79
576	GSONMT00040299001	eukaryotic translation initiation factor 4 gamma 1-like isoform x3	-3.84423	0.000881177	0.0299318	-0.314203	0.804295	-0.633891	29.07	23.92	30.68	22.76	28.2	27.27	19	24.23	29.81	26.18	31.59	36.36	20.57	27.14	20.09	21.76	30.81	32.68	30.29	30.4	23.53	23.87	29.31	20.79
577	GSONMT00071856001	eukaryotic translation initiation factor 4 gamma 2-like	-5.94363	5.55866e-06	0.00113079	-0.519617	0.697557	-0.785007	47.28	32.86	36.1	36.88	33.04	28.19	29.61	30.67	38.5	41.43	42.45	40.89	29.35	30.67	31.02	28.92	54.14	56.4	51.62	55.36	25.61	32.42	39.01	29.98
578	GSONMT00067027001	eukaryotic translation initiation factor 4 gamma 2-like	-4.65623	0.00012149	0.00821427	-0.423437	0.745646	-0.704516	30.11	21.81	28.56	28.5	26.8	19.53	21.68	24.69	25.66	24.99	33.93	32.96	18.79	23.35	25.13	22.46	31.99	31.95	36.27	36.78	20.45	18.81	29.88	19.36
579	GSONMT00019306001	eukaryotic translation initiation factor 4 gamma 2-like	-4.69646	0.000110144	0.00765827	-0.233647	0.850482	-0.707562	59.41	49.83	63.53	55.29	49.84	47.64	50.15	54.1	54.89	51.18	61.3	66.35	44	50.58	49.85	49.45	53.19	59.28	58.76	61.76	41.1	49.12	55.58	49.1
580	GSONMT00049675001	eukaryotic translation initiation factor 4 gamma 3-like isoform x5	-5.97462	5.1705e-06	0.00106109	-0.337735	0.791282	-0.78657	10.07	8.91	8.93	8.36	6.36	6.71	8.19	7.79	8.81	7.25	8.04	9.78	6.91	6.97	7.32	7.07	10.07	8.76	8.23	9.33	5.89	6.66	7.85	6.57
581	GSONMT00055973001	eukaryotic translation initiation factor 4e	-4.0824	0.000493333	0.0208547	-0.384732	0.765921	-0.656525	41.47	35.95	46.36	35.89	31.07	29.81	33.49	39.15	34.88	40.28	49.36	60.59	28.89	31.65	35	28.34	39.93	38.98	46.36	40.81	29.47	31.41	47.45	25.86
582	GSONMT00076608001	eukaryotic translation initiation factor 4e-1a	-3.6778	0.00131903	0.0381894	-0.300996	0.811692	-0.61704	49.12	37.74	44.02	46.31	36.92	31	35.64	41.8	35.33	39.94	51.79	41.4	37.17	38.79	35.29	35.24	39.82	44.61	62.57	57.99	35.61	34.88	44.85	35.39
583	GSONMT00080408001	eukaryotic translation initiation factor 5	-5.64049	1.13462e-05	0.00175021	-0.316708	0.8029	-0.768891	47.64	39.69	46.52	33.66	34.4	31.66	32.88	36.53	35.3	38.2	43.31	47.85	33.27	36.2	33.93	29.97	41.01	38.56	38.24	44.45	30.98	30.53	34.73	30.33
584	GSONMT00045553001	eukaryotic translation initiation factor 5	-3.6289	0.00148435	0.0413073	-0.234506	0.849976	-0.611921	41.57	38.31	46.28	40.93	35.27	34.08	36.81	38.74	32.77	33.34	42.55	51.12	31.24	34	34.88	35.49	39.45	35.77	41	44.68	28.09	32.59	36.67	34.83
585	GSONMT00078683001	exocyst complex component 3-like	-4.26027	0.000319514	0.0155371	-1.03632	0.48757	-0.672349	14.36	4.68	2.2	2.99	2.19	1.97	2.68	2.94	2.44	5.91	3.55	3.07	2.55	2.21	2.01	1.98	10.06	4.6	4.55	5.35	1.47	1.99	2.73	2.32
586	GSONMT00071730001	exostosin-1-like	4.69275	0.000111143	0.00769754	1.01679	2.02342	0.707283	0.21	0.41	0.3	0.28	0.64	0.44	0.54	0.83	0.29	0.21	0.2	0.4	0.39	0.31	0.34	0.31	0.12	0.1	0.2	0.27	0.48	0.52	0.57	0.47
587	GSONMT00072914001	exportin-1	-4.90136	6.69158e-05	0.00562684	-0.380957	0.767928	-0.722483	7.41	4.98	6.61	4.99	4.29	4.72	4.59	5.03	5.54	4.89	6.04	6.31	4.1	5.19	4.64	4.38	5.48	5.03	6.66	7.68	4.33	3.73	5.14	4.44
588	GSONMT00052856001	exportin-1	-4.49045	0.000182071	0.01075	-0.359993	0.779168	-0.691541	10.64	6.72	8.72	7.74	7.72	7.48	6.99	7.91	8.43	8.07	8.55	9.9	5.8	7.17	6.02	6.33	7.66	8.19	10.98	10.98	6.21	6.62	7.98	6.34
589	GSONMT00075976001	exportin-6 isoform x1	-4.19702	0.000372905	0.0171748	-0.269585	0.829558	-0.666824	5.33	6.38	6.12	5.52	5.02	5	4.9	6.03	4.71	5.36	6.4	5.85	5.45	4.72	4.32	4.05	5.2	5.79	6.51	6.32	4.24	5.04	4.78	4.19
590	GSONMT00037423001	extracellular calcium-sensing receptor-like	-4.82137	8.12679e-05	0.00624731	-2.04345	0.242584	-0.716774	5.28	2.01	0.6	1.39	0.42	0.27	0.27	0.83	3.11	4.24	3.02	0.45	1.63	0.93	0.65	0.31	4.88	3.68	3.98	3.84	0.72	0.39	0.58	1.43
591	GSONMT00007479001	extracellular matrix protein 1	-4.08449	0.00049083	0.0208056	-0.737566	0.59975	-0.656715	189.04	140.89	186.24	210.38	112.92	52.24	150.28	131.39	157.61	174.12	144.07	104.75	155	54.1	88.69	66.98	124.69	184.21	138.84	149.16	62.34	110.1	94.82	117.92
592	GSONMT00006557001	extracellular matrix protein 1-like	-6.57796	1.29151e-06	0.000492754	-0.952951	0.516575	-0.814209	57.83	36.12	49.04	53.15	33.78	14.59	34.17	24.33	40.51	43.83	46.08	35.56	26.73	16.05	26.34	19.8	41.81	32.74	43.86	52.99	14.03	27.89	23.56	21.53
593	GSONMT00004795001	fad synthase-like isoform x1	-3.82022	0.000934098	0.0309217	-0.292919	0.816249	-0.631514	10.49	10.59	9.53	8.28	9.33	8.15	7.48	9.34	9.35	11.28	10.83	10.86	7.7	8.69	7.46	9.01	8.4	9.82	12.01	9.09	8.41	6.69	10.13	6.29
594	GSONMT00069938001	family with sequence similarity member a	-3.87657	0.000814569	0.0283184	-0.278641	0.824367	-0.637065	8.07	6.51	7.92	7.92	6.5	6.11	6.56	7.37	6.9	6.63	7.85	7.86	4.65	6.13	5.73	5.79	8.44	7.13	7.99	7.8	6.75	5.8	8.51	5.68
595	GSONMT00029680001	fat storage-inducing transmembrane protein 2	-6.56902	1.3179e-06	0.000492754	-0.50621	0.704069	-0.813836	24.23	20.36	19.05	21.31	16.22	12.59	15.71	20.28	18.67	24.56	25.92	20.49	19.76	13.88	17.12	15.48	23.98	20.25	22.1	23.96	13.92	13.42	15.42	13.66
596	GSONMT00082350001	fatty acid-binding protein 10- liver basic-like	4.32979	0.000269589	0.0139545	0.892181	1.85598	0.678295	1295.8	1415.5	1288.1	922.51	1557.5	1271.2	2347.1	2032.4	1139.8	1212.1	895.08	1126.4	1619.5	1616.8	2104.4	1631.6	1082.9	862.31	465.26	301.16	1903.8	1314.6	1646.5	1896.6
597	GSONMT00068494001	fatty acyl- hydrolase medium chain-like	4.44634	0.000202779	0.0116193	0.830989	1.7789	0.687972	101.98	130.98	94.02	111.56	119.32	104.65	213.53	214.42	85.02	107.9	72.75	97.16	111.45	149.76	227.86	175.82	95.41	65.91	51.28	42.41	124.87	98.97	137.72	191.76
598	GSONMT00001538001	fatty-acid amide hydrolase 2-like	4.63974	0.000126474	0.00838095	0.443596	1.35999	0.703256	8.7	13.8	10.91	15.31	19.25	11.76	18.95	16.32	11.69	12.36	11.2	10.97	16.69	13.67	16.03	15.78	13.54	11.77	10.54	9.36	20.38	13.95	14.59	13.37
599	GSONMT00042021001	f-box and leucine-rich protein 22	3.64693	0.00142115	0.0402459	0.91899	1.89079	0.613817	1.03	0.74	2.39	2.89	2.9	1.28	1.95	2.46	1.66	1.52	1.94	1.69	2.61	2.23	2.92	3.78	1.68	1.18	1.66	0.44	2.78	3.14	4.41	2.99
600	GSONMT00031767001	f-box lrr-repeat protein 5-like	-4.80034	8.55323e-05	0.00647446	-0.515199	0.699696	-0.715249	19.24	11.86	9.4	10.36	10.15	8.27	9.35	8.78	9.38	12.74	11.11	8.56	7.79	8.73	7.8	8.3	15.58	13.25	15.27	13.82	7.22	8.86	8.81	8.86
601	GSONMT00013030001	f-box only protein 21-like	-3.74272	0.00112724	0.0345067	-0.690287	0.619731	-0.623718	21.7	20.53	35.01	44.46	18.52	18.35	20.79	19.56	25.01	19.56	53.36	29.8	27.97	19.02	16.95	16.58	21.46	28.37	60.02	49.95	18.51	18.02	28.01	16.37
602	GSONMT00045709001	f-box only protein 40-like	4.6333	0.000128476	0.00846542	1.01784	2.02488	0.702762	0.21	0.61	0.64	0.96	1.1	1.27	1.07	0.97	0.73	0.36	0.6	0.75	0.88	1.02	1.54	1.97	0.4	0.58	0.63	1.09	0.76	1.04	1.29	1.75
603	GSONMT00005681001	f-box only protein 6-like	-3.64136	0.0014404	0.0405199	-0.659372	0.633154	-0.613233	2.98	3.91	5.43	3.2	2.18	2.37	3.31	3.42	5.06	2.34	4.72	3.81	3.97	2.41	1.26	2.22	3.89	2.52	6.04	4.49	2.04	2.33	3.33	1.92
604	GSONMT00000700001	f-box only protein 7-like isoform x1	-3.84477	0.000880033	0.0299243	-0.38321	0.766729	-0.633944	27.44	20.85	17.15	17.51	14.97	14.64	18.39	13.58	18.51	23.81	18.72	15.27	20.18	14.69	13.97	17.07	27.91	16.58	20.31	18.52	15.55	11.76	14.45	15.21
605	GSONMT00065028001	f-box only protein 9	5.16092	3.57128e-05	0.0037053	0.287022	1.22012	0.740035	25.93	33.11	33.35	30.49	34.16	34.04	38.24	37.71	26.97	30.74	28.06	31.88	34.57	32.29	34.06	33.71	23.94	29.02	23.59	25.28	35.11	33.87	31.71	36.03
606	GSONMT00042755001	fch domain only protein 1-like	-3.92714	0.000720267	0.0262343	-0.534482	0.690407	-0.641964	4.37	2.6	2.57	2.95	1.51	1.81	1.62	1.56	3.62	2.78	1.88	1.81	2.08	2.67	2.14	1.76	2.52	3.37	2.19	2.37	2.32	2.1	1.57	1.38
607	GSONMT00061484001	ferric-chelate reductase 1-like	-5.3444	2.29775e-05	0.00270989	-1.02325	0.492007	-0.751595	4.9	1.97	2.53	2.83	1.77	1.02	1.72	2.01	2.77	2.27	3.08	2.95	1.89	2.36	1.54	2	5.04	3.13	4.39	4.54	1.6	0.67	1.72	1.58
608	GSONMT00024302001	fibrinogen alpha chain	-6.47563	1.62903e-06	0.000562135	-1.20142	0.434846	-0.809873	78.98	27.33	30.32	28.21	27.43	14.59	17.8	12.75	44.44	55.69	34.47	20.18	12.77	22.68	13.55	13.29	50.58	30.69	30.77	36.83	16.51	16.49	16.06	12.34
609	GSONMT00058994001	fibrinogen gamma chain-like	-4.57955	0.000146477	0.00925867	-0.449882	0.732103	-0.6986	1576.2	1752.7	1969.1	2604.3	1455.6	903.69	1565.5	1533.1	1820.3	1605	2168.9	1384.2	1426.4	1380.7	1306.1	1277.3	1635.3	1574.8	2341.1	2029.9	1445.3	1455.4	1296.1	1274.8
610	GSONMT00081524001	fibroblast growth factor 10-like	-3.79008	0.00100498	0.0325796	-0.542182	0.686732	-0.628505	5.05	4.87	5.14	3.82	2.47	3.01	2.39	4.8	4.23	3.41	5.06	3.71	3.35	2.74	3.58	2.94	3.09	3.05	4.65	6.48	2.14	1.93	3.41	3.52
611	GSONMT00069174001	fibroblast growth factor 13-like isoform x1	3.55018	0.00179425	0.046282	4.51288	22.8304	0.603516	1	0	0.23	0.22	0.65	0.21	0.42	1.09	0.23	0	0.24	0	0.23	0.24	0.2	0.98	0	0	0	0.22	0.45	0.2	0.45	0.45
612	GSONMT00012097001	fibroblast growth factor 8	3.6826	0.00130381	0.0380565	1.14806	2.21615	0.617538	0.3	0.57	1.24	1.03	1.03	1.11	1.37	1.29	0.27	0.58	1.26	0.84	1.1	1.58	1.56	0.58	0.81	0.27	0.14	0.51	1.47	1.09	1.47	1.06
613	GSONMT00076706001	fibroblast growth factor receptor-like 1-like	3.53444	0.00186346	0.0475668	0.319704	1.24807	0.60181	3.68	6.79	4.73	5.7	6.44	5.94	6.5	6.31	3.97	4.38	5.62	4.63	5.32	5.55	5.08	7.01	3.84	4.62	4.59	5.33	5.15	5.92	7.24	5.19
614	GSONMT00017774001	fibronectin type iii domain-containing protein 1-like isoform x3	4.50806	0.000174404	0.0104988	0.492615	1.40699	0.692953	2.14	2.51	2.76	2.17	3.59	3.72	2.87	3.63	2.54	2.19	2.78	3.56	2.87	2.97	3.45	3.79	1.81	2.59	1.79	1.72	2.54	3.08	4.27	2.97
615	GSONMT00054451001	fibronectin type iii domain-containing protein 1-like isoform x3	3.76717	0.00106241	0.0335716	0.656195	1.57592	0.626198	11.69	21.17	27.86	16.66	23.67	22.61	27.37	22.81	20.02	19.19	13.86	22.68	25.04	26.14	33.63	24.16	18.32	16.65	7.89	8.06	25.22	24.29	19.29	30.07
616	GSONMT00033274001	fibronectin type iii domain-containing protein 1-like isoform x3	5.31946	2.43927e-05	0.00277155	0.706787	1.63217	0.750064	1.1	2.11	1.46	1.44	3.04	2.25	2.5	2.36	2.31	1.9	1.48	2.6	2.27	2.82	2.33	2.25	1.19	1.63	1.11	1.12	2.4	2.64	3.01	2.75
617	GSONMT00031282001	fibronectin-like	-4.424	0.000214156	0.0119479	-0.416149	0.749422	-0.686145	832.85	805.7	760.11	700.49	614.87	464.51	551.09	512.9	560.39	585.47	892.6	569.91	653.89	558.29	545.55	519.18	534.77	668.12	810.71	860.51	497.74	543.62	524.81	393.54
618	GSONMT00044771001	fish virus induced trim protein	-3.65978	0.00137773	0.0393994	-0.853725	0.553354	-0.615163	0.35	0.51	0.65	0.46	0.23	0.22	0.22	0.53	0.41	0.43	0.41	0.5	0.08	0.25	0.21	0.43	0.48	0.4	0.49	0.45	0.4	0.14	0.47	0.24
619	GSONMT00029690001	fisp-12 protein	-4.53702	0.000162499	0.0100133	-1.28574	0.410161	-0.695256	6.15	6.39	2.42	8.4	5.55	3.14	3.59	2.67	6.34	5.58	10.49	5.57	3.5	2.05	3.64	3.01	5.41	11.53	18.54	12.97	2.35	3.66	4.69	1.06
620	GSONMT00077625001	four and a half lim domains protein 3-like	-4.22755	0.0003461	0.0163686	-0.487826	0.713099	-0.669505	17.12	16.95	17.42	15.51	13	11.56	14.71	15.29	13.29	16.6	20.26	17.3	14.25	11.12	15.09	13.75	18.15	19.52	21.58	30.7	11.85	11.17	18.22	9.18
621	GSONMT00081521001	fyn-binding protein	-4.42914	0.000211483	0.0118617	-0.555494	0.680424	-0.686567	12.5	12.33	17.9	20.14	11.49	7.67	11.18	10.83	10.17	12.19	18.61	14.98	9.47	11.51	9.51	11.3	12.62	14.02	19.24	24.79	10.29	12.82	11.1	8.72
622	GSONMT00013205001	g kinase-anchoring protein 1	-4.21639	0.000355668	0.0166856	-0.214193	0.862028	-0.668528	38.43	36.88	42.88	38.12	35.25	34.95	29.78	30.68	34.88	29.82	42.45	38.26	33.56	33.72	32.4	33.56	34.06	39.64	37.16	41.87	30.01	32.3	34.89	29.55
623	GSONMT00081028001	g patch domain and kow motifs-containing	-3.90626	0.000757817	0.0269488	-0.242533	0.84526	-0.639951	10.27	9.22	14.54	11.93	7.86	8.02	8.65	9.84	10.05	9.74	10.35	11.24	10.3	9.4	9.75	9.46	10.03	10.09	10.36	10.07	8.79	8.73	9.02	7.92
624	GSONMT00004469001	g patch domain-containing protein 3-like	-4.02977	0.000560919	0.022437	-0.290534	0.817599	-0.651668	7.24	5.19	5.39	5.92	4.61	4.81	3.86	5.31	4.38	5.53	5.46	5	5.13	4.81	3.98	3.94	5.78	5.99	5.19	4.55	4.43	4.33	4.5	3.81
625	GSONMT00054508001	g patch domain-containing protein 4-like	-6.22584	2.88675e-06	0.000755501	-0.347392	0.786004	-0.798703	29.47	30.41	29.92	30.16	29.44	26.6	22.24	27.01	28.92	31.23	35.78	32.46	24.98	26.55	26.67	27.31	32.48	34.85	34.38	36.55	20.42	21.83	25.26	26.22
626	GSONMT00058814001	g1 s-specific cyclin-d1	3.53529	0.00185967	0.047505	0.754144	1.68663	0.601902	3.01	7.37	11.2	11.42	11.27	15.38	12.48	8.05	8.13	4.55	10.27	10.68	7.71	10.05	10.89	11.34	4.29	4.47	4.48	8.72	10.45	14.16	13.57	13.66
627	GSONMT00051539001	galectin like protein	-7.49939	1.69643e-07	0.0001718	-1.03762	0.487131	-0.847831	79.13	55.68	54.98	59.74	27.13	25.61	29.74	27.97	33.25	57.3	73.16	50.41	51.98	25.79	34.44	28.52	71.2	56.88	76.04	90.17	24.22	26.62	32.29	31.82
628	GSONMT00000085001	gametogenetin	-3.97106	0.000647219	0.0244531	-0.356474	0.781071	-0.646155	33.05	27.18	40.42	35.38	22.75	27.56	27.72	27.22	25.68	29.82	36.16	38.35	33.3	23.69	26.47	24.19	32.46	38.21	25.5	41.01	24.23	24.53	30.79	20.86
629	GSONMT00047255001	gametogenetin-binding protein 2 isoform x1	-4.49954	0.000178072	0.0105945	-0.28608	0.820127	-0.692271	12.5	11.55	9.91	12.02	9.21	8.94	10.63	10.87	10.64	10.35	11.2	12.04	8.29	8.83	11.45	9.75	13.61	12.14	11.47	13.43	8.47	9.77	11.23	8.33
630	GSONMT00066801001	gamma-aminobutyric acid receptor subunit gamma-3- partial	-4.78231	8.93667e-05	0.00671476	-0.4219	0.746441	-0.713933	77.28	72.51	111.9	86.21	62.51	64.86	64.38	75.82	69.87	76.73	118.58	100.75	77.17	56.23	55.95	56.68	72.89	87.78	82.68	91.31	64.17	61.32	79.02	59.09
631	GSONMT00033845001	gamma-glutamyl hydrolase-like	-5.74387	8.88608e-06	0.0015219	-0.787782	0.579234	-0.774559	30.8	17.32	21.68	23.9	11.78	14.66	15.39	14.46	14.61	19.57	30.72	15.27	15.47	12.88	13.98	11.77	20.79	20.11	34.55	31.39	12.23	9.38	11.3	14.68
632	GSONMT00068381001	gamma-glutamyltransferase 5-like	-4.05522	0.000527154	0.0217323	-1.26403	0.416378	-0.654027	6.26	2.74	3.4	6.73	3.68	2.65	2.83	3.18	4.66	5.53	14.07	5.08	1.98	3.3	2.82	3.29	7.89	7.94	22.46	27.96	2.46	3.03	5.44	3.58
633	GSONMT00056103001	gap junction	-5.24271	2.93298e-05	0.00321489	-0.632472	0.64507	-0.745272	20.72	27.61	19.7	26.23	16.08	8.79	19.42	15.6	19.25	26.27	20.82	15	17	12.04	15.18	15.83	22.44	19.77	23.42	19.94	10.56	10.45	14.27	15.14
634	GSONMT00055706001	gap junction gamma-1	3.81491	0.000946206	0.0312395	0.251173	1.19017	0.630986	13.3	11.37	10.62	10.37	13.21	13.56	12.87	14.19	11.68	12.98	11.22	13.86	14.04	11.02	15.38	12.66	11.3	10.06	10.27	12.61	12.78	14.08	17.45	15.09
635	GSONMT00055315001	gdh 6pgl endoplasmic bifunctional protein	-4.30273	0.00028802	0.0145205	-0.947271	0.518613	-0.675996	25.43	25.03	38.58	53.92	28.77	18.66	19.76	17.98	27.21	21.72	58.42	33.74	13.19	27.98	11.97	12.54	21.93	23.72	70.52	52.16	16.22	22.87	23.08	12.35
636	GSONMT00058882001	gdh 6pgl endoplasmic bifunctional protein	-4.77974	8.99277e-05	0.00674603	-0.405722	0.754858	-0.713745	5.86	4.91	5.53	4.85	4.1	5.21	3.65	4.32	4.9	4.51	4.89	4.2	3.35	3.54	3.83	4.42	6.01	5.81	5.2	6.39	2.78	4.09	4.14	4.37
637	GSONMT00056195001	gdnf family receptor alpha-1-like	-4.90924	6.56487e-05	0.00557057	-1.34126	0.394675	-0.723038	9.24	1.66	2.2	5.02	2.99	1.25	1.63	1.49	3.57	4.01	3.45	1.42	1.19	1.66	0.7	0.84	2.81	2.17	5.54	3.68	0.97	1.58	1.36	0.96
638	GSONMT00034728001	gelsolin-like	3.97772	0.000636802	0.0242918	0.399538	1.31909	0.646786	164	136.85	174.6	156.58	151.06	180.27	162.6	204.32	150.7	128.82	143.73	179.7	149.93	168.04	198.28	203.96	113.14	104.84	110.09	108.31	166.49	170.27	246.97	187.11
639	GSONMT00068665001	gem-associated protein 5-like	-4.35165	0.00025557	0.0135139	-0.241439	0.845901	-0.680137	2.99	2.99	2.72	2.84	2.35	2.85	2.46	2.74	2.42	2.96	3.18	3.27	2.89	2.74	2.23	2.46	3.02	3.1	3.29	3.32	2.16	2.42	2.8	2.46
640	GSONMT00059714001	general receptor for phosphoinositides 1-associated scaffold	-3.85746	0.0008533	0.0292502	-0.578165	0.669815	-0.635194	16.72	14.69	11.97	11.73	9.72	8.63	12.58	7.14	8.23	7.09	11.77	9.96	8.69	5.92	7.62	7.37	13.46	10.01	13.23	13.64	4.38	9.36	7.23	7.25
641	GSONMT00010182001	gig2-like protein	-3.57019	0.00170992	0.0447007	-0.809567	0.570553	-0.605672	14.11	23.96	9.8	4.92	13	6.47	9.05	7.33	8.17	24	13.92	18.44	8.18	8.13	6.15	8.05	18.8	22.08	8.74	19.84	8.37	8.07	9.12	6.21
642	GSONMT00030612001	gig2-like protein	-4.95831	5.82839e-05	0.00515807	-0.775577	0.584155	-0.726459	19.36	14.31	14.33	13.33	7.25	7.39	9.64	10.57	9.01	14.58	22.41	19.42	13.72	7.91	9.74	11.49	20.16	12.87	18.76	18.03	7.14	6.11	14.91	9.72
643	GSONMT00045660001	glia-derived nexin-like	-4.95705	5.84622e-05	0.00515807	-0.883836	0.541924	-0.726372	95.81	71.49	39.92	57.94	45.85	43.46	38.48	31.38	50.1	71.23	77.11	35.98	51.03	42.27	37.31	34.96	76.72	88.02	121.61	132.84	37.1	37.19	37.29	31.52
644	GSONMT00037554001	glioma tumor suppressor candidate region gene 2	-4.81314	8.29112e-05	0.0063614	-0.374535	0.771354	-0.716178	56.61	49.04	67.1	58.38	51.21	42.37	48.58	50.29	50.58	46.8	65.76	72.34	41.46	44.1	47.88	45.34	50.94	53.38	68.4	63.84	35.95	38.03	51.06	43.92
645	GSONMT00002621001	glucosamine 6-phosphate n-acetyltransferase	-4.38095	0.000237907	0.0128126	-0.297404	0.813716	-0.682587	51.18	52.74	63.38	47.35	45.87	40.15	45.77	49.72	42.88	43.51	58.63	60.97	41.11	39.51	47.36	40.97	49.19	56.63	56.78	60	43.65	36.83	49.82	40.84
646	GSONMT00076841001	glucose-6- 2	4.98591	5.45126e-05	0.00493101	1.50927	2.84665	0.728361	12.82	32.52	22.59	81.15	66.95	98.4	88.15	79.63	23.69	21.89	35.19	24.83	53.55	87.75	74.24	96.3	5.84	18.73	50.06	50.31	86.61	59.02	47.08	72.25
647	GSONMT00076843001	glucose-6-phosphatase	4.40376	0.000225013	0.0123757	0.981419	1.97441	0.684478	15.44	32.54	32.87	90.78	59.81	68.28	67.29	50.51	25.21	25.89	30.73	21.5	42.83	60.51	71.46	74.38	17.82	20.16	45.71	41.98	67.38	44.19	38.12	72.07
648	GSONMT00076312001	glucose-6-phosphate 1-dehydrogenase-like	-5.00785	5.16927e-05	0.00478748	-0.807468	0.571384	-0.72986	10.22	8.27	9.82	9.99	8.89	3.01	4.17	6.6	7.92	7.13	8.4	5.59	3.66	6.36	6.42	5.81	7.18	9.1	9.12	13.56	4.17	5.11	4.46	3.54
649	GSONMT00007468001	glucose-6-phosphate 1-dehydrogenase-like	-6.76302	8.51523e-07	0.000392754	-0.717442	0.608175	-0.821719	26.99	24.02	29.62	26.58	19.91	13.71	17.1	17.72	21.58	21.92	30.46	19.88	15.81	20.31	13.63	14.28	22.51	24.41	29.35	36.05	13.43	13.58	19.85	11.63
650	GSONMT00035681001	glucose-6-phosphate 1-dehydrogenase-like	-3.99588	0.000609236	0.0237411	-0.360091	0.779116	-0.648498	62.06	60.68	76.21	62.83	45.79	40.43	56.32	54.46	46.62	48.57	63.84	60.75	38.32	52.06	41.63	46.08	48.66	62.2	68.09	69.82	49.04	48.07	59.69	37.28
651	GSONMT00017568001	glucoside xylosyltransferase 1-like	3.69869	0.00125403	0.0370915	0.703013	1.6279	0.619204	1.42	1.23	1.58	1.6	1.73	3.06	2.51	1.97	1.97	1.25	2.41	0.8	1.44	2.33	1.27	2.09	0.77	0.91	1.18	0.73	1.79	2.31	1.79	2.54
652	GSONMT00066079001	glutamate n-methyl d-aspartate-like 1a	-4.91492	6.47497e-05	0.00553785	-0.585781	0.666289	-0.723437	9.18	10.04	7.64	8.25	6.37	5.42	5.42	5.52	10.03	10.14	7.91	5.57	9.38	5.28	5.51	6.66	13.07	10.95	10.74	11.11	5.42	7.27	7.48	6.15
653	GSONMT00021356001	glutamate-rich wd repeat-containing protein 1-like	-6.14978	3.44121e-06	0.000817903	-0.589101	0.664757	-0.795128	14.48	11.1	12.53	12.72	7.61	7.21	10	7.24	9.23	10.31	15.17	12.33	9.1	7.19	7.28	8.3	11.27	12.18	15.02	14.88	6.93	8.32	11.62	9.9
654	GSONMT00061264001	glutamate-rich wd repeat-containing protein 1-like	-5.204	3.21928e-05	0.00343182	-0.494443	0.709836	-0.74281	12.41	9.82	15.61	10.62	7.53	7.31	8.46	7.53	10.25	9.74	13.87	14.16	9.23	7.76	7.76	7.74	10.19	9.56	13.87	11.58	8.38	7.12	12.13	9.29
655	GSONMT00080549001	glutamine synthetase	-3.86964	0.000828412	0.0286713	-0.465545	0.724198	-0.636388	90.08	83.48	46.7	81.98	66.7	64.81	41.53	49.64	73.72	81.55	68.55	55.47	78.92	49.78	64.33	61.74	87.25	84.92	86.44	75.88	47.04	54.23	45.9	40.88
656	GSONMT00031749001	glutaminyl-peptide cyclotransferase-like	-5.46631	1.71674e-05	0.00222769	-1.20637	0.433358	-0.758913	119.76	97.55	146.23	238.18	74.49	53.25	75.33	59.39	67.18	92.7	276.94	133.51	64.75	86.95	68.2	66.82	125.86	116.56	311.3	283.8	50.82	48.08	66.33	72.19
657	GSONMT00016153001	glutathione mitochondrial-like isoform x2	-5.27216	2.73257e-05	0.00305268	-0.645168	0.639418	-0.747124	157.07	117.44	93.06	73.6	74.13	54.71	63.68	62.03	73.76	89.07	94.1	76.92	79.32	71.65	52.57	54.3	110.74	134.64	80.37	86.66	56.48	62.02	70.31	45.53
658	GSONMT00064347001	glutathione peroxidase 1	-5.20814	3.1873e-05	0.00340552	-0.748494	0.595225	-0.743075	515.5	550.66	596.29	314.4	361.58	209.69	327.23	329.35	229.08	375.88	524.28	419.93	315.93	235.94	243.03	238.86	448.92	501.11	526.23	560.74	240.93	222.26	329.68	212.18
659	GSONMT00006083001	glutathione s-transferase p	3.63182	0.00147393	0.0411649	0.263018	1.19999	0.612229	70.01	78.81	86.61	83.26	75.99	78.65	92.93	99.01	62.82	67.19	79.33	84.7	84.05	82.4	93.19	83.66	56.11	65.25	60.57	60.54	75.75	78.1	89.44	85.96
660	GSONMT00013566001	glycerol kinase-like isoform x2	3.74776	0.00111357	0.034332	0.568259	1.48273	0.624231	10.67	13.88	10.45	15.74	20.44	19.36	23	20.27	8.56	9.04	11.4	16.06	10.97	17.14	16.56	16.37	9.02	9.3	18.25	19.12	17.87	23.87	20.14	14.12
661	GSONMT00010445001	glycerophosphodiester phosphodiesterase 1-like	-4.54375	0.00015985	0.00990239	-0.366716	0.775546	-0.695788	12.74	11.62	11.43	13.78	10.09	6.9	9.68	10.49	12.82	14.3	13.21	9.53	12.93	10.54	8.95	9.14	11.89	14.85	12.48	12.18	10.58	9	10.67	8.54
662	GSONMT00013103001	glycerophosphodiester phosphodiesterase domain-containing protein 5-like	-4.30249	0.000288187	0.0145205	-0.742188	0.597832	-0.675976	11.9	11.47	11.07	11.09	4.77	4.05	7.97	8.49	5.64	9.29	13.25	13.21	5.92	7.65	8.41	8.07	12.62	7.29	17.44	14.63	5.23	6.97	9.91	5.18
663	GSONMT00012925001	glycogen	4.82583	8.03926e-05	0.00620215	0.671204	1.5924	0.717096	3.79	6.77	7.02	9.81	9.57	7.16	10.06	9.12	6.32	4.83	6.32	5.78	7.88	9.31	8.54	10.09	4.64	3.45	5.4	3.61	8.79	6.87	7.82	8.71
664	GSONMT00041162001	glycogen brain form	-4.23394	0.000340739	0.0161973	-0.487038	0.713488	-0.670063	11.62	6.93	12.1	11.02	6.25	7.35	8.85	6.26	10.23	5.98	8.1	8.86	5.12	7.48	6.51	6.23	12.35	8.4	10.2	11.14	5.74	7.44	7.99	7.17
665	GSONMT00022956001	glycogen liver form-like isoform 2	4.20699	0.000363931	0.016903	0.701909	1.62666	0.667703	8.88	9.63	15.91	14.8	17.18	13.46	23.57	23.95	9.85	6.98	9.43	16.93	11.91	18.64	15.12	13.71	8.46	5.72	9.62	8.18	15.64	12.68	18.23	13.3
666	GSONMT00017721001	glycolipid transfer protein domain-containing protein 1-like	4.8119	8.31618e-05	0.0063614	0.925725	1.89964	0.716088	1.99	3.13	4.28	4.8	5.64	4.95	6.34	7.1	2.32	1.64	3.85	4.93	3.58	4.75	6.02	5.13	2.28	1.54	2.89	4.12	4.91	7.17	5.1	7.2
667	GSONMT00075868001	glycoprotein-n-acetylgalactosamine 3-beta-galactosyltransferase 1-b-like	-4.12013	0.000449931	0.0193358	-0.503275	0.705503	-0.659956	28.3	16.82	25.14	19.7	15.66	14.02	18.55	20.14	14.71	19.99	21.93	22.78	11.22	14.12	19.49	18.12	24.25	25.81	29.43	27.41	12.63	14.29	21.47	14.95
668	GSONMT00008186001	glycylpeptide n-tetradecanoyltransferase 1	-4.62712	0.000130427	0.00854566	-0.347035	0.786198	-0.702287	24.29	23.6	29.88	26.31	21.75	21.99	21.18	23.95	25.26	22.55	34.13	32.17	18.95	24.07	19.64	19.57	24.06	25.08	27.96	32.22	19.05	20.67	27.05	18.86
669	GSONMT00001103001	golgi snap receptor complex member 1	-3.64068	0.00144274	0.0405612	-0.380006	0.768434	-0.613162	35.79	34.2	28.33	25.27	26.47	21.38	24.59	25.39	34.81	30.84	29.93	28.37	25.54	17.57	31.3	20.3	24.61	24.25	25.18	30.11	24.94	21.5	19.82	14.31
670	GSONMT00001107001	golgi snap receptor complex member 1	-5.14399	3.72012e-05	0.00383411	-0.358723	0.779854	-0.738934	10.12	10.67	11.9	10.91	7.3	8.09	7.72	9.13	9	7.88	11.89	9.53	7.06	8.84	9.6	8.23	9.56	11.24	12.32	10.79	9.31	7.32	7.58	7.68
671	GSONMT00070369001	golgi snap receptor complex member 2	-4.06785	0.000511167	0.0213185	-0.546701	0.684584	-0.65519	7.05	4.58	5.85	5.7	5.33	2.8	2.97	3.73	3.82	6.17	6.51	7.07	3.97	4.58	4.72	5.11	5.17	5.36	7.21	6.04	2.63	3.25	5.67	4.25
672	GSONMT00036502001	golgi snap receptor complex member 2	-3.85015	0.000868597	0.0296436	-0.376076	0.770531	-0.634475	17.47	14.33	13.69	13.53	12.39	8.91	13.29	11.73	14.45	11.29	19.1	18.76	14.88	13.02	13.42	11.71	15.52	13.81	19.64	18.9	10.79	10.75	14.93	10.41
673	GSONMT00072149001	golgi-associated pdz and coiled-coil motif-containing protein isoform x1	-3.57344	0.0016966	0.0444629	-0.6239	0.648914	-0.606021	5.29	2.98	2.81	3.05	3.77	2.26	2.85	3.01	3.26	3.9	4.37	2.91	1.09	2.06	2.21	2.67	5.36	4.19	5.97	4.72	2.59	3.48	3.12	2.83
674	GSONMT00000697001	gonadotropin-releasing hormone ii receptor-like	3.72557	0.00117506	0.0355456	3.66544	12.6884	0.621967	0.08	0	0	0.07	0.2	0.13	0.06	0.27	0	0.08	0.07	0.07	0.07	0.07	0.06	0.15	0	0	0	0.13	0.07	0.13	0.14	0.21
675	GSONMT00056524001	g-protein coupled receptor 124-like	3.53095	0.00187914	0.0478097	0.425903	1.34341	0.601432	2.76	3.16	3.83	3.61	3.98	3.85	5.17	5.43	2.5	2.51	3.93	5.34	3.08	4.27	4.77	4.9	2.66	2.73	3.46	4.19	3.9	4.5	5.4	4.61
676	GSONMT00080810001	g-protein coupled receptor 126-like	-4.64455	0.000125001	0.00832629	-0.742713	0.597614	-0.703624	5.23	2.55	2.56	2.88	1.67	1.78	2.36	1.58	1.88	2.59	2.67	1.71	1.83	2.12	1.58	1.59	4.37	2.3	4.72	3.75	1.71	1.39	1.94	1.62
677	GSONMT00035908001	g-protein coupled receptor 4-like	-6.32776	2.28363e-06	0.000652657	-1.52804	0.346748	-0.803364	2.18	2.01	2.12	3.2	0.82	0.87	0.8	0.99	0.96	1.49	3.94	1.25	0.7	1.65	0.46	0.56	2.07	2.36	3.85	4.71	1.03	0.7	0.68	0.68
678	GSONMT00075042001	g-protein coupled receptor 4-like	-3.82424	0.000925025	0.0307513	-0.916793	0.529685	-0.631913	0.92	0.33	0.64	1.09	0.3	0.86	0.58	0.5	0.74	0.9	1.62	1.29	0.42	0.33	0.46	0.67	0.75	1.47	0.74	1.77	0.52	0.65	0.62	0.31
679	GSONMT00080805001	g-protein coupled receptor 56-like	-4.43766	0.000207128	0.0117242	-5.42088	0.0233427	-0.687263	0.51	0.99	1.27	0.74	0	0	0.14	0	0.16	0.17	2.26	0.64	0.32	0.16	0	0.5	0.19	0.63	1.1	1.17	0.15	0.14	0	0
680	GSONMT00007292001	g-protein coupled receptor 56-like	-6.32371	2.305e-06	0.000654745	-1.80442	0.286296	-0.803181	4.59	2.27	4.85	4.62	1.08	0.52	0.52	1.08	1.61	2.19	7.15	3.51	1.84	1.44	1.71	0.73	2.43	1.37	6.52	4.57	0.67	1.11	0.9	0.89
681	GSONMT00055034001	grancalcin	-6.56407	1.33277e-06	0.000492754	-0.441346	0.736447	-0.813628	86.37	76.92	78.74	77.43	62.36	52.28	59.06	68.11	62.36	71.48	85.12	77.31	56.43	55.52	62.31	64.83	72.53	78.75	93.14	98.55	50.62	56.1	66.95	50.24
682	GSONMT00030507001	granulocyte colony-stimulating factor receptor	-4.12054	0.000449482	0.0193344	-0.596187	0.6615	-0.659993	4.5	3.1	4.56	4.87	2.31	2.2	3.45	2.94	2.15	4.03	3.57	3.1	3.12	2.25	2.8	1.97	4.47	3.25	5.26	4.55	2.76	3.08	2.83	1.51
683	GSONMT00017749001	granzyme b-like	-5.94122	5.59016e-06	0.00113225	-1.93769	0.261035	-0.784884	3.82	1.65	2.57	4.56	0.92	1.31	1.22	0.92	1.7	3.75	8.2	3.35	0.73	0.89	0.96	0.26	2.15	1.94	5.22	8	0.48	0.64	1.78	1.88
684	GSONMT00034616001	growth arrest and dna-damage-inducible protein gadd45 beta	-4.89259	6.83566e-05	0.00569125	-0.92266	0.527536	-0.721864	62.83	43.35	39.93	45.32	39.98	26.26	28.7	33.03	44.39	38.12	78.49	30.15	31.7	33.29	32.96	27.96	52.09	50.22	111.32	103.04	23.91	17.75	25	26.79
685	GSONMT00019075001	growth arrest-specific protein 7-like	-3.70481	0.0012356	0.0367094	-0.805488	0.572169	-0.619835	2.75	2.65	1.7	5.81	2.39	2.28	1.03	2.12	2.26	2.4	3.46	1.72	1.97	1.77	2.23	1.49	4.98	2.81	5.34	4.96	1.38	1.49	2.75	1.36
686	GSONMT00000024001	growth differentiation factor 15	-7.00193	5.00585e-07	0.00031158	-3.99785	0.0625933	-0.830818	19.57	6.25	2.92	12.16	6.77	0.9	0.55	0.47	6.69	10.41	18.06	4.38	5	1.36	0.44	0.21	30.13	18.99	42.86	26.38	0.98	0.62	0.49	0.19
687	GSONMT00034135001	growth-regulated alpha	-5.85061	6.91218e-06	0.0013143	-1.04325	0.485235	-0.780223	173.17	108.56	77.92	99.93	51.82	54.81	64.15	56.78	63.83	128.98	192.03	82.84	92.72	55.24	56.77	59.56	150.43	84.62	188.24	185.38	54.46	45.52	52.92	61.73
688	GSONMT00022917001	gtp cyclohydrolase 1	4.86555	7.29958e-05	0.00585447	0.919878	1.89196	0.719945	4.71	2.36	2.27	5.14	5.77	5.51	7.35	5.31	2.26	2.23	3.46	4.11	4.2	4.55	6.51	6.84	3.23	3.05	1.45	5.83	5.2	6.98	7.56	5.62
689	GSONMT00062440001	gtpase imap family member 7-like	-5.78061	8.14902e-06	0.00144522	-1.8301	0.281246	-0.77653	42.8	19.21	9.81	11.46	9.94	2.88	3.68	5.25	12.94	28.41	15.89	6.53	17.11	7.19	4.59	5.67	40.58	32.38	24.65	21.68	4.29	4.4	4.64	3.91
690	GSONMT00072374001	gtp-binding protein di-ras1	-3.56112	0.00174768	0.0453882	-1.11152	0.462805	-0.604696	4.27	2.06	1.07	3.41	2.14	1.63	1.38	1.57	1.82	3.06	4.96	1.54	1.52	1.27	1.06	1.29	2.86	1.36	6.66	4.21	0.3	1.74	1.18	1.17
691	GSONMT00017463001	gtp-binding protein rad	-3.90677	0.000756889	0.0269456	-0.826222	0.564004	-0.639999	6.55	4.45	6.99	6.32	4.11	3.12	5.88	5.51	4.27	4.33	16.52	8.8	3.38	3.42	3.83	4.52	7.83	5.33	10	11.59	3.97	2.19	5.81	4.13
692	GSONMT00075857001	gtp-binding protein rheb	-6.3923	1.96997e-06	0.000611807	-0.267987	0.830478	-0.806241	119.65	102.58	115.27	105.55	94.49	82.51	94.82	98.36	99.62	104.19	104.77	108.81	92.5	84.8	102.73	91.28	107.98	120.57	114.54	119.09	89.37	83.45	100.92	83.9
693	GSONMT00038194001	guanine deaminase	-5.58314	1.29997e-05	0.0018691	-1.1461	0.451844	-0.765666	31.01	19.01	13.73	22.61	13.07	7.79	10.88	6.21	21.93	19.91	22.28	10.18	14.59	10.37	10.09	11.33	35.4	33.9	30.66	45.2	10.87	14.86	8.77	12.95
694	GSONMT00081481001	guanine nucleotide-binding 3-like	-4.70366	0.000108227	0.00758158	-0.388495	0.763926	-0.708103	25.55	24.12	35.3	29.62	23.17	21.51	26.91	28.59	27.96	34.47	36.69	40.48	27.17	22.63	24.49	25.65	30.22	31.68	32.35	30.25	20.28	18.93	27.29	22
695	GSONMT00067123001	guanylate kinase	-3.5926	0.00162011	0.0436006	-0.379188	0.76887	-0.608071	31.01	21.83	27.48	28.83	26.38	22.48	22.24	22.68	20.31	23.69	36.7	27.49	16.99	24.54	23.94	22.18	28.22	27	36.3	39.34	17.03	19.4	26.93	20.52
696	GSONMT00037140001	hairy enhancer-of-split related with yrpw motif protein 1-like isoform x2	4.34354	0.000260686	0.0136559	0.407951	1.3268	0.679455	13.02	14.87	14.63	16.73	16.54	17.63	15.69	17.5	15.36	14.56	12.48	17.44	17.22	15.27	19.49	19.52	9.81	11.97	9.79	10.12	15.28	18.05	17.34	20.85
697	GSONMT00047915001	haptoglobin-like	-7.56632	1.47028e-07	0.000165754	-2.702	0.15368	-0.849938	221.7	209.85	190.82	263.49	95.41	11.63	23.81	35.39	117.26	183.91	243.05	63.44	89	38.01	13.55	14.06	244.25	165.31	462.48	396.82	31.05	55.38	31.89	30.27
698	GSONMT00030399001	haptoglobin-like	-6.65896	1.07569e-06	0.000455554	-2.2319	0.212878	-0.817547	716.59	749.82	1185.4	2318.9	524.57	124.68	293.62	217.94	620.69	745.32	2337.9	936.17	463.11	461.13	116.34	177.11	882.7	698.74	2843	2336.9	194.48	526.67	168.07	167.41
699	GSONMT00071719001	headcase protein homolog	3.6309	0.00147719	0.0411818	0.515651	1.42964	0.612133	2.21	2.7	2.5	3.2	2.59	4.66	3.97	2.75	3.31	2.64	2.31	1.91	2.92	3.46	3.29	3.63	1.36	1.37	1.82	2.3	2.8	2.63	2.75	3.25
700	GSONMT00069082001	headcase protein homolog	3.53687	0.00185261	0.0473892	0.607037	1.52313	0.602074	1.58	1.71	2.42	3.35	1.54	3.32	2.78	3.25	2.64	1.37	1.97	1.13	3.46	3.79	2.42	2.24	1.17	1.63	1.58	1.79	2.35	2.58	2.23	3.34
701	GSONMT00063100001	heat repeat-containing protein 1	-3.64968	0.00141175	0.0401339	-0.631208	0.645636	-0.614106	1.07	0.94	1.28	1.45	1	1.18	0.74	0.91	1.82	1.18	1.7	2.07	0.58	1.08	0.65	0.9	1.6	1.42	2.19	1.99	1.15	1.3	1.85	0.91
702	GSONMT00034833001	heat shock 70 kda protein 13-like	-5.03675	4.82003e-05	0.00458247	-0.889964	0.539628	-0.73182	2.2	1.91	2.59	2.34	1.08	0.85	1.79	1.53	1.42	2.16	2.49	2.76	1.42	1.2	1.25	2.15	2.15	1.82	3.51	3.57	0.66	1.13	1.78	1.05
703	GSONMT00013102001	heat shock 70 kda protein 13-like	-4.82572	8.04142e-05	0.00620215	-0.802721	0.573267	-0.717088	3.29	4.59	3.81	4.69	2.61	2.13	2.84	2.8	2.71	3.52	6.01	5.58	2.64	2.19	1.72	2.65	2.95	3.57	5.67	5.27	1.39	1.85	4.36	2.62
704	GSONMT00041474001	heat shock 70 kda protein 14	-3.96914	0.000650249	0.024508	-0.342362	0.788749	-0.645973	12.4	7.57	11.65	9.24	7.79	8.36	7.86	8.11	9.87	8.8	10.31	10.98	7.94	8.88	7.26	7.33	10.29	11.4	9.39	9.99	7.31	5.9	11.62	8.12
705	GSONMT00040095001	heat shock cognate 70 kda protein	-5.55513	1.38945e-05	0.00196144	-0.606818	0.656644	-0.764069	57.08	48.95	56.65	52.96	38.08	31.44	40.06	53.77	43.3	50.42	65.93	67.64	37.4	32.86	44.17	43.07	69.35	62.39	81.11	73.41	31.1	36.74	54.51	35.98
706	GSONMT00081507001	heat shock protein 30	-5.35838	2.22206e-05	0.00263396	-1.89835	0.26825	-0.752449	23.69	6.44	11.87	6.83	7	5.17	2.43	2.9	16.98	20.59	18.06	12.44	8.7	7.91	1.85	3.42	26.12	24.16	12.18	34.72	8.5	5.94	5.89	1.09
707	GSONMT00081508001	heat shock protein beta-11-like	3.56565	0.00172873	0.0451165	0.347664	1.2725	0.605184	45.55	41.06	51.93	47.5	66.89	54.87	47.66	63	47.55	47.95	60.31	69.51	55.04	52.2	76.38	65.49	45.02	55.18	35.69	47.53	59.08	60.97	76.98	76.27
708	GSONMT00056100001	heatr1 protein	-3.99615	0.000608834	0.0237411	-0.470948	0.72149	-0.648524	16.32	12.99	17.36	12.56	8.56	9.47	11.56	10.36	9.1	15.27	22.5	17.56	13.65	8.5	10.92	10.15	14.11	11.67	17.68	13.09	9.82	11.83	13.32	9.96
709	GSONMT00056796001	heat-stable enterotoxin receptor-like	3.52804	0.00189235	0.0480148	0.514776	1.42877	0.601114	8.23	10.38	5.67	12.26	13.59	12.02	14.02	13.02	6.8	6.48	8.77	10.08	6.99	10.58	15.23	13.08	5.69	6.02	9.46	11.39	10.18	12.25	12.18	9.26
710	GSONMT00072030001	heavy subunit	-3.7163	0.00120174	0.0360299	-0.385984	0.765257	-0.621016	1804.3	1923.5	2176.6	2073.7	1549.9	1189.6	1595.2	1639.8	1199.7	1673.1	2758.6	2089.3	1656.9	1420.2	1544.5	1465.8	1588.5	1716.2	2407.6	2443.7	1378.3	1471.6	1716.7	1310.5
711	GSONMT00033011001	hematopoietic progenitor cell antigen cd34-like	5.75241	8.7088e-06	0.0015138	0.359962	1.28339	0.77502	14.12	13.69	16.92	14.77	21.91	21.72	20.49	22.06	17.44	15.48	16.59	18.1	17.77	23.06	19.73	18.92	17.91	17.84	13.97	16.69	23.37	17.51	23.59	18.34
712	GSONMT00014793001	heme oxygenase-like	-3.82427	0.000924951	0.0307513	-0.608964	0.655668	-0.631916	62.12	72.87	62.39	86.39	69.33	54.4	64.95	54.21	90.6	50.04	116.33	74.87	49.62	60.78	57.11	56.24	54.39	73.44	125.76	145.14	40.65	41.98	52.37	38.57
713	GSONMT00021640001	hemicentin-1-like isoform x2	-6.64934	1.09925e-06	0.00046134	-1.13543	0.455199	-0.817155	16.37	8.81	6.08	6.71	5.52	3.76	5.43	4.92	5.95	10.26	12.57	7.05	6.44	3.86	4.45	3.58	16.21	11.13	13.97	11.48	3.93	4.61	4.71	3.89
714	GSONMT00001188001	hemoglobin subunit alpha-1-like	-3.99537	0.00060999	0.0237411	-5.14084	0.0283435	-0.64845	1.36	0.22	7.59	3.53	0.2	0.38	0.38	0.2	0.63	0.67	5.78	0.64	0	0.22	0	0.22	1.23	1.25	5.23	4.66	0.82	0.55	0	0
715	GSONMT00052297001	hemoglobin subunit alpha-4	4.39334	0.000230814	0.0125466	0.544912	1.45893	0.683616	3556.9	3965.3	3410.5	2446.5	3705.6	3342.8	4155.7	4721.9	2291.7	3666.6	2412.5	3824.9	4360.1	4274	4628.3	4303	2917.2	2920.3	1897.6	1751.1	3822.7	3544.6	4541.8	4326.4
716	GSONMT00058411001	hemoglobin subunit beta-2	-3.64031	0.00144402	0.0405729	-5.41081	0.0235062	-0.613123	1.51	0.29	0.28	0	0	0	0	0	0.28	0	1.71	0	0	0	0	0	0	1.11	0.56	0.26	0	0	0.27	0
717	GSONMT00041144001	hemoglobin subunit beta-2	-4.13082	0.000438341	0.0190486	-2.07114	0.237971	-0.660921	4.41	2.34	23.4	6.68	1.15	1.65	0.19	2.11	0.82	2.38	14.16	2.91	2.24	1.06	1.07	0.86	3.36	2.23	9.97	10.39	1.59	1.8	1.79	0.39
718	GSONMT00001706001	hepacam family member 2-like	-5.2282	3.03711e-05	0.00329032	-1.85373	0.276676	-0.744353	0.49	2.84	5.71	5.74	1.49	0.41	0.83	0.85	2.95	1.69	4.87	2.77	0.45	1.42	0.8	1.92	3.74	3.61	5.88	3.57	0.44	1.2	0.89	0.88
719	GSONMT00081537001	heparanase-like isoform x1	-3.88223	0.000803434	0.027994	-0.39931	0.758221	-0.637617	15.98	7.7	7.97	9.09	7.54	6.35	7.31	9.33	8.75	7.51	9.05	7.74	5.49	6.83	6.76	7.83	10.81	9.24	10.74	9.09	6.29	6.79	7.52	6.94
720	GSONMT00009273001	heparan-sulfate 6-o-sulfotransferase 3-like	3.54491	0.00181715	0.0467948	4.94729	30.8519	0.602946	0	0	0	0	0.27	0.26	0.26	0	0.29	0	0	0	0.29	0	0.25	0.31	0.34	0	0	0.13	0.28	0.26	0.57	0.56
721	GSONMT00059350001	hepatic leukemia factor	4.06375	0.000516298	0.0214488	0.80135	1.74273	0.654813	2.54	2.94	4.25	6.59	6.03	8.43	6.27	6.47	7.97	2.16	2.39	3.82	3.44	7.35	6.03	6.79	2.95	5.29	3.43	4.49	5.96	7.86	7.32	8.47
722	GSONMT00040843001	hepatocyte growth factor-like	-3.68535	0.00129517	0.0378991	-0.495344	0.709392	-0.617824	30.63	32.77	16.23	25.55	15.55	9.84	20.71	18.28	19.42	23.5	17.52	14.95	16.33	15.75	15.23	14.46	26.78	21.8	19.59	17.23	16.35	13.13	12.3	18.38
723	GSONMT00038230001	hepatocyte nuclear factor 4-alpha-like	3.5984	0.00159761	0.0432702	0.729808	1.65842	0.608689	5.02	16.04	6.13	12.77	22.65	17.64	18.06	15.38	5.8	9.77	11.56	9.55	7.64	12.72	16.63	15.17	6.72	7.12	13.41	14.43	17.57	19.79	14.06	11.88
724	GSONMT00008107001	hepatocyte nuclear factor 4-beta-like	4.1147	0.000455933	0.0195577	0.736403	1.66602	0.659465	2.7	7.61	4.39	6.09	7.62	6	7.38	8.79	6.5	2.55	5.09	6.53	6.05	5.3	8.35	6.89	2.52	3.1	4.53	4.29	7.22	6.75	8.25	9.55
725	GSONMT00060339001	hepatocyte nuclear factor 4-beta-like	3.78718	0.00101208	0.0326734	0.789769	1.7288	0.628213	1.49	5.07	3.5	4.83	6.21	5.39	6.34	5.64	3.18	2.49	4.1	4.28	3.6	4.45	6.53	5.09	1.2	2.81	3.53	5.17	5.62	5.61	7.03	5.51
726	GSONMT00082379001	hepcidin	-5.79712	7.83826e-06	0.0014208	-4.57006	0.0420992	-0.777408	1534	922.61	29.35	403.24	254.13	4.87	8.34	5.1	624.64	1278.5	1070.9	146.06	620.2	46.01	13.09	22.28	1629.9	1176.2	1657.2	1171.4	35.43	43.67	22.17	16.06
727	GSONMT00023736001	hephaestin-like protein 1-like	-4.19339	0.000376228	0.0172846	-1.02899	0.490051	-0.666503	4.33	2.43	1.17	1.87	1.72	1.65	1.22	1.41	2	2.3	2.55	2.72	1	1.04	1.61	0.53	3.53	4.48	3.99	4.33	1.14	2.65	2.28	1.29
728	GSONMT00007610001	hig1 domain family member 1a	-3.89845	0.00077235	0.0272369	-0.442274	0.735974	-0.639194	150.7	128.43	178.28	124.74	148.2	112.83	117.47	105.81	131.93	127.31	183.33	135.35	112.49	115.83	105.34	118.56	149.36	248.65	223.47	211.81	106.28	130.94	151.1	111.98
729	GSONMT00055469001	high affinity immunoglobulin gamma fc receptor i precursor	-7.48383	1.75395e-07	0.000173847	-1.62283	0.324698	-0.847335	21.7	30.69	33.87	33	14.72	6.31	9.9	8.02	20.23	24	42.49	19.66	19.68	18.1	6.49	5.56	31.57	30.77	41.41	42.98	10.34	11.66	11.16	5.62
730	GSONMT00078343001	high affinity immunoglobulin gamma fc receptor i precursor	-5.43113	1.86714e-05	0.00233819	-1.11568	0.461473	-0.75683	7.29	7.95	12.43	14.63	7.05	4.24	5.45	4.68	5.16	6.96	18.21	10.14	3.21	6.84	4.81	4.01	8.83	8.08	16.02	21.36	4.06	4.72	5.78	4.45
731	GSONMT00027027001	high mobility group protein b3	-5.66728	1.06488e-05	0.00168662	-0.249299	0.841305	-0.770377	132.37	124.17	134.36	114.72	109.56	104.67	98.89	105.51	129.21	118.87	128.47	112.38	116.36	100.62	96	113.45	116.19	152.19	133.88	119.76	114.95	106.87	106.07	100.73
732	GSONMT00013811001	histidine ammonia-lyase-like	3.6788	0.00131584	0.0381581	0.603404	1.5193	0.617144	6.36	11.12	10.65	13.95	14.59	12.32	16.42	13.72	9.17	6.75	8.8	10.54	12.93	11.29	12.31	12.21	5.26	3.74	10.95	10.17	14.01	12.58	11.7	10.91
733	GSONMT00022832001	histidine-rich glyco	5.30381	2.53261e-05	0.0028361	0.382532	1.30363	0.749096	565.01	695.41	597.3	736.73	799.51	707.26	754.34	687.05	621.81	590.9	621.05	622.39	746.51	880.98	690.28	711.8	592.93	497.22	539	421.09	726.07	759.24	863.65	877.97
734	GSONMT00009381001	histidine--trna cytoplasmic-like isoform x1	-3.71624	0.0012019	0.0360299	-0.255081	0.83794	-0.621011	37.43	29.64	40.62	27.13	31	31.78	26.59	32.55	32.7	31.98	38	38.25	31.51	31.05	25.26	30.12	33.27	37.19	39.09	33.09	26.45	25.52	33.3	24.98
735	GSONMT00008367001	histone acetyltransferase kat2b	4.16485	0.000403386	0.0180864	0.50037	1.41458	0.663971	3.34	2.4	4.23	5.11	3.98	5.32	6.18	5.84	4.63	3.13	4.84	4.06	3.41	4.91	5.82	6.08	3.3	3.25	3.44	3.12	5.08	5.67	4.66	6
736	GSONMT00018083001	histone acetyltransferase kat7 isoform x1	-3.5052	0.00199901	0.0497112	-0.330189	0.795433	-0.59862	11.6	7.18	5.73	7.19	7.72	6.78	6.33	6.1	8.93	9.42	6.89	7.62	5.82	7.12	6.15	6.66	8.96	11.59	8.25	8.46	6.59	7.71	6.65	6.08
737	GSONMT00013077001	histone acetyltransferase kat7 isoform x4	-3.62967	0.00148159	0.0412552	-0.549961	0.683039	-0.612003	4.03	2.33	3	3.31	2.45	2.68	1.87	1.4	2.98	2.18	2.47	1.52	1.3	1.94	1.96	1.97	2.19	2.96	2.6	3.97	1.46	2.46	1.45	1.8
738	GSONMT00009794001	histone acetyltransferase kat8	-3.64323	0.00143388	0.0404098	-0.220708	0.858144	-0.61343	9.08	7.43	8.32	6.67	6.75	6.62	5.99	7.32	7.72	6.22	7.09	7.68	5.61	6.8	5.45	6.84	7.32	8.35	8.25	7.49	6.31	6.6	7.77	6.54
739	GSONMT00061513001	homeobox and leucine zipper protein homez isoform x1	-5.60598	1.23138e-05	0.00182687	-0.61132	0.654598	-0.766957	15.63	9.34	7.59	10.06	7.34	5.92	7.28	7.76	8.12	10.26	10.58	9.38	8.18	6.61	7.63	8.13	14.01	9.86	12.37	14.51	5.62	6.15	6.43	7.73
740	GSONMT00033325001	homeobox protein hox-a10-like	3.63404	0.00146604	0.0409938	0.320935	1.24914	0.612463	3.49	4.63	4.14	4.16	5.69	6.31	5.66	5.31	5.89	6	5.85	6.33	6.54	6.49	7.64	6.5	5.61	5.14	4.51	5.76	5.91	6.76	6.77	6.4
741	GSONMT00012290001	homeobox protein hox-c8	3.50937	0.00197909	0.0493819	0.553162	1.4673	0.599077	0.99	1.63	2.23	1.58	1.83	2.69	2.73	2.57	1.43	1.24	2.52	1.85	1.95	1.63	2.85	2.89	1.53	1.42	1.56	1.57	1.27	3.44	2.79	2.26
742	GSONMT00032655001	homeobox protein hox-c9-like	3.86494	0.000837933	0.0288935	0.415519	1.33378	0.635927	2.61	1.91	4.27	2.47	3.56	3.81	3.97	3.89	2.75	2.93	2.58	3.39	3.1	4.55	3.22	3.77	3.24	2.97	3.32	2.34	3.47	5.06	3.14	4.44
743	GSONMT00066024001	homeobox protein mox-1-like	-3.82816	0.000916258	0.0306215	-0.496885	0.708635	-0.632302	9.23	5.89	4.72	5.29	3.73	4.54	4.6	4.64	5.29	5.24	5.4	3.55	4.45	3.64	3.8	3.95	6.94	8.13	5.88	6.79	3.17	3.18	5.16	5.7
744	GSONMT00026922001	homocysteine-responsive endoplasmic reticulum-resident ubiquitin-like domain member 1	-4.38791	0.000233897	0.0126699	-0.535389	0.689973	-0.683166	8.76	8.37	8.08	9.03	6.64	6.35	6.44	8.52	9.05	7.82	9.85	8.02	4.86	7.68	6.07	4.91	10.75	8.93	12.41	15.96	5.53	8.51	8.83	6.19
745	GSONMT00023441001	hormone-sensitive lipase-like isoform x2	-4.43968	0.000206108	0.0117092	-0.344119	0.787789	-0.687428	15.98	9.35	9.3	10.06	8.77	9.05	8.28	8.4	10.38	8.77	11.17	8.81	8.57	8	8.21	7.58	12.14	11.79	11.31	12.55	8.56	9.27	9.52	8.17
746	GSONMT00047626001	huntingtin-interacting protein 1-related protein	3.61888	0.00152068	0.0418434	0.236852	1.17842	0.610862	8.7	7.71	7.93	8.4	8.85	8.75	8.54	9.46	7.59	5.28	7.05	8.6	8	9.28	7.83	9.85	6.38	7.64	6.65	7.37	8.36	8.45	8.4	8.75
747	GSONMT00022621001	hyaluronan-binding protein 2-like	4.74236	9.8493e-05	0.00717669	0.55789	1.47211	0.71099	77.03	83.07	65.77	89.21	86.56	70.66	133.81	112.75	76.25	77.31	63.84	79.92	78.45	103.11	113.13	115.78	72.47	65.4	54	45.61	97.1	86.88	128.88	128.45
748	GSONMT00045083001	hyaluronidase ph-20	-3.5171	0.00194271	0.0488843	-0.616116	0.652425	-0.599922	15.86	9.22	6.41	7.12	7.44	6.72	5.13	5.53	10.01	11.04	6.63	5.04	6.93	10.39	5.04	5.83	14.06	11.75	11.47	9.17	6.46	6.76	4.65	4.18
749	GSONMT00080423001	hydroxyacid oxidase 1	5.09738	4.163e-05	0.00410876	0.669667	1.59071	0.735872	10.59	19.9	14.45	21.92	20.71	17.37	31.88	26.01	14.59	15.43	13.66	17.19	15.09	20.43	25.4	19.45	10.86	11.6	10.74	12.47	23.18	23.31	24.03	26.49
750	GSONMT00069047001	hydroxycarboxylic acid receptor 2-like	-4.28194	0.000303034	0.0149543	-2.43902	0.184409	-0.674216	99.09	42.09	3.47	9.86	19.56	3.42	2.58	2.91	15.3	42.04	9.31	4.06	23.72	4.06	1.86	2.53	71.2	52.03	28.78	27.71	3.63	2.89	3.37	1.97
751	GSONMT00069046001	hydroxycarboxylic acid receptor 2-like	-4.30354	0.000287449	0.0145205	-1.3701	0.386866	-0.676066	40.08	19.27	5.57	7.11	11.84	4.49	3.5	4.45	8.39	16.04	8.21	4.64	9.73	4.47	3.92	3.88	30.92	16.88	14.87	13.9	4.53	3.94	4.79	4.06
752	GSONMT00050468001	hyopthetical protein	-5.7583	8.58882e-06	0.00149854	-1.048	0.483636	-0.775336	44.6	27.91	23.04	24.74	11.78	11.25	15.46	12.32	12.63	26.14	42.56	20.29	20.73	11.53	13.38	12.43	35.95	23.9	43.05	43.68	14.01	12.15	16.45	19.05
753	GSONMT00065825001	hypothetical loc792613	-5.70221	9.80454e-06	0.00160826	-0.659143	0.633254	-0.772297	163.41	126.56	84.51	134.98	72.46	63.74	93.6	70.67	100.76	117.88	142.11	73.56	96.48	73.9	81.94	85.91	114.96	121.04	140.58	157.19	64.27	76.6	64.85	76.51
754	GSONMT00070054001	hypothetical loc798684	-5.70343	9.7763e-06	0.00160826	-1.40637	0.37726	-0.772364	83.7	34.55	16.22	20.82	8.11	8.56	11.78	11.1	14.97	28.94	28.27	24.96	19.74	12.08	11.74	11.78	78.84	30.47	32.82	34.69	10.86	8.41	16.16	15.36
755	GSONMT00018153001	hypoxia up-regulated protein 1	-4.26825	0.000313342	0.015333	-0.618453	0.651369	-0.673038	6.85	3.94	5.1	7.04	4.14	4.84	4.14	4.28	5.1	4.76	8.14	7.55	2.94	4.49	3.4	4.56	5.6	6.64	10.29	9.78	3.59	4.35	6.18	4.5
756	GSONMT00077567001	hypoxia up-regulated protein 1 precursor	-4.13216	0.000436905	0.0190217	-1.12736	0.457754	-0.661042	11.76	9.44	21.32	23.44	8.6	7.74	10.14	10.86	10.51	9.41	38.45	31.12	6.57	9.39	8.25	7.34	10.84	12.7	41.46	33.4	5.88	6.16	16.82	6.35
757	GSONMT00056387001	hypoxia-inducible factor 1 alpha	-3.99594	0.000609141	0.0237411	-0.437648	0.738337	-0.648504	28.44	16.87	11.95	15.34	13.59	10.48	14.96	16.49	17.31	15.1	19.53	18.72	11.96	13.21	15.12	14.75	22.23	18.41	18.26	21.51	11.4	12.35	16.58	12.27
758	GSONMT00076681001	hypoxia-inducible factor 1 alpha	-4.91141	6.53038e-05	0.00555878	-0.392567	0.761773	-0.72319	43.68	37.66	32.05	37.96	33.31	27	33.64	34.31	32.19	38.37	47.49	39.75	31.19	28.96	33.88	30.3	38.46	39.76	50.03	55.88	27.25	27.91	35.43	29.37
759	GSONMT00030569001	igf-like family receptor 1-like	-3.85622	0.000855873	0.0292952	-0.453219	0.730411	-0.635072	16.98	19.51	14.67	18.97	16.95	10.61	17.36	14.36	17.41	16.86	23.42	20.72	13.71	15.93	16.18	16.36	20.01	18.96	23.91	28.04	9.6	12.32	20.36	12.34
760	GSONMT00061084001	il-10 receptor-1 precursor	-4.04245	0.000543836	0.0220829	-0.876673	0.544622	-0.652846	1.35	1.14	2.09	1.8	1.07	0.89	1.18	1.51	0.98	1.27	2.33	2.64	1.09	1.08	0.86	0.93	1.1	1.13	3	2.74	0.41	0.73	0.86	0.75
761	GSONMT00056140001	il-10 receptor-1 precursor	-3.53063	0.0018806	0.0478207	-0.581049	0.668477	-0.601396	1.23	0.87	1.51	1.12	0.68	0.7	1.28	1.27	1.24	1.21	2.12	1.21	0.88	0.87	0.82	0.6	0.92	0.77	0.98	1.49	0.81	0.5	0.81	0.6
762	GSONMT00061399001	il-4 receptor-2 precursor	-4.18227	0.000386588	0.0176043	-0.93409	0.523373	-0.665519	9.95	5.64	2.95	4.36	4.22	2.69	3.67	4.22	4.08	6.23	7.69	4.33	4.14	3.54	3.48	3.17	11.65	5.49	11.35	12.51	1.91	3.14	4.66	2.95
763	GSONMT00000030001	il-4 receptor-2 precursor	-5.00359	5.22283e-05	0.00479893	-0.878936	0.543768	-0.72957	13.57	6.67	6.44	7.27	4.9	3.57	6.28	6.48	4.84	8.84	12.68	9.3	5.96	4.54	5.39	5.46	10.24	7.47	14.55	13.86	3.58	4.87	6.3	3.54
764	GSONMT00082717001	il-6 subfamily cytokine m17 precursor	-4.47665	0.00018831	0.0110484	-1.9308	0.262284	-0.69043	2	0.69	1.2	0.37	1.24	0.24	0.84	0.62	1.46	2.11	2.84	0.4	0.53	0.14	0.23	0.28	1.87	1.32	2.51	2.08	0.65	0.12	0.39	0.13
765	GSONMT00040269001	immunoglobulin superfamily member 6-like	-3.82345	0.000926797	0.0307513	-0.776287	0.583868	-0.631835	14.71	17.3	29.69	28	14.06	9.28	9.41	13.17	9.78	9.53	28.73	11.91	12.37	9.08	9.54	13.25	15.05	17.71	27.39	35.77	9.16	11.15	10.08	11.7
766	GSONMT00072906001	importin subunit alpha-2	-6.21386	2.96764e-06	0.000759602	-0.587456	0.665516	-0.798145	22.24	27.53	27.55	24.02	18.74	13.74	16.54	20.58	17.97	23.67	30.52	31.78	18.15	18.41	15.22	16.93	22.8	22.67	29.59	29.02	14.43	15.15	22.8	14.89
767	GSONMT00052864001	importin subunit alpha-2	-4.49381	0.000180582	0.0107164	-0.428861	0.742848	-0.691811	22.86	19.41	26.52	19.2	16.26	15.54	16.59	18.91	17.63	19.84	27.25	32.13	19.7	17.93	15.82	18.63	19.76	22.67	23.19	24.25	14.15	14.04	21.96	13.67
768	GSONMT00028996001	importin subunit alpha-3-like	-4.51321	0.000172225	0.0104604	-0.29207	0.816729	-0.693364	50.96	47.21	47.79	53.76	39.45	41.33	38.56	40.51	52.97	50.45	45.85	53.97	36.07	49.94	42.93	47.58	64.59	52.72	50.66	68.19	45.29	47.72	47.4	44.12
769	GSONMT00025546001	importin-11 isoform x1	-4.22986	0.000344156	0.0162932	-0.821724	0.565766	-0.669707	20.94	14.33	10.89	16.18	10.96	9.35	11.57	9.2	11.44	14.82	15.3	9.11	5.83	11.95	7.85	7.5	26.23	21.32	36.54	21.98	10.98	12.85	12.18	7.85
770	GSONMT00017955001	importin-4 isoform x1	-4.27606	0.00030742	0.0151227	-0.470485	0.721722	-0.673711	6.27	5.5	7.65	5.9	5.09	4.61	5.1	6.91	6.96	5.84	9.49	10.2	4.55	5.5	5.16	5.32	7.97	6.54	8.22	8.63	4.44	4.67	7.82	4.91
771	GSONMT00018387001	importin-5-like isoform x2	-5.06871	4.46155e-05	0.00432102	-0.327387	0.796979	-0.733966	73.89	55.45	57.8	62.54	63.16	54.99	44.39	52.6	61.18	70.88	66.94	63.39	50.9	62.31	55.09	56.55	75.1	72.46	78.51	78.71	48.6	52.65	57.42	51.12
772	GSONMT00031405001	importin-5-like isoform x2	-3.5573	0.00176379	0.0457496	-0.31477	0.803979	-0.604285	32.37	19.75	22.62	23.41	27.07	23.71	20.25	19.6	28.78	28.58	21.92	23.79	17.68	26.63	22.26	19	30.19	27.88	29.6	26.2	16.77	20.72	19.96	19.65
773	GSONMT00019534001	importin-7	-5.73966	8.97472e-06	0.00152587	-0.34492	0.787352	-0.774332	28.29	26.79	23.67	31.27	23.61	22.37	23.19	21.73	26.86	27.05	26.94	25.83	21.92	25.66	25.58	21.81	30.15	30.25	35.83	35.08	19.65	21.91	21.7	23.65
774	GSONMT00014240001	importin-7	-6.27372	2.58543e-06	0.000696199	-0.300048	0.812226	-0.80091	30.29	29.39	28.95	33.12	27.62	25.08	25.35	24.76	27.73	29.82	29.3	32.27	24.9	26.6	28.91	25.75	33.36	32.85	38.75	36.45	23.27	26.03	24.84	26.4
775	GSONMT00071043001	inactive serine protease pamr1-like	3.76559	0.00106649	0.0336375	0.825049	1.7716	0.626038	0.19	0.45	0.44	0.62	1.04	1.47	0.96	0.6	0.74	0.6	0.44	0.44	0.41	1.2	0.54	0.57	0.42	0.53	0.43	0.66	0.77	0.9	1	1.31
776	GSONMT00079007001	indoleamine -dioxygenase 2	4.43386	0.000209058	0.0117999	0.660691	1.58084	0.686953	5.49	9.52	5.11	7.36	10.25	9.8	9.7	6.68	4.06	4.04	4.14	6.2	5.07	7.68	10.01	10.75	6.27	3.78	4.81	6.11	6.93	8.5	8.91	9.81
777	GSONMT00079004001	indoleamine -dioxygenase 2	4.79461	8.67336e-05	0.00654331	0.939421	1.91776	0.714831	6.92	7.3	2.79	6.07	6.51	5.36	11.66	9.27	3.63	4.5	2.74	1.94	6.92	5.24	9.18	7.88	3.77	3.18	2.76	4.57	6.33	7.86	7.51	7.52
778	GSONMT00063150001	induced myeloid leukemia cell differentiation protein mcl-1 homolog	-4.28337	0.000301972	0.0149494	-0.456392	0.728807	-0.67434	183.35	127.66	141.73	162.98	133.5	108.54	133.01	131.05	123.84	136.3	211.15	149.98	109.13	114.92	119.02	130.52	156.7	147.67	241.86	250.94	107.09	107.98	133.96	119.58
779	GSONMT00052810001	induced myeloid leukemia cell differentiation protein mcl-1 homolog	-4.2574	0.000321755	0.0156026	-0.317913	0.80223	-0.672101	193.3	160.4	182.53	195.7	144.01	127.95	163.27	165.48	151.35	152.06	213	164.04	149.97	129.88	151.03	150.09	158.08	164.85	220.61	241.21	132.49	133.68	153.18	147.15
780	GSONMT00067949001	influenza virus ns1a-binding protein homolog	-4.36842	0.000245309	0.0130901	-0.385308	0.765616	-0.681542	33.35	22.01	20.36	22.75	23.07	18.25	16.19	20.51	20.31	23.12	23.25	19	15.92	20.34	16.16	17.46	26.55	29.93	25.21	23.76	15.14	18.66	21.9	17.23
781	GSONMT00071905001	inhibitor of bruton tyrosine kinase	-3.5767	0.00168337	0.04433	-0.329151	0.796005	-0.60637	4.96	3.93	6.65	6.69	5.45	4.96	4.42	4.82	5.79	7.59	5.23	6.31	3.77	5.06	4.02	4.28	6.19	6.83	6.85	4.87	4.47	5.35	5.13	4.95
782	GSONMT00049585001	inositol oxygenase	3.86852	0.000830667	0.0287067	1.25187	2.38151	0.636278	4.54	15.26	20.8	24.71	27.03	14.98	40.08	29.74	14.01	12.07	12.64	20.94	13.5	19.11	37.15	29.27	11.45	9.36	3.37	3.79	15.78	25.99	36.73	35.6
783	GSONMT00000380001	inositol-trisphosphate 3-kinase c	-4.15112	0.000417138	0.0184543	-0.833273	0.561255	-0.662745	6.68	4	3.86	5.27	2.79	3.09	3.49	3.82	4.69	4.49	6.07	4.7	2.11	3.43	3.77	2.82	4.7	4.9	11	17.02	3.51	2.83	4.5	3.48
784	GSONMT00051137001	insulin-like growth factor binding protein 1	-5.37049	2.15852e-05	0.00257705	-1.36011	0.389552	-0.753186	6.25	7.38	9.14	8.39	4.21	2.86	4.4	3.99	14.02	8.27	14.32	6.84	5.78	6.4	3.52	5.12	9.03	8.79	22.11	30.69	1.73	5.82	3.8	4.9
785	GSONMT00041033001	insulin-like growth factor-binding protein 1-like	3.58451	0.00165198	0.0438504	1.22081	2.33078	0.607207	4.53	20.3	12.27	55.71	28.84	47.14	21.43	25.61	13.3	8.12	13.46	10.41	31.9	51.69	23.88	24.8	5.22	6	14.99	29.21	24.54	54.22	17.19	20.12
786	GSONMT00013525001	insulin-like growth factor-binding protein 5-like	-6.89148	6.39354e-07	0.000342348	-1.25607	0.418683	-0.826692	63.17	46.74	38.28	50.02	24.69	16.67	21.17	20.16	28.66	41.05	66.87	32.73	33.8	17.48	26.87	21.27	52.43	51.78	93.91	102.05	18.86	17.97	21.05	25.97
787	GSONMT00012308001	insulin-like growth factor-binding protein 5-like	-3.84219	0.000885551	0.0300243	-1.21865	0.429685	-0.63369	8.44	5.53	7.26	6.07	5.26	1.32	4.29	3.32	2.8	5.01	10.82	7.8	3.83	3.23	4.65	2.65	9.19	4.54	16.89	25.5	1.29	3.77	5.03	4.7
788	GSONMT00047723001	integrator complex subunit 3	-4.03067	0.000559686	0.022437	-0.311842	0.805613	-0.651752	4.34	3.43	3.14	4.3	2.71	3.21	3.44	3.77	4.1	4.08	4.09	4.11	2.68	3.16	3.52	3.09	4.28	4.3	3.63	3.96	2.68	3.21	4.48	2.79
789	GSONMT00078030001	integrin alpha-11-like	4.88753	6.92007e-05	0.0057017	0.611153	1.52748	0.721506	1.26	1.7	2.16	2.07	2.65	3	1.93	2.4	1.78	1.42	1.91	2.21	2.24	1.73	2.18	2.73	1.32	1.43	1	1.44	2.38	2.7	2.64	3.11
790	GSONMT00073436001	integrin beta-1-binding protein 1-like	4.05525	0.000527123	0.0217323	0.207649	1.1548	0.654029	16.81	19.83	20.2	19.07	18.87	23.18	22.13	20.16	17.8	18.44	19.72	17.21	20.52	24.26	20.78	22.23	15.11	18.91	16.1	17.89	20.34	18.9	18.4	20.86
791	GSONMT00029379001	integrin beta-1-like	3.62768	0.00148872	0.0413547	0.87593	1.83519	0.611793	0.31	0.9	0.39	1.26	1.36	1.12	1.58	1.45	0.77	0.61	0.49	1.37	0.48	1.4	0.84	1.22	0.68	0.67	0.38	0.62	1.5	0.85	1.59	1.39
792	GSONMT00030334001	integrin beta-6 isoform x1	-3.67842	0.00131703	0.0381581	-0.327603	0.796859	-0.617105	5.97	4.48	4.36	4.6	3.46	4.1	4.75	3.75	4.37	4.73	4.78	5.35	2.61	3.48	4.64	3.41	5.19	5.23	4.51	5.15	3.78	3.99	5.5	3.89
793	GSONMT00027337001	inter-alpha-trypsin inhibitor heavy chain h2-like	3.70816	0.00122564	0.0364942	0.390683	1.31101	0.62018	155.13	175.97	165.52	170.17	167.89	139.91	206.6	203.28	130.79	138.94	128.21	131.79	154.53	176.48	171.37	190.38	128.04	121.18	103.92	83.67	157.36	149.71	185.82	213.7
794	GSONMT00027339001	inter-alpha-trypsin inhibitor heavy chain h2-like	3.7639	0.00107087	0.0336436	0.464563	1.3799	0.625867	56.48	59.73	52.88	65.64	67.67	54.27	79.09	74.2	37.51	40.84	45.11	48.73	44.98	69.39	66.05	62.27	42.38	30.71	42.63	31.95	49.12	51.59	68.61	69.26
795	GSONMT00023854001	inter-alpha-trypsin inhibitor heavy chain h2-like	4.0738	0.000503801	0.0211008	0.514407	1.42841	0.655736	106.97	121.56	113.43	121.55	141.15	119.05	162.28	160.86	81.12	85.41	94.87	106.59	89.51	144.07	138.4	140.49	98.95	60.74	83.37	67.15	102.31	104.42	163.35	158.86
796	GSONMT00026795001	inter-alpha-trypsin inhibitor heavy chain h3-like	3.81308	0.000950431	0.0313346	0.44155	1.35806	0.630804	91.29	140.85	107.63	149.66	125.95	98.07	181.08	151.06	107.44	119.18	109.56	108.89	148.1	129.12	154.73	178.07	116.95	118.78	78.78	73.52	146.27	139.5	141.42	195.04
797	GSONMT00003188001	inter-alpha-trypsin inhibitor heavy chain h3-like	4.22314	0.000349851	0.016526	0.44596	1.36222	0.669119	55.7	74.94	57.55	79.52	78.2	58.78	96.91	89.62	51.81	57.74	54.03	61.6	60.56	72.68	82.31	81.96	63.92	41.46	47.78	48.14	63.77	74.25	85.04	99.17
798	GSONMT00003189001	inter-alpha-trypsin inhibitor heavy chain h3-like	3.70055	0.00124842	0.0369725	0.511192	1.42523	0.619396	37.42	39.92	36.3	55.48	50.53	49.26	73.76	52.62	28.69	28.55	43.59	42.73	31.65	55.71	53.26	61.23	33.38	28.19	32.67	39.55	31.27	54.21	64.64	64.4
799	GSONMT00013177001	inter-alpha-trypsin inhibitor heavy chain h3-like	3.90386	0.000762256	0.027039	0.798687	1.73952	0.639718	37.8	64.19	36.37	64.32	51.53	42.09	87.55	91.14	47.63	56.12	31.22	39.22	60.36	53.06	98.91	86.27	50.04	41.48	21.78	18.39	68.25	49.74	76.33	96.74
800	GSONMT00041248001	inter-alpha-trypsin inhibitor heavy chain h3-like	3.9933	0.000613073	0.0238	0.848643	1.80081	0.648256	9.29	14.28	6.78	11.09	13.75	10.22	22.63	17.47	10.67	10.11	9.72	7.8	13.46	10.42	18.32	13.78	12.58	6.23	4.17	3.87	13.15	10.24	18.35	24.69
801	GSONMT00035093001	inter-alpha-trypsin inhibitor heavy chain h3-like	4.38026	0.000238309	0.0128194	0.865898	1.82247	0.68253	19.56	24.65	17.25	24.73	27.44	18.44	43.92	38.2	15.19	17.75	12.75	18.42	18.25	27.1	34.35	31.45	23.59	10.76	10.24	7.76	22.54	24.37	36.97	38.29
802	GSONMT00016282001	interferon gamma receptor 2	-4.222	0.000350831	0.016542	-1.09268	0.46889	-0.669019	8.6	4.57	3.1	2.73	2.59	1.6	2.22	1.07	2.11	5.17	4.31	1.82	2.76	3.22	2.99	1.55	7.07	5.65	6.15	6.61	1.9	2.29	2.69	1.1
803	GSONMT00075052001	interferon gamma receptor alpha chain	-3.76044	0.00107988	0.0337267	-0.373777	0.77176	-0.625517	15.65	11.87	8.83	11.01	11.97	10.91	12.39	10.52	11.56	12.4	15.75	11.78	9.74	9.56	9.72	9.09	13.97	14.39	18.18	17.51	9.32	9.52	11.85	9.32
804	GSONMT00066645001	interferon induced protein 2	3.74672	0.00111639	0.0343496	0.507518	1.4216	0.624125	67.57	102.84	115.15	113.69	106.92	115.38	137.47	140.3	99.61	74.96	130.78	127.57	132.65	115.39	148.66	155.08	55.8	60.39	71.05	79	113.77	103.38	126.35	117.04
805	GSONMT00026159001	interferon regulatory factor 1	-6.15988	3.36175e-06	0.000803113	-1.66003	0.316433	-0.795608	168.88	69.7	42.26	62.86	20.92	17.29	22.74	42.31	37.8	78.02	93.33	40.19	64.81	16.16	24.77	18.45	153.92	59.85	117.22	108.7	21.73	17.75	24.07	26.46
806	GSONMT00045786001	interferon regulatory factor 1	-5.47967	1.66292e-05	0.00217604	-0.773672	0.584927	-0.759698	102.99	61.82	60.57	56.68	31.17	35.18	40.59	53.4	39.05	63.19	84.65	50.49	61.26	34.13	36.63	35.31	79.66	52.8	79.91	68.32	33.51	29.47	39	34.3
807	GSONMT00037682001	interferon regulatory factor 2	-4.2321	0.000342277	0.0162538	-0.394788	0.760601	-0.669902	14.5	9.32	10.1	10.97	7.78	6.51	9.08	9.16	7.03	9.5	11.82	8.73	8.57	7.26	8.09	9.08	13.29	10.78	10.23	10.18	7.44	6.53	7.58	8.14
808	GSONMT00058621001	interferon regulatory factor 8	-7.74426	1.00803e-07	0.000138219	-1.05796	0.480309	-0.855348	9.66	5.5	7.56	8.36	4.77	2.67	3.45	4.01	5.55	5.97	9.88	4.75	2.77	3.25	3.09	3.08	7.89	5.25	8.44	11.1	3.77	3.76	3.9	3.66
809	GSONMT00056441001	interferon regulatory factor 8	-6.27685	2.56684e-06	0.000696199	-0.730011	0.602899	-0.801054	9.45	5.91	9.35	8.44	5.78	4.72	5.97	5.33	5.73	8.05	11.5	5.98	4.64	3.92	4.31	4.99	9.17	7.61	9.6	11.7	5.53	4.82	4.6	6.07
810	GSONMT00052735001	interferon regulatory factor 9	-5.73149	9.14945e-06	0.0015443	-1.10367	0.465331	-0.77389	22.69	8.93	7.76	12.63	8.86	9.81	4.29	5.23	10.7	13.87	17.26	11.12	8.13	5.14	5.07	5.9	21.18	12.99	21.13	23.79	6.69	7.93	8.14	7.66
811	GSONMT00018184001	interferon regulatory factor 9	-5.49339	1.60941e-05	0.00211893	-1.03418	0.488292	-0.7605	32.75	16.83	9.65	16.44	11.42	9.55	7.09	7.68	10.62	17.55	25.39	15.75	12.81	8.72	5.58	10.86	25.71	16.14	26.03	25.32	8.25	7.45	11.11	11.93
812	GSONMT00053614001	interferon regulatory factor 9	-5.61119	1.21623e-05	0.00181016	-0.909313	0.532439	-0.767251	37.48	17.99	10.27	16.35	12.09	11.67	9.61	10.45	17.39	20.42	20.4	12.73	13.55	10.21	9.13	8.88	32.09	19.11	24.18	20	7.3	11.4	11.18	10.87
813	GSONMT00024811001	interferon-induced 35 kda protein	-5.70272	9.79271e-06	0.00160826	-0.66789	0.629426	-0.772325	55.52	33.65	37.75	35.18	24.87	24.36	30.08	30.01	28.9	41.44	56.98	42.45	33.24	19.26	27.84	29.21	51.21	36.04	53.72	51.14	22.98	22.67	33.31	28.52
814	GSONMT00043347001	interferon-induced 35 kda protein homolog	-5.78996	7.97152e-06	0.00142754	-0.851656	0.554148	-0.777028	27.54	16.36	15.95	17.61	10.46	9.92	11.89	14.68	16.88	22.46	26.32	17.85	15.53	6.85	11.23	12.05	23.19	16.24	28.82	22.84	10.55	7.48	17.11	13.31
815	GSONMT00005709001	interferon-induced guanylate-binding protein 1	-9.09483	6.58899e-09	3.52832e-05	-2.2091	0.21627	-0.888768	21.43	9.29	5.22	8.09	2.63	1.79	2.42	2.75	5.18	13.7	13.85	6.5	5.72	1.53	1.98	1.83	13.15	10.84	15.25	12.93	2.08	1.29	2.72	2.18
816	GSONMT00040213001	interferon-induced guanylate-binding protein 1	-8.46893	2.26382e-08	5.8527e-05	-1.81536	0.284132	-0.874794	79.99	34.93	21.69	31.99	9.4	10.42	10.64	14.82	22.73	40.72	49.16	25.28	23.1	9.38	12.07	11.25	54.41	33.89	62.14	57.97	8.82	7.06	12.78	11.34
817	GSONMT00005714001	interferon-induced guanylate-binding protein 1	-6.97451	5.31854e-07	0.00031158	-1.65865	0.316735	-0.829806	21.23	8.46	5.96	10.66	4.3	4.05	3.93	4.18	6.56	10.46	19.45	6.95	4.7	4.03	3.67	3.41	16.45	10.5	28.3	26.53	3.08	4.43	3.08	4.91
818	GSONMT00034545001	interferon-induced guanylate-binding protein 1-like	-7.37647	2.20966e-07	0.000194221	-2.62215	0.162426	-0.843853	24.53	4.77	4.88	9.16	1.12	2.96	1.08	1.29	5.3	9.14	17.18	7.45	4.12	1.43	1.6	1.07	18.63	13.65	22.44	26.52	1.79	1.37	2.41	6.01
819	GSONMT00002549001	interferon-induced guanylate-binding protein 1-like	-8.63894	1.61087e-08	5.18295e-05	-2.07157	0.237901	-0.878823	16.07	7.38	5.46	8.83	2.14	2.89	2.51	3.99	5.5	12.69	14.28	7.84	3.69	2.22	2.9	2.67	14.35	7.9	23.67	23.88	1.84	1.73	3.3	2.28
820	GSONMT00040216001	interferon-induced guanylate-binding protein 1-like	-8.88832	9.84551e-09	4.16957e-05	-2.02655	0.245442	-0.884411	39.67	18.21	12.17	19.89	7.75	5.65	4.77	6.51	12.92	24.05	39.09	17.22	8.66	6.34	5.45	5.11	34.81	23.7	52.82	50.29	4.84	7.7	6	8.24
821	GSONMT00035228001	interferon-induced guanylate-binding protein 1-like	-6.46376	1.67364e-06	0.00056589	-1.97715	0.253992	-0.809361	67.25	11.99	15.45	32.4	7.69	5.51	8.79	15.42	14.35	26.97	28.39	21.54	10.22	7.44	6.09	9.97	52.62	36.64	108.03	24.48	5.29	4.57	6.21	8.82
822	GSONMT00048182001	interferon-induced guanylate-binding protein 1-like	-6.97818	5.27553e-07	0.00031158	-1.72793	0.301884	-0.829942	8.64	4.53	3.38	4.16	2.41	1.95	1.62	2.04	3.06	3.98	9.26	4.02	1.28	1.96	1.47	0.94	6.62	4.22	12.1	10.69	0.96	2.26	2.89	1.53
823	GSONMT00035227001	interferon-induced guanylate-binding protein 1-like	-3.7852	0.00101696	0.0327493	-1.39695	0.379732	-0.628014	21.62	5.94	5.73	10.67	4.79	5.3	2.73	7.9	4.59	9.98	10.31	5.8	5.9	4.38	4.03	4.77	22.13	19.28	73.46	12.22	1.66	5.2	6.53	4.83
824	GSONMT00005717001	interferon-induced guanylate-binding protein 1-like	-6.46305	1.67635e-06	0.00056589	-1.21156	0.431801	-0.809331	20.8	7.69	8.44	9.11	6.1	6.43	5.6	5.47	5.81	9.26	14.49	8.54	4.58	3.38	4.12	4.15	13.56	10.79	19.4	17.71	4.69	3.94	5.67	5.19
825	GSONMT00074546001	interferon-induced helicase c domain-containing protein 1	-4.43606	0.000207939	0.0117558	-0.793172	0.577074	-0.687133	42.91	16.52	10.94	12.13	11.99	12.04	10.2	11.22	14.07	22.45	16.35	14	14.05	8.99	9.46	9.06	31.6	16.43	21.95	21.56	9.64	8.61	13.48	11.39
826	GSONMT00047450001	interferon-induced protein 44-like	-6.96936	5.37947e-07	0.00031158	-3.30634	0.101086	-0.829615	62.36	28.45	29.79	68.29	2.73	3.48	5.99	10.01	18.56	65.58	112.39	27.38	29.02	2.02	3.9	9.84	44.43	22.52	119.24	111.66	1.7	1.19	7.17	11.03
827	GSONMT00018659001	interferon-induced protein 44-like	-6.8306	7.3217e-07	0.000370905	-3.19671	0.109067	-0.824358	13.99	18.46	2.06	8.71	1.92	1.22	0.83	0.64	5.22	18.09	20.39	3.7	9.76	1.18	0.6	0.72	14.43	10.16	21.73	14.72	0.66	1	2.44	0.44
828	GSONMT00066178001	interferon-induced protein 44-like	-6.98803	5.16196e-07	0.00031158	-3.12051	0.114983	-0.830306	70.16	61.29	17.05	31.48	7.22	4.99	4.82	2.99	13.23	61.33	63.25	16.98	49.24	1.66	3.02	2.52	69.53	42.66	53.6	42.92	2.84	2.1	6.46	5.89
829	GSONMT00035855001	interferon-induced protein 44-like	-5.37048	2.15861e-05	0.00257705	-2.26785	0.207639	-0.753185	9.1	2.75	1.99	4.01	0.47	0.3	1.65	2.17	3.13	5.96	4.55	1.34	2.64	0.69	0.87	1.92	4.08	2.62	3.95	4.74	0.64	0.58	0.16	0.32
830	GSONMT00031189001	interferon-induced protein 44-like	-5.10271	4.10982e-05	0.00409094	-1.30747	0.404029	-0.736224	183.57	69.21	32.31	44.06	22.01	25.27	24	21.95	21.6	59.45	75.21	42.26	47.38	25.9	17.83	22.63	109.42	85.8	59.18	69.13	33.03	24.25	21.9	21.08
831	GSONMT00030455001	interferon-induced very large gtpase 1-like	-3.58895	0.00163441	0.0438326	-0.945504	0.519248	-0.607681	5.85	1.44	1.74	1.48	1.11	1.36	0.95	1.09	0.95	3.49	3	1.51	1.86	0.79	1.08	0.89	3.6	1.27	2.76	2.53	0.8	0.7	1.89	1.71
832	GSONMT00071314001	interferon-related developmental regulator 1	-3.5832	0.0016572	0.0439228	-0.480092	0.716932	-0.607067	21.91	16.15	31.98	28.63	15.31	21.05	19.17	23.16	26.2	28.7	39.73	30.73	13.9	24.04	22.64	22.3	31.8	21.73	38.02	32.74	15.51	22.77	23.25	23.8
833	GSONMT00071315001	interferon-related developmental regulator 1	-7.5264	1.60114e-07	0.000165754	-0.438166	0.738072	-0.848686	54.96	53.73	49.07	57.85	43.32	41.23	39.29	40.4	51.4	52.85	64.82	56.46	40.18	44.74	44.17	39.08	47.32	54	62.61	60.3	30.52	44.02	43.73	40.65
834	GSONMT00049242001	interferon-related developmental regulator 2	-5.51619	1.52433e-05	0.00208475	-0.376296	0.770413	-0.761826	14.67	12.5	14.4	10.53	9.67	10.4	11.48	12.5	12.53	13.47	16.42	13.94	9.13	10.38	11.35	11.84	12.2	13.89	14	12.56	8.38	9.49	10.24	9.35
835	GSONMT00030480001	interleukin 15	-6.17099	3.27646e-06	0.000803113	-0.478305	0.717821	-0.796134	27.6	23.2	21.92	24.18	16.53	16.77	19.56	20.49	22.23	23.47	29.07	23.92	22.25	15.43	19.24	13.68	22.9	21.66	25.76	19.74	14.89	14.68	17.61	15.04
836	GSONMT00034439001	interleukin 15	-4.80535	8.44973e-05	0.00642138	-0.334019	0.793324	-0.715613	42.91	38.61	41.65	40.79	27.65	26.69	37.41	30.15	39.49	39.34	36.37	33.9	39.67	24.52	29.47	29.84	39.94	34.82	36.15	42.23	30.23	33.89	27.02	36.09
837	GSONMT00005489001	interleukin-1 beta	-7.53039	1.58752e-07	0.000165754	-2.88123	0.135726	-0.848812	6.88	4.94	5.35	5.31	1.52	0.42	0.84	0.76	4.05	4.92	15.23	2.83	3.93	0.97	1.42	0.37	9.53	5.87	21.11	21.85	1.02	1.22	1.47	0.56
838	GSONMT00051039001	interleukin-1 receptor accessory	-3.77132	0.00105176	0.0333762	-1.97138	0.255009	-0.626617	475.05	287.69	32.32	99.45	165.54	32.85	34.01	25.3	206.9	291.11	96.99	28.96	152.64	72.9	16.12	18.45	418.57	313.48	143.94	166.86	38.54	92.65	23.78	13.47
839	GSONMT00007860001	interleukin-1 receptor accessory	-4.36048	0.000250114	0.0133008	-0.370167	0.773693	-0.680878	31.94	23.14	20.03	24.9	18.41	16.85	20.21	21.02	22.34	25.83	21.82	17.94	22.84	16.18	22.18	19.36	27.86	27.1	25.06	24.63	14.34	18.42	17.67	18.29
840	GSONMT00067362001	interleukin-1 receptor accessory protein	-6.94406	5.6894e-07	0.000323221	-1.00655	0.497735	-0.828673	6.89	4.85	5.41	3.76	2.5	2.02	2.33	2.85	3.24	5.22	5.06	3.24	4.49	2.67	1.92	2.21	7.93	5.35	5.05	5.56	2.19	2.26	2.65	2.32
841	GSONMT00066303001	interleukin-1 receptor type 1-like	4.18995	0.0003794	0.0173448	0.249878	1.18911	0.6662	22.36	20.53	22.12	20.18	22.13	21.98	25.88	25.95	19.26	19.04	19.78	16.4	19.17	24.62	25.65	23.01	16.82	18.86	21.29	17.08	23.08	19.79	22.25	24.3
842	GSONMT00066304001	interleukin-1 receptor type 2-like	-7.15717	3.55878e-07	0.000262675	-2.30754	0.202004	-0.836395	15.44	7.33	3.64	7.03	2.7	1.35	1.74	1.61	4.91	8.2	13.52	4.38	4.85	2.42	1.92	2.03	13.59	9.71	28.06	29.35	1.33	1.45	2.53	1.52
843	GSONMT00009205001	interleukin-1 receptor-associated kinase 1-like	-3.71859	0.00119509	0.0359182	-0.263961	0.832798	-0.621252	11.17	8.3	8.71	8.28	8.41	7.24	7.16	7.03	8.84	10.03	7.93	8.11	9.14	8.31	8.1	8.96	10.3	9.68	9.9	11.38	8.16	6.76	6.33	8.08
844	GSONMT00021841001	interleukin-10 receptor subunit beta-like	-3.58518	0.00164931	0.0438459	-0.344528	0.787565	-0.607279	6.7	5.96	5.6	5.35	5.23	5.99	4.49	3.59	5.72	5.57	6.97	6.63	3.81	6.13	5.29	3.87	7.11	6	4.91	8.39	5.12	5.04	5.58	5.07
845	GSONMT00044338001	interleukin-12 receptor subunit beta-2	-4.86543	7.30159e-05	0.00585447	-0.614716	0.653058	-0.719937	6.53	4.83	4.38	5.52	4.62	4.54	3.71	3.7	4.49	4.62	9.17	4.72	4.21	2.93	3.82	3.12	7.94	6.98	6.72	7.28	3.02	4.46	4.25	4.61
846	GSONMT00043572001	interleukin-12 subunit beta-like	-4.41781	0.000217422	0.0120722	-1.36648	0.387836	-0.685636	1.9	1.31	1.01	1.77	0.24	0.45	0.8	0.83	0.75	0.4	1.67	1.54	0.5	0.26	0.44	0.4	0.74	0.88	1.88	3.03	0.49	0.78	0.98	0.24
847	GSONMT00035198001	interleukin-15 receptor subunit alpha-like isoform x7	-5.37356	2.14274e-05	0.00257267	-1.20468	0.433866	-0.753372	2.68	2.06	1.74	1.85	1.28	0.67	1.13	1.4	0.87	1.45	3.41	2.02	0.74	0.77	1.3	0.79	2.19	2.34	1.85	3.32	0.36	0.65	0.97	1.2
848	GSONMT00029719001	interleukin-18 receptor accessory protein	-4.70199	0.000108669	0.00759794	-1.04234	0.485539	-0.707978	1.82	1.12	0.93	1	0.72	0.41	0.28	0.43	1.38	0.98	0.78	1.25	0.31	0.48	0.54	0.49	0.72	0.91	0.92	1.84	0.45	1.22	1.05	0.59
849	GSONMT00006291001	interleukin-20 receptor alpha chain precursor	-4.43222	0.000209898	0.0118236	-0.607981	0.656114	-0.686819	4.42	2.19	2.67	4.04	2.6	2.78	1.71	2.5	3.54	3.41	4.51	3.15	2.21	2.88	2.52	1.99	2.99	4.29	4.3	4.3	1.51	3.02	3.13	1.92
850	GSONMT00067873001	interleukin-3 receptor class 2 subunit beta-like isoform x1	-5.74442	8.87465e-06	0.0015219	-1.35649	0.390531	-0.774589	4.49	2.91	5.22	6.58	2.25	1.86	2.55	2.93	4.15	2.21	9.7	4.55	1.04	2.33	2.73	1.95	4.33	5.96	9.16	12.5	1.79	2.32	2.18	1.85
851	GSONMT00026942001	interleukin-34 precursor	-5.39192	2.05061e-05	0.00250729	-0.544089	0.685824	-0.754482	23.09	17.04	15.41	17.64	10.8	10.45	14.48	14.26	14.13	17.99	20.44	13.04	13.54	9.37	14.33	10.92	21.33	14.64	21	20.18	10.21	11.95	14.36	12.81
852	GSONMT00070420001	interleukin-4 receptor alpha chain precursor	-4.86991	7.22256e-05	0.00585103	-1.42276	0.372998	-0.720256	5.29	1.54	2.09	3.33	1.91	0.37	1.89	1.13	3.41	4.9	6.55	2.44	3	1.73	1.13	0.98	3.8	2.98	5.71	5.17	1.04	2.52	1.17	1.38
853	GSONMT00008040001	interleukin-5 receptor subunit alpha-like	-7.7439	1.00879e-07	0.000138219	-0.93543	0.522887	-0.855338	8.48	5.45	6.99	7.41	3.86	4.43	5.24	3.51	5.45	6.35	7.86	5.02	4.26	4.44	3.47	2.77	8.89	7.28	8.42	8.93	3.14	2.57	4.15	3.47
854	GSONMT00067455001	interleukin-6 receptor subunit beta	-6.73393	9.08887e-07	0.000411073	-1.84095	0.279139	-0.820565	1.29	0.95	0.86	0.8	0.43	0.46	0.26	0.43	1.02	0.78	0.64	0.46	0.45	0.36	0.35	0.12	1.4	1.13	1.24	0.84	0.11	0.25	0.11	0.16
855	GSONMT00054720001	interleukin-6 receptor subunit beta-like	-5.99496	4.93083e-06	0.0010209	-0.683073	0.622837	-0.787588	15.91	10.46	11.55	14.09	10.07	6.72	8.44	9.44	10.2	13.46	13.54	8.31	7.74	10.29	8.57	7.66	16.12	13.87	20.18	13.62	7.97	7.65	7.13	7.15
856	GSONMT00059090001	interleukin-8	-7.2555	2.87178e-07	0.000223138	-2.90565	0.133448	-0.839798	13.94	10.49	7.28	5.59	3.84	0.85	2.58	0.89	7.86	8.69	22.47	4.8	7.23	1.64	1.38	1.67	14.44	10.01	37.94	33.78	1.23	0.55	1.23	1.52
857	GSONMT00038968001	interleukin-8	-5.85069	6.91096e-06	0.0013143	-2.54037	0.171899	-0.780227	79.24	32.78	14.87	15.9	8.28	2.82	5.73	6.51	12.25	33.07	55.21	14.09	34.27	3.94	6.89	2.67	69.98	35.02	76.82	85.04	7.98	9.15	6.13	2.13
858	GSONMT00048178001	inward rectifier potassium channel 16-like	-3.5711	0.00170619	0.0446783	-0.884301	0.54175	-0.60577	3.83	4.51	0.95	2.28	2.66	1.27	1.43	1.7	2.36	4.34	4.33	1.76	2.75	2.54	1.45	1.42	3.98	2.97	4.62	5.46	1.53	1.46	1.99	1.06
859	GSONMT00033884001	ist1 homolog isoform x2	-3.64464	0.00142901	0.0403422	-0.364845	0.776552	-0.613578	21.24	13.5	11.46	12.32	13.85	11.16	11.42	12.87	12.84	15.65	11.73	12.34	10.23	9.7	11.63	8.3	14.88	13.5	18.54	16.25	10.1	10.96	13.55	10.5
860	GSONMT00002453001	junctional adhesion molecule b-like	3.82526	0.000922729	0.0307477	0.465964	1.38124	0.632015	3.26	6.2	5.32	6.45	6.83	5.85	5.41	7.54	5.09	3.81	4.62	4.61	6.04	5.51	7.36	7	2.78	4.41	5.46	6.29	6.82	7.9	5.8	6.66
861	GSONMT00008779001	kelch domain-containing protein 10-like	-3.68426	0.00129857	0.037951	-0.3901	0.763076	-0.617711	5.97	4.19	4.26	3.96	4.52	3.74	3.33	3.91	3.65	3.2	4.83	3.5	2.72	3.59	3.65	2.81	5.49	4.99	5	5.91	3.29	3.86	3.01	3.12
862	GSONMT00081971001	kelch repeat and btb domain-containing protein 8-like	-3.70137	0.00124593	0.0369222	-0.215381	0.861319	-0.619481	4.41	4.15	4.92	4.91	3.93	4.53	4.41	4.64	5.09	4.23	5.66	4.82	3.68	4.21	3.71	3.9	4.69	4.51	5.73	5.27	3.94	4.62	4.77	3.9
863	GSONMT00002306001	kelch-like protein 42-like	4.32281	0.000274229	0.0140828	0.634983	1.55292	0.677704	1.72	2.71	3.27	4.42	4.11	5.52	4.95	2.83	4.25	3.45	3.02	2.71	3.96	4.5	4.61	4.44	3.55	3	2.18	2.63	5.08	5.16	4.21	7.59
864	GSONMT00032172001	kinase d-interacting substrate of 220 kda-like isoform x5	6.7754	8.28253e-07	0.000385842	0.337213	1.26331	0.822206	6.33	5.81	6.59	6.07	7.41	7.76	7.3	7.41	7.25	6.52	5.55	6.67	7.67	8.15	9.29	8.27	6.73	5.96	5.91	5.1	7.15	7.68	7.75	8.09
865	GSONMT00002193001	kisspeptin 2	4.32152	0.000275096	0.0140828	5.16384	35.8484	0.677594	0	0	0	0.18	0.18	0.17	1.6	0.37	0	0.21	0.2	0	0.19	0.41	0.34	0.21	0.23	0	0	0.36	0.38	0.34	0.57	0.38
866	GSONMT00020404001	klotho	4.4631	0.000194649	0.0112923	0.922015	1.89476	0.689334	0.84	2.26	2.18	2.32	3.06	3.2	4.37	4.22	1.39	1.81	1.9	3.47	2.01	5.01	5.84	2.79	1.28	1.69	2.93	2.29	3.48	2.46	4.83	4.04
867	GSONMT00063665001	krueppel-like factor 10	5.3224	2.42214e-05	0.00276558	0.720102	1.6473	0.750245	2.32	4.93	4.95	4.84	6.28	6.34	8.38	8	5.04	5.42	4.63	3.85	5.04	7.83	7.79	7.61	3.56	5.89	4.9	3.21	10.09	7.06	7.13	5.54
868	GSONMT00073446001	krueppel-like factor 11-like	-4.02008	0.000574324	0.0228479	-0.552771	0.681709	-0.650766	10.54	7.32	7.89	11.67	5.77	6.61	7.26	7.05	8.31	11.58	11.69	7.98	9.67	8.04	8.36	6.5	16.85	12.67	16.85	15.4	7.78	8.17	9.04	7.51
869	GSONMT00004565001	krueppel-like factor 15-like	4.23395	0.000340732	0.0161973	0.670117	1.5912	0.670064	1.18	0.91	0.66	1.16	2.06	2.16	2.13	1.58	1.68	1.24	1.12	0.97	1.97	2.05	1.41	1.93	0.69	1.52	1.96	1.55	1.85	2.19	1.28	1.83
870	GSONMT00067507001	krueppel-like factor 6	3.75099	0.00110489	0.0341726	0.27201	1.20749	0.624559	40.69	31.81	39.79	41.89	38.87	44.49	44.82	43.18	37.49	29.36	28.86	37.01	34.54	43.15	33.92	39.75	28.66	31.61	28.51	31.21	39.54	41.8	43.44	40.68
871	GSONMT00039141001	laccase domain-containing protein 1-like	-3.79088	0.00100304	0.032562	-0.53057	0.692281	-0.628585	4.93	2.74	3.75	2.26	1.95	1.55	3.08	2.53	2.35	2.35	3.53	4.22	1.8	2.45	2.36	1.98	3.74	3.37	3.65	4.29	2.43	2.8	3.1	2.2
872	GSONMT00070953001	lactase-phlorizin hydrolase	4.85329	7.52012e-05	0.00591765	1.01185	2.01649	0.71907	4.82	7.03	2.98	5.18	6.99	7.6	12.54	9.79	2.95	3.78	4.09	9.73	6.81	5.76	11.85	10.16	3.37	2.66	2.17	6.19	8.64	7.09	9.16	7.31
873	GSONMT00071258001	lactate dehydrogenase b	3.70776	0.00122682	0.0364951	0.170485	1.12544	0.620139	326.47	372.32	324.9	354.45	337.83	399.63	375.72	390.5	358.91	363.31	387.62	400.89	415.3	389.22	418.6	417.87	337.63	330.94	300.83	333.92	363.51	362.42	414.19	430.13
874	GSONMT00035925001	lamina-associated polypeptide isoforms beta gamma-like isoform x2	3.56505	0.00173123	0.0451331	0.470981	1.38605	0.605119	17.39	23.53	17.6	15.85	24.4	24.07	34.69	24.94	9.3	16.78	18.72	20.68	16.64	23.85	26.72	25.11	16.94	14.03	21.94	23.52	18.45	25.38	28.62	23.45
875	GSONMT00076503001	laminin subunit alpha-4	4.55376	0.000155991	0.00970204	0.367822	1.2904	0.696578	17.6	19.93	18.22	21.38	29.86	30.82	22.42	23.15	25.37	18.24	17.77	18.94	21.56	26.08	19.88	23.14	17.39	22.76	17.54	20.33	29.61	30.26	26.11	22.15
876	GSONMT00021511001	laminin subunit beta-1-like	3.76833	0.00105943	0.0335601	0.353979	1.27808	0.626315	7.36	8.27	8.78	9.15	9.97	10.12	9.62	10.56	9.76	8.61	6.48	9.1	8.26	8.06	10.98	11.19	5.56	5.85	6.87	7.08	8.4	8.47	10.92	11.18
877	GSONMT00059217001	laminin subunit gamma-2	4.15751	0.000410682	0.0182554	0.444659	1.36099	0.663316	3.18	3.36	4.92	4.21	4.59	4.34	4.71	4.96	3.76	3.29	3.47	3.96	3.53	4.75	5.14	4.04	2.38	2.95	2.17	3.46	5.05	4.2	5.42	4.3
878	GSONMT00031905001	large neutral amino acids transporter small subunit 3-like	-4.1968	0.000373102	0.0171748	-1.18944	0.438474	-0.666805	3.43	2.4	1.59	4.25	2.3	1.81	1.12	1.69	3.53	2.22	2.28	1.54	0.94	1.73	1.45	0.61	3.9	3.58	8.12	8.41	1.13	2.48	1.19	1.95
879	GSONMT00077049001	large proline-rich protein bag6-like	-3.74553	0.0011196	0.0343588	-0.158463	0.895979	-0.624004	8.93	8.34	9.26	8.46	7.96	8.46	8.3	8.43	8.79	8.07	8.69	10.96	7.99	8.76	7.86	7.95	8.75	9.1	9.48	10.01	7.46	7.97	8.84	7.36
880	GSONMT00066638001	layilin-like	3.6713	0.00133991	0.0385615	0.448409	1.36453	0.616364	6.53	10.12	13.3	14.74	13.81	12.24	17.09	14.35	10.03	8.06	9.91	11.13	9.38	12	13.16	13.23	6.53	8.44	11.8	10.73	14.66	13.6	13.77	15.06
881	GSONMT00014404001	lecithin retinol acyltransferase-like	-3.52812	0.00189198	0.0480148	-0.599353	0.66005	-0.601123	3.2	4.29	4.78	4.33	2.78	3.11	3.63	4.11	3.85	4.64	5.64	3.79	3.72	3.35	5.07	1.91	3.93	6.26	7.04	9.52	3.39	3.51	3.13	2.11
882	GSONMT00002603001	leptin	-7.00769	4.94266e-07	0.00031158	-4.23382	0.0531489	-0.831029	51.44	18.12	15.72	13.47	10.23	1.73	0.64	0.5	18.94	21.82	43.18	10.18	17.9	2.2	0.62	0.56	39.68	23.56	92.23	131.34	1.37	2.79	2.05	0.34
883	GSONMT00068092001	leucine-rich alpha-2-glycoprotein	-4.31516	0.000279401	0.0142095	-1.31588	0.401682	-0.677055	8.49	7.01	5.99	3.79	6.81	3.8	3.38	2.03	6.46	7.06	6.43	3.07	2.59	5.94	1.97	2.56	11.27	6.43	9.72	7.19	1.77	0.68	4.37	1.5
884	GSONMT00068091001	leucine-rich alpha-2-glycoprotein	-6.16469	3.32458e-06	0.000803113	-0.969575	0.510657	-0.795835	117.94	137.04	157.18	178.12	103.29	58.62	68.44	66.07	101.82	97.47	211.63	105.76	93.62	104.91	53.57	64.44	118.7	99.8	214.86	169.77	69.65	62.27	66.41	51.08
885	GSONMT00004759001	leucine-rich repeat and fibronectin type-iii domain-containing protein 5-like	3.52106	0.00192433	0.0486008	0.614527	1.53106	0.600354	0.49	0.37	0.51	0.75	0.66	0.86	0.73	0.9	0.8	0.59	0.46	0.46	0.75	0.47	0.75	0.8	0.41	0.2	0.4	0.51	0.59	0.75	0.54	1.02
886	GSONMT00024383001	leucine-rich repeat and immunoglobulin-like domain-containing nogo receptor-interacting protein 3-like	3.58489	0.0016505	0.0438459	0.390024	1.31041	0.607247	2.83	4.09	4.1	3.9	3.55	4.09	6.35	4.78	3.39	3.14	3.81	3.6	3	5.36	4.29	4.16	2.97	3.37	3	2.47	5.2	3.5	4.77	4.68
887	GSONMT00060949001	leucine-rich repeat neuronal protein 1-like	3.77415	0.00104458	0.0332616	0.392824	1.31296	0.626902	1.56	1.22	1.36	1.68	1.65	1.58	1.97	2.2	1.44	1.15	1.47	1.56	1.8	1.46	2.17	1.62	1.32	1.52	1.48	0.96	1.36	1.67	1.93	2.7
888	GSONMT00003077001	leucine-rich repeat-containing partial	3.67463	0.00132915	0.0384109	0.50481	1.41894	0.616711	2.09	4.16	4.77	4.27	4.89	5.62	6.44	6.85	3.83	4.17	4.72	6.49	4.59	4.19	6.84	5.06	3.13	3.82	2.98	3.83	4.63	5.14	6.69	6.13
889	GSONMT00066438001	leucine-rich repeat-containing protein 15	-3.55029	0.0017938	0.046282	-0.577916	0.669931	-0.603528	6.79	5.5	3.66	3.61	4.02	3.08	3.56	3.57	3.64	4.54	4.79	2.96	4.75	1.82	3.61	2.57	5.16	6.19	4.53	3.91	2.22	2.28	3.91	2.14
890	GSONMT00045892001	leucine-rich repeat-containing protein 16b	-3.75101	0.00110486	0.0341726	-0.493545	0.710278	-0.62456	1.97	3.95	3.05	4.54	2.28	2.18	2.63	3.57	3.18	3.06	4.65	4.63	2.58	2.85	3.19	2.25	4.47	4.37	3.03	3.23	2.52	2.14	1.92	2.79
891	GSONMT00000330001	leucine-rich repeat-containing protein 49-like	4.61506	0.00013432	0.00867863	0.686428	1.60929	0.701358	1.04	1.56	1.29	1.4	1.71	2.21	1.85	2.21	1.07	1.25	1.2	1.74	1.82	2.12	1.69	2.04	0.88	0.85	0.53	1.19	1.67	1.23	1.78	1.55
892	GSONMT00064787001	leucine-rich repeat-containing protein 8a-like	-5.26819	2.75876e-05	0.00306723	-0.435286	0.739547	-0.746875	5.9	4.74	4.19	4.15	4.45	4.12	4.28	4.52	5.94	4.51	4.91	4.63	3.14	3.48	3.49	2.93	5.8	4.97	5.93	5.58	4.07	3.24	4.03	3.59
893	GSONMT00058334001	leucine-rich repeat-containing protein 8d-like	-4.41707	0.000217814	0.0120796	-0.308011	0.807755	-0.685575	13.08	11.73	13.39	12.74	11.99	9.74	10.62	11.34	12.2	12.5	15.39	13.44	10.07	12.36	10.7	11.3	11.65	13.31	15.58	18.53	9.58	10.28	13.23	10.34
894	GSONMT00081467001	leucine-rich repeats and immunoglobulin-like domains protein 2-like isoform x1	-3.62721	0.0014904	0.0413768	-0.285481	0.820468	-0.611743	10.97	7.97	6.68	7.58	7.98	6.69	6.14	6.87	10.45	9.26	7.52	7.27	7.02	7.74	7.86	7.3	10.59	10.06	9.14	10.02	7.3	7.73	7.87	6.82
895	GSONMT00076154001	leucine--trna cytoplasmic-like	-4.08572	0.000489355	0.0207809	-0.322697	0.799573	-0.656828	35.13	35.63	40.09	30.41	26.07	26.7	28.61	33.29	26.49	31.26	38.32	38.22	25.74	25.75	22.44	32.47	30.31	37.49	33.46	29.38	26.93	22.3	31.99	22.95
896	GSONMT00076155001	leucine--trna cytoplasmic-like	-3.58931	0.001633	0.0438326	-0.237816	0.848028	-0.60772	14.21	10.79	14.83	12.44	13.37	13.3	10.41	12.11	12.35	12.85	13.41	14.78	10.31	12.74	9.95	11.08	13.06	14.58	14.44	15.62	11.08	11.85	13.11	9.46
897	GSONMT00081563001	leukemia inhibitory factor receptor-like	-4.57082	0.00014963	0.00941963	-0.963494	0.512813	-0.697917	8.92	5.33	3.7	4.35	3.54	3.15	3.47	2.43	6.8	8.04	7.47	2.84	4.99	3.71	3.48	2.91	8.11	8.2	12.35	10.57	3.71	5.41	2.23	3.23
898	GSONMT00024746001	leukocyte cell-derived chemotaxin 2 precursor	-5.99497	4.93081e-06	0.0010209	-8.90269	0.00208941	-0.787588	21.31	7.87	3.16	33.75	2.17	0	0.57	0.2	6.07	26.28	38.95	12.38	0	6.13	0.18	0	15.55	24.81	98.04	62.13	0.2	0	0.41	0
899	GSONMT00065856001	leukocyte cell-derived chemotaxin 2 precursor	-6.35861	2.12779e-06	0.000640563	-3.08075	0.118196	-0.804746	919.93	569.92	2449	4474.5	555.46	207.39	169.51	154.06	407.89	440.62	5612	1647.6	277	367.19	100.65	85.56	1028.3	1061.6	6697.7	4968.5	184.71	321.8	108.03	152.38
900	GSONMT00037629001	leukocyte surface antigen cd53	-3.6788	0.00131584	0.0381581	-0.69031	0.619721	-0.617144	22.51	32.81	46.02	51.59	19.44	15.46	24.22	25.97	21.69	22.38	50.75	34.92	22.09	20.78	19.6	20.01	21.18	21.08	51.49	63.77	18.18	21.18	25.81	20.98
901	GSONMT00079981001	lim domain and actin-binding protein 1-like isoform x1	-5.74669	8.82724e-06	0.0015219	-0.926487	0.526138	-0.774711	42.05	23.39	14.53	17.89	13.88	10.91	10.64	11.51	17.46	20.5	23.47	11.47	16.54	9.9	11.27	10.79	28.45	26.81	30.47	30.77	12.04	12.86	12.13	11.43
902	GSONMT00057414001	lim domain only protein 7-like isoform x3	3.66416	0.00136323	0.0390807	0.335828	1.2621	0.61562	32.26	44.45	29.3	35.05	40.59	43.84	40.3	33.95	24.44	26.84	24.23	32.74	32.51	30.94	33.46	37.58	22.99	32.07	26.8	28.21	42.5	41.55	38.01	33.76
903	GSONMT00066390001	lipid phosphate phosphohydrolase 1-like	-7.31089	2.54641e-07	0.00021183	-1.35578	0.390724	-0.841673	46.79	33.36	22.57	27.86	21.28	8.5	13.17	13.79	24.43	38.28	39.39	23.48	27.52	9.98	14.82	14.19	49.69	34.67	49.28	51.88	10.48	11.72	16.07	12.64
904	GSONMT00019922001	lipocalin	4.27867	0.000305465	0.0150424	0.659792	1.57985	0.673936	213.55	298.44	197.99	223.91	253.57	216.89	400.76	356.03	219.67	218.27	186.88	215.67	262.38	282.59	370.25	328.85	209.93	188.42	121.11	88.15	262.99	260.08	311.79	368.98
905	GSONMT00070414001	lipopolysaccharide-induced tumor necrosis factor-alpha factor homolog	-3.50765	0.00198729	0.0495011	-0.256609	0.837053	-0.598889	139.22	124.27	92.5	115.95	100.52	80.98	108.73	91.58	92.44	96.83	106.96	84.27	93.65	80.48	90.16	88.11	106.18	112.53	119.24	121.76	82.14	95.66	98.41	81.88
906	GSONMT00027316001	loc100006972 protein	3.90716	0.000756164	0.0269456	1.02397	2.03351	0.640037	7.39	9.19	28.83	22.9	31.49	18.4	28.9	26.94	11.67	13.58	13.5	23.33	12.12	29.2	21.45	28.01	5.97	6.79	5.27	9.8	18.72	18.07	24.93	28.96
907	GSONMT00026865001	loc100007493 protein	-5.34126	2.31507e-05	0.00272342	-0.752938	0.593394	-0.751403	4.47	2.81	2.41	3.25	2.36	1.88	1.96	2.03	1.98	2.99	4.1	2.99	1.92	1.63	2.26	1.84	4.23	2.2	3.23	3.27	1.11	1.27	1.93	2.14
908	GSONMT00000323001	loc407656 protein	3.53419	0.00186459	0.0475695	0.449089	1.36518	0.601783	8.12	13.2	7.38	13.03	18.31	13.38	16.38	16.43	8.93	10.41	9.59	11.66	9.16	15.84	15.17	12.62	8.43	6.84	10.4	11.78	11.52	13.23	11.34	10.02
909	GSONMT00046123001	long-chain-fatty-acid-- ligase 6-like	-4.1796	0.000389116	0.0177021	-0.320686	0.800689	-0.665283	18.23	13.9	16.59	18.2	10.97	10.48	15.01	14.37	12.49	13.08	17.77	15.65	12.87	11.11	11.37	13.93	15.59	12.25	16.07	16.38	12.93	11.1	12.65	11.9
910	GSONMT00058124001	low quality protein: atp-binding cassette sub-family f member 3-like	-4.69547	0.00011041	0.00766536	-0.544943	0.685419	-0.707487	10.34	8.22	12.99	8.79	7.57	7.53	6.11	7.41	9.05	11.76	15.41	14.68	7.71	7.18	7.35	9.59	9.68	11.17	11.04	13.05	7.2	8.43	11.62	5.51
911	GSONMT00080507001	low quality protein: cullin-9-like	-3.8168	0.000941882	0.0311188	-0.274027	0.827008	-0.631174	8.82	6.89	6.79	8.1	7.66	7.43	5.8	6.74	8.44	7.5	9.13	7.89	6.55	8.06	6.66	6.73	8.97	8.45	10.51	10.46	6.86	7.66	7.69	6.11
912	GSONMT00051847001	low quality protein: glutathione peroxidase 3	-6.01724	4.68139e-06	0.00100447	-0.676971	0.625477	-0.788695	179.79	155.37	201.52	244.97	113.12	83.82	130.11	135.15	136.17	132.12	238.49	161.02	122.21	114.03	115.38	112.16	153.2	143.34	243.56	238.63	108.96	102.73	116.75	110.95
913	GSONMT00035778001	low quality protein: glutathione peroxidase 3-like	-4.46643	0.000193068	0.0112426	-0.956892	0.515166	-0.689604	69.32	68.98	68.25	143.61	46.65	28.6	46.7	43.17	40.49	59.31	119.88	53.89	43	46.17	38.43	30.67	63.79	56.75	176.48	130.22	34.32	30.99	61.72	51.16
914	GSONMT00051848001	low quality protein: glutathione peroxidase 3-like	-3.62113	0.00151245	0.0416662	-0.645127	0.639436	-0.6111	22.32	22.71	22.3	31.48	12.21	15.79	20.19	17.97	12.98	14.61	29.64	31.51	13.75	17.15	13.74	14.98	21.15	15.96	38.48	42.47	10.07	13.81	19.01	18.1
915	GSONMT00059695001	low quality protein: l-fucose kinase	3.82784	0.000916969	0.0306215	0.387855	1.30845	0.63227	2.04	1.84	2.39	2.22	2.62	3.2	2.91	2.5	2.01	1.52	2.05	2.63	2.33	3.72	1.8	3.12	2.22	1.79	1.84	1.93	2.32	2.31	3.04	2.41
916	GSONMT00017843001	low quality protein: migration and invasion enhancer 1-like	3.92556	0.000723052	0.0262741	0.510792	1.42483	0.641812	14.28	19.89	15.4	24.14	15.96	20.15	29.78	22.87	19.27	17.59	12.41	15.79	22.63	19.25	33.27	31.09	15.06	13.76	14.42	12.04	16.99	18.86	21.88	25.53
917	GSONMT00040356001	low quality protein: probable g-protein coupled receptor 112	3.97019	0.000648595	0.024469	0.860805	1.81605	0.646072	0.35	0.56	0.45	0.88	1.08	0.85	0.9	0.96	0.25	0.3	0.63	0.46	0.49	0.73	0.86	0.91	0.77	0.2	0.57	0.76	0.88	0.9	1.16	0.71
918	GSONMT00001673001	low quality protein: prolargin	3.9069	0.000756638	0.0269456	0.394147	1.31417	0.640013	38.9	72.53	70.56	63.56	80.29	71.16	71.58	85.47	68.25	60.1	62.28	79.69	73.75	60.19	88.85	79.41	50.29	63.11	45.9	56.65	73.18	79.93	93.52	94.19
919	GSONMT00044926001	low quality protein: prolargin	4.21949	0.00035299	0.0165934	0.510433	1.42448	0.668799	16.11	29.65	33.75	24.74	32.04	33.26	33.24	34.45	23.46	23.23	26.3	31.96	27.23	28.42	32.35	31.7	17.69	26.28	14.85	18.27	37.99	33.24	40.57	32.42
920	GSONMT00004853001	low quality protein: selenoprotein p	4.44519	0.000203354	0.0116317	0.595054	1.51053	0.687878	328.49	592.12	583.92	755.22	606.8	544.97	938.46	779.68	433.54	488.09	462.72	513.11	532.87	571.06	877.01	775.1	371.72	333.07	375.77	439.3	654.54	620.15	673.81	907.85
921	GSONMT00059097001	low-density lipoprotein receptor 1-like	3.59945	0.00159358	0.0432363	0.755796	1.68856	0.608801	2.57	9.41	7.76	14.51	11.49	12.38	12.03	11.65	8.69	4.88	8.62	6.68	10.01	10.44	10.65	11.99	4.73	4.65	10.72	11.09	13.37	17.43	11.52	13.08
922	GSONMT00076876001	low-density lipoprotein receptor-related protein 1b	3.78137	0.00102644	0.0328864	0.38195	1.3031	0.62763	1.52	1.77	1.29	1.51	1.47	1.76	1.92	1.74	1.62	1.22	0.93	1.51	1.25	1.74	1.99	1.8	1.07	1.17	1.48	0.97	1.78	1.82	1.68	1.71
923	GSONMT00011534001	lrr and pyd domains-containing protein 14-like	-3.69223	0.0012738	0.037462	-0.750779	0.594283	-0.618536	4.9	3.46	2.78	3.83	3.38	2.73	2.11	2.39	3.31	2.47	5.08	2.76	1.66	2.54	2.42	2.64	6.84	6.49	6.84	7.27	1.89	2.24	3.72	4.49
924	GSONMT00075506001	lrr and pyd domains-containing protein 1-like	-5.6549	1.09654e-05	0.00171417	-0.669138	0.628882	-0.769692	28.67	22.19	31.16	22.28	14.92	14.95	17.45	15.65	15.28	23.64	33.38	24.63	21.47	13.93	19.51	14.35	33.04	25.98	34.54	34.77	17	16.38	20.95	17.39
925	GSONMT00014072001	lrr and pyd domains-containing protein 3 isoform x3	-5.50441	1.56768e-05	0.00211589	-0.612585	0.654024	-0.761143	1.86	1.71	1.57	1.9	1.73	0.84	1.53	1.14	1.91	1.79	2.12	2.19	1.21	1.18	1.47	1.16	1.93	1.59	2.34	3.11	1.18	1.52	1.41	1.32
926	GSONMT00025010001	l-serine dehydratase l-threonine deaminase-like	-10.4339	5.54305e-10	8.27278e-06	-4.29494	0.050944	-0.912079	57.53	28.31	35.01	41.18	1.99	1.49	1.01	0.87	18.12	37.16	85.49	32.79	22.82	2.79	1.53	2.15	50.5	37.25	80.39	98.88	2.34	4.95	1.8	1.78
927	GSONMT00021172001	lumican precursor	3.73038	0.00116146	0.0352715	0.446026	1.36228	0.622459	103.08	167.36	204.94	169.88	213.79	231.04	224.52	239.03	185.65	174.29	207.44	265.48	208.62	220.98	269.86	238.8	135.76	166.91	119.79	148.52	175.2	187.26	262.88	259.51
928	GSONMT00030329001	lymphocyte antigen 75	-4.04241	0.00054389	0.0220829	-0.512144	0.70118	-0.652842	15.44	7.76	5.21	7.22	6.1	5.66	5.77	6.1	6.33	9.01	8.18	6.04	5.95	6.23	5.82	6.04	11.68	9.65	9.33	9.87	5.71	5.88	6.57	5.33
929	GSONMT00005177001	lymphocyte cytosolic protein 2	-4.29908	0.0002906	0.0146037	-0.380019	0.768427	-0.675685	7.96	9.12	11.59	10.38	6.65	6.29	6.44	8.09	7.29	7.28	9.6	8.69	7.14	7.76	6.01	6.03	7.21	6.82	9.74	9.32	5.55	7.78	7.04	5.5
930	GSONMT00078875001	lysine-specific demethylase 2b-like	-3.78968	0.00100597	0.032589	-0.470442	0.721743	-0.628464	4.97	2.78	3.4	3.71	3.47	2.86	2.5	2.95	3.88	2.92	4.97	3.44	1.84	2.58	2.37	3.58	4.16	3.36	5.09	5.6	2.72	3.12	3.41	3.15
931	GSONMT00013326001	lysine-specific demethylase 4a-like	-4.12636	0.00044314	0.01915	-0.310697	0.806252	-0.660519	14	12.2	9.42	10.3	10.12	8.34	8.24	9.17	13.17	11.27	10.99	9.69	12.63	10.91	8.62	8.76	12.49	12.41	10.66	12.93	9.75	9.08	8.29	8.67
932	GSONMT00021196001	lysine-specific demethylase 6b-like	5.05555	4.6058e-05	0.00442394	0.397264	1.31701	0.733084	9.05	8.12	8.69	10.67	10.37	14.15	11.37	11.36	10.01	8.78	7.95	8.62	8.26	12.07	9.85	10.97	7.43	7.65	7.1	6.53	10.41	10.95	11.42	11.08
933	GSONMT00042062001	lysophosphatidic acid phosphatase type 6	-4.37414	0.000241904	0.012953	-0.400611	0.757538	-0.682019	24.62	24.69	17.29	16.88	17.81	17.02	15.32	17.69	16.74	21.56	21.65	17.35	19.51	15.86	13.33	14.53	23.97	22.71	21.85	18.14	13.39	13.96	17.65	11.41
934	GSONMT00026302001	lysophosphatidic acid receptor 6-like	-3.91617	0.000739758	0.026714	-0.36272	0.777697	-0.640908	17.07	11	15.96	17.01	12.45	12.1	11.85	13.76	12.7	13.25	16.35	16.23	11.24	11.65	12.96	11.59	17.23	11.49	20.2	22.32	11.5	12.43	11.94	12.06
935	GSONMT00068107001	lysosomal-associated transmembrane protein 4a	-6.59711	1.23678e-06	0.000488268	-0.471364	0.721282	-0.815006	124.88	101.45	78.78	81.21	76.25	58.19	63.48	65.78	75.53	96.73	83.42	77.58	70.66	61.6	73.6	66.3	99.85	93.72	90.67	102.86	57.27	67.63	63.92	68.07
936	GSONMT00005930001	lysosome membrane protein 2-like isoform x2	3.80495	0.000969381	0.0318018	0.798915	1.73979	0.629992	5.52	6.54	8.22	10.1	11.52	5.76	13.28	13.03	4.52	4.8	4.61	6.38	4.08	14.15	10.1	12.51	3.09	3.48	6.54	5.54	7.4	8.87	11.38	9.16
937	GSONMT00044153001	lysosome-associated membrane glycoprotein 1-like	-4.67934	0.000114837	0.00786715	-0.358094	0.780195	-0.70627	327.63	245.68	226.92	261.89	209.27	227.19	195.01	198.65	180	269.97	264.7	235.95	226.18	178.94	206.11	207.27	277.47	224.41	304.13	305.33	179.33	178.55	207.9	201.43
938	GSONMT00049053001	macrophage myristoylated alanine-rich c kinase-like protein	-4.85972	7.40365e-05	0.00589571	-1.0973	0.467391	-0.719529	51.13	22.22	20.77	46.34	12.73	16.75	22.64	16.7	19.96	29.24	48.71	24.4	23.08	14.36	14.6	16.93	68.22	27.37	64.41	60.03	16.69	9.98	24.25	22.31
939	GSONMT00081595001	macrophage-stimulating protein receptor-like isoform x1	-3.83592	0.000899151	0.0303089	-0.396153	0.759882	-0.63307	15.92	9.67	9.02	11.73	10.34	8.57	10.26	8.2	10.04	8.93	10.36	8.69	7.24	7.94	8.18	8.23	13.63	12.25	15.45	13.73	9.45	9.02	9.64	7.28
940	GSONMT00077772001	mad2l1-binding protein	-3.72495	0.00117682	0.0355526	-0.374655	0.77129	-0.621904	5.15	2.6	4.42	3.26	3.34	3.4	3.38	3.27	3.55	4.98	4.94	4.08	3.18	3.39	2.59	3.29	4.81	4.29	4.22	4.13	3.47	3.27	3.69	2.27
941	GSONMT00034830001	major histocompatibility complex class i-related gene	-4.16656	0.00040171	0.0180634	-1.56889	0.337067	-0.664123	0.45	0.61	0.5	1.02	0.16	0.45	0.23	0.47	0.5	1.42	3.41	0.68	0.42	0.44	0.66	0.27	1.67	1.16	3.67	2.79	0.9	0.37	0.24	0.48
942	GSONMT00074967001	malignant fibrous histiocytoma-amplified sequence 1 homolog	-7.43076	1.96571e-07	0.000179554	-1.13911	0.454039	-0.845627	7.52	4.51	3.23	2.56	1.83	1.81	2.07	2.03	2.95	4.98	4.01	4.29	2.74	1.54	1.99	2.33	5.98	3.87	4.31	4.34	1.51	1.43	2.67	1.5
943	GSONMT00019072001	manganese-dependent adp-ribose cdp-alcohol diphosphatase-like	-4.6618	0.000119853	0.00812714	-1.02268	0.492203	-0.70494	1.58	2.48	2.39	2.14	1.63	0.41	1.83	1.72	2.1	2.92	2.33	3.45	2.1	0.76	1.36	1.45	3.12	2.91	2.28	2.46	0.89	1.86	1.16	0.8
944	GSONMT00009098001	mannan-binding lectin serine protease 1-like	5.82901	7.27199e-06	0.0013608	0.872323	1.83061	0.779092	6.72	6.38	8.07	8.17	11.79	8.02	13.24	15.28	5.31	7.25	5.43	9.6	6.52	13.08	11.87	13.39	6.61	5.59	5.5	3.9	15.86	9.99	10.66	14.54
945	GSONMT00050956001	mannose-binding protein c precursor	-3.93144	0.000712778	0.0260505	-1.0598	0.479698	-0.642376	111.37	157.36	165.39	131.17	71.24	36.93	119.03	74.65	65.67	66.12	258.44	168.58	43.59	46.02	70.69	60.81	88.06	79.31	214.54	244.5	34.81	74.49	136.69	54.75
946	GSONMT00024272001	mannosyl-oligosaccharide -alpha-mannosidase ic	-3.57586	0.00168674	0.0443686	-0.493318	0.710389	-0.606281	17.07	21.74	23.5	34.14	21.27	15.08	17.37	18.56	17.44	16.77	34.16	22.02	16.84	17.98	14.14	16.73	17.87	18.91	36.25	32.18	12.54	16.67	17.68	15.58
947	GSONMT00014081001	mannosyl-oligosaccharide glucosidase-like	-5.06659	4.4845e-05	0.00433424	-0.533441	0.690905	-0.733824	9.48	10.01	11.05	8.75	7.29	6.64	7.59	7.63	6.45	7.32	12.76	12.1	6.85	7.6	5.91	6.18	9.3	8.94	12.5	12.42	5.63	6.36	8.59	6.23
948	GSONMT00043190001	map kinase-activated protein kinase 2	-3.94991	0.000681438	0.0252623	-0.485251	0.714373	-0.644144	36.17	20.87	18.74	27.68	24.66	21.19	17.39	18.83	34.58	31	22.58	20.46	22.5	21.22	20.34	17.68	36.28	41.06	30.49	38.74	22.2	21.42	23.01	18.75
949	GSONMT00073071001	map kinase-interacting serine threonine-protein kinase 1-like	-5.9071	6.05465e-06	0.00118015	-1.17767	0.442066	-0.783144	10.84	7.87	5.97	7.33	8.72	5.17	3.73	3.68	9.79	11.75	10.53	6.45	4.67	4.69	4.04	5.19	17.77	11.52	18.73	18.46	3.26	5.89	5.56	3.79
950	GSONMT00079724001	map7 domain-containing protein 1-like isoform x4	5.42463	1.89638e-05	0.00236844	0.321421	1.24956	0.756443	10.44	10.86	11.93	11.98	13.76	16.46	13.8	14.25	15.57	12.06	10.89	13.47	12.14	16.03	15.94	16.09	11.45	11.72	10.81	11.82	14.19	14.57	14.95	16.14
951	GSONMT00004097001	map7 domain-containing protein 2	4.94239	6.05762e-05	0.00527466	0.77055	1.70592	0.725355	2.61	2.62	4.48	3.78	4.24	3.4	6.45	4.51	2.57	2.43	3.21	4.24	3.88	4.68	5.32	4.85	2.13	1.55	1.65	2.35	4.5	4.12	4.12	5.1
952	GSONMT00021397001	marvel domain-containing protein 3-like	3.8608	0.00084641	0.0291211	0.223853	1.16785	0.635521	21.3	22.72	16.19	18.71	21.52	23.97	24.22	20.77	18.38	19.86	16.53	19.13	19.79	20.76	25.77	20.76	16.48	16.6	17.94	18.98	22.25	20.1	20.48	19.42
953	GSONMT00032945001	matrix metalloproteinase 9	-6.43205	1.79908e-06	0.000575519	-2.59134	0.165932	-0.807985	111.12	40.68	7.54	28.57	18.71	4.42	6.21	7.89	18.43	42.17	55.92	16.05	10.95	6.3	9.71	6.04	67.8	50.48	87.96	111.63	2.51	4.44	7.2	7.56
954	GSONMT00029656001	matrix metalloproteinase 9	-6.61167	1.19675e-06	0.0004765	-2.25252	0.209857	-0.815608	407.36	215.95	53.3	148.58	64.97	26.94	44.44	47.85	90.49	194.64	202.72	72.87	100.6	25.76	53.77	41.44	274.75	283.59	286.81	377	21.32	17.24	33.71	41.84
955	GSONMT00062737001	matrix metalloproteinase 9	-4.6509	0.000123079	0.00826175	-1.51667	0.349491	-0.704109	59	91.66	56.2	89.47	47.43	12.78	16.4	25.65	53.43	60.3	72.85	23.49	42.09	73.58	14.18	13.94	58.52	82.72	71.33	79.58	27.52	32.89	16.3	5.94
956	GSONMT00061508001	matrix metalloproteinase-14-like	-4.47137	0.000190755	0.0111358	-0.755042	0.592529	-0.690003	12.13	10.24	12.12	13.5	10.2	9.05	11.02	10.6	11.05	10.82	20.31	15.26	7.03	6.96	9.56	9.04	13.15	11.98	25.62	29.39	6.16	6.7	10.99	8.09
957	GSONMT00012317001	matrix metalloproteinase-19-like	-5.55007	1.40624e-05	0.00197318	-1.46154	0.363105	-0.76378	36.56	20.81	8.51	9.4	7.35	4.91	6.89	6.87	13.84	26.4	15.18	9.38	14.74	5.11	6.35	5.39	38.24	37.41	19.96	24.49	5.09	7.57	9.3	7.37
958	GSONMT00000478001	matrix-remodeling-associated protein 5	4.20381	0.000366766	0.0170177	1.06638	2.09417	0.667423	0.23	0.22	0.49	0.39	0.39	0.69	0.7	0.59	0.38	0.18	0.25	0.46	0.42	0.33	0.55	0.55	0.25	0.17	0.07	0.26	0.37	0.46	0.58	0.91
959	GSONMT00002654001	mediator of rna polymerase ii transcription subunit 13-like	-3.87114	0.000825388	0.0286294	-0.343307	0.788232	-0.636535	3.67	3.28	2.89	3.51	2.85	3.19	2.4	2.48	4.54	4.24	2.73	3.33	2.59	3.29	3.43	3	4.09	4.92	3.62	3.95	3.08	2.95	3.23	2.54
960	GSONMT00044689001	mediator of rna polymerase ii transcription subunit 14-like	-4.37857	0.0002393	0.0128431	-0.404746	0.755369	-0.682389	27.57	16.55	21.38	20.09	12.61	11.65	14.66	16.82	17.2	15.68	21.23	22.31	16.32	17.5	14.7	16.35	16.32	18.46	16.05	17.4	14.63	12.23	13.74	11.89
961	GSONMT00014971001	membrane-bound o-acyltransferase domain-containing protein 2-like	-6.44138	1.76118e-06	0.000575519	-0.992055	0.502761	-0.808391	18.63	12.77	12.96	11.98	10.18	7.24	6.62	7.58	10.9	11.92	22.59	10.62	11.38	7.34	8.59	6.28	15.82	14.54	25.77	24.08	5.86	7.73	8.17	6.95
962	GSONMT00033405001	membrane-bound o-acyltransferase domain-containing protein 2-like	-4.42923	0.000211438	0.0118617	-0.302715	0.810725	-0.686574	12.02	13.28	10.67	12.41	11.49	11.24	11	10.59	15.16	15.8	12.7	11.77	11.48	13.6	10.85	10.53	13.78	16.91	16.52	13.91	10.49	11.04	10.63	9.89
963	GSONMT00028491001	membrane-spanning 4-domains subfamily a member 12-like	4.11103	0.000460037	0.0197156	0.397667	1.31738	0.659133	25.48	32.5	39.75	40.14	36.87	40.41	46.64	44.31	26.64	27.28	34.56	31.16	32.86	32.53	37.97	34.52	22.92	23.01	33.48	26.52	42.83	36.07	43.21	45.94
964	GSONMT00040822001	membrane-spanning 4-domains subfamily a member 4a	4.04147	0.00054514	0.0220829	0.537932	1.45189	0.652755	22.74	39.61	45.64	44.43	43.49	35.74	59.09	49.58	28.81	29.36	35.72	37.15	42.64	33.7	53.46	44.71	25.29	23	25.31	22.67	42.37	34.96	47.61	54.43
965	GSONMT00045043001	membrane-spanning 4-domains subfamily a member 4a	3.76736	0.00106193	0.0335716	0.680253	1.60242	0.626217	18.84	25.52	31.59	37.12	30.07	28.19	39.67	39.12	15.16	20.74	26.83	24.16	30.03	28.21	40.43	30.07	13.62	10.75	14.23	12.1	27.86	22.51	30.33	32.22
966	GSONMT00052915001	membrane-spanning 4-domains subfamily a member 8a	-3.69541	0.00126403	0.0372688	-0.320936	0.80055	-0.618865	212.07	201.17	203.41	166.61	181.17	131.87	161.22	150.12	134.65	202.69	217.18	184.15	198.22	134.33	142.3	151.98	178.3	177.48	256.94	234.18	145.47	155.45	177.62	155.68
967	GSONMT00062707001	mesencephalic astrocyte-derived neurotrophic factor-like	-5.41236	1.9528e-05	0.00241303	-1.07257	0.47547	-0.75571	65.47	60.01	89.3	71.89	39.92	29.64	38.82	44.14	45.08	34.01	101.25	84.94	30.01	41.2	35.19	24.07	59.57	73.9	148.85	133.34	39.51	34.08	51.61	26.29
968	GSONMT00009523001	mesencephalic astrocyte-derived neurotrophic factor-like	-4.03568	0.000552899	0.0223208	-1.02412	0.491711	-0.652217	37.31	37.7	57.08	65.52	25.88	17.88	35.8	38.53	27.02	22.73	112.08	86.46	23.71	23.71	26.9	20.74	38.48	34.14	103.53	93.09	18.62	24.28	38.99	22.44
969	GSONMT00023519001	metal transporter cnnm4-like isoform x2	4.85818	7.43142e-05	0.00589766	1.30598	2.47251	0.719419	0.63	1.02	1.71	1.46	1.79	2.23	2.88	3.34	1.17	0.47	1.39	2.87	1.27	2.24	2.43	2.63	0.8	0.34	0.68	0.72	2.23	2.19	2.99	2.4
970	GSONMT00013234001	metalloproteinase inhibitor 2 precursor	-3.99594	0.000609144	0.0237411	-0.802498	0.573356	-0.648504	26.29	45	64.05	72.88	48.54	23.68	34.21	37.51	49.41	36.86	83.24	47.56	29.09	47.04	27.19	26.63	38.44	74.3	91.66	102.35	25.74	34.09	39.97	26.27
971	GSONMT00031041001	metalloproteinase inhibitor 2 precursor	-4.31853	0.000277112	0.0141394	-0.739616	0.598899	-0.677341	111.48	140.22	114.84	146.35	116.05	78.47	105.73	108.94	116	131.67	183.64	116.43	97.41	81.19	106.52	95.43	179.75	218.68	326.46	312.32	73.8	93.27	121.14	104.13
972	GSONMT00072306001	metalloreductase steap4	-6.0914	3.93988e-06	0.000899702	-2.82071	0.141541	-0.792327	105.39	61.84	10.27	38.87	20.72	4.67	6.1	4.71	26.85	69.27	67.13	15.62	36.32	18.69	3.29	4.91	102.06	70.75	145.51	123.44	6.24	4.75	7.94	5.93
973	GSONMT00030046001	metalloreductase steap4-like	-3.80263	0.000974846	0.0318924	-5.4428	0.0229908	-0.629761	7.73	4.56	0.46	3.24	1.52	0.62	0.21	0	2.07	2.2	5.41	0.47	2.3	1.68	0	0.49	6.78	5.73	10.57	6.19	0	0.2	0.45	0
974	GSONMT00072304001	metalloreductase steap4-like	-5.59214	1.27248e-05	0.00185246	-2.79335	0.14425	-0.766176	133.45	83.96	14.47	47.75	29.8	5.27	6.29	7.03	35.08	72.69	81.24	13.29	41.06	33.58	3.4	5.51	132.6	89.03	220.8	144.26	8.59	7.43	6.83	8.32
975	GSONMT00003405001	methionine synthase reductase	-5.09364	4.2008e-05	0.0041373	-0.931307	0.524383	-0.735624	9	4.97	3.03	6.06	3.96	3.51	2.74	3.63	5.56	5.01	6.55	4.54	2.76	4.4	2.42	3.24	6.44	9.42	11.7	9.15	2.94	4.73	4.06	2.57
976	GSONMT00003406001	methionine synthase reductase-like isoform x2	-5.1135	4.00413e-05	0.00401145	-0.801512	0.573748	-0.736936	47.81	37.17	21.29	28.26	25.47	14.09	16.67	19.89	30.16	30.56	33	16.7	21.39	18.85	18.34	21.41	42.26	47.04	43.85	44.47	20.19	25.36	18.32	15.16
977	GSONMT00075776001	methylmalonate-semialdehyde dehydrogenase	3.89726	0.000774607	0.0272958	0.600804	1.51656	0.639078	21.72	20.76	18.08	19.66	23.85	21.54	42.97	39.72	16.06	21.22	17.4	30.26	21.8	25.69	31.35	32.59	18.85	11.47	15.34	15.1	31.04	17.16	36.05	22.13
978	GSONMT00074602001	methyltransferase-like protein 2-a-like	-4.29106	0.000296352	0.0147593	-0.377033	0.770019	-0.674999	7.75	7.23	4.99	5.35	5.37	5.27	5.62	4.37	5.41	6.4	5.52	5.51	4.42	4.77	4.41	3.47	4.58	5.53	5.85	6.42	4.76	3.9	4.16	3.76
979	GSONMT00014633001	mhc class i alpha partial	-3.74498	0.0011211	0.0343822	-0.461512	0.726225	-0.623948	25.93	26.96	26.47	26.91	26.4	17.64	25.37	29.12	20.96	25.47	37.84	35.48	16.64	21.77	19.36	21.28	32.15	28.59	41.39	45.12	19.61	19.67	29.56	22.52
980	GSONMT00024492001	mhc class ii antigen alpha chain	-3.86193	0.000844092	0.0290843	-1.16648	0.445506	-0.635632	1.29	1.49	3.71	3	1.12	0.64	1.41	0.56	2.97	1.77	6.55	2.42	1.43	2.23	1.15	0.76	1.26	1.54	2.84	5.94	0.7	1.68	2.09	0.92
981	GSONMT00045963001	microfibril-associated glycoprotein 4-like	-4.03991	0.000547223	0.022148	-6.35838	0.0121882	-0.65261	14.31	7.76	2.5	10.45	2.33	0	0	0	3.31	7.47	8.86	2.1	9.92	1.29	0.73	0	19.48	20.97	41.65	41.36	0.4	0.36	1.61	2
982	GSONMT00010354001	microfibril-associated glycoprotein 4-like	-5.16391	3.54564e-05	0.00368821	-5.31371	0.0251429	-0.740229	30.43	30.94	10.3	17.72	2.89	0.69	0.47	0.48	15.59	17.67	49.88	5.47	12.79	3.47	1.12	0	49.7	38.42	102.04	78.43	0.25	2.03	0.75	1.48
983	GSONMT00021096001	microfibril-associated glycoprotein 4-like	-7.15457	3.57901e-07	0.000262675	-2.93955	0.130349	-0.836304	35.73	23.82	19.91	26.73	23.2	2.56	2.41	3.84	22.83	25.14	40.81	10.38	11.22	8.73	2.15	1.94	50.92	37.73	110.64	51.95	5.77	2.88	1.99	3.94
984	GSONMT00069973001	microfibrillar-associated protein 2 precursor	4.00102	0.000601647	0.0236721	0.498255	1.4125	0.648981	112.98	172.62	155.75	120.74	162.36	167.93	195.29	203.89	111.52	142.28	144.36	199.48	171.38	161.52	186.88	190.15	103.62	123.54	77.35	88.62	153.61	149.07	224.87	168.68
985	GSONMT00021947001	mineralocorticoid receptor	3.53193	0.00187474	0.047724	0.566526	1.48095	0.601537	5.89	5.16	6.47	5.56	6.51	10.67	10.14	12.1	7.42	3.68	4.55	7.31	4.45	10.33	5.21	7.08	4.37	4.92	4.44	5.73	8.7	6.11	10.62	7.41
986	GSONMT00058947001	mip18 family protein fam96a	-3.88668	0.000794793	0.0278387	-0.280497	0.823307	-0.63805	48.78	46.28	49.68	38.73	43.57	33.81	42.37	39.24	39.04	43.77	56.37	43.57	41.54	40.21	33.94	35.37	37.43	37.79	46.74	48.52	31.21	33.98	32.05	33.98
987	GSONMT00045313001	mitochondrial fission factor isoform x2	-3.91582	0.00074039	0.026714	-0.284141	0.82123	-0.640874	16.22	13.84	15.09	15.38	11.14	10.9	13.14	15.27	12.31	12.38	15.89	18.67	12.8	10.67	11.14	12.65	14.4	12.92	12.95	13.09	10.73	9.86	12.21	11.54
988	GSONMT00050764001	mitochondrial fission regulator 1	-4.16343	0.000404791	0.0180971	-0.388011	0.764182	-0.663844	8.72	7.2	6.61	7.63	5.24	4.93	5.83	7.59	6.07	6.27	7.81	7.28	4.99	5.99	5.98	6.26	9.11	7.61	10.03	7.93	4.55	5.13	7.71	6.51
989	GSONMT00052229001	mitochondrial import receptor subunit tom34	-4.52229	0.000168448	0.0102883	-0.242958	0.845011	-0.694087	37.78	37.25	40.74	42.16	32.1	24.8	34.25	35.09	33.82	34.59	38.8	36.88	31.76	29.85	29.59	31.35	32.98	36.22	35.43	36.76	28.31	29.32	37.17	32.14
990	GSONMT00019582001	mitochondrial ubiquitin ligase activator of nfkb 1	-3.98473	0.000626017	0.0240222	-0.262937	0.83339	-0.647448	6.38	7.22	9.04	9.21	7.48	6.61	6.54	7.16	7.43	8.99	7.86	6.79	5.73	6.51	6.67	7.16	8.36	8.16	8.87	8.71	5.59	6.79	8.01	6.45
991	GSONMT00043945001	mitochondrial uncoupling protein 2	-5.68695	1.01648e-05	0.00164457	-0.492901	0.710595	-0.771461	41.81	43.65	28.38	34.82	29.44	22.14	25.29	26.92	33.02	41.26	36.91	30.56	35.54	28.79	27.68	29.78	42.88	45.25	38.12	38.53	26.52	27.99	22.02	21.4
992	GSONMT00036020001	mitochondrial-like isoform x2	-6.16402	3.32968e-06	0.000803113	-0.678439	0.624841	-0.795804	34.58	22.03	23.2	21.96	13.8	13.06	14.87	15.74	17.41	17.49	25.91	14.95	15.23	12.74	12.63	13.37	29.24	20.6	26.13	25.04	11.39	14.64	17	16.31
993	GSONMT00070375001	mitogen-activated protein kinase kinase kinase 14	-4.40647	0.000223527	0.0123377	-0.395149	0.760411	-0.684702	8.58	6.53	9.39	8.86	5.48	5.74	6.42	7.09	7.71	6.28	8.32	7.05	6.09	5.67	6.76	6.41	8.2	6.58	9.04	9.41	3.98	6.22	7.27	5.89
994	GSONMT00021022001	mitogen-activated protein kinase kinase kinase 8	-5.13374	3.81319e-05	0.00386168	-1.20791	0.432896	-0.738265	3.29	1.52	2.23	1.25	0.72	0.8	1.33	1.31	0.7	1.62	2.72	1.81	0.7	0.86	1.11	0.54	1.87	1.7	4.17	2.76	0.8	0.5	0.99	0.86
995	GSONMT00069577001	mitogen-activated protein kinase kinase kinase mlt-like	-3.82384	0.000925916	0.0307513	-0.471883	0.721023	-0.631874	4.97	4.08	6.41	4.88	3.57	3.11	3.95	4.72	3.3	4.06	6.19	7.64	3.54	3.64	3.99	3.9	5.83	3.89	6.3	6.47	3.02	3.37	4.85	3.58
996	GSONMT00017465001	mitotic spindle-associated mmxd complex subunit mip18	-3.87692	0.000813886	0.0283158	-0.398689	0.758547	-0.637099	37.1	33.86	33.14	28.9	23.65	17.46	28.33	27.96	19.42	31.1	35.25	23.98	26.29	20.76	23.46	21.81	28.54	29.34	26.22	26.9	16.75	19.76	21.42	20.33
997	GSONMT00073383001	mixed lineage kinase domain-like protein	-5.16376	3.54689e-05	0.00368821	-1.39921	0.379137	-0.740219	3.91	1.23	2.9	2.56	1.53	0.8	1.68	1.04	2.73	3.21	3.99	1.28	0.89	2.62	0.91	0.47	3.13	4.11	3.97	5.33	0.94	2.08	0.86	1.07
998	GSONMT00067698001	modulator of retrovirus infection homolog	-6.23463	2.82888e-06	0.000748769	-0.712775	0.610145	-0.79911	10.94	9.44	7.44	8.62	5.11	4.74	5.36	5.82	7.69	6.73	8.94	6.76	6.49	4.25	5.43	5.12	12.8	9.91	8.88	11.32	4.27	5.19	7.36	7.44
999	GSONMT00081106001	moesin	-4.12984	0.000439396	0.0190589	-0.575126	0.671228	-0.660833	60.62	49.11	82.75	75.52	44.23	39.55	48.97	50.76	42.54	43.24	91.97	74.13	44.7	45.3	43.35	41.14	51.3	48.81	81.43	92.6	32.98	33.69	55.9	37.78
1000	GSONMT00022213001	monocarboxylate transporter 2-like	5.44753	1.79544e-05	0.00228526	1.38114	2.60473	0.757804	0.77	1.48	1.55	2.53	2.06	2.08	4.46	3.51	0.9	0.68	1.12	0.79	2.12	1.34	2.48	2.52	0.83	0.9	0.51	0.36	2.39	1.65	2.26	3.05
1001	GSONMT00009886001	monocarboxylate transporter 7	-3.64777	0.00141827	0.0402297	-0.894814	0.537816	-0.613906	2.48	2.1	1.57	1.29	1.73	0.74	0.92	2.16	1.83	2.24	1.4	2.8	0.37	0.96	1.13	1.17	2.48	1.37	3.2	3.74	0.9	1.38	1.7	1.6
1002	GSONMT00063834001	monocarboxylate transporter 7-like isoform x1	-3.91215	0.000747042	0.0268526	-0.445235	0.734465	-0.640519	5.71	7.1	6.7	9.05	5.29	3.94	5.62	6.08	5.82	7.49	7.6	5.83	6.21	5.77	4.37	5.64	5.58	6.67	9.49	7.86	3.32	5.48	6.54	4.34
1003	GSONMT00071631001	mothers against decapentaplegic homolog 2 isoform x1	-3.52435	0.00190916	0.048336	-0.298692	0.812989	-0.600713	9.79	7.3	10.17	9.6	8.51	7.94	7.79	8.58	10.1	8.86	8.52	9.21	6.71	9.22	6.2	8.99	8.74	9.14	11.21	11.52	5.87	8.17	8.97	6.29
1004	GSONMT00000507001	mothers against decapentaplegic homolog 4-like isoform x1	3.86728	0.00083317	0.0287719	0.361833	1.28506	0.636157	3.84	3.93	2.64	3.79	4.42	4.32	3.84	3.86	4.15	2.56	3.35	2.9	3.5	4.57	4.7	4.64	3.35	2.61	3.38	4.1	3.36	5.06	4.96	4.6
1005	GSONMT00057000001	mps one binder kinase activator-like 2a	-4.18488	0.000384124	0.0175177	-0.329019	0.796078	-0.665751	46.64	50.04	54.74	48.44	42.37	33.86	44.47	45.27	38.92	42.56	59.5	52.83	37.83	37.6	43.67	38.91	43.74	49.25	61.59	67	37.21	36.19	45.6	43.29
1006	GSONMT00070932001	mrna export factor	-3.60517	0.00157178	0.0428445	-0.264689	0.832378	-0.609409	14.71	13.15	17.83	13.13	11.19	12.09	11.36	13.46	12.89	12.35	16.06	16.45	12.75	12.13	10.81	11.11	12.35	11.7	13.57	12.34	12.73	8.87	11.75	10
1007	GSONMT00010849001	mucolipin-1-like	-4.21869	0.000353673	0.0166087	-0.790819	0.578016	-0.66873	4.73	1.66	3.33	2.97	1.87	1.9	1.45	2.24	2.91	1.55	2.7	2.29	2.65	1.66	1.16	1.54	3.9	3.16	3.17	3.31	1.16	1.87	2.2	0.9
1008	GSONMT00042654001	mucosa-associated lymphoid tissue lymphoma translocation protein 1-like	-4.60516	0.000137604	0.00881746	-0.590368	0.664173	-0.700592	23.48	18.36	13.13	16.05	14.93	8.87	12.69	13.1	12.29	18.51	13.46	11.52	13.51	10.16	11.15	8.88	20.84	16.03	21.04	24.16	11.73	10.6	11.91	9.05
1009	GSONMT00052902001	multiple epidermal growth factor-like domains protein 11	3.58517	0.00164938	0.0438459	0.405986	1.32499	0.607277	1.12	1.25	1.05	1.94	2.14	1.63	2.1	2.08	1.26	1.14	1.42	1.75	1.59	1.83	1.99	2.06	1.41	1.61	1.33	1.86	1.17	1.77	2.18	2.04
1010	GSONMT00025803001	multiple epidermal growth factor-like domains protein 6-like	3.78801	0.00101005	0.0326305	0.748675	1.68025	0.628297	0.29	0.28	0.46	0.6	0.81	0.86	0.83	0.98	0.73	0.58	0.6	0.69	0.41	0.85	0.52	0.77	0.37	0.32	0.27	0.59	0.67	1.12	1.02	0.62
1011	GSONMT00038128001	musculoskeletal embryonic nuclear protein 1	3.58512	0.00164956	0.0438459	0.359211	1.28272	0.607272	120.26	127.88	118.05	81.2	132.91	125.95	149.3	158.84	96.98	94.18	104.54	150.94	120.34	108.06	149.1	120.24	88.64	93.1	86.49	76.8	128.33	114.9	151.33	111.9
1012	GSONMT00033725001	myb-binding protein 1a-like	-3.59076	0.00162732	0.0437442	-0.550087	0.682979	-0.607874	1.27	0.59	1.11	1.25	0.55	0.42	0.72	0.35	0.84	0.87	0.6	0.62	0.66	0.63	0.68	0.69	0.72	0.88	0.72	0.85	0.46	0.58	0.46	0.81
1013	GSONMT00013927001	myb-binding protein 1a-like	-3.72119	0.0011876	0.035793	-0.445032	0.734568	-0.621518	6.24	5.43	10.97	8.19	5.96	5.93	5.82	7.43	7.04	6.26	9.73	10.96	4.68	6.12	5.48	5.69	6.24	7.01	9.32	9.14	4.43	5.3	7.52	5.46
1014	GSONMT00027457001	myeloid differentiation factor 88	-4.09445	0.000479036	0.0203612	-0.556134	0.680122	-0.657625	7.79	5.83	7.63	10.23	5.26	5.24	6.79	6.89	4.59	6.73	8.37	8.22	3.6	5.96	5.01	5.53	7.9	6.79	9.91	11.05	3.52	4.71	6.18	5.52
1015	GSONMT00002695001	myosin light chain smooth muscle-like isoform x1	-6.71592	9.46374e-07	0.000418835	-2.00143	0.249752	-0.819847	21.35	21.96	20.3	73.87	10.12	6.21	7.3	6.7	11.61	13.71	47.59	20.5	9.44	11.23	6.69	6.23	32.1	32.43	87.64	77.11	10.16	8.08	6.4	6.34
1016	GSONMT00065371001	myosin-7- partial	3.71394	0.00120863	0.0361154	0.479393	1.39416	0.620774	2.74	2.75	2.75	3.22	3.43	5.28	3.69	4.48	3.75	2.15	3.41	3.92	2.84	2.85	5.15	4.61	1.91	2.62	2.73	3.47	3.36	4.02	4.74	4.99
1017	GSONMT00076505001	myristoylated alanine-rich c-kinase substrate	3.62166	0.00151052	0.0416545	0.363864	1.28687	0.611156	38.97	40.13	56.99	54.33	57.42	59.79	64.79	71.08	48.52	40.03	55.42	66.47	42.93	53.24	60.43	64.71	36.37	38.63	45.27	47.68	57.8	56.95	78.18	59.59
1018	GSONMT00080349001	n -dimethylarginine dimethylaminohydrolase 2-like	3.93503	0.000706578	0.0258773	0.455076	1.37085	0.642721	15.12	14.91	22.6	20.33	20.61	22.83	17.85	21.81	17.68	15.08	17.3	15.85	14.82	23.76	25.08	21.99	9.48	12.75	11.51	13.44	19.23	20.27	22.42	20.06
1019	GSONMT00001547001	---NA---	-4.28215	0.000302874	0.0149543	-1.65914	0.316627	-0.674235	25.21	9.03	5.81	8.1	0.83	2.59	3.64	5.22	4.66	8.02	9.97	4.52	9.76	1.85	4.09	4.23	17.25	10.6	10.62	5.35	4.12	0.59	2.6	2.36
1020	GSONMT00063850001	---NA---	-4.4378	0.000207057	0.0117242	-1.11141	0.462843	-0.687275	6.4	2.47	3.38	3.88	3.15	2.84	2.34	2.04	2.17	3.77	4.63	3.41	3.55	2.47	1.04	1.67	8.13	5.3	7.08	9.14	1.93	1.22	3.08	1.53
1021	GSONMT00061248001	---NA---	-4.35204	0.000255327	0.0135139	-0.789395	0.578587	-0.68017	9.14	7.24	9.27	9.47	4.68	4.88	5.36	7.95	4.83	5.93	12.33	8.6	4.53	5.83	4.23	4.8	8.35	8.41	10.54	8.95	1.77	5.46	6.04	5.4
1022	GSONMT00081873001	---NA---	-3.50222	0.00201334	0.049859	-0.443616	0.73529	-0.598294	27.86	28.95	32.4	34.29	24.97	23.86	23.83	23.85	32.18	30.79	36.16	49.58	17.3	35.28	23.65	21.75	30.81	24.42	37.73	47.34	17.29	30.17	32.59	29.56
1023	GSONMT00018351001	---NA---	-4.71573	0.000105091	0.00744025	-0.430683	0.741911	-0.709007	4.3	3.51	3.23	3.72	3.23	3.09	2.78	2.87	4.51	3.65	2.89	4.43	3.44	2.07	3.22	2.59	4.77	4.1	4.65	4.95	3.36	3.03	3.28	3.03
1024	GSONMT00022848001	---NA---	-3.57424	0.00169335	0.0444629	-0.406613	0.754392	-0.606107	23.84	23.98	26.04	21.98	17.12	18.93	18.33	16.67	19.63	20.36	22.99	27.81	21.56	21.5	8.82	19.29	23.13	21.92	23.89	18.64	13.1	17.32	17.76	20.38
1025	GSONMT00005796001	---NA---	-3.62827	0.00148662	0.0413457	-0.347939	0.785706	-0.611855	26.73	25.28	25.35	26.03	17.65	17.29	19.48	19.89	22.33	16.92	24.26	29.28	16.87	20.59	18.76	21.66	16.51	20.09	26.31	23.12	14.85	13.41	19.24	20.9
1026	GSONMT00022519001	---NA---	-3.9266	0.000721229	0.0262488	-0.338553	0.790834	-0.641911	45.64	57.12	71.72	69.08	52.55	49.96	47.6	48.63	51.67	56.12	68.19	73.13	39.96	51.34	37.5	42.05	45.75	49.76	67.73	59.02	42.57	50.03	52.9	45.92
1027	GSONMT00044468001	---NA---	-6.79561	7.91649e-07	0.000380651	-0.334042	0.793311	-0.822998	45.39	40.63	50.46	47.52	34.31	33.33	35.69	32.76	36.47	37.56	41.68	40.94	37.1	35.6	35.17	34.72	38.47	44.82	44.43	48.07	31.39	32.36	35.09	30.77
1028	GSONMT00063740001	---NA---	3.60563	0.00157002	0.0428217	0.625124	1.54234	0.609458	5.44	11.66	4.22	6.28	14.98	15.81	10.18	11.04	7.54	6.83	8.84	8.25	7.54	10.21	10.54	11.55	8.56	6.95	8.36	15.27	14.19	18.98	12.27	10.54
1029	GSONMT00005306001	---NA---	5.25813	2.82621e-05	0.0031273	0.743714	1.67448	0.746244	6.75	10.07	9.72	14.32	16.84	20.24	14.85	22.52	15.48	9.84	10.27	14.96	10.26	17.01	19.41	16.63	8.53	11.81	6.62	10.07	17.88	18.46	18.26	18.67
1030	GSONMT00027581001	---NA---	3.71134	0.00121624	0.0362963	0.790961	1.73023	0.620507	12.6	19.88	8.53	16.86	22.9	23.78	19.78	13.95	9.53	5.06	8.11	8.63	12.71	16.03	26	22.44	7.48	10.01	19.01	19.62	16.03	28.02	16.53	18.43
1031	GSONMT00002211001	---NA---	3.77663	0.00103831	0.03313	1.23205	2.349	0.627152	0.59	0.38	1.1	1.02	2.05	1.63	1.66	1.2	0.36	0.77	0.19	0.74	0.36	1.52	1.59	0.96	0.64	0.18	0.73	0.67	1.07	1.92	1.95	0.7
1032	GSONMT00013217001	na(+) h(+) exchange regulatory cofactor nhe-rf1-like	-4.1391	0.000429564	0.0187785	-0.437606	0.738359	-0.661667	82.72	89.29	56.66	62.23	67.12	45.24	62.01	66.27	49.57	66.12	74.01	72.34	46.03	43.45	50.26	49.77	81.97	76.91	86.24	76.42	51	47.78	72.71	45.07
1033	GSONMT00074099001	n-acetyllactosaminide alpha- -galactosyltransferase-like	-3.77032	0.00105432	0.0334348	-1.02767	0.4905	-0.626516	0.98	0.77	1.16	2.3	1	0.29	0.52	0.85	0.9	0.87	2.18	1.42	0.82	0.34	0.79	0.87	0.68	0.9	1.64	2.58	0.48	0.58	1.12	0.32
1034	GSONMT00077461001	n-acetylmuramoyl-l-alanine amidase-like	-4.05919	0.000522085	0.0215806	-0.296646	0.814143	-0.654393	11.74	11.51	7.66	9.82	7.61	7.33	9.61	8.37	9.26	10.76	9.9	10.31	7.97	7.88	10.01	9.88	11.34	10.01	10.65	12.62	8.99	7.79	9.4	7.29
1035	GSONMT00050898001	n-acetyltransferase 10	-4.02932	0.000561534	0.022437	-0.468292	0.72282	-0.651627	11.48	12.49	18.32	15.76	10.13	9.33	10.98	11.98	12.05	12.57	17.34	20.93	10.31	9.34	12.04	11.01	10.45	14.33	18.15	18.41	8.66	9.97	16.13	10.48
1036	GSONMT00059819001	nad (+)--arginine adp-ribosyltransferase 2-like	-3.53668	0.00185345	0.0473892	-4.07901	0.0591693	-0.602054	0.71	0.34	0.11	0.41	0.1	0.1	0.3	0.2	0.33	0.58	1.22	0.22	0.54	0	0.1	0	0.26	0.11	0.22	0.5	0	0.1	0	0
1037	GSONMT00061355001	nad kinase-like	-6.2181	2.93874e-06	0.00075636	-0.741578	0.598085	-0.798343	68.66	50.97	72.56	67.34	36.48	24.39	45.42	47.68	37.54	43.75	63.14	47.35	30.67	36.21	33.88	34.59	57.67	55.15	64.37	73.39	28.27	30.81	39.13	30.92
1038	GSONMT00027746001	nadph oxidase organizer 1-like	-3.82232	0.000929345	0.0308072	-1.78093	0.290996	-0.631723	8.75	1.66	0.58	0.81	1.43	0.58	0.92	0.54	1.3	3.99	1.84	0.96	1.88	0.9	1.33	0.54	7.82	1.72	6.84	3.28	0.21	0.45	0.42	0.35
1039	GSONMT00063421001	nadph oxidase organizer 1-like	-5.82689	7.3083e-06	0.00136183	-0.913824	0.530776	-0.77898	8.85	8.53	5.54	8.11	4.2	3.33	5.14	4.85	4.74	9.79	6.74	5.18	4.88	4.02	3.32	4.74	13.93	8.96	9.12	13.06	4.3	4.73	5.3	3.52
1040	GSONMT00009390001	n-alpha-acetyltransferase auxiliary subunit-like isoform x1	-5.91183	5.988e-06	0.00117206	-0.389519	0.763384	-0.783387	15.84	13.17	19.62	16.79	13.21	13.71	13.34	13.44	16.26	17.22	20.65	21.8	12.9	13.33	13.87	14.08	16.47	16.56	18.54	18.61	12.67	12.06	16.28	11.77
1041	GSONMT00076484001	n-arachidonyl glycine receptor	-3.57957	0.00167178	0.0440995	-0.762671	0.589404	-0.606677	1.87	3.25	5.57	6.4	3.01	2.18	2.21	3.42	2.25	3.03	5.03	3.52	1.47	2.26	1.67	1.92	3.77	3.27	5.78	8.57	2.62	2.75	2.45	3.01
1042	GSONMT00034757001	nardilysin isoform x1	-3.539	0.00184313	0.047281	-0.391835	0.76216	-0.602306	5.31	6.06	3.84	4.79	3.77	3.69	4.2	3.11	4.61	6.39	4.91	6.02	5.41	4.71	4.48	2.55	5.2	4.99	4.4	3.81	3.43	3.45	4.3	3.2
1043	GSONMT00063027001	nardilysin isoform x1	-4.12324	0.000446523	0.0192652	-0.314089	0.804358	-0.660238	3.15	3.37	3.41	2.58	3.22	2.69	2.62	2.41	3.9	3.31	3.54	2.97	2.36	2.51	2.8	2.59	3.11	3.41	3.69	3.03	2.39	2.64	3.61	2.06
1044	GSONMT00056537001	nascent polypeptide-associated complex subunit alpha	-3.91554	0.000740893	0.026714	-0.275902	0.825934	-0.640847	64.64	63.5	82.64	65.13	46.61	53.06	57.55	61	55.47	58.97	80.49	77.1	62.03	57.45	57	57.36	54.35	67.07	71.73	76.55	51.07	50.22	63.94	54.53
1045	GSONMT00072692001	nedd8 ultimate buster 1	-6.61531	1.18697e-06	0.0004765	-0.960798	0.513773	-0.815758	14.5	6.7	6.36	9.59	4.36	4.21	5.85	6.33	6.27	9.21	8.54	6.54	5.86	3.99	5.28	3.84	14.05	9.48	11.14	11.9	4.78	3.82	4.63	4.19
1046	GSONMT00018183001	neighbor of cox4	-7.44764	1.89562e-07	0.000179554	-0.728032	0.603727	-0.846173	109.98	70.28	70.63	57.34	46.7	42.25	37.64	43	51.98	77.38	77.78	61.32	62.26	38.38	38.42	36.33	75.92	68.64	69.85	68	41.63	45.36	44.17	39.23
1047	GSONMT00044997001	neoverrucotoxin subunit beta-like	-3.82	0.000934587	0.0309217	-1.26059	0.417373	-0.631493	33.15	12.72	8.66	11.27	5.29	9.41	18.38	3.82	25.01	13.46	10.54	7.64	2.35	2.77	3.57	9.11	21	9.49	28.7	7.68	9.62	4.69	5.65	7.26
1048	GSONMT00019473001	nephronectin-like isoform x3	4.3406	0.000262562	0.0136817	0.480486	1.39521	0.679208	16.02	21.15	33.23	27.93	26.3	35.69	36.83	34.57	23.18	21.92	26.01	33.41	23.95	32.15	37.34	35.94	25.44	23.96	25.75	24.05	36.03	33.46	41.67	45.97
1049	GSONMT00008769001	nephronectin-like isoform x4	4.08269	0.000492991	0.0208547	0.602358	1.5182	0.656551	6.2	5.74	10.64	9.69	9.53	14.64	9.43	13.68	6.61	7.73	7.65	12.79	7.71	10.81	11.21	13.31	5.71	4.82	9.23	7.96	11.19	12.05	11.39	16.18
1050	GSONMT00015228001	nesprin-1-like	4.04472	0.000540839	0.0220236	0.266794	1.20313	0.653056	28.86	31.1	38.15	32.13	31.84	43.49	32.81	39.04	40.04	29.59	33.57	33.93	37.1	38.07	42.7	36.55	28.14	32.88	28.58	26.79	42.72	41.75	37.42	37.08
1051	GSONMT00076655001	nesprin-2-like isoform x3	4.67953	0.000114784	0.00786715	0.379893	1.30125	0.706284	5.84	5.55	4.47	6.31	6.6	8.55	6.81	5.94	7.68	5.4	4.9	5.13	5.54	7.21	6.93	6.8	4.78	5.4	4.92	4.74	6.95	8.64	7.36	7.12
1052	GSONMT00056106001	neural-cadherin-like	-3.78056	0.00102847	0.0329288	-5.24064	0.0264491	-0.627548	0.67	0.32	0.93	0.29	0	0	0	0.29	0.31	0	0.31	0.63	0.31	0	0	0	0.36	0.31	0.31	0.57	0.3	0	0.3	0
1053	GSONMT00044915001	neurofascin isoform x6	4.45357	0.000199229	0.0114783	1.01983	2.02767	0.688561	0.9	0.62	1.34	1.08	1.12	1.74	1.76	2.29	0.51	0.68	0.42	1.12	0.6	1.25	1.29	1.8	0.87	0.32	0.64	0.64	1.48	1.5	2.06	1.16
1054	GSONMT00017968001	neuroguidin	-4.22281	0.000350137	0.016526	-0.487968	0.713029	-0.66909	9.51	8.4	14.35	10.58	7.83	6.9	9.53	12.54	9.44	10.33	14.46	16.59	7.96	6.67	8.44	9.12	12.65	10.31	14.03	13.29	6.78	8.08	9.21	8.95
1055	GSONMT00054357001	neutral alpha-glucosidase ab-like isoform x1	-4.47937	0.000187062	0.010989	-0.505462	0.704435	-0.69065	12.26	7.44	7.25	7.21	8.77	7.14	6.07	7.6	7.45	8.55	9.78	8.7	4.85	7.19	5.49	6.1	9.44	10.03	11.21	11.11	5.99	6.27	7.91	4.54
1056	GSONMT00048976001	neutral cholesterol ester hydrolase 1-like	4.90433	6.6436e-05	0.00560877	0.523291	1.43723	0.722692	21.52	25.52	27.79	22.02	30.62	25.49	42.67	35.02	20.27	23.57	24.3	30.44	26.09	29.22	48.09	39.45	18.84	18.37	20.32	26.11	33.1	26.62	36.97	30.83
1057	GSONMT00044581001	neutrophil cytosol factor 1-like	-6.34293	2.20559e-06	0.000642172	-0.984622	0.505358	-0.804045	16.63	11.11	21.02	16.27	7.4	6.1	6.58	8.27	6.36	9.35	13.58	10.27	7.29	6.87	6.46	5.61	14.07	9.67	15.48	17.76	5.03	5.68	7.82	5.46
1058	GSONMT00060167001	neutrophil cytosol factor 2-like	-6.35224	2.15906e-06	0.000640563	-0.817355	0.567481	-0.804462	5.95	4.32	3.8	3.68	2.02	1.84	2.05	2.42	2.57	4.01	3.8	3.25	3.14	1.7	2.85	2.55	6.54	4.59	3.76	3.3	2.4	2.31	2.25	2.13
1059	GSONMT00016793001	nf-kappa-b inhibitor alpha	-5.44297	1.81511e-05	0.00229775	-1.10447	0.465073	-0.757534	41.59	30.37	26.12	34.02	12.65	10.27	23.2	18.99	15.66	29.42	50.34	29.17	24.99	14.15	18.29	19.15	44.26	24.76	55.79	49.06	13.98	8.31	17.82	15.89
1060	GSONMT00010705001	nf-kappa-b inhibitor alpha	-5.60101	1.24598e-05	0.00182705	-0.883644	0.541997	-0.766677	55.43	33.34	28.96	34.51	21.04	17.65	19.44	21.4	20.96	30.47	45.5	23.07	29.71	23.06	19.05	17.04	55.03	32.45	52.23	52.87	17.44	21.64	17.43	17.36
1061	GSONMT00028099001	nf-kappa-b inhibitor alpha	-4.49163	0.000181543	0.0107461	-0.592781	0.663064	-0.691637	135.66	109.9	102.03	109.89	63.06	56.12	92.17	84.18	57.94	96.82	137.15	79.03	84.5	67.6	75.29	71.27	129.77	86.72	154.61	135.62	66.62	60.67	72.92	69.83
1062	GSONMT00071335001	nf-kappa-b inhibitor alpha	-3.72211	0.00118495	0.0357519	-0.508813	0.702801	-0.621612	122.02	93.04	62.08	85.13	69	61.09	61.17	54.83	76.07	86.99	95.43	43.31	88.09	67.14	56.91	55.17	112.3	105.07	109.49	109.04	61.25	71.37	52.08	56.16
1063	GSONMT00028105001	nf-kappa-b inhibitor epsilon	-6.61601	1.18507e-06	0.0004765	-0.579002	0.669427	-0.815788	13.79	10.28	13.01	12.34	8.79	7.18	9.68	7.28	9.01	10.66	14.41	10.73	7.91	9.76	8.43	8.56	11.82	10.66	15.86	15.04	7.55	6.75	7.55	8.63
1064	GSONMT00035434001	nf-kappa-b-repressing factor isoform x2	-3.78803	0.00100999	0.0326305	-0.190519	0.87629	-0.628299	11.55	10.56	10.83	9.13	9.8	8.91	9.84	10.92	10.25	10.77	9.96	11.13	9.12	9.3	8.33	8.59	11.14	11.34	11.28	11.69	8.12	10.95	10.21	9.75
1065	GSONMT00023573001	nicastrin	-3.77323	0.00104691	0.0332676	-0.202026	0.869329	-0.62681	47.99	47.55	40.74	40.75	42.32	37.53	39.53	42.46	37.61	41.29	44.3	45.77	37.3	38.13	37.77	36.72	46.91	48.83	48.06	50.94	35.16	38.5	48.47	36.12
1066	GSONMT00046976001	nicotinamide phosphoribosyltransferase	-5.00465	5.20945e-05	0.00479609	-0.778523	0.582963	-0.729642	43.11	18.05	14.75	15.86	12.68	13.11	9.88	10.72	14.28	27.16	21.13	16.24	18.05	11.89	11.94	12.21	32.35	18.87	22.18	22.08	9.44	11.95	13.34	13.46
1067	GSONMT00072350001	nidogen 2 precursor	4.10043	0.000472095	0.0201029	0.245685	1.18566	0.65817	5.86	5.9	5.49	4.39	6.56	6.61	6.9	5.78	5.87	5.61	5.07	5.94	6.04	7.07	5.82	6.7	5.89	5.87	4.5	4.67	6.41	6.62	7.01	5.41
1068	GSONMT00020945001	nidogen-1-like	4.75683	9.50833e-05	0.00700863	0.61027	1.52654	0.71206	2.7	2.73	2.57	2.03	3.42	3.51	3.23	3.62	3.49	2.91	1.75	3.52	3.64	3.99	4.25	4.08	2.13	1.98	1.47	1.78	3.44	3.37	3.96	2.62
1069	GSONMT00082015001	nidogen-1-like	4.42084	0.000215817	0.0120118	0.796556	1.73695	0.685885	2.85	2.9	3.96	2.92	5.33	6.03	4.8	6.34	5.1	3.88	2.81	4.04	4.36	5.68	4.05	5.83	3.77	4.06	1.05	2.21	5.87	5.95	5.59	5.15
1070	GSONMT00003195001	ninjurin-1-like	-9.90077	1.4469e-09	1.34808e-05	-2.09597	0.233911	-0.903717	12.02	7.87	5.48	6.67	2.96	2.07	3.44	1.18	4.61	5.57	10.49	6.19	2.1	1.75	1.29	2.44	12.84	9.17	12.12	10.29	1.43	1.11	2.45	2.03
1071	GSONMT00061212001	n-lysine methyltransferase setd6	-3.93934	0.000699197	0.0256675	-0.259851	0.835174	-0.643134	28.83	28.75	33.8	32.42	20.52	23.83	27.49	28.02	28.34	27.07	31.88	36.72	26.39	27.82	30.14	26.58	28.01	29.37	32.71	32.44	22.96	21.55	30.85	24.25
1072	GSONMT00060048001	n-myc-interactor-like isoform x2	-7.81332	8.71647e-08	0.000126893	-1.20605	0.433455	-0.857376	58.74	40.13	38.73	45.41	21.69	18	22.99	24.55	24.76	41.38	59.21	38.45	26.56	12.52	19.36	20.95	63.41	40.05	65.33	60.31	17.12	14.47	26.23	22.04
1073	GSONMT00013032001	nonclassical mhc class i antigen	-5.68722	1.01582e-05	0.00164457	-0.699134	0.615942	-0.771476	3.09	3.77	3.64	3.94	2.45	1.59	2.99	2.29	2.1	2.5	3.35	4.02	2.27	2.11	2.21	2.05	4.36	2.93	5.03	3.5	1.72	1.85	2.3	1.87
1074	GSONMT00000059001	non-syndromic hearing impairment protein 5	-4.66104	0.000120075	0.00813035	-0.754347	0.592815	-0.704882	7.02	4.12	6.25	6.6	2.12	3.29	2.83	5.31	3.95	4.2	3.46	6.03	2.82	1.47	3.46	3.59	5.32	4.49	4.5	4.7	3.03	2.74	3.58	2.45
1075	GSONMT00000061001	non-syndromic hearing impairment protein 5-like	-4.56992	0.00014996	0.00942765	-0.992427	0.502632	-0.697847	5.51	5.72	2.76	5.69	1.84	0.88	3.04	2.58	2.35	3.75	4.4	3.59	1.76	1.02	2.92	1.45	2.31	3.9	4.5	3.99	2.3	1.73	2.49	3.03
1076	GSONMT00065250001	nop58 protein	-3.54917	0.00179861	0.0463431	-0.507841	0.703274	-0.603407	19.04	13.99	22.57	15.5	13.01	10.54	14.13	14.19	16.55	14.7	27.6	28.17	11.95	9.63	17.65	13.1	13.58	15.01	22.78	26.41	11.26	14.42	19.63	13.57
1077	GSONMT00003079001	notchless protein homolog 1-like	-6.28221	2.53541e-06	0.000694777	-0.472227	0.720851	-0.801299	15.57	14.81	16.52	16.26	12.65	11.97	14.32	9.62	15.65	17.31	18.44	14.08	14.46	12.26	11.24	10.37	15.02	16.52	22.36	19.24	10.85	13.31	11.21	13.12
1078	GSONMT00050583001	novel protein	-4.61252	0.000135155	0.00869641	-0.853122	0.553586	-0.701161	19.31	7.42	5.17	8.06	4.83	5.25	4.89	6.17	5.84	12.76	10.81	8.05	8.53	4.21	4.3	5.27	16.66	8.96	8.98	10.39	4.4	4.88	7.17	4.66
1079	GSONMT00045832001	novel protein	-3.83139	0.000909106	0.0304901	-0.73948	0.598955	-0.632622	2.47	1.75	2.3	3.14	2.44	1.37	1.81	1.72	2.74	1.94	1.71	2.17	0.91	0.8	2.14	2.26	3.23	3.03	2.43	1.98	0.89	1.21	1.78	0.88
1080	GSONMT00018729001	novel protein	-4.37925	0.000238902	0.0128365	-0.714762	0.609306	-0.682445	44.68	18.5	14.42	17.84	12.99	11.76	12.98	14.16	14.1	26.51	21.38	16.22	19.49	9.64	11.67	12.72	36.06	17.58	22.77	21.15	11.36	12.12	14.83	13.78
1081	GSONMT00054699001	novel protein	-3.82605	0.000920971	0.0307111	-0.213856	0.86223	-0.632093	41.83	34.12	35.69	33.2	33.12	34.31	27.93	33.99	29.92	31.36	34.73	34.15	26.96	30.75	29.58	29.59	37.47	39.66	36.61	34.58	29.38	29.07	34.55	25.88
1082	GSONMT00003557001	novel protein vertebrate galectins	-4.26408	0.00031655	0.0154575	-0.559829	0.678382	-0.672678	53.43	42.07	28.53	31.64	25.26	19.31	19.38	21.67	23.47	45.53	30.74	25.49	32.76	22.97	21.3	20.2	40.66	34.56	22.98	27.21	19.12	19.35	23.2	24.91
1083	GSONMT00006393001	nsfl1 cofactor p47 isoform x2	-5.32642	2.39894e-05	0.00276236	-0.310658	0.806274	-0.750492	44.08	37.48	51.01	39.88	35.08	32	36.9	38.1	36.57	37.01	45.85	43.69	34.66	30.33	30.75	31.73	36.39	38.38	44.15	42.35	29.55	32.62	37.65	30.57
1084	GSONMT00059867001	nuclear body protein sp140-like	-4.72734	0.000102162	0.0073328	-0.527319	0.693843	-0.709874	15.14	11.68	12.49	8.32	8.81	8.85	11.31	7.21	9.12	11.25	14.29	13.76	9.37	6.86	8.54	7.87	12.18	9.68	14.2	15.11	7.01	6.44	10.81	8.71
1085	GSONMT00059866001	nuclear body protein sp140-like	-4.86244	7.35493e-05	0.0058871	-0.375945	0.7706	-0.719723	5.18	4.94	4.21	3.83	3.33	2.73	3.81	3.51	4.23	3.96	4.32	4.12	3.17	2.98	3.27	3.95	4.23	4.44	5.87	5.07	3.1	4.06	4.13	3.91
1086	GSONMT00046250001	nuclear factor erythroid 2-related factor 2-like	-4.65294	0.00012247	0.00825651	-0.325116	0.798234	-0.704265	31.53	30.81	26.38	27.29	25.43	20.63	26.33	26.36	25.31	25.14	35.07	28.38	24.14	21.21	27.42	22.47	28.21	29.29	33.67	37.82	21.23	20.47	25.52	24.48
1087	GSONMT00016681001	nuclear factor nf-kappa-b p100 subunit	-5.50217	1.57607e-05	0.00211589	-1.12229	0.459365	-0.761012	28.79	17.14	13.02	17.57	8.75	7.91	8.99	9.98	7.94	13.68	29.23	11.91	11.54	9.29	9.3	7.3	25.28	14.22	35.82	28.68	6.85	6.48	9.14	7.59
1088	GSONMT00080517001	nuclear factor nf-kappa-b p100 subunit	-3.52996	0.00188364	0.0478721	-0.545613	0.6851	-0.601323	20.29	10.85	12.83	13.63	10.34	8.9	9.99	11.09	10.13	11.37	16.18	10.79	10.24	8.82	8.75	9.52	15.56	7.13	19.73	18.29	7.64	5.33	11.12	9.54
1089	GSONMT00004013001	nuclear factor of activated t- cytoplasmic 1-like isoform x1	4.05178	0.000531597	0.0218452	0.953262	1.93625	0.65371	0.32	0.39	0.45	0.14	0.77	0.4	0.48	0.98	0.37	0.24	0.23	0.3	0.3	0.55	0.85	0.63	0.18	0.59	0.37	0.55	0.51	0.59	0.95	0.79
1090	GSONMT00071938001	nuclear factor of activated t- cytoplasmic 1-like isoform x2	3.84575	0.000877926	0.0298963	1.02306	2.03223	0.634041	0.9	0.86	0.5	1.09	1.4	1.64	1.36	1.25	0.33	0.35	0.51	1.01	2.16	0.69	0.58	1.05	0.59	0.33	0.33	1.23	1.13	1.32	1.94	0.96
1091	GSONMT00050006001	nuclear gtpase slip-gc-like	4.10209	0.000470189	0.0200584	1.17032	2.25062	0.658321	8.59	3.61	10.9	1.62	12.76	21.14	11.58	18.34	2.89	9.82	9.29	7.21	10.69	9.19	15.07	9.18	4.25	9.77	8.64	7.89	18.61	17.96	20.15	9.49
1092	GSONMT00050007001	nuclear gtpase slip-gc-like isoform x1	3.97742	0.000637264	0.0242918	1.09063	2.12967	0.646757	6.92	2.25	10.29	2.34	10.46	23.86	9.06	13.8	2.78	9.83	6.96	6.37	6.95	9.22	10.61	10.54	4.83	9.55	6.31	8.63	18.54	16.07	15.61	9.55
1093	GSONMT00074449001	nuclear pore complex protein nup88	-3.98618	0.000623812	0.0239573	-0.36198	0.778096	-0.647584	11.94	9.14	11.57	10.14	8.55	7.35	9.11	9.88	9.38	10.59	15.24	16.08	8.52	9.11	8.19	8.72	10.37	9.01	10.02	10.72	7.23	7.8	10.69	8.15
1094	GSONMT00016279001	nuclear receptor coactivator 5 isoform x1	-4.32437	0.000273187	0.0140623	-0.705427	0.613261	-0.677836	8.71	3.5	3.38	6.07	3.78	4.82	3.05	4	7.82	6.18	7.99	4.33	3.58	4.67	3.14	3.08	8.16	5.56	9.81	6.42	3.27	4.34	3.49	4.75
1095	GSONMT00054052001	nuclear receptor subfamily 0 group b member 2	3.55327	0.00178096	0.046066	2.10091	4.28981	0.60385	0.44	1.99	10.53	7.16	5.86	8.95	10.08	10.22	1.91	2.57	7.7	7.48	4.53	7.46	14.56	13.65	0.24	0.3	1.4	0.84	7.66	2.22	8.74	11.38
1096	GSONMT00021101001	nuclear receptor-binding protein 2	-3.53986	0.00183932	0.047229	-0.374279	0.771491	-0.602399	6.65	5.81	4.32	6.85	5.02	4.69	5.5	5.13	5.34	5.8	5.81	7.45	3.48	4.24	4.99	6.77	7.38	7.74	8.45	7.85	5.44	4.81	5.21	5.72
1097	GSONMT00069384001	nuclear rna export factor 1	-3.91416	0.000743397	0.0267629	-0.169747	0.888998	-0.640713	23.87	22.16	17.16	20.25	17.87	19.39	17.84	18.46	20.57	19.23	21.94	20.47	19.05	19.39	16.63	19.28	21.15	23.04	19.24	21.23	18.65	19.37	19.15	16.94
1098	GSONMT00008691001	nucleobindin-2-like	-5.6006	1.24719e-05	0.00182705	-1.43508	0.369827	-0.766654	12.2	6.9	12.23	17.57	5.59	5.64	5.11	4	8.3	8.68	27.02	16.71	7.83	6.41	5.03	5.29	9.78	9.6	39.73	33.59	5.14	4.41	6.65	3.72
1099	GSONMT00077630001	nucleolar gtp-binding protein 2	-10.2943	7.10338e-10	8.27278e-06	-0.381706	0.767529	-0.909993	22.91	20.98	24.35	22.46	16.93	19.54	16.47	18.2	25.2	22.38	25.2	25.26	17.84	20.75	18.36	18.3	23.65	25	24.37	25.2	18.38	17.21	19.15	19.17
1100	GSONMT00076582001	nucleolar protein 10-like isoform x1	-3.51332	0.00196042	0.0492059	-0.335311	0.792613	-0.599509	10.09	9.21	10.62	9.76	9.92	7.05	10.06	9.92	9.69	10.17	11.15	15.12	7.36	6.53	9.15	8.84	9.97	8.66	9.42	13.3	7.67	7.14	10.06	7.12
1101	GSONMT00052869001	nucleolar protein 11-like	-4.33029	0.000269262	0.0139545	-0.331686	0.794607	-0.678337	6.01	5.45	7.49	5.48	4.8	5.26	4.57	6.09	5.22	6.26	8.49	7.66	4.68	5.76	5.32	4.83	5.61	6.4	7.38	6.62	5.43	4.61	5.51	4.73
1102	GSONMT00042014001	nucleolar protein 9-like	-3.83631	0.000898294	0.0303089	-0.336844	0.791771	-0.633109	3.95	3.91	4.11	3.55	3.12	2.72	2.71	2.58	3.6	3.06	5.1	4.16	3.03	3.31	3.08	2.8	2.6	3.44	4.12	4.67	3.75	3.22	3.24	2.74
1103	GSONMT00010610001	nucleoside diphosphate mitochondrial-like	3.52105	0.00192437	0.0486008	0.56297	1.47731	0.600353	86.74	90.51	137.69	97.98	118.38	88.71	161.87	154.38	63.72	84.07	99.19	112.93	101.07	126.57	118.25	115.82	67.94	65.72	67.86	38.88	118.76	84.11	141.14	124.81
1104	GSONMT00058073001	nucleotide exchange factor sil1	-3.59882	0.00159601	0.0432519	-0.764594	0.588619	-0.608734	5.07	6.09	9.63	10.76	5.55	4.79	5.79	5.98	4.43	4.64	12.39	9.42	3.98	3.75	4.22	3.81	5.6	6.45	15.37	15.23	3.39	4.42	7.39	4.59
1105	GSONMT00003229001	olfactomedin-like protein 1	3.53969	0.00184009	0.047229	0.552126	1.46624	0.60238	3.93	8.53	11.53	9.62	10.26	12.58	12.01	14.02	7.81	7.05	7.33	11.57	9.54	7.4	12.04	10.21	6.32	8.32	4.9	7.49	9.59	9.78	11.89	15.73
1106	GSONMT00076889001	olfactomedin-like protein 2a	3.9998	0.000603441	0.0237189	0.573304	1.48793	0.648867	7.71	12.36	19.29	13.87	14.28	16.05	18.3	18.98	11.75	11.22	18.05	16.59	14.63	16.91	18.35	18.74	7.52	8.56	9.42	8.49	16.82	16.49	17.79	18.26
1107	GSONMT00076888001	olfactomedin-like protein 2a-like	3.71428	0.00120762	0.0361154	0.683563	1.6061	0.620809	1.86	2.64	4.18	4.91	4.93	5.36	4.94	6.8	4.06	2.4	5.54	4.51	2.62	5.85	5.15	4.98	1.92	2.7	2.16	3.01	4.94	4.7	5.38	5.59
1108	GSONMT00065396001	opioid growth factor receptor-like	-5.37987	2.1106e-05	0.00255382	-0.929872	0.524905	-0.753754	95.73	33.6	31.75	35.26	24.16	25.28	21.05	28.01	27.45	60.39	48.3	46.1	39.42	18.73	21.1	24.49	70.61	37.86	41.49	43.58	18.72	19.06	25.07	22.87
1109	GSONMT00027188001	organic solute transporter subunit alpha-like	5.93033	5.73429e-06	0.00115143	0.818081	1.76306	0.784331	45.36	56.82	64.97	68.42	86.73	84.59	120.6	100.16	48.1	47.98	41.99	62.78	73.4	84.01	76.3	74.8	49.76	33.06	33.31	27.81	88.02	64.95	70.91	75.78
1110	GSONMT00065261001	organic solute transporter subunit beta	4.45221	0.000199895	0.0114964	0.779903	1.71702	0.68845	58.74	72.47	141.04	106.11	105.21	100.7	163.09	148.03	52.02	64.91	91.4	86.13	82.43	109.29	119.83	113.35	53.08	41.86	62.25	44.6	112.17	91.54	151.04	141.31
1111	GSONMT00046533001	orphan nuclear receptor dax-1	-4.12277	0.000447046	0.0192652	-1.8916	0.269508	-0.660195	2.32	0.64	0.31	1.05	1.15	0.18	0.28	0.67	1.94	2.49	1.87	0.83	0.92	0.32	0.54	0.54	4.68	4.26	5.59	6.8	0.8	0.63	0.8	0.3
1112	GSONMT00044794001	otopetrin 1	4.2517	0.000326269	0.0157636	0.586837	1.50195	0.671607	2.08	1.85	1.26	2.49	2.91	2.65	2.96	2.98	1.92	1.65	1.81	2.03	1.77	3.08	4.4	3.05	1.74	1.76	1.32	1.44	2.52	2.08	2.52	1.64
1113	GSONMT00057094001	ox-2 membrane glyco	-6.58287	1.27725e-06	0.000492754	-1.70325	0.307093	-0.814414	4.78	4.08	3.18	5.08	1.07	1.02	1.84	1.78	2.15	3.62	10.19	4.63	1.26	1.32	1	1.74	6.25	1.88	8.44	7.95	0.99	1.67	1.23	3.05
1114	GSONMT00071239001	oxidative stress-responsive serine-rich protein 1-like	-5.08576	4.28156e-05	0.00419026	-0.354573	0.782101	-0.735101	23.91	26.73	20	21.82	18.69	16.1	20.81	17.03	26.54	24.87	21.81	18.06	23.59	18.03	18.81	18.8	26.14	24.76	22.78	27.44	16.69	19.49	16.49	17.86
1115	GSONMT00079077001	p2x purinoceptor 5-like	-5.5873	1.28718e-05	0.00186221	-0.58222	0.667935	-0.765902	16.67	10.19	10.92	14.3	8.45	7.69	8.64	6.24	13.05	11.07	11.07	9.37	8.56	9.61	7.57	9.53	16.55	14.41	12.88	9.25	7.87	9.31	9.12	6.41
1116	GSONMT00009016001	p2y purinoceptor 8-like	-5.6595	1.08466e-05	0.00170411	-0.41861	0.748145	-0.769947	8.12	5.84	6.86	8.72	4.54	5.03	4.56	5.27	7.15	6.6	6.25	6.59	6.73	5.04	5.6	5.85	7.01	7.2	6.36	6.79	5.14	4.11	4.71	6.09
1117	GSONMT00068518001	p3	-3.82979	0.00091264	0.0305646	-0.38705	0.764692	-0.632464	15.91	10.56	9.92	11.69	9.72	9.1	7.52	10.25	9.36	9.44	13.88	8.9	9.92	9.12	7.48	10.81	11.52	11.18	14.6	16.07	8.4	7.77	9.34	8.45
1118	GSONMT00033364001	paired amphipathic helix protein sin3b-like isoform x1	-4.0663	0.000513102	0.02138	-0.27142	0.828504	-0.655048	3.89	2.93	3.44	3.08	3.33	3	3.07	3.33	4.1	3.28	3.62	3.94	2.5	2.93	2.93	3.11	3.52	4.98	3.76	3.75	3.21	2.95	3.21	2.89
1119	GSONMT00000570001	palmdelphin	4.92756	6.2795e-05	0.00541723	0.829407	1.77695	0.724321	2.73	4.06	8.85	6.21	7.68	10.46	9.93	12.49	6.37	4.37	6.35	6.38	6.06	7.53	8.13	7.76	3.6	4.92	2.99	3.76	7.3	8.13	9.04	8.81
1120	GSONMT00049485001	palmitoyl-protein thioesterase 1 precursor	-3.98958	0.000618664	0.0238898	-0.39458	0.760711	-0.647905	34.2	31.04	32.86	27.3	22.49	19.37	25.53	24.91	18.16	26.07	30.08	24.46	22.79	18.43	20.35	22.52	24.42	25.83	34.2	31.76	19.85	18.02	26.84	16.67
1121	GSONMT00080995001	pancreatic progenitor cell differentiation and proliferation factor a-like	-4.3232	0.000273967	0.0140828	-0.772887	0.585245	-0.677737	264.12	221.86	139.94	168.85	113.98	96.67	85.41	114.02	231.67	249.21	141.95	120.66	222.63	85.73	120.19	102.76	293.98	308.57	196.15	145.75	155.81	147.71	116.34	84.65
1122	GSONMT00069933001	pepsinogen a1 precursor	-4.49847	0.000178537	0.0106086	-0.643469	0.640172	-0.692185	274.74	206.82	193.39	218.51	155.6	137.11	158.46	155.14	193.76	160.36	303.18	214.33	202.08	164.88	147.61	159.91	166.56	179.03	418.91	329.48	120.72	148.44	122.3	104.57
1123	GSONMT00001224001	peptidase inhibitor 16	-3.7759	0.00104015	0.0331659	-0.469269	0.72233	-0.627079	19.27	15.65	15.79	26.02	15.95	13.17	15.53	15.32	25.82	23.65	22.46	14.58	18.41	14.59	20.86	12.29	26.01	24	29.42	30.96	15.65	17.75	14.97	19.86
1124	GSONMT00076781001	peptidase m20 domain-containing protein 2	3.51673	0.00194446	0.0488843	0.532869	1.4468	0.599881	5.04	5.83	7.72	11.14	9.03	9.66	11.04	10.72	6.31	5.64	7.54	9.12	8.32	7.86	9.56	9.12	3.71	4.14	4.86	6.51	6.58	7.27	7.76	11.57
1125	GSONMT00070448001	peptidoglycan recognition protein ii	-6.83093	7.3163e-07	0.000370905	-1.39818	0.379408	-0.824371	22.03	21.7	14.84	32.88	12.4	5.61	10.42	8.82	16.8	25.56	41.79	17.18	17.68	12.07	8.22	7.15	21.34	18.52	49.48	31.32	6.22	9.81	9.02	8.88
1126	GSONMT00069315001	peptidoglycan-recognition protein sc2-like	-3.73741	0.00114186	0.0348127	-1.11531	0.461592	-0.623176	7.15	2.79	3.42	5.52	2.69	2.89	1.79	3.7	1.78	3.04	5.29	2.91	2.68	2.24	3.6	0.95	3.58	3.2	6.95	8.27	1.4	0.79	0.87	1.9
1127	GSONMT00070007001	peptidyl-prolyl cis-trans isomerase fkbp5-like	-3.9089	0.000752976	0.0269411	-1.35957	0.3897	-0.640205	240.45	119.39	28.59	95.83	93.28	49.45	26.12	31.97	103.87	128.21	104.97	49.91	90.73	51.02	33.09	43.87	188.55	170.92	173.14	143.68	66.89	83.33	28.49	13.13
1128	GSONMT00040781001	perforin-1-like	-3.82363	0.000926404	0.0307513	-5.4619	0.0226885	-0.631852	0.54	0	0.34	0.94	0	0	0	0	0	0	1.87	0	0	0	0	0	0	0.17	3.16	0.31	0	0	0	0
1129	GSONMT00019251001	perforin-1-like	-3.58636	0.00164463	0.0438326	-0.33806	0.791104	-0.607405	3.43	3.63	3.14	2.35	2.45	2.62	2.61	2.6	2.91	3.48	3.55	2.55	2.66	2.3	2.29	2.87	4.28	3.51	3.78	4.69	3.2	3.29	2.79	2.62
1130	GSONMT00029950001	perilipin-2 isoform x1	-3.76071	0.00107918	0.0337267	-0.419424	0.747723	-0.625544	42.28	37.42	35.84	44.67	25.37	25.49	35.1	33.3	29.54	32.29	40.54	46.52	29.48	23.45	32.87	32.65	40.95	35	46.88	57.53	23.63	25.27	40.1	40.06
1131	GSONMT00040114001	periodic tryptophan protein 1 homolog	-4.12277	0.00044704	0.0192652	-0.450224	0.731929	-0.660195	9.13	8.23	14.06	9.67	6.85	6.49	7.19	8.97	8.74	8.39	13.14	14.53	7.77	6.53	9	6.95	7.37	8.82	11.39	11.98	6.52	7.12	8.83	8.04
1132	GSONMT00047892001	periostin-like	3.97563	0.000640052	0.0243026	0.446245	1.36249	0.646588	102.11	156.21	165.15	142.32	163.16	185.33	185.16	186.95	150.86	172.18	142.49	186.64	185.59	179.47	203.25	196.41	122.77	146.23	74.67	107.41	164.28	173.02	205.23	187.97
1133	GSONMT00000254001	peripheral myelin protein 22-like	4.86798	7.2565e-05	0.00585103	0.419482	1.33745	0.720119	65.92	89.21	86.1	128.69	151.29	140.91	121.01	130.55	121.04	106.63	103.83	105.12	104.95	139.85	126.78	125.28	96.22	103.64	90.49	109.16	132.34	148.01	123.98	155.35
1134	GSONMT00034411001	periphilin-1 isoform x5	-3.56162	0.00174558	0.0453782	-0.446672	0.733733	-0.60475	48.35	34.93	31.53	33.4	22.79	24.75	28.12	29.89	20.34	30.73	42.95	38.18	27.32	21.72	30.28	29.68	36.89	26.95	43.78	38.66	23.22	16.03	30.56	25.97
1135	GSONMT00063255001	periplakin isoform x1	4.73896	9.93127e-05	0.00720636	0.372842	1.2949	0.710737	41.08	45.46	47.3	56.87	56.98	60.59	49.78	57.62	41.92	40.75	34.48	51.99	46.19	49.15	57.78	55.81	36.44	32.93	34.72	41.08	51.38	53.4	58.52	50.27
1136	GSONMT00049812001	peroxisomal bifunctional enzyme	4.06498	0.000514751	0.0214184	0.384391	1.30531	0.654927	18.68	21.37	20.98	22.02	23.96	21.69	26.73	28.19	15.92	18.27	17.2	22.16	21.2	20.73	28.93	24.69	13.56	12.78	18.2	17.49	21.32	20.12	26.78	19.54
1137	GSONMT00004132001	phd finger protein 6-like	-4.35411	0.000254039	0.0134788	-0.514252	0.700156	-0.680344	39.1	20.84	20.47	22.51	15.93	18.38	19.4	15.88	17.71	26.81	27.1	19.98	20.34	13.95	16.48	16.75	37.58	19.4	24.51	24.59	14.33	14.94	18.91	20.58
1138	GSONMT00072434001	phenylalanine hydroxylase	3.84841	0.000872271	0.0297255	0.608289	1.52445	0.634304	26.78	36.72	37.24	53.91	54.77	42.87	51.97	42.65	40.22	25.67	21.69	24.26	41.76	39.59	45.62	37.94	18.08	16.39	30.23	29.92	44.47	53.35	30.35	42.23
1139	GSONMT00070809001	phenylalanine hydroxylase	3.97815	0.000636126	0.0242901	0.74416	1.675	0.646827	18.61	45.69	58.69	93.08	63.73	49.53	77.66	68.54	49.94	39.1	34.8	47.31	48.91	55.61	81.15	74.13	29.93	26.27	32.08	36.54	65.66	68.3	65.16	83.56
1140	GSONMT00014807001	phenylalanine--trna ligase alpha subunit	-4.32235	0.000274541	0.0140828	-0.247827	0.842164	-0.677665	40.82	40.18	46.57	36.02	32.36	36.02	30.58	35.33	37.54	41.45	44.21	34.92	39.98	35.73	30.87	41.15	44.45	43.92	48.2	37.48	32.9	33.77	34.46	33.91
1141	GSONMT00077467001	phenylalanine--trna ligase alpha subunit-like	-3.95563	0.000672003	0.0250698	-0.225827	0.855104	-0.644689	59.54	56.6	58.77	51.53	45.82	45.62	45.36	46.19	50.53	56.39	58.37	52.25	57.62	47.21	47.34	61.15	51.75	60.34	58	52.89	39.72	40.97	48.36	47.84
1142	GSONMT00035581001	phenylalanine--trna ligase beta subunit-like	-4.5522	0.000156589	0.00972629	-0.275218	0.826325	-0.696454	70.18	72.94	75.06	56.62	56.24	68.17	53.38	51.91	65.83	77.84	73.1	69.43	73.8	62.43	57.86	61.05	77.45	82.39	81.73	68.37	57.87	61.98	60.83	54.2
1143	GSONMT00014372001	phenylalanyl-trna synthetase beta chain	-3.86906	0.000829583	0.0286905	-0.288215	0.818915	-0.636331	26.98	25.41	26.67	21.23	25.05	26.6	20.52	20.66	28.04	29.81	26.76	22.36	23.95	27.95	19.63	20.27	30.21	30.72	32.5	30.45	21.31	22.87	23.23	19.04
1144	GSONMT00066517001	phosphatidate phosphatase lpin2-like	-5.1014	4.12275e-05	0.00409506	-0.817082	0.567589	-0.736138	10.37	4.38	3.25	4.33	2.88	2.9	3.21	2.33	2.8	4.71	4.63	3.45	2.57	1.97	2.46	2.42	6.95	5.41	5.4	4.35	2.83	2.56	3.72	2.62
1145	GSONMT00068776001	phosphatidate phosphatase ppapdc1b-like	-3.60263	0.00158142	0.0430571	-0.26099	0.834515	-0.609139	18.81	15.81	12.6	18.23	13.99	14.24	13.94	14.91	15.85	14.34	16.47	19.69	12.24	11.9	13.42	16.36	18.18	17.85	20.25	19.07	14.53	16.68	15.74	14.25
1146	GSONMT00065174001	phosphatidylcholine:ceramide cholinephosphotransferase 1	-4.26136	0.00031866	0.0155118	-0.448042	0.733037	-0.672444	18.47	12.74	10.08	14.89	11.42	10.38	11.6	9.83	14.05	15.18	13.9	9.59	9.72	11.14	10.26	9.75	20.55	17.28	18.94	16.23	10.28	12.6	11.78	11.81
1147	GSONMT00001543001	phosphatidylinositol 3-kinase catalytic subunit type 3-like	-3.75794	0.00108644	0.0338314	-0.261468	0.834238	-0.625264	9.14	8.49	6.5	7.94	6.88	7.12	6.22	7.07	8.61	8.25	6.45	6.85	7.66	5.7	6.53	5.53	7.64	8.71	7.53	8.84	6.27	7.51	7.14	5.54
1148	GSONMT00079975001	phosphatidylinositol 5-phosphate 4-kinase type-2 gamma-like isoform x1	-6.56447	1.33156e-06	0.000492754	-0.981737	0.50637	-0.813645	45.83	35.79	23.29	41.64	27.08	16.29	16.39	17.61	27.7	37.54	41.11	21.94	23.72	24.54	15.97	17.45	41.01	35.5	58.54	47.99	14.38	21.12	19.04	14.52
1149	GSONMT00053116001	phosphatidylinositol -bisphosphate 3-kinase catalytic subunit gamma isoform	-3.80262	0.000974879	0.0318924	-0.846275	0.556219	-0.62976	2.88	2.61	1.42	3.66	1.32	1.55	1.42	3.09	2.34	1.83	4.31	2.07	0.78	1.47	1.51	1.49	3.68	2.02	5.61	4.2	1.53	1.38	2.59	1.81
1150	GSONMT00030136001	phosphatidylinositol -bisphosphate 3-kinase catalytic subunit gamma isoform	-4.22077	0.000351881	0.0165606	-0.823181	0.565194	-0.668912	3.44	3.46	2.03	4.73	1.9	2.08	1.97	3.26	2.74	2.3	5.75	4.71	1.3	2.11	1.9	2.45	4.59	3.59	5.76	6.69	2.26	2.04	3.95	2.23
1151	GSONMT00041428001	phosphatidylinositol -bisphosphate 3-kinase catalytic subunit gamma isoform-like	-7.10763	3.96675e-07	0.000284294	-0.71112	0.610846	-0.834643	14.96	14.56	18.2	17.43	9.25	7.64	11.51	8.63	11.03	14.27	18.46	14.22	12.63	10.69	8.75	8.31	13.78	14.15	19.23	18.23	7.66	10.91	11.29	8.1
1152	GSONMT00021834001	phosphatidylinositol transfer protein beta isoform isoform x2	-4.05455	0.000528016	0.0217486	-0.396886	0.759496	-0.653965	11.52	7.22	9.83	11.47	8.51	8.93	9.7	9.69	12.78	9.43	10.33	11.03	7.99	8.15	5.92	8.65	10.45	13.24	13.1	12.33	6.59	10.33	8.66	7.55
1153	GSONMT00062340001	phosphatidylserine decarboxylase proenzyme isoform x1	-4.50433	0.000176001	0.0105595	-0.801171	0.573883	-0.692654	67.66	48.24	28.38	36.14	31.08	39.53	21.45	21.24	22.09	39.63	46.05	23	21.08	23.5	19.99	17.04	49.97	35.19	54.26	38.48	26.66	15.51	20.03	18.59
1154	GSONMT00082468001	phosphoenolpyruvate cytosolic	-4.1057	0.000466066	0.019919	-1.63167	0.322714	-0.658649	21.43	19.76	6.36	39.23	9.93	9.05	7.73	5.44	12.38	24.34	30.08	11.59	15.91	13.03	5.29	6.79	24.25	22.01	97.61	139.66	6.97	16.67	5.5	5.73
1155	GSONMT00042540001	phosphoglucomutase-like protein 5-like	3.83905	0.000892339	0.0301885	0.377839	1.29939	0.63338	3.19	5.25	5.41	4.06	4.57	5.06	6.95	5.63	4.42	5.81	3.45	4.77	5.72	6.88	5.4	4.5	3.47	4.57	4.67	4.18	5.67	5.89	5.75	6.71
1156	GSONMT00038984001	phosphoinositide 3-kinase regulatory subunit 5	-4.13232	0.000436738	0.0190217	-0.757304	0.591601	-0.661056	1.47	1.34	1.3	1.6	0.82	0.94	0.82	1.18	1.01	1.15	2.03	0.85	0.66	1.67	0.58	0.59	0.9	1.56	1.87	2.1	0.88	0.83	0.75	0.54
1157	GSONMT00080703001	phosphoinositide 3-kinase regulatory subunit 5-like isoform x3	-3.51282	0.00196277	0.0492384	-0.787723	0.579257	-0.599455	0.89	0.9	1.04	1.84	1.07	0.96	0.94	1.1	0.96	0.99	2	1.16	0.31	0.97	0.6	0.91	1.3	1.27	2.47	2.07	0.84	0.64	1.01	0.43
1158	GSONMT00082090001	phospholipase a1 member a-like	4.31383	0.000280313	0.0142248	0.628622	1.54609	0.676942	20.82	23.21	19.64	21.39	25.42	21.99	39.18	32.7	14.4	16.21	12.23	15.6	17.41	20.3	34.05	27.54	21.05	16.21	14.04	10.73	25.06	18.36	25.81	30.76
1159	GSONMT00058642001	phospholipase a-2-activating protein	-5.20996	3.17339e-05	0.00340252	-0.45786	0.728066	-0.743191	7.26	5.39	5.51	5.4	4.9	4.51	4.5	5	4.98	5.13	6.59	7.49	5.17	5.32	4.37	3.84	7.24	7.92	7.26	8.07	4.64	4.63	5.48	4.05
1160	GSONMT00067173001	phospholipase a-2-activating protein	-4.02373	0.000569246	0.0226846	-0.36498	0.77648	-0.651106	10.65	8.53	10.55	9.1	8.9	6.89	6.06	10.71	9.2	8.7	10.05	10.55	7.54	7.88	7.07	7.72	8.74	10.94	11.22	8.65	5.62	6.2	9.73	7.54
1161	GSONMT00025416001	piezo-type mechanosensitive ion channel component 1	-4.16609	0.000402166	0.0180665	-0.298892	0.812876	-0.664082	5.25	5.52	5.09	5.71	4.58	4.99	3.8	4.63	5.7	4.89	4.59	5.63	3.51	5.01	4.57	4.55	6.62	5.86	6.11	6.02	3.78	4.48	5.63	5.14
1162	GSONMT00021133001	piggybac transposable element-derived protein 4-like	3.58639	0.00164451	0.0438326	4.27577	19.3702	0.607408	0.1	0	0	0	0	0	0.18	0.09	0.1	0	0	0	0.1	0.1	0.09	0.31	0	0.1	0	0	0.19	0.09	0.19	0.19
1163	GSONMT00077649001	plac8-like protein 1	-4.68848	0.000112307	0.00775084	-0.788285	0.579032	-0.706961	43.34	41.24	78.56	79.9	34.98	23.14	37.45	41.36	38.23	45.62	89.26	58.02	46.31	37.75	34.23	40.81	46.27	46.32	94.71	73.27	30.74	27.54	37.32	22.13
1164	GSONMT00035220001	placenta-specific gene 8	-5.12864	3.86038e-05	0.00388414	-0.707348	0.612445	-0.737931	163.23	120.36	160.24	145.39	79.94	100.37	95.07	90.8	89.8	135.63	225.82	148.26	108.74	69.98	88.09	93.99	122.37	96.02	203.35	210.86	71.77	75.79	110.82	99.55
1165	GSONMT00001443001	plakophilin-3-like isoform x1	3.81082	0.00095566	0.0314625	0.29994	1.23109	0.630578	33.82	42.27	33.16	40.82	42.38	47.22	43.04	46.67	34.8	30.71	33.23	39.27	33.53	38.5	47.92	40.24	24.16	30.41	31.48	34.26	34.29	41.23	44.07	41.57
1166	GSONMT00060955001	plakophilin-3-like isoform x2	-4.72594	0.00010251	0.00733552	-0.350793	0.784153	-0.70977	9.37	8.22	7.3	8.25	7.51	7.38	7.08	6.71	7.76	8.18	10.97	8.55	7.36	7.22	7.11	5.83	8.71	10.28	11.64	9.92	6.46	7.15	8.96	6.43
1167	GSONMT00070285001	plasminogen activator inhibitor 1-like	-5.73989	8.96983e-06	0.00152587	-2.03379	0.244212	-0.774345	17.04	6.23	5	5.81	3.65	2.79	2.47	2.63	5.51	9.48	18.38	6.24	5.97	2.51	2.72	2.88	15.53	8.64	45.58	47.01	1.74	3.15	2.88	1.95
1168	GSONMT00071754001	plasminogen precursor	-3.89659	0.00077586	0.0273193	-0.620736	0.650339	-0.639014	150.59	156.48	203.54	286.99	134.74	82.62	155.18	140.46	109.27	141.96	244.26	157.89	117.08	123.82	117.45	118.46	184.61	129.7	344.78	246.72	104.17	109.07	131.95	130.84
1169	GSONMT00004918001	platelet basic protein precursor	-4.05996	0.000521095	0.0215588	-5.27341	0.025855	-0.654464	7.33	0.96	3.1	3.46	0.29	0	0	0	0.92	0.98	3.46	1.88	0.62	0.32	0.81	0.98	3.63	1.84	3.69	2.28	0.3	0.54	0	0.3
1170	GSONMT00041804001	platelet basic protein precursor	-3.52704	0.00189689	0.0481039	-3.95976	0.0642679	-0.601006	8.33	4.82	3.1	2.31	0.29	0.28	0.56	0	1.54	1.64	4.72	1.88	2.16	0	1.62	1.96	9.79	1.84	6.14	2.57	0.6	0.27	0.3	0.6
1171	GSONMT00079889001	pleckstrin homology domain-containing family f member 1	-5.76152	8.52377e-06	0.00149278	-0.679228	0.624499	-0.775509	2.49	2.32	3.25	3.6	1.88	1.31	2.03	2.53	2.46	2.28	2.74	2.42	1.46	1.52	1.89	1.55	2.35	2.44	3.91	3.34	2.02	1.42	1.35	2.08
1172	GSONMT00037225001	pleckstrin homology domain-containing family m member 1	-3.67122	0.00134016	0.0385615	-0.421154	0.746827	-0.616356	3.41	1.69	1.91	1.75	2.27	1.73	1.5	1.39	1.9	2.38	2.32	2.6	1.5	1.66	1.97	1.92	2.57	2.45	2.63	3.28	1.55	1.88	2.21	1.73
1173	GSONMT00004079001	pleckstrin homology-like domain family b member 2-like isoform x1	4.24759	0.000329563	0.0158439	0.824779	1.77126	0.671251	1.92	1.22	2.47	2.38	3.64	3.92	3.7	4.06	2.81	1.19	2.26	2.31	1.36	2.91	3.57	3.59	0.93	1.36	2.29	2.2	2.82	3.54	3.89	3.46
1174	GSONMT00069917001	pollen-specific leucine-rich repeat extensin-like protein 1-like	3.51521	0.00195155	0.0490211	0.32377	1.2516	0.599716	19.38	25.79	17.83	21.51	22.52	23.79	23.41	25.46	17.71	17.38	19.68	20.22	19.86	26.22	30.05	24.76	16.74	16.08	28.16	22.37	30.04	26.96	28.88	20.33
1175	GSONMT00076134001	pollen-specific leucine-rich repeat extensin-like protein 1-like	4.721	0.000103751	0.0073903	0.40431	1.32346	0.709401	13.61	10.35	13.38	16.72	15.63	15.81	15.18	15.18	12.87	9.59	10.51	14.76	13.03	16.85	17.7	13.89	9.83	9.27	11.32	11.86	16.05	15.46	17.39	16.07
1176	GSONMT00037574001	pol-like protein	-4.17682	0.000391762	0.0177709	-0.964683	0.512391	-0.665036	8.22	4.92	3.1	4.04	4.63	2.21	3.74	3.28	3.49	4.58	6.92	2.72	2.05	2.79	2.88	2.18	11.36	8.37	11.67	5.52	2.41	2.72	4.01	2.58
1177	GSONMT00040532001	poly	-7.81956	8.60314e-08	0.000126893	-1.58988	0.332198	-0.857557	15.25	6.19	6.7	6.39	2.26	1.85	2.51	3.39	4.63	6.8	11.29	5.12	4.58	2.47	2.6	3.43	10.49	6.1	11.2	11.61	2.06	1.57	3.58	2.66
1178	GSONMT00006884001	poly	-3.87037	0.000826948	0.0286419	-1.01309	0.495486	-0.636459	36.53	13.49	14.47	15.47	10.14	5.16	9.16	11.49	10.77	18.33	19.81	19.02	22.99	6	5.67	12.95	11.85	21.44	19.35	12.65	4.21	4.44	15.42	6.95
1179	GSONMT00023994001	poly	-3.51958	0.00193116	0.0486551	-0.812084	0.569558	-0.600193	5.41	3.53	5.11	1.95	2.1	1.94	4.07	1.52	2.92	6.05	8.02	4.86	3.23	2.89	3.04	3.02	7.07	4.29	8.45	6.63	2.33	3.46	5.56	2.68
1180	GSONMT00060047001	poly	-4.62187	0.000132108	0.00860033	-0.743139	0.597438	-0.701883	5.97	2.48	2.38	4.22	2.94	2.43	2.06	2.44	2.2	2.88	3.43	3.25	1.62	1.83	1.57	2.09	4.85	3.18	4.5	5.15	1.68	2.21	2.81	2.13
1181	GSONMT00006339001	poly	-3.58696	0.00164226	0.0438326	-0.64183	0.6409	-0.607469	17.05	7.45	7.87	7.89	5.74	7.3	5.06	8.39	6.66	6.56	11.73	9.02	3.3	5.36	3.75	5.57	13.24	5.96	7.13	11.49	5.85	6.2	5.66	8.39
1182	GSONMT00079576001	poly	-4.36646	0.000246482	0.0131377	-0.550449	0.682807	-0.681379	29.54	15.15	15.15	15.49	12.29	12.1	11.42	13.36	10.63	18.53	18.34	14.75	12.3	9.63	10.5	11.49	23.2	11.87	19	17.73	9.13	10.45	12.59	13.69
1183	GSONMT00076006001	poly	-4.39509	0.00022983	0.0125077	-0.532487	0.691362	-0.683761	13.2	5.47	4.76	7.01	5.11	6.25	5.01	5.19	5.72	7.17	6.95	6.89	4.71	4.69	4.62	5.42	7.68	5.89	7.08	7.16	3.48	4.08	4.69	4.23
1184	GSONMT00079287001	poly	-3.59746	0.00160127	0.0433058	-0.515667	0.69947	-0.608588	27.16	11.88	9.32	14.1	10.63	11.16	12.08	9.51	11.78	17.36	12.03	9.88	11.19	7.09	9.63	9.09	21.63	14.8	17.04	13.74	8.92	10.93	10.4	11.04
1185	GSONMT00001008001	polyadenylate-binding protein 1-like	-3.58876	0.00163516	0.0438326	-0.489663	0.712191	-0.607661	8.6	5.57	7.79	7.14	4.41	4.89	6.35	5.53	7.95	6.95	11.68	10.32	8.06	7.85	7.55	7.62	9.75	9	10	11.51	6.49	4.23	7.97	5.06
1186	GSONMT00024079001	polyhomeotic-like protein 1-like	3.87767	0.000812402	0.0282853	0.455949	1.37169	0.637172	1.47	1.24	1.85	1.69	1.54	1.99	2.05	1.76	1.63	1.08	0.87	1.63	1.39	1.88	2	1.55	0.92	1.12	1.32	1.01	1.66	1.65	1.89	1.87
1187	GSONMT00039662001	polymerase delta-interacting protein 3-like	-3.97512	0.00064085	0.0243111	-0.157978	0.89628	-0.64654	33.87	26.67	27.88	26.93	25.71	26.35	26.59	24.39	29.81	25.9	27.49	30.52	23.8	26.62	25.16	26.13	31.29	26.71	27.42	28.48	23.59	26.43	27.93	24.18
1188	GSONMT00028278001	polymeric immunoglobulin receptor	-6.5444	1.39348e-06	0.000503219	-1.7444	0.298458	-0.812802	8.31	9.18	8.54	8.62	5.65	1.51	3.72	3.84	7.12	7.91	14.39	5.62	5.44	4.09	2.53	2.12	8.77	12.82	16.29	17.58	1.64	4.17	3.83	1.08
1189	GSONMT00018703001	polyribonucleotide 5 -hydroxyl-kinase clp1	-3.79928	0.0009828	0.0320614	-0.69795	0.616447	-0.629426	3.9	2.5	2.07	1.93	2.58	1.23	2.34	0.97	5.31	2.37	3.5	3.32	1.89	1.61	2.41	1.27	3.64	3.07	3.25	2.07	2.34	2.27	2.18	1.66
1190	GSONMT00066967001	polyribonucleotide 5 -hydroxyl-kinase clp1	-3.66917	0.0013468	0.0387288	-0.244224	0.84427	-0.616143	6.51	6.7	8.99	6.91	7.51	6.38	6.04	6.43	7.1	6.4	6.56	7.24	5.68	5.65	5.7	5.23	6.06	6.46	8.1	8.21	6.21	5.01	5.74	6.28
1191	GSONMT00082085001	potassium sodium hyperpolarization-activated cyclic nucleotide-gated channel 4-like	3.5062	0.00199421	0.0496261	0.604091	1.52002	0.59873	0.98	1.19	0.51	0.96	1.02	0.97	1.61	1.28	0.8	0.72	0.58	0.81	0.97	0.89	1.3	1.33	1	0.85	0.45	0.37	1.39	0.95	0.89	0.93
1192	GSONMT00051545001	potassium sodium hyperpolarization-activated cyclic nucleotide-gated channel 4-like	4.29734	0.000291843	0.0146346	0.711016	1.63696	0.675536	1.25	0.96	1.34	1.46	1.63	1.77	2	1.69	1.56	1.29	0.89	1	1.1	1.63	1.98	1.78	0.54	0.75	0.92	0.59	1.19	1.99	1.75	1.34
1193	GSONMT00069935001	potassium voltage-gated channel subfamily c member 4-like	-3.67898	0.00131525	0.0381581	-1.20181	0.434728	-0.617163	8.94	7.51	6.26	16.08	9.84	5.29	5.44	3.85	6.54	7.74	19.54	6.91	3.76	5.21	2.65	4.33	13.2	13.1	43.8	33.64	6.39	13.78	5.51	4.51
1194	GSONMT00073325001	potassium voltage-gated channel subfamily h member 1	-3.64325	0.00143382	0.0404098	-4.94336	0.0325014	-0.613432	0	0.21	0	0.56	0	0	0	0	0.2	0	0.2	0.4	0	0	0	0	0.23	0.4	0.79	0	0	0	0.19	0
1195	GSONMT00072073001	pr domain zinc finger protein 1-like	-6.42496	1.82842e-06	0.000575519	-1.41555	0.374867	-0.807675	7.64	4.37	2.69	3.78	2.09	1.68	2.07	2.9	3.63	4.61	8.14	4.11	2.83	2	2.7	2.62	8.26	7.58	11.88	11.74	1.82	1.65	2.46	2.05
1196	GSONMT00047229001	pr domain zinc finger protein 1-like isoform x2	-4.23849	0.000336972	0.0160855	-0.748761	0.595114	-0.67046	9.15	3.89	3.67	4.42	2.37	2.55	3.36	3.72	3.1	3.68	5.05	3.76	4.05	2.21	3.43	3.24	7.36	3.8	6.06	7.71	1.84	2.54	3.2	2.87
1197	GSONMT00013896001	PREDICTED: uncharacterized protein C17orf85 homolog isoform X1	-3.71784	0.00119726	0.0359601	-0.246518	0.842928	-0.621175	13.73	14.35	14.21	13.96	12.54	10.63	11.43	11.73	12.47	15.01	13.76	18.98	11.47	14.52	12.26	12.99	15.28	13.48	15.44	14.74	10.5	12.96	15.81	11.3
1198	GSONMT00055303001	PREDICTED: uncharacterized protein C3orf18 homolog	3.89375	0.00078124	0.0274672	0.47511	1.39002	0.638738	4.48	6.29	5.38	6.62	7.46	6.66	9.27	6.49	6.72	6.05	4.05	4.57	6.38	9	6.5	7.13	4.27	4.29	4.47	3.51	8.76	4.72	5.89	5.83
1199	GSONMT00057622001	PREDICTED: uncharacterized protein LOC100148510 isoform X1	-5.20946	3.17719e-05	0.00340252	-1.62789	0.32356	-0.743159	12.08	4.48	3.83	5.74	1.04	1.65	1.56	2.65	2.7	6.91	6.01	2.25	3.44	0.77	1.51	1.95	2.31	2.93	2.45	6.25	0.48	1.08	1.2	1.19
1200	GSONMT00022405001	PREDICTED: uncharacterized protein LOC100703668 isoform X1	-4.52798	0.000166127	0.0101963	-2.22128	0.214451	-0.694539	5.65	3.16	2.55	2.05	0.63	0.76	0.31	0.63	1.69	4.3	3.96	2.4	4.05	0.35	0.15	1.97	3.97	0.5	6.73	2.97	0.16	0.45	0.66	1.3
1201	GSONMT00057624001	PREDICTED: uncharacterized protein LOC100703668 isoform X1	-5.32597	2.40153e-05	0.00276236	-1.54679	0.34227	-0.750464	10.19	3.42	2.47	7.03	1.48	1.72	1.18	1.35	2.32	7.69	9.06	3.2	3.69	1	1.8	2.46	4.58	3.4	6.74	8.92	1.13	1.14	3.06	2.9
1202	GSONMT00039364001	PREDICTED: uncharacterized protein LOC100705279	-6.92245	5.96862e-07	0.00032508	-1.93373	0.261751	-0.827862	36.59	18.7	7.78	12.29	3.7	2.49	2.66	5.62	10.49	17.35	24.41	7.87	12.68	2.59	3.71	4.33	18.2	9.28	24.43	16.34	3.13	3.21	5.97	3.66
1203	GSONMT00057621001	PREDICTED: uncharacterized protein LOC101080246	-8.11597	4.64479e-08	8.01398e-05	-1.99533	0.25081	-0.86581	12.8	6.26	5.53	6.09	1.19	1.75	2	2.7	3.8	7.55	15.28	9.04	5.07	1.5	1.93	2.06	10.36	6.64	12.73	11.59	2.15	1.12	2.72	3.02
1204	GSONMT00023223001	PREDICTED: uncharacterized protein LOC101167402	-4.82319	8.09093e-05	0.00623002	-1.28029	0.411712	-0.716906	16.19	6.5	5.27	8.41	4.22	2.91	3.86	5.63	2.99	4.77	12.22	10.92	4.24	4.17	3.28	4.49	10.28	9.92	13.18	24.03	2.19	3.3	5.11	2.65
1205	GSONMT00078358001	PREDICTED: uncharacterized protein LOC101167402	-5.44541	1.80454e-05	0.00229058	-1.20021	0.43521	-0.757679	26.76	13.16	14.44	20.61	9.54	5.78	9.01	12.57	13.1	13.67	28.29	18.14	6.43	11.36	13.89	10.49	25.06	18.46	37.5	45.15	5.31	7.2	13.03	10.52
1206	GSONMT00013014001	PREDICTED: uncharacterized protein LOC101882297	4.16075	0.000407452	0.0181578	1.02419	2.03381	0.663605	0.19	0.43	0.42	0.61	0.39	0.96	0.92	0.78	0.24	0.57	0.3	0.3	0.54	1.24	0.89	1.45	0.21	0.3	0.47	0.55	0.7	0.37	0.76	0.46
1207	GSONMT00022407001	PREDICTED: uncharacterized protein LOC102078051 isoform X5	-5.99017	4.9863e-06	0.00102782	-0.794476	0.576552	-0.787348	26.09	14.94	10.06	13.79	9.08	9.46	7.22	9.34	9.32	15.08	17.28	12.55	10.86	9.74	7.48	6.85	15.14	12.39	18.01	16.48	8.07	7.46	9.88	6.63
1208	GSONMT00044394001	PREDICTED: uncharacterized protein LOC102300121	-5.00968	5.14636e-05	0.00478748	-0.751775	0.593872	-0.729985	4.71	3	2.73	3.31	2.09	3.1	2.1	2.24	3.86	2.45	5.12	2.26	1.4	2.06	2.02	2.27	5.04	4.09	4.35	4.8	1.69	2.39	2.89	2.46
1209	GSONMT00034653001	PREDICTED: uncharacterized protein LOC102388050	3.77714	0.00103703	0.0331225	0.739459	1.66955	0.627203	0.67	0.65	1.04	0.49	1.07	1.49	1.51	1.37	0.83	0.77	0.74	0.63	0.52	1.41	1	1.87	0.86	0.72	0.83	0.38	0.71	1.37	0.81	1.7
1210	GSONMT00042004001	PREDICTED: uncharacterized protein LOC566084	-5.78008	8.15915e-06	0.00144522	-0.687512	0.620924	-0.776502	22.91	12.7	11.72	10.66	6.39	9.12	7.64	9.8	10.76	15.94	12.79	13.93	12.71	8.11	8.75	8.6	19.12	11.76	14.52	13.98	7.41	8.41	9.64	8.19
1211	GSONMT00028498001	preli domain-containing protein mitochondrial-like	-5.45279	1.77302e-05	0.00227383	-0.6345	0.644164	-0.758116	35.16	18.83	22.59	21.74	17.22	19	14.1	13.83	24.23	15.62	22.39	19.7	12.64	11.85	17.19	14.76	26.74	33.61	22.38	26.05	14.11	14.33	20.13	14.71
1212	GSONMT00029585001	pre-mrna-processing factor 39 isoform x1	-3.74646	0.00111709	0.0343496	-0.129652	0.914052	-0.624098	27.58	27.19	28.64	28.7	25.45	26.68	25.76	25.63	28.59	26.82	27.9	28.76	23.22	26.91	26.66	24.14	24.11	29.04	26.37	26.13	24.68	26.75	23.26	22.48
1213	GSONMT00075064001	pre-mrna-processing factor 40 homolog a-like	-4.77601	9.07466e-05	0.0067856	-0.254133	0.838491	-0.713472	37.49	41.56	48.84	37.32	38.16	34.76	36.83	36.13	38.97	41.12	41.58	47.2	39.13	36.02	35.21	33.51	37.42	48.26	38.45	40.27	30.74	32.1	34.38	30.29
1214	GSONMT00004262001	pre-mrna-splicing factor 38b-like	-3.94708	0.000686138	0.0253882	-0.30781	0.807867	-0.643874	10.66	8.51	7.94	8.08	7.09	6.53	6.69	8.5	7.41	8.81	9.86	9.55	7.41	7.45	8.94	6.99	10.33	8.45	10.37	10.01	6.84	9.65	7.23	5.78
1215	GSONMT00014420001	pre-mrna-splicing factor syf1	-3.70282	0.00124159	0.036817	-0.230342	0.852433	-0.619629	10.41	8.86	7.66	8.15	8.15	7.56	7.9	8.09	8.73	10.87	9.57	9.73	7.82	9.2	9.65	7.12	9.08	8.48	9.95	9.96	6.67	7.93	8.08	6.87
1216	GSONMT00027393001	pre-rrna processing protein ftsj3-like	-6.35772	2.13213e-06	0.000640563	-0.54179	0.686918	-0.804706	17.12	13.58	20.55	11.64	10.02	10.1	9.16	10.72	15.67	16.19	16.46	19.73	10.5	10.04	13.36	10.82	13.59	14.13	18.44	15.21	11.41	10.05	13.71	11.44
1217	GSONMT00027394001	pre-rrna processing protein ftsj3-like	-3.6832	0.0013019	0.0380244	-0.467704	0.723114	-0.617601	11.32	8.45	14.9	12.43	10.63	11.33	9.5	11.7	13.75	10.8	16.5	17.04	5.69	9.83	9.72	9.42	14.65	15.29	16.56	16.27	8.81	11.44	13.93	9.48
1218	GSONMT00003303001	pre-rrna-processing protein tsr1 homolog isoform x1	-8.901	9.60407e-09	4.16957e-05	-0.403708	0.755913	-0.884686	13.33	12.06	14.75	13.69	11.56	11.27	10.43	10.67	13.99	14.88	15.7	15.03	11.89	11.2	10.3	9.4	14.78	15.12	15.81	15.09	11.04	11.1	12.59	10.26
1219	GSONMT00064654001	prickle-like protein 2	3.65381	0.00139772	0.039874	0.540095	1.45407	0.614539	1.19	1.74	1.14	1.76	2.17	1.85	2.33	2.47	1.95	0.91	1.56	2.35	1.78	2.11	2.87	2.37	1.63	1.03	1.38	1.65	1.49	1.88	3.19	1.75
1220	GSONMT00079293001	prion protein	-4.21199	0.000359511	0.0167646	-0.349524	0.784843	-0.668142	50.39	46.36	42.35	43.15	29.67	27.9	35.48	34.87	34.42	34.2	36.57	33.67	42.58	28.76	38.55	33.57	43.22	46.96	44.46	42.69	26.05	29.49	30.06	34.74
1221	GSONMT00030097001	prkca-binding protein	-5.06933	4.45494e-05	0.00432102	-0.300252	0.81211	-0.734006	27.76	22.94	30.13	27.69	20.91	20.31	24.49	24.48	25.89	24.28	21.96	25.13	19.43	21.68	22.61	20.59	25.9	27.95	27.42	26.6	16.7	19.72	23.84	20.43
1222	GSONMT00056799001	prkca-binding protein	-3.59554	0.00160866	0.0433928	-0.223964	0.85621	-0.608385	15.92	12.53	18.38	17.44	13.75	13.14	15.02	15.42	14.8	15.94	18.26	15.27	13.13	14.39	13.64	13.33	13.27	15.94	17.84	17.95	14.64	12.08	14.63	11.89
1223	GSONMT00033722001	probable atp-dependent rna helicase ddx10	-5.60062	1.24713e-05	0.00182705	-0.346756	0.786351	-0.766655	7.85	7.02	8.15	7.32	6.49	6.36	5.94	6.5	7.18	8.31	8.63	9.67	5.29	6.55	6.7	6.61	6.98	7.81	8.18	9.64	5.41	6.09	7.7	6.34
1224	GSONMT00001884001	probable atp-dependent rna helicase ddx27	-6.29548	2.45926e-06	0.000681933	-0.702236	0.614619	-0.801903	5.62	4.37	6.86	5.56	4.25	3.88	4.06	5.08	6.55	4.59	8.2	8.53	3.11	4.09	3.91	3.01	7.24	6.78	6.73	6.82	3.43	4.05	5.27	3.46
1225	GSONMT00001885001	probable atp-dependent rna helicase ddx27-like	-5.69332	1.00127e-05	0.00163664	-0.73678	0.600077	-0.771811	9.62	10.6	9.91	7.73	6.27	4.57	8.97	6.28	9.21	8.1	10.7	12.94	5.72	3.65	5.85	7.41	9.73	7.58	10.46	7.36	4.65	4.2	7.13	4.91
1226	GSONMT00081278001	probable atp-dependent rna helicase ddx49-like	-4.55643	0.000154979	0.00965202	-0.317469	0.802476	-0.696788	17.69	15.21	18.94	14.96	13.54	13.16	14.15	15.92	15.33	16.51	17.99	20.9	14.4	13.77	15.67	13.72	14.87	16.71	16.75	17.61	9.86	11.53	14.79	13.18
1227	GSONMT00046754001	probable atp-dependent rna helicase ddx56	-4.32979	0.000269593	0.0139545	-0.447677	0.733223	-0.678295	8.26	7.69	13.27	10.63	6.63	6.96	8.58	9.67	9.25	9.83	11.48	13.59	7.15	7.36	7.78	7.24	8.74	8.51	11.8	10.32	6.46	5.6	9.87	6.86
1228	GSONMT00052587001	probable atp-dependent rna helicase ddx5-like isoform x2	-7.54687	1.53259e-07	0.000165754	-0.999222	0.50027	-0.84933	260.45	139.48	111.92	105.85	92.01	66.29	75.9	94.59	159.24	160.64	163.26	156.77	98.2	85.35	82.48	81.95	230.08	229.63	178.26	170.5	67.64	87.67	112.43	67.22
1229	GSONMT00059059001	probable atp-dependent rna helicase ddx5-like isoform x2	-6.50373	1.52823e-06	0.000533968	-0.902747	0.534868	-0.811077	373.45	155.43	152.03	131.44	120.32	92.85	102.31	122.21	231.15	207.24	215.45	184.09	141.85	123.25	115.01	119.01	238.57	259.87	212.75	203.23	89.9	107.38	136.59	73.48
1230	GSONMT00005669001	probable carboxypeptidase pm20d1	4.74564	9.77089e-05	0.00713443	0.524938	1.43887	0.711233	9.74	8.61	14.23	14.53	11.94	13.84	16.24	17.97	7.96	9.38	10.61	11.75	9.58	13.37	14.12	15.29	8.9	9.01	8.69	8.93	14.65	13.59	17.68	16.85
1231	GSONMT00066950001	probable carboxypeptidase x1-like	4.49984	0.000177943	0.0105945	0.360139	1.28355	0.692295	4.54	5.97	5.76	5.5	6.52	7.04	7.25	7.89	5.52	4.91	4.84	6.47	5.68	5.93	7.29	7.93	3.83	6.28	6.29	6.06	6.51	7.57	7.73	6.86
1232	GSONMT00001953001	probable cation-transporting atpase 13a1-like	-5.24367	2.92621e-05	0.00321489	-0.519502	0.697613	-0.745332	6.32	5.12	4.99	4.54	4.86	3.27	4.3	4.19	4.99	5.03	6.38	7.27	4.72	3.77	4.21	3.94	5.91	5.57	7.53	6.29	3.72	3.72	5.36	2.82
1233	GSONMT00036811001	probable c-mannosyltransferase dpy19l1-like	-4.97796	5.55728e-05	0.0049978	-0.903805	0.534475	-0.727815	23.54	18.98	12.34	23.83	17.42	11.05	10.5	10.92	12.98	17.2	26.48	12.73	10.68	15.58	7.38	8.49	19.82	23.3	39.14	31.22	11.61	12.38	10.66	8.6
1234	GSONMT00007820001	probable c-mannosyltransferase dpy19l1-like	-4.0509	0.000532745	0.0218452	-0.537422	0.689001	-0.653628	9.76	5.32	6.6	7.35	6.43	5.49	5.42	4.72	5.82	6.32	7.89	6.34	4.81	7.09	2.77	4.33	8.1	6.28	9.32	7.12	3.99	5.17	6.2	3.79
1235	GSONMT00025668001	probable e3 ubiquitin-protein ligase rnf144a-a	-7.59284	1.38947e-07	0.000161821	-1.95049	0.258728	-0.850762	7.6	4.35	3.63	4.44	1.43	0.85	1.04	1.96	1.71	3.23	5.62	1.93	1.14	1.39	1.5	1.41	7.15	4.53	6.44	7.03	1.48	0.67	0.93	0.55
1236	GSONMT00055528001	probable e3 ubiquitin-protein ligase rnf144a-a	-5.7285	9.21428e-06	0.00154963	-1.54496	0.342705	-0.773728	49.51	20.75	8.9	10.66	5.72	3.48	4.63	5.51	17.46	17.86	9.14	13.73	15.48	5.19	6.5	8.67	32.94	16.49	18.63	24.17	5.72	3.51	6.8	7.8
1237	GSONMT00034554001	probable g-protein coupled receptor 132	-5.57117	1.33747e-05	0.00190539	-1.25803	0.418114	-0.764985	5.8	2.41	4.23	4.94	1.63	1.85	1.73	1.55	2.39	2.89	7.32	3.44	2.56	2.67	1.45	1.75	5.83	3.36	9.62	10.47	1.93	2.04	2.41	2.15
1238	GSONMT00038231001	probable g-protein coupled receptor 141-like	-5.13469	3.80451e-05	0.00386168	-0.893538	0.538292	-0.738326	4.44	3.95	4.77	5.92	2.53	1.42	3.45	2.38	3.79	2.85	7.58	3.54	3.16	3.46	3.05	1.34	3.72	4.09	5.04	6.15	2.62	1.95	2.78	2.14
1239	GSONMT00040928001	probable palmitoyltransferase zdhhc14-like isoform x2	-4.04159	0.000544986	0.0220829	-0.776168	0.583916	-0.652766	1.53	1.32	1.7	2.11	1.06	0.63	1.03	1.72	2.11	1.2	2.02	2.44	1.41	1.18	0.62	0.75	1	1.4	1.83	1.05	1.1	1	0.69	0.55
1240	GSONMT00048557001	probable polyketide synthase 1-like	-4.38479	0.000235689	0.0127373	-0.570944	0.673176	-0.682906	2.48	3.06	1.95	2.59	2.11	1.27	1.87	2.21	1.44	2.36	2.92	2.83	2.1	1.48	2.04	1.67	3.19	2.64	2.81	2.78	1.09	1.96	1.6	1.53
1241	GSONMT00075274001	probable rna-binding protein 19	-6.78517	8.10343e-07	0.000385202	-0.386256	0.765113	-0.82259	9.38	8.04	8.8	8.9	6.88	7.49	6.84	7.53	8.11	9.22	8.48	7.89	7.74	6.94	6.5	6.02	9.43	10.15	10.31	10.5	6.65	6.16	8.27	6.52
1242	GSONMT00057689001	probable trna pseudouridine synthase 2	-4.04564	0.000539628	0.0219935	-0.330212	0.795419	-0.653141	9.99	11.19	13.37	11.2	8.52	8.46	9.78	11.42	8.27	12.16	14.46	13.8	10.73	9.74	9.57	8.86	11.4	13.48	14.04	13.21	8.42	9.39	11.33	9.61
1243	GSONMT00040812001	programmed cell death 1 ligand 1	-7.97958	6.15889e-08	9.89352e-05	-2.36764	0.193762	-0.862097	52.71	24.95	12.26	15.11	6.29	3.06	4.6	3.92	12.18	26.94	36.87	11.51	14.6	5.04	3.66	3.95	25.08	26.64	53.09	48.9	2.89	5.13	5.68	5.3
1244	GSONMT00014368001	programmed cell death 1 ligand 1	-5.87529	6.52332e-06	0.00125574	-1.51955	0.348795	-0.781505	1.82	1.17	1.58	2.52	0.84	0.5	1.12	0.53	1.23	1.19	3.09	2.06	1.12	0.94	0.39	0.95	1.59	2.12	3.58	5.82	0.55	0.79	0.99	0.43
1245	GSONMT00017883001	programmed cell death protein 4	3.58075	0.00166702	0.0440489	0.373371	1.29538	0.606804	63.69	74.81	85.65	69.95	70.25	79.11	92.4	79.58	59.83	66.77	62.64	55.42	81.63	70.75	107.61	77.07	41.96	47.24	54.77	52.25	83.1	60.66	65.17	77.96
1246	GSONMT00073795001	programmed cell death protein 4-like	3.75186	0.00110257	0.0341665	0.213334	1.15936	0.624647	36.69	31.54	31.74	36.71	40.45	43.22	37.36	36.15	43.06	35.15	34.77	30.14	34.82	44.96	38.52	40.52	31.52	36.11	31.9	33.04	43.77	45.22	35.36	37.47
1247	GSONMT00014079001	programmed cell death protein 4-like	5.13998	3.75625e-05	0.00385517	0.409869	1.32857	0.738672	20.62	22.86	20.56	27.83	30.83	38.8	28.68	23.31	25.42	21.63	21.05	16.96	27.12	32.45	23.79	29.36	18.69	20.51	23.22	22.05	28.9	30.52	25	28.99
1248	GSONMT00017952001	programmed cell death protein 6	-5.91369	5.96194e-06	0.00117189	-0.426379	0.744127	-0.783482	70.42	50.75	47.71	45.86	37.74	34.07	40.59	42.21	43.43	47.18	53.4	47.3	41.24	33.48	36.45	42.53	46.71	53.91	49.17	55.62	33.02	30.8	44.4	37.73
1249	GSONMT00038952001	proline-rich protein 24-like	-3.8192	0.000936419	0.0309603	-1.16108	0.447179	-0.631412	2.24	2.65	1.42	1.94	1.77	0.84	1.71	1.59	2.35	2.2	2.78	1.53	2.26	0.49	2.23	1.39	3.88	3.55	7.13	8.27	0.64	1.08	1.65	1.18
1250	GSONMT00044446001	proline-serine-threonine phosphatase-interacting protein 2	-5.01786	5.04554e-05	0.00473884	-1.04926	0.483216	-0.730541	4.21	3.21	4.08	5.32	2.75	1.02	2.51	2.75	2.43	3.28	6.63	3.63	2.11	2.2	2.99	0.86	4.97	4.52	5.02	6.91	2.06	2.72	2.69	2.04
1251	GSONMT00026665001	proline-serine-threonine phosphatase-interacting protein 2	-6.43476	1.78799e-06	0.000575519	-0.923526	0.527219	-0.808103	21.9	15.35	13.34	12.75	7.96	5.95	8.72	6.92	11.04	12.12	15.03	9.74	8.83	6.92	5.81	8.19	8.67	14.28	9.91	12.96	4.31	8.12	6.1	4.63
1252	GSONMT00002265001	prolyl 3-hydroxylase 3-like	3.98026	0.000632872	0.0242055	0.256412	1.1945	0.647026	6.65	8.78	9.53	9.05	9.32	11.01	9.99	10.88	9.02	9.33	9.34	9.52	9.06	10.85	10.64	8.83	7.1	7.73	7.55	8.17	8.65	10.06	11.13	10.79
1253	GSONMT00023617001	prolyl 4-hydroxylase subunit alpha-3-like	3.5875	0.00164015	0.0438326	0.837707	1.78721	0.607526	0.08	0.11	0.32	0.23	0.3	0.35	0.75	0.4	0.25	0.19	0.29	0.33	0.18	0.37	0.44	0.38	0.17	0.28	0.25	0.3	0.31	0.47	0.42	0.52
1254	GSONMT00047226001	prolyl endopeptidase	-6.07709	4.07294e-06	0.000921058	-0.520629	0.697068	-0.791633	31.77	20.61	19.64	21.05	17.35	16	16.46	18.31	17.33	20.28	25.17	20.04	18.19	16.86	14.95	14.82	25.58	21.69	26.79	27.17	13.24	15.11	16.8	13.35
1255	GSONMT00001792001	properdin	-3.63337	0.00146842	0.0410357	-0.48357	0.715206	-0.612393	43.67	59.59	67.24	81.07	49.82	29.76	54.01	45.11	39.82	46.18	75.8	50.13	44.06	47.25	34.59	36.89	45.5	44.9	80.4	56.48	36.28	33.6	44.24	31.83
1256	GSONMT00031115001	proprotein convertase subtilisin kexin type 5 isoform x2	6.53618	1.41972e-06	0.000508751	0.483914	1.39853	0.812455	29.6	36.72	41.11	49.92	46.92	56.93	49.67	48.26	42.63	33.35	35.33	37.49	42.45	46.62	51.88	56.72	30.1	32.42	30.5	35.6	50.89	51.82	47.9	52.9
1257	GSONMT00032286001	prostaglandin e2 receptor ep1 subtype-like	-4.75929	9.45171e-05	0.00699378	-0.64828	0.63804	-0.712241	8.81	7.29	5.02	4.89	6.28	4.28	4.62	5.27	8.37	8.49	9.17	5.79	6.37	4.73	4.38	5.05	11.67	11.23	10.26	9.39	5.4	6.3	4.5	5.12
1258	GSONMT00020999001	prostaglandin reductase 1-like	-4.4449	0.000203496	0.0116317	-0.895386	0.537603	-0.687855	7.25	6.14	4.56	6.87	3.66	3.42	2.89	5.54	4.08	4.24	13.33	6.92	5.17	2.65	3.82	3.75	5.02	6.58	12.93	13.35	3.36	3.28	4.33	3.94
1259	GSONMT00018747001	proteasomal ubiquitin receptor adrm1-like	-3.91261	0.000746205	0.0268432	-0.238025	0.847905	-0.640564	46.61	38	44.13	37.8	38.43	37.06	41.33	36.36	42.5	41.48	52.46	43.42	37.27	40.81	36.46	34.87	45.38	47.96	46.7	53.28	39.54	37.39	46.49	31.19
1260	GSONMT00038600001	proteasome ( macropain) 26s 6	-6.17087	3.27742e-06	0.000803113	-0.399595	0.758071	-0.796128	47.04	37.85	47.75	38.76	37.04	33.58	32.29	38.87	39.83	40.62	55.62	54.45	36.45	34.65	32.78	33.7	40.1	47.11	50.86	47.31	30.83	32.35	38.73	31.42
1261	GSONMT00074745001	proteasome ( macropain) 26s 6	-4.70629	0.000107538	0.00755604	-0.314997	0.803853	-0.7083	62.53	49.23	59.82	42.31	45.84	46.37	41.1	46.73	54.84	48.76	64.08	61.07	46.04	49.52	37.12	40.67	48.4	54.81	55.26	60.15	43.6	41.5	52.02	39.57
1262	GSONMT00029533001	proteasome ( macropain) 26s non- 13	-3.55126	0.0017896	0.0462388	-0.317956	0.802206	-0.603633	31.73	25.27	28.67	23.68	20.38	21.57	16.65	23.59	21.67	27.1	27.99	22.94	21.89	22.18	23.67	18.47	23.78	28.96	29.89	29.34	18.26	20.62	33.39	19.11
1263	GSONMT00017960001	proteasome activator complex subunit 1	-4.8501	7.57879e-05	0.00593427	-0.505508	0.704412	-0.718841	123.56	107.21	120.66	115.96	78.58	63.94	93.76	93.42	68.02	93.02	147.44	108.73	83.44	65.77	80.25	73.39	108.48	87.43	138.51	127.54	71.51	70.63	90.8	72.07
1264	GSONMT00023945001	proteasome activator complex subunit 2	-6.58786	1.26292e-06	0.000492754	-1.02322	0.492016	-0.814621	56.22	20.4	41.63	35.06	22.6	17.57	23.42	22.08	27.37	29.1	47.36	43.25	15.65	23.92	20.59	10.66	38.18	35.58	46.27	36.24	13.1	15.28	20.18	18.37
1265	GSONMT00048586001	proteasome activator complex subunit 2	-3.86028	0.000847479	0.0291364	-0.439988	0.737141	-0.63547	188.49	142.6	178.89	160.48	126.48	112.8	129.66	149.77	103.16	140.29	238.91	180.98	132.89	98.91	121.89	130.3	144.38	130.46	225.07	199.05	111.58	100.56	141.54	114.18
1266	GSONMT00071608001	proteasome beta type 10	-4.89398	6.81253e-05	0.00569125	-0.687149	0.62108	-0.721963	57.89	38.94	39.34	38.83	25.42	25.16	27.69	35.64	23.65	41.65	63.96	51.85	34.2	23.57	29.42	29.68	43.35	32.61	52.84	54.61	20.25	19.44	32.94	26.24
1267	GSONMT00071609001	proteasome beta type 8	-4.29595	0.00029283	0.0146683	-0.620514	0.650439	-0.675418	40.44	33.7	38.77	37.54	20.65	16.89	26.57	26.59	19.25	31.23	48.87	36.47	30.29	17.16	23.11	23.87	33.56	22.29	52	43.29	22.1	18.77	27.14	25.8
1268	GSONMT00071607001	proteasome beta type 9-like	-4.69887	0.000109499	0.00763624	-0.812523	0.569385	-0.707743	27.44	19.36	32.23	22.42	12.26	10.44	15.62	18.93	11.05	16.41	37.18	26.55	15.44	11.54	15.41	13.66	24.36	19.03	36.18	32.29	12.87	10.75	19.35	11.37
1269	GSONMT00020496001	proteasome maturation protein	-3.67528	0.00132708	0.0383749	-0.246365	0.843018	-0.616778	165.32	156.36	190.28	166.38	140.3	123.63	148.9	151.48	137.07	158.82	215.7	197.42	151.38	142.14	152.88	134.84	145.03	146.74	168.32	182.96	139.81	123.3	163.25	131.17
1270	GSONMT00002838001	proteasome subunit alpha type-1	-4.39611	0.000229255	0.0124911	-0.331763	0.794565	-0.683846	111.21	89.08	115.28	105.44	79.92	73.48	80.15	84.26	76.21	85.79	115.2	104.58	94.59	79.59	82.12	70.97	85.16	83.7	117.11	106.8	73.31	64.43	85.74	75.98
1271	GSONMT00018463001	proteasome subunit alpha type-1	-3.79143	0.00100169	0.032546	-0.326723	0.797346	-0.62864	49.08	43.91	57.57	49.6	39.19	36.5	41.72	41.89	37.76	39.58	59.15	54.05	39.78	43.51	35.08	38.02	38.28	43.67	54.52	54.65	35.86	30.9	47.98	31.52
1272	GSONMT00038516001	proteasome subunit alpha type-2	-6.33402	2.25109e-06	0.000648018	-0.548717	0.683628	-0.803645	108.37	94.09	119.94	96.43	68.17	60.65	67.17	88.97	72.15	87.29	134.38	106.45	73.74	61.38	70.13	63.63	82.82	92.85	103.02	96.27	63.8	54.88	76.5	63.16
1273	GSONMT00067614001	proteasome subunit alpha type-3	-5.58988	1.27932e-05	0.00185661	-0.339581	0.790271	-0.766048	119.75	100.07	123.29	107.4	89.02	79.85	85.7	94.26	94.85	99.72	126.03	111.52	92.31	86.51	76.72	80.08	87.34	94.05	106.53	115.44	77.82	78.19	97.77	75.44
1274	GSONMT00074989001	proteasome subunit alpha type-3	-4.88709	6.92747e-05	0.0057017	-0.290679	0.817517	-0.721475	184.4	176.54	207.78	175.07	150.76	135.24	153.25	160.47	147.41	149.21	201.74	186.31	153.84	141.39	140.2	129.55	160.93	163.23	193.89	199.86	131.82	138.81	171.04	143.25
1275	GSONMT00077991001	proteasome subunit alpha type-4	-4.2799	0.000304543	0.0150128	-0.444331	0.734925	-0.674042	71.64	63.5	86.19	75.39	45.63	46.08	52.46	68.92	46.47	53.94	77.74	75.04	49.91	42.08	49.38	49.95	56.27	52.51	82.96	77.16	42.18	42.8	58.79	48.56
1276	GSONMT00010412001	proteasome subunit alpha type-5	-5.43526	1.84883e-05	0.00232778	-0.39531	0.760326	-0.757076	307.98	262.19	353.86	312.24	227.62	233.7	208.02	263.83	241.82	242.92	367.48	313.16	234.33	222.6	215.69	220.7	252.2	261.87	336.46	345.56	218.85	200.63	257.72	210.73
1277	GSONMT00037559001	proteasome subunit alpha type-6	-5.6324	1.15657e-05	0.00175746	-0.888548	0.540158	-0.76844	46.92	31.47	40.95	34.66	19.19	13.17	24.82	26.55	19.42	31.16	47.53	34.46	23.21	14.16	20.36	15.93	32.67	22.97	45.82	38.15	13.01	16.06	25.75	17.6
1278	GSONMT00039824001	proteasome subunit alpha type-6	-4.72673	0.000102314	0.0073328	-0.805662	0.572099	-0.709828	41.63	31.85	34.19	27.57	17.81	13.17	23.6	22.76	15.27	30.38	46.28	33.47	25.41	13.26	19.93	17.48	31.08	22.48	44.24	35.88	13.36	13.36	27.66	16.77
1279	GSONMT00028098001	proteasome subunit alpha type-6	-3.56106	0.00174791	0.0453882	-0.319803	0.80118	-0.60469	90.8	67.79	107.98	89.81	69.28	54.55	73.02	76.89	72.3	71.15	93.82	85.23	75.14	58.67	65.9	65.65	61.31	75.11	81.41	86.59	57.39	50.76	79.28	59.65
1280	GSONMT00016791001	proteasome subunit alpha type-6	-3.53271	0.0018712	0.0476859	-0.197621	0.871987	-0.601623	55.12	49.44	60.14	55.94	44.46	44.01	46.86	49.31	50.8	48.69	53.77	55.49	50.58	40.94	46.4	48.3	43.89	45.58	54.47	61.8	44.27	43.54	53.89	40.4
1281	GSONMT00069791001	proteasome subunit beta type 1-a	-4.89883	6.73281e-05	0.00565132	-0.39893	0.758421	-0.722305	126.98	115.86	123.26	104.16	82.12	77.74	92.82	98.48	87.96	106.86	140.03	137.75	108.83	86.14	91.82	83.07	103.65	110.38	129.46	136.58	79.03	83.63	117.27	77.58
1282	GSONMT00040850001	proteasome subunit beta type-2	-4.46565	0.000193439	0.0112502	-0.364059	0.776976	-0.689541	178	149.5	207.22	157.44	122.3	113.29	126.34	147.69	125.69	137.07	204.7	174.51	153.77	125.63	122.26	127.55	143.03	143.67	170.93	188.72	115.43	110.6	148.64	116
1283	GSONMT00038774001	proteasome subunit beta type-3	-3.74824	0.0011123	0.0343154	-0.327594	0.796864	-0.624279	94.23	99.43	130.21	106.23	82.69	78.62	90.1	105.81	84.6	99.42	141.89	119.86	88.07	78.33	78.08	81.56	83.86	90.2	106.45	103.57	74.08	67.39	101.86	73.2
1284	GSONMT00015207001	proteasome subunit beta type-4-like	-4.91268	6.51039e-05	0.0055547	-0.399377	0.758186	-0.723279	143.18	127.87	186.81	162.21	106.7	120.51	113.76	138.03	128.73	123.61	192.65	156.93	115.01	114.35	112.75	105.52	120.77	122.33	161.88	174.69	105.01	96.83	121.84	102.8
1285	GSONMT00016852001	proteasome subunit beta type-5-like	-3.85638	0.000855543	0.0292952	-0.260193	0.834976	-0.635088	94.1	83.54	110.45	91.84	70.95	70.37	82.68	83.29	75.08	80.3	109.55	99.43	83.66	83.27	77.56	72.67	78.41	83.22	98.27	89.32	67.18	65.47	85.85	67.57
1286	GSONMT00049280001	proteasome subunit beta type-6 precursor	-3.9634	0.000659409	0.0247332	-0.729777	0.602997	-0.645428	32.99	15.74	29.57	24.2	11.77	11.25	15.94	16.91	12.84	20.98	33.44	31.22	18.3	12.4	21.68	15.99	29.87	23.31	43.23	33.91	11.29	14.58	25.84	20.64
1287	GSONMT00034806001	proteasome subunit beta type-6 precursor	-3.69057	0.00127891	0.037565	-0.208652	0.865346	-0.618365	85.47	94.15	108.86	93.02	76.37	78.31	80.83	97.11	89.85	87.13	107.65	98	86.26	79.63	78.16	76.87	74.3	83.88	99.6	96	75.26	72.09	88.21	76.26
1288	GSONMT00071606001	proteasome subunit beta type-9 precursor	-4.58498	0.000144549	0.00918822	-0.721476	0.606477	-0.699024	37.89	24.4	26.89	32.02	16.53	14.05	20.68	20.18	14.94	24.42	42.97	33.55	24.09	14.02	19.18	16.72	24.3	18.45	29	28.98	12.84	10.5	19.45	14.19
1289	GSONMT00000119001	protein	-4.14542	0.000422989	0.01866	-1.61737	0.325929	-0.662234	15.56	5	3.97	2.64	2.39	2.53	1.54	1.33	2.54	5.4	7.78	1.44	7.9	2.36	0.74	1.2	10.63	14.31	5.91	5.23	2.2	1	1.38	1.36
1290	GSONMT00042793001	protein	-4.4197	0.000216419	0.0120309	-1.13193	0.456305	-0.685791	11.19	5.46	2.2	3.65	2.4	2.3	2.77	2.17	3.28	6.98	5.34	2.85	5.35	3.56	1.81	1.55	11.04	7.02	8.37	4.51	2.26	2.25	2.26	2
1291	GSONMT00049947001	protein aatf-like	-3.96785	0.000652288	0.024565	-0.33876	0.790721	-0.645851	7.79	9.39	13.29	11.24	8.21	7.7	8.3	10.42	8.45	9.51	13.99	12.67	8.73	8.43	8.52	7.92	9.51	11.07	12.14	11.68	8.1	7.61	8.73	9.5
1292	GSONMT00000512001	protein arginine n-methyltransferase 3	-3.69568	0.00126322	0.0372685	-0.677949	0.625053	-0.618893	2.61	3.06	4.24	3.52	1.34	1.83	2.26	2.97	2.48	2.24	4	3.83	1.13	2.2	2.11	2.23	2.57	1.8	4.43	3.83	1.18	1.79	3.3	2.11
1293	GSONMT00047505001	protein arginine n-methyltransferase 5	-4.04763	0.000537012	0.0219253	-0.28354	0.821573	-0.653325	23.09	22.96	27.49	22.18	20.39	21.49	16.57	20.35	21.62	23.65	24.57	26.45	24.31	23.53	16.92	19.08	20.14	25.94	28.1	27.3	19.03	19	23.58	17.5
1294	GSONMT00017678001	protein atonal homolog 8	5.09266	4.21074e-05	0.00413834	0.495288	1.4096	0.735559	12.28	16.22	22.76	19.06	21.16	22.61	27.31	24.25	19.43	18.92	17.44	17.5	20.67	25.2	20.64	24.07	12.53	14.86	12.86	12.13	21.88	23.01	21.66	19.38
1295	GSONMT00072170001	protein broad-minded	6.44715	1.73817e-06	0.000575519	0.527234	1.44116	0.808642	1.5	1.37	1.65	2.1	2.24	2.35	2.17	2.48	1.92	1.6	1.28	1.84	1.73	2.39	2.01	2.35	1.58	1.2	1.48	1.44	2.62	2.28	2.17	2.33
1296	GSONMT00069893001	protein c19orf12 homolog	-5.59738	1.25675e-05	0.00183529	-0.503417	0.705434	-0.766472	21.48	18.72	17.91	16.06	14.34	12.41	13.46	17.03	16.83	16.54	22.54	19.25	18.9	11.77	13.1	13.13	17.77	18.49	17.9	27.08	11.94	13.59	12.24	10.9
1297	GSONMT00052030001	protein capicua homolog isoform x2	-3.62567	0.00149595	0.0414731	-0.285595	0.820403	-0.611581	26.81	18.81	14.94	21.48	16.73	15.21	15.53	18.81	18.52	20.73	19.54	16.99	19.63	16.52	17.75	16.9	22.25	21.72	25.08	20.91	18.09	17.75	15.08	13.88
1298	GSONMT00065838001	protein cdv3 homolog	-5.00867	5.15903e-05	0.00478748	-0.45309	0.730477	-0.729916	157.01	131.49	177.76	153.5	115.56	104.54	135.02	139.54	132.16	142.01	189.85	213.69	104.35	108.66	139.07	107.87	155.74	157.73	158.54	189.43	92.91	108.17	159.84	117.44
1299	GSONMT00072322001	protein cordon-bleu-like isoform x6	4.06243	0.000517965	0.0214674	0.418511	1.33655	0.654692	4.23	4.01	2.6	5.54	6.43	6.33	5.37	5.76	5.52	3.62	3.88	3.73	3.8	5.89	5.79	5.27	3.93	4.4	4.8	4.37	5.31	6.31	5.77	5.01
1300	GSONMT00045283001	protein disulfide-isomerase a4-like	-3.60074	0.00158864	0.0431528	-1.13048	0.456763	-0.608938	57.29	68.29	198.89	223.93	59.43	47.74	65.19	69.81	66.78	49.82	286.05	156.37	50.11	64.19	37.29	47.07	55.89	81.94	308.96	238.79	52.64	45.37	94.64	43.85
1301	GSONMT00023731001	protein disulfide-isomerase a4-like	-3.52066	0.00192615	0.0486077	-0.870402	0.546994	-0.600311	44.74	45.93	93.98	108.44	41.95	35.2	45.32	45.78	42.75	36.23	160.67	91.81	39.23	43.46	37.59	33.78	41.93	51.6	157.84	132.24	33.98	35.27	61.56	31.68
1302	GSONMT00019726001	protein eva-1 homolog c-like	-3.91754	0.000737297	0.0266876	-1.36017	0.389536	-0.64104	6.43	2.07	0.92	2.28	2.01	1.92	1.39	1.29	1.37	2.92	4.05	1.55	0.76	1.75	0.4	0.97	3.95	4.7	5.93	5.51	0.45	1.34	1.64	1.47
1303	GSONMT00017336001	protein fam118b	-3.68503	0.00129616	0.0379042	-0.351091	0.783991	-0.617791	29.96	31.47	19.96	30.81	23.4	22.86	19.89	20.23	34.02	29.85	26.88	18.72	27.13	23.96	24.08	22.03	31.48	34.73	27.78	36.66	21.63	25.77	20.83	20.64
1304	GSONMT00010701001	protein fam177a1-like isoform x1	-3.93132	0.000712985	0.0260505	-0.260983	0.834519	-0.642365	21.6	19.44	23.23	23.55	16.97	18.21	18.87	20.18	16.56	18.24	20.09	22.6	15.39	16.52	19.07	17.4	17.77	21.63	22.72	24.4	14.45	15.79	18.91	17.88
1305	GSONMT00006601001	protein fam188a isoform x2	4.32904	0.000270088	0.0139633	0.26005	1.19752	0.678231	9.59	7.7	8.92	7.9	9.92	7.96	8.84	10.92	7.59	8.52	8.83	9.24	9.07	11.46	11.29	10.51	7.71	8.4	8.84	8.21	10.51	8.94	11.53	11.02
1306	GSONMT00056198001	protein fam193a isoform x2	-3.79938	0.000982574	0.0320614	-0.290218	0.817779	-0.629436	3.73	2.56	2.53	2.75	2.64	2.51	2.1	2.34	3.03	3.07	2.49	2.77	2.59	2.74	2.27	2.34	2.93	3.39	3.16	3.44	2.16	2.78	2.94	1.9
1307	GSONMT00051811001	protein fam195b	-5.13736	3.78004e-05	0.00385517	-0.313751	0.804547	-0.738501	65.06	44.93	42.7	46.28	39.28	36.74	37.45	41.76	44.15	44.85	49.35	40.53	41.55	39.26	36.83	38.7	45.33	48.29	50.6	59.97	39.72	39.35	38.84	35.09
1308	GSONMT00028020001	protein fam212a-like	3.91633	0.000739469	0.026714	0.591543	1.50686	0.640923	1.2	2.61	3.17	2.86	3.74	2.41	4.39	3.66	2.5	2.16	3.21	3.39	3.24	3.19	2.6	4.32	1.85	2.49	2.22	1.89	3.89	3.76	5.15	3.49
1309	GSONMT00002398001	protein fam49b isoform x2	-3.79033	0.00100439	0.0325796	-0.337451	0.791439	-0.628529	8.13	6.11	9.46	9.11	5.09	4.87	6.24	6.34	6.08	5.99	7.22	8.67	4.86	5.54	6.21	5.51	7.42	6.49	8.27	8.3	6.48	6.63	7.12	7.05
1310	GSONMT00005181001	protein fam53c-like isoform x1	-5.79342	7.90684e-06	0.00142754	-0.342674	0.788579	-0.777212	3.88	4.24	4.73	4.4	3	3.29	3.34	3.75	3.58	3.72	4.23	4.7	3.03	3.16	3.91	2.95	3.85	3.64	4.21	4.2	2.95	3.65	3.19	2.77
1311	GSONMT00048366001	protein fam72a	-4.3201	0.000276055	0.0141009	-0.328113	0.796578	-0.677474	13.68	9.78	11.08	11.84	8.82	9.71	10.22	10.74	12.84	12.13	9.99	11.01	8.77	10.43	9.3	8.21	11.05	13.39	11.59	13.41	8.56	12.59	8.75	7.29
1312	GSONMT00071738001	protein fam89a	-4.21353	0.000358166	0.0167393	-0.247381	0.842424	-0.668277	55.17	41.6	52.94	56.52	41.82	40.75	47.59	50.8	53.45	48.76	46.31	50.68	46.77	36.66	51.08	46.2	54.88	57.06	55.62	56.24	41.02	41.1	40.3	46.41
1313	GSONMT00061478001	protein lifeguard 1	-5.49617	1.59878e-05	0.00211893	-1.93373	0.261751	-0.760663	5.34	3.28	3.61	7.35	2	0.6	1.43	1.79	3.92	2.98	5.61	2.17	1.01	4.8	0.59	0.48	4.49	5.69	8.95	9.15	1.21	2.37	2.19	0.54
1314	GSONMT00049653001	protein ltv1 homolog	-5.89036	6.29683e-06	0.00121717	-0.343406	0.788178	-0.782284	18.44	18.58	22.93	19.67	13.97	14.19	16.12	14.97	17.27	16.79	19.03	21.75	15.33	15.5	15.62	13.23	15.68	18.66	22.9	18.69	14.16	14.3	17.03	16.48
1315	GSONMT00075467001	protein ltv1 homolog	-4.41625	0.000218248	0.0120893	-0.304404	0.809777	-0.685508	18.06	18.83	23.78	21.77	16.17	12.89	17.86	19.02	18.73	18.2	20.52	21.22	17.44	13.94	17.95	16.12	17.55	19.87	20.48	20.17	12.86	14.4	17.74	18.29
1316	GSONMT00045214001	protein lyric-like	-4.22071	0.000351936	0.0165606	-0.50033	0.706945	-0.668907	56.46	47.09	84.04	64.65	40.91	44.62	45.04	58.77	53.29	48.23	91.96	87.53	46.8	42.17	42.95	43.8	53.87	56.01	78.59	72.34	39.45	41.53	65.6	41.43
1317	GSONMT00057293001	protein mak16 homolog	-3.91699	0.00073829	0.0267028	-0.309863	0.806718	-0.640987	50	47.57	67.62	49.85	41.67	42.06	44.39	49.61	48.1	45.5	61.83	63.1	42.31	41.86	43.79	44.1	45.94	50.86	51	52.48	35.35	30.6	51.65	44.1
1318	GSONMT00014386001	protein max-like isoform x1	-3.8586	0.000850949	0.0292126	-0.238727	0.847493	-0.635305	36.33	37.61	35.36	43.18	34.05	34.06	32.71	33.63	33.1	34.7	38.72	40.19	31.57	33.76	33.66	34.61	41.38	38.64	45.54	50.61	28.11	30.85	40.62	33.81
1319	GSONMT00039939001	protein ndrg1-like isoform x2	6.05852	4.25259e-06	0.000938895	0.57209	1.48668	0.790727	116.82	179.11	109.56	181.13	200.78	184.13	217.18	190.48	127.79	120.17	137.4	134.52	170.47	168.8	210.63	198.49	91.99	93.15	121.25	133.9	188.7	180.1	175.65	174.02
1320	GSONMT00062641001	protein nlrc3	-4.8743	7.14597e-05	0.00583004	-1.61932	0.325488	-0.720568	1.81	0.84	1.31	1.22	0.22	0.33	0.31	0.44	0.3	0.53	1.09	0.78	0.84	0.49	0.12	0.18	1.07	1.1	1.9	2.48	0.23	0.44	0.59	0.49
1321	GSONMT00075768001	protein nlrc3-like	-5.95356	5.43123e-06	0.00110971	-1.10077	0.466268	-0.785509	6.61	3.37	2.58	2.79	1.45	1.52	1.92	1.93	1.85	3.55	4.4	2.93	1.8	0.91	1.76	1.63	3.26	2.65	5.02	3.76	1	1.36	2.65	1.69
1322	GSONMT00013235001	protein nlrc3-like	-4.32182	0.000274894	0.0140828	-0.59776	0.660779	-0.67762	55.75	37.71	59.9	54.92	32.93	30.95	25.68	30.8	26.18	39.03	60.47	52.48	34.45	28.53	30.21	30.78	35.21	35.68	61.62	44.31	26.97	21.35	46.11	27.25
1323	GSONMT00049352001	protein nlrc3-like	-3.58036	0.00166859	0.0440653	-0.556992	0.679718	-0.606762	21.83	19.65	31.54	22.5	13.01	12.26	19.79	21.16	15.18	19.61	36.51	27.8	19.99	14.85	16.86	12.43	16.98	13.77	27.8	28.14	13.89	10.51	16.88	15.98
1324	GSONMT00077098001	protein nlrc3-like	4.72267	0.00010333	0.00738288	0.922882	1.8959	0.709526	0.87	1.44	1.07	1.09	2.67	2.59	1.74	1.2	0.76	0.9	1.06	1.3	1.57	1.73	1.17	1.62	0.47	0.65	0.51	1.22	2.01	2.21	1.66	1.03
1325	GSONMT00026927001	protein nlrc5	-6.27446	2.58103e-06	0.000696199	-1.23585	0.424592	-0.800944	11.2	4.21	4.59	4.93	1.65	2.68	2.08	2.39	3.51	5.59	4.84	4.11	3.86	0.92	2.23	1.77	5.79	4.1	3.68	4.47	1.37	2.24	2.4	2.46
1326	GSONMT00026925001	protein nlrc5	-4.29129	0.000296185	0.0147593	-1.1042	0.46516	-0.675019	1.76	0.26	0.62	0.64	0.27	0.32	0.36	0.41	0.5	0.69	1.1	0.84	0.32	0.19	0.28	0.38	1.23	0.39	0.32	0.9	0.25	0.29	0.49	0.28
1327	GSONMT00043992001	protein pelota homolog	-3.61516	0.00153436	0.0421407	-0.307754	0.807899	-0.610469	37.84	45.22	53.56	43.48	34.29	34.97	36.02	45.77	35.58	42.8	50.56	55.32	40.28	36.39	35.54	36.42	35.26	46.44	48.04	42.11	31.4	32.38	42.55	26.79
1328	GSONMT00071320001	protein phosphatase 1 regulatory subunit 3a	3.62776	0.00148844	0.0413547	0.407105	1.32602	0.611801	2.64	4.41	5.06	6.16	6.96	7.27	5.11	5.36	5.23	4.6	4.85	5.63	4.9	6.78	6.8	5.59	3.61	4.45	4.51	5.06	7.47	5.3	5.41	6.89
1329	GSONMT00003020001	protein phosphatase 1 regulatory subunit 3d-like	4.46748	0.000192576	0.011228	0.838593	1.7883	0.689689	1.73	4.45	4.14	5	5.66	9.04	6.53	3.66	4.57	2.27	4.51	2.95	5.49	8.03	4.75	4.12	3.68	2.88	3.72	4.38	10.27	6.72	7.21	7.74
1330	GSONMT00029410001	protein phosphatase slingshot homolog 2-like isoform x2	-4.80852	8.3848e-05	0.00640338	-1.18426	0.440051	-0.715843	27.94	16.31	7.97	9.84	10.95	6.27	6.32	7.37	16.18	14.99	14.85	7.26	12.58	8.31	6.46	6.15	21.93	23	29.75	41.97	7.35	8.78	6.5	5.57
1331	GSONMT00049745001	protein pof1b-like	3.56456	0.00173327	0.0451591	0.68561	1.60838	0.605066	1.73	2.92	5.24	4.35	4.89	7.12	6.05	5.2	4	3.15	4.41	6.68	4.48	7.85	7.02	5.85	1.98	2.31	4.47	2.74	4.07	4.17	5.23	5.11
1332	GSONMT00053566001	protein pof1b-like isoform x2	3.6246	0.00149983	0.0415397	0.358461	1.28206	0.611467	18.93	20.94	27.33	25.95	27.85	32.15	30.05	28.49	24	22.06	26.92	27.53	19.75	25.88	28.63	26.63	14.54	18.97	20.03	20.27	25.97	31.37	33.93	29.5
1333	GSONMT00028176001	protein prrc2c	-3.95682	0.000670064	0.0250521	-0.283219	0.821755	-0.644802	35.91	27.86	25.88	28.57	19.65	25.2	23.11	24.08	27.6	27.44	30.81	30.96	23.58	27.77	28.23	20.02	28.44	28.91	23.63	25.89	20.85	20.61	28.03	20.75
1334	GSONMT00006018001	protein quaking-b-like isoform x1	3.54291	0.00182591	0.0469426	0.619473	1.53631	0.602729	7.87	5.06	6.24	6.56	8.87	10.89	11.05	10.39	6.73	3.72	3.3	9.88	4.58	9.28	6.38	9.99	4.44	4.82	6.45	7.24	6.84	10.22	10.25	10.68
1335	GSONMT00062687001	protein red	-3.88535	0.000797361	0.0278479	-0.242364	0.845359	-0.637921	27.01	29.76	35.35	28.52	23.22	20.95	24.99	26.58	24.13	29.74	29.41	30.17	27.71	19.76	25.51	27.91	27.79	25.38	27.36	30.25	22.24	22.99	27.31	22.81
1336	GSONMT00013977001	protein rer1	-3.64583	0.00142491	0.0402848	-0.570614	0.67333	-0.613703	14.13	10.59	16.94	16.3	14.19	9.12	11.1	13.1	10.15	11.1	22.22	22.16	8.13	9.09	10.43	12.3	14.36	16.74	20.26	19.89	9.63	9.98	16.71	6.73
1337	GSONMT00013983001	protein rrp5 homolog	-4.62292	0.000131771	0.00860033	-0.448972	0.732565	-0.701964	9.38	11.6	13.28	15.9	8.5	7.46	9.57	9.77	9.77	13.24	14.72	16.17	11.97	8.8	9.86	8.68	10.94	11.55	16.45	11.55	7.88	9.05	9.9	10.75
1338	GSONMT00026038001	protein rtf2 homolog	-3.6822	0.00130507	0.0380692	-0.177994	0.883931	-0.617497	25.39	29.63	26.65	28.09	25.56	24.73	24.12	28.39	25.93	31.51	27.03	26.78	26.12	23.21	25.08	23.38	27.44	31.95	25	31.07	21.03	23.19	26.35	26.1
1339	GSONMT00031469001	protein scaf11-like isoform x2	-4.26218	0.000318022	0.0154969	-0.24471	0.843986	-0.672514	10.07	7.32	8.78	8.77	7.01	7.65	7.73	7.65	8.63	8.64	7.88	8.28	7.4	7.42	8.16	7.96	9.02	9.14	9.63	10.99	7.11	6.45	8.91	6.81
1340	GSONMT00024214001	protein scaf8-like	-3.55358	0.00177967	0.0460587	-0.691549	0.619189	-0.603883	1.75	1.23	1.33	1.79	1.52	1.06	1.07	0.83	2.5	1.56	1.5	2.55	0.88	0.77	0.77	1.09	3.29	1.03	2.06	1.77	0.86	1.17	1.72	2.13
1341	GSONMT00021335001	protein sda1 homolog	-4.05142	0.000532073	0.0218452	-0.353486	0.782691	-0.653676	9.12	9.3	10.26	10.64	8.94	7.49	8.35	8.94	9.84	11.09	12.94	12.16	8.34	9.77	10.73	9.56	10.97	12.85	11.43	12.65	6.05	7.44	11.23	8.11
1342	GSONMT00037337001	protein sde2 homolog	-4.61764	0.000133479	0.00863937	-0.265157	0.832108	-0.701557	21.6	23.1	24.56	19.54	19.55	16.86	18.94	18.78	17.56	21.46	21.54	24	14.64	17.55	17.38	20.29	18.39	22.1	20.67	22.12	15.47	17.15	18.46	18.36
1343	GSONMT00043550001	protein snail homolog sna-like	3.68169	0.00130667	0.038092	0.518045	1.43201	0.617445	1.16	1.12	1.08	1.11	1.9	2.03	1.73	1.68	1.19	2.02	1.7	1.57	1.66	2.48	1.98	1.13	0.7	1.42	1.07	0.99	1.62	1.47	1.85	1.72
1344	GSONMT00069279001	protein strawberry notch homolog 1-like	-5.77266	8.30308e-06	0.00145962	-0.349443	0.784887	-0.776105	8.97	7.01	7.31	8.42	7.17	6.77	6.95	6.63	8.8	7.97	7.92	7.18	6.79	6.35	6.31	6.31	9.64	9.37	9.61	9.8	5.69	7.07	7.63	6.09
1345	GSONMT00018960001	protein strawberry notch homolog 2-like isoform x1	-3.83771	0.000895258	0.0302434	-0.696959	0.616871	-0.633247	7.66	2.67	3.14	4.75	4.38	3.53	2.98	3.01	6.25	3.58	6.75	4.8	1.89	4.45	2.87	2.97	5.97	5.75	7.57	7.82	2.7	3.31	4.35	3.53
1346	GSONMT00001218001	protein tanc1	5.21001	3.173e-05	0.00340252	6.29056	78.2795	0.743194	0	0	0	0	0.51	0.73	0.74	0.25	0.54	0	0.28	0.27	0.27	0.56	0.71	0.29	0	0	0	0.25	0.26	0.71	1.05	1.3
1347	GSONMT00030056001	protein tbrg4-like	-3.7735	0.00104621	0.0332676	-0.255271	0.83783	-0.626837	6.31	6.44	7.52	6.73	5.94	6.24	6.15	5.35	6.12	6.35	7.88	7.46	5.01	5.33	5.16	5.98	5.22	6.76	7.4	6.92	6.12	5.23	6.91	4.57
1348	GSONMT00063479001	protein transport protein sec61 subunit alpha-like 1-like	-5.64468	1.12342e-05	0.00174449	-0.614312	0.653242	-0.769124	36.4	33.53	31.61	31.36	28.88	25.53	21.8	25.42	26.91	32.07	53.94	44.66	24.2	25.48	23.05	20.55	34.98	34.32	51.2	48.64	22.79	24.64	32.89	20.6
1349	GSONMT00047768001	protein transport protein sec61 subunit alpha-like 1-like	-4.70869	0.000106911	0.0075347	-0.356102	0.781272	-0.70848	129.7	124.57	130.43	141.41	114.82	109.3	109.74	110.82	118.95	121.7	185.6	168.35	110.72	111.41	111.59	93.87	115.8	122.54	166.85	162.36	105.28	101.9	129.27	97.98
1350	GSONMT00064950001	protein turtle homolog a-like isoform x1	4.01337	0.000583803	0.0231472	0.563553	1.4779	0.650139	0.77	0.43	0.76	0.86	0.81	1.16	0.98	0.94	1.2	0.46	0.65	0.75	0.64	1.2	0.97	0.94	0.53	0.73	0.54	0.59	1.05	1.18	0.97	1.07
1351	GSONMT00036601001	protein unc-13 homolog d	-4.58871	0.000143238	0.00914074	-0.550411	0.682826	-0.699315	2.91	3.48	4.29	4.62	2.61	2.13	3.34	3.07	2.83	3.92	4.79	3.54	3.31	3.32	2.98	2.48	3.46	3.11	4.92	4.29	1.97	2.38	2.23	1.82
1352	GSONMT00068722001	protein unc-45 homolog a-like	-3.62321	0.00150486	0.0416542	-0.358804	0.779811	-0.611321	8.1	6.54	7.47	5.66	5.29	5.72	5.59	6.47	6.01	5.19	8.37	8.74	4.24	5.7	5.02	5.07	5.6	6.07	7.92	8.19	4.58	5.78	7.09	4.51
1353	GSONMT00004457001	protein vprbp	-4.14917	0.000419131	0.0185249	-0.658695	0.633451	-0.66257	2.48	1.43	1.54	2.79	1.15	1.37	1.25	1.72	2.9	2.35	2.34	1.71	1.45	2.47	1.61	1.3	3.06	3.5	2.44	3.96	1.34	1.62	2.01	1.62
1354	GSONMT00076370001	protein wnt-11b-like	4.32862	0.000270364	0.0139633	5.18681	36.4238	0.678196	0	0	0.09	0	0.4	0.15	0.16	0.08	0	0	0	0	0	0.27	0	0.27	0	0	0	0.24	0.33	0.15	0.25	0.17
1355	GSONMT00068042001	protein yif1b-like isoform x2	-4.12214	0.000447728	0.0192767	-0.370521	0.773503	-0.660138	11.35	11.26	11.06	9.54	10.24	8.26	10.83	9.78	10.59	10.62	10.61	13.84	8.49	8.24	10.96	9.85	14.59	14.21	13.16	14.81	7.12	7.93	11.9	9.08
1356	GSONMT00000307001	protein yipf4	-4.80537	8.4493e-05	0.00642138	-0.173003	0.886994	-0.715614	73.8	65.85	71.48	66.25	62.6	57.07	61.11	65.72	71.74	63.87	68.49	66.37	65.94	61.42	60.39	66.11	64.07	69.25	71.08	76.95	63.28	55.92	61.74	54.43
1357	GSONMT00078457001	protein yipf6	-3.80819	0.000961772	0.0316413	-0.166854	0.890783	-0.630316	80.06	79.23	73.57	72	77.36	57.05	64.91	62.7	69.38	70.14	72.21	68.55	67.31	64.51	59.96	68.41	68.16	73.48	73.03	79.5	62.79	67.47	73.49	58.98
1358	GSONMT00010882001	proteinase-activated receptor 1-like	-5.4802	1.66079e-05	0.00217604	-0.887264	0.540639	-0.759729	18.42	14.13	9.81	12.38	8.29	5.88	9.79	7.1	8.61	15.75	18.54	9.72	8.88	7.39	8.55	9.06	13.6	15.74	26.57	25.24	7.17	6.95	9.25	8.71
1359	GSONMT00011344001	protein-associating with the carboxyl-terminal domain of ezrin-like	-4.19829	0.000371754	0.0171467	-0.262149	0.833845	-0.666936	5.05	3.72	4.7	4.23	4.28	3.6	4.22	4.25	4.71	4.3	4.33	4.44	3.22	3.52	4.03	3.87	4.99	4.22	5.28	4.62	3.68	4.29	3.6	3.04
1360	GSONMT00011281001	protein-cysteine n-palmitoyltransferase hhat-like	3.76005	0.00108091	0.0337267	4.7283	26.5069	0.625477	0	0	0.46	0.64	0.21	0.21	0.42	0.43	0	0.24	0.23	0	0.23	0.24	0.6	0.24	0	0	0	0.21	0.22	0.2	0.67	0.22
1361	GSONMT00065552001	protein-glutamine gamma-glutamyltransferase 2-like	-3.95898	0.000666544	0.0249405	-0.622296	0.649636	-0.645008	35.64	50.65	62.86	40.14	37.98	28.53	35.92	31.41	35.75	35.55	75.22	50.15	37.46	33.92	28.99	31.56	38.4	40.91	91.99	76.4	26.11	37.86	40.23	24.1
1362	GSONMT00033738001	proteoglycan 4-like isoform x2	-4.95334	5.89898e-05	0.00519478	-0.947676	0.518467	-0.726115	16.23	22.87	22.24	31.66	15.2	8.44	10.22	13.19	21.1	16.47	39.23	21.5	17.15	17.04	9.26	13.63	20.98	23.79	44.25	47.67	16.91	20.07	14	10.04
1363	GSONMT00009005001	proteoglycan 4-like isoform x2	-4.33724	0.000264728	0.0137792	-0.899325	0.536138	-0.678924	13.5	15.56	19.81	28.2	14.34	9.37	11.31	8.57	18.02	16.28	35.2	18.16	12.55	18.27	9.73	10.36	19.68	19.31	47.95	48.45	13.41	17.59	14.56	10.6
1364	GSONMT00042568001	proteoglycan 4-like isoform x2	-3.81431	0.000947592	0.0312632	-0.831263	0.562037	-0.630926	11.73	8.56	10.91	15.36	11.85	6.05	5.07	6.61	10.54	9.65	18.85	11.34	6.45	9.48	5.65	7.14	7.94	9.62	27.18	33.93	6.87	8.79	9.72	7.36
1365	GSONMT00015158001	protocadherin-16-like	4.25136	0.000326541	0.0157636	1.01669	2.02327	0.671578	0.34	0.48	0.57	0.79	1.03	1.04	1.03	1.33	0.6	0.41	0.9	0.93	0.6	0.74	1.3	1.31	0.29	0.18	0.49	0.82	0.79	0.87	1.44	1.36
1366	GSONMT00028753001	protocadherin-18-like isoform x1	3.71397	0.00120854	0.0361154	0.680656	1.60287	0.620777	0.53	1.12	1.11	1.37	1.61	1.7	1.89	2.04	1.23	0.73	1.07	2.08	1.13	1.36	2.02	1.73	0.81	0.89	0.97	1.26	0.97	1.56	2.6	2.05
1367	GSONMT00003888001	proto-oncogene c-fos-like isoform x1	3.57389	0.00169477	0.0444629	0.568939	1.48343	0.606069	2.4	2.63	1.31	3.22	4.02	3.64	2.09	2.8	1.91	2.03	1.33	1.63	2.75	2.63	3.15	2.91	1.35	1.37	2.29	2.55	3.73	2.36	2.76	1.99
1368	GSONMT00041779001	proto-oncogene c-rel-like	-3.59734	0.00160171	0.0433058	-0.481348	0.716308	-0.608576	11.15	9.26	13.51	16.23	9.14	6.98	9.34	10.24	8.51	7.36	16.73	11.14	7.93	7.89	9.55	9.24	11.27	8.73	17.13	15.62	6.61	8.11	8.82	7.97
1369	GSONMT00016215001	p-selectin precursor	-3.61074	0.00155083	0.0424473	-4.34467	0.0492179	-0.61	2.75	1.77	0.37	0.91	0.91	0	0.22	0.11	0.48	3.48	2.97	0.62	1.7	0	0.11	0.39	4.14	1.45	3.38	3.37	0	0.21	0.59	0.35
1370	GSONMT00011345001	p-selectin precursor	-4.10074	0.000471742	0.0201029	-3.73298	0.0752076	-0.658198	10.23	4.93	1.32	2.35	0.95	0.09	0.73	0.38	2.11	6.73	5.34	1.13	3.62	0.32	0.53	0.53	8.89	5.8	9.93	8.2	0.39	0	1.57	0.39
1371	GSONMT00048226001	rab proteins geranylgeranyltransferase component a 1	-4.39876	0.000227776	0.0124542	-0.294668	0.81526	-0.684065	19.29	17.71	13.95	17.36	15.97	15.86	13.56	14.17	19.47	19.38	16.66	17.79	17.07	14.7	16.5	15.5	23	20.62	19.79	23.71	16.72	16.12	14.18	14.87
1372	GSONMT00073737001	rac gtpase-activating protein 1	3.57878	0.00167494	0.044158	0.758507	1.69174	0.606593	0.39	0.38	0.47	0.39	0.39	0.51	0.52	0.53	0.46	0.16	0.21	0.16	0.46	0.27	0.32	0.49	0.18	0.26	0.36	0.19	0.45	0.82	0.6	0.5
1373	GSONMT00000120001	ran-binding protein 3-like isoform x2	-4.15157	0.000416688	0.0184519	-0.325057	0.798267	-0.662785	20.22	15.66	22.67	18.86	13.47	16.03	13.19	17.51	16.23	14	21.27	21.29	13.33	14.23	14.85	14.69	15.61	17.91	16.73	20.22	12.94	13.58	17.86	13.62
1374	GSONMT00046738001	ras gtpase-activating protein-binding protein 1 isoform x1	-4.48466	0.00018466	0.0108754	-0.4687	0.722616	-0.691076	28.89	30.7	36.49	23.38	21.79	21.6	20.94	26.12	28.55	25.55	35.94	47.27	26.77	24.52	18.15	20.16	27.95	29.65	29.61	28.88	18.64	21.48	30.9	17.61
1375	GSONMT00029544001	ras gtpase-activating protein-binding protein 1 isoform x2	-3.72009	0.00119075	0.0358109	-0.494775	0.709673	-0.621406	35.41	34.78	49.29	41.19	30.54	25.83	30.67	39.98	28.24	32.2	56.99	67.67	27.38	30.27	33.67	30.33	39.21	34.29	50.27	47.16	21.57	22.89	39.83	28.33
1376	GSONMT00052633001	ras-gef domain-containing family member 1b-b-like isoform x1	-4.64521	0.000124798	0.00832629	-0.763077	0.589238	-0.703675	12.11	7.08	5.57	8.54	5.38	5.7	4.87	4.97	6.72	7.02	8.67	4.99	5.53	5.51	5.07	4.46	8.22	9.57	14.24	17.24	4.36	6.43	5.21	3.77
1377	GSONMT00040993001	ras-related and estrogen-regulated growth inhibitor-like protein	3.94358	0.000692019	0.0255247	0.980903	1.9737	0.643539	1.87	1.05	1.31	2.3	2.85	1.95	3.16	2.99	0.58	0.61	1.18	2.79	1.59	2.71	2.41	1.68	0.51	1.72	1.15	1.34	2.4	2.42	3.38	1.81
1378	GSONMT00025514001	ras-related protein m-ras-like	-4.6522	0.00012269	0.00825942	-0.894669	0.537871	-0.704208	20.93	11.6	7.99	6.35	6.65	6.36	6.84	6.25	7.94	17.34	10.91	8.53	10.54	6.48	6.59	5.97	22.62	19.39	14.55	16.05	5.92	6.5	8.45	6
1379	GSONMT00032841001	ras-related protein rab-11a	-4.03022	0.000560302	0.022437	-0.352045	0.783473	-0.651711	50.55	38.29	51.8	50.27	43.81	31.98	39.66	46.7	39.2	39.9	47.14	55.8	27.82	31.94	36.96	35.08	44.72	41.78	50.21	54.37	33.27	35.94	47.09	33.61
1380	GSONMT00007952001	ras-related protein rab-1a	-3.83541	0.00090027	0.0303247	-0.629947	0.6462	-0.63302	28.61	16.52	25.26	31.62	22.62	22.41	19.6	20.52	40.02	26.67	27.92	23.58	12.1	15.75	19.92	16.78	40.65	45.77	38.59	45.95	18.68	25.3	31.34	24.12
1381	GSONMT00080539001	ras-related protein rab-1a	-4.41364	0.000219644	0.0121521	-0.336857	0.791764	-0.685293	102.93	82.02	98.17	80.74	70.04	64.91	75.57	85.03	71.33	83.89	106.41	107.49	69.58	67.04	71.84	77.83	93.33	86.95	94.6	104.54	66.35	63.6	99.95	69.42
1382	GSONMT00040290001	ras-related protein rab-2a	-3.8587	0.000850737	0.0292126	-0.208542	0.865412	-0.635315	116.25	114.12	130.15	120.27	108.21	96.76	110.98	114.83	120.54	107.29	138.67	142.29	99.74	100.01	109.75	114.54	119.5	123.99	129.95	146.5	96.68	107.88	131.67	114.8
1383	GSONMT00053909001	ras-related protein rab-35	-5.57442	1.32718e-05	0.00189653	-0.28187	0.822524	-0.76517	40.81	34.29	31.67	35.59	32.13	31.84	25.81	29.46	33.44	33.43	31.25	29.14	28.76	26.75	27.72	27.76	33.37	34.55	32.94	34.82	24.19	26.74	28.06	24.36
1384	GSONMT00072008001	ras-related protein rab-5a-like	-4.99009	5.39642e-05	0.00490044	-0.581376	0.668326	-0.728647	62.28	51.78	38.64	48.83	40.15	30.11	30.53	38.07	48.93	61.63	39.48	36.11	52.85	29.18	33.18	34.19	58.15	71.94	55.62	70.73	34.63	34.84	35.28	32.67
1385	GSONMT00077001001	ras-related protein rab-5a-like	-5.232	3.0095e-05	0.00326801	-0.371936	0.772745	-0.744594	34.75	31.04	35.7	32.82	24.19	22.74	22.55	29.57	29.05	28.97	35.36	32.29	25.03	27.44	24.03	26.09	36.86	35.83	34.82	34.53	23.63	23.18	38.54	26.22
1386	GSONMT00047778001	ras-related protein rab-7a	-4.03108	0.000559137	0.022437	-0.509404	0.702513	-0.65179	84.13	59.92	41.48	59.91	56.89	50.96	44.02	44.9	67	66.61	58.67	41.67	51.22	48.31	44.79	43.05	85.1	103.92	78.58	86.83	44.35	53.49	39.22	46.85
1387	GSONMT00065439001	ras-related protein rab-7a	-4.52378	0.000167839	0.0102743	-0.419143	0.747868	-0.694205	70.32	67.18	57.4	57.06	60.3	51.22	56.04	50.64	73.09	83.26	59.56	54.82	64.42	50.13	57.01	45.97	92.28	78.37	81.47	102.96	54.27	50.93	52.38	53.16
1388	GSONMT00012520001	ras-related protein rab-7a	-4.76244	9.3794e-05	0.00696548	-0.297524	0.813648	-0.712474	113.63	100.07	85.53	89.58	91.47	72.12	82.35	87.51	85.66	99.02	111.74	92.79	82.63	75.7	81.46	80.27	101.29	102.3	101.11	102.74	65.38	80.37	99.35	68.4
1389	GSONMT00032876001	ras-related protein rap-2b-like	-3.92285	0.000727835	0.0264067	-0.463316	0.725317	-0.641551	41.21	40.42	42.33	40.92	28.53	27.11	33.05	37.23	24.73	32.07	46.31	48.2	31.33	25.48	33.7	31.28	43.9	33.79	58.72	56.22	24.96	22.98	36.21	31.88
1390	GSONMT00021069001	receptor expression-enhancing protein 5	-5.73185	9.14162e-06	0.0015443	-0.260927	0.834551	-0.77391	303.51	301.29	338.58	323.35	236.34	243.44	282.1	270.29	283.26	278.95	315.05	290.19	294.41	246.6	252.14	263.02	271.22	333.04	330.95	350.65	252.04	242.48	276.22	242.67
1391	GSONMT00058388001	receptor-interacting serine threonine-protein kinase 2	-3.71047	0.0012188	0.0363495	-0.593296	0.662827	-0.620418	2.93	1.12	1.54	1.2	1.39	1.1	1.4	1.3	1.58	1.25	2.09	1.88	0.82	1.01	1.12	1.46	2.59	2.04	2.19	2.27	0.9	1.44	1.75	1.04
1392	GSONMT00012470001	receptor-interacting serine threonine-protein kinase 3-like	-3.53361	0.00186719	0.0476097	-0.594358	0.662339	-0.60172	2.47	4.39	3.53	3.78	1.15	2.68	2.88	3.47	2.46	3.36	3.05	4.11	2.28	3.3	2.31	1.67	4.13	2.27	4.38	3.74	1.71	2.17	2.91	1.7
1393	GSONMT00057392001	receptor-interacting serine threonine-protein kinase 3-like	-4.18469	0.000384309	0.0175177	-0.347992	0.785677	-0.665734	14.88	12.27	10.27	12.16	9.6	9.87	12.94	9.6	11.76	10.49	14.84	10.17	8.21	10.66	10.51	8.7	10.98	11.59	14.16	12.23	9.1	7.34	9.96	8.26
1394	GSONMT00030168001	receptor-type tyrosine-protein phosphatase c-like	-4.95837	5.82743e-05	0.00515807	-0.660243	0.632772	-0.726464	30.32	31.96	53.84	58	26.71	21.78	27.92	30.28	28.2	29.59	57.38	38.96	27.98	24.58	26.84	25.05	33.89	31.18	54.52	56.96	22.86	24.72	27.12	21.9
1395	GSONMT00016101001	receptor-type tyrosine-protein phosphatase eta-like	3.72769	0.00116906	0.0354331	0.450339	1.36636	0.622183	1.53	1.56	2.07	1.47	1.9	2.43	2.94	3.07	1.45	2.57	2.06	2.38	1.86	2.78	2.76	2.91	1.66	1.36	1.49	1.72	2.44	1.92	2.24	1.79
1396	GSONMT00018109001	regulator of g-protein signaling 1-like	-5.21404	3.14238e-05	0.0033886	-1.08417	0.471664	-0.743452	15.46	14.9	14.7	16.99	9.96	4.33	10.97	8.61	8.82	10.75	22.78	9.64	9.79	8.55	5.91	4.59	11.91	13.25	25.78	19.33	4.08	7.79	8.93	4.35
1397	GSONMT00037247001	regulator of g-protein signaling 1-like	-4.43832	0.000206793	0.0117242	-0.558557	0.678981	-0.687318	7.95	7.66	9.32	9.57	7.36	6.46	7.13	6.61	8.14	5.6	10.43	6.99	5.43	4.83	4.34	6.43	7.71	6.19	11.79	11.54	4.37	5.92	5.92	4.48
1398	GSONMT00011094001	regulator of g-protein signaling 5	-5.92045	5.86841e-06	0.00115839	-0.75016	0.594538	-0.783827	60.94	38.47	54.23	35.17	28.38	18.88	27.29	22.08	28.15	30.88	52.96	35.51	35.32	29.64	22.74	21.8	40.81	41.36	51.51	56.33	23.14	24.45	27.05	27.23
1399	GSONMT00077849001	regulator of g-protein signaling 5-like	-3.76099	0.00107844	0.0337267	-1.0381	0.486969	-0.625573	2.92	3.34	5.77	5.37	3.01	2.42	1.84	2.7	3.03	3.58	13.26	6.35	4.21	2.64	3.99	3.93	4.77	4.7	12.95	16.24	1.81	3.42	2.14	2.77
1400	GSONMT00078073001	regulator of microtubule dynamics protein 2	5.11701	3.97029e-05	0.00398612	0.656774	1.57655	0.737167	18.48	32.4	25.69	34.7	45.91	36.88	49.53	45.3	19.07	24.52	25.6	41.13	28.18	34.28	43.79	45.62	16.73	22.74	23.9	26.93	35.76	36.6	40.06	39.47
1401	GSONMT00078071001	regulator of microtubule dynamics protein 2-like isoform x1	3.98211	0.000630026	0.0241562	0.837171	1.78654	0.647201	4.51	6.4	8.64	10.8	11.31	11.24	13.64	13.16	1.96	6.78	7.52	7.5	5.89	11.78	15.49	9.36	5.2	6.83	7.34	7.5	9.34	10.6	15.8	11.62
1402	GSONMT00065729001	regulator of microtubule dynamics protein 3-like	-4.39987	0.00022716	0.0124542	-0.393162	0.761459	-0.684157	13.77	12.32	13.91	13.62	10.71	8.66	11.98	12.2	9.81	11.01	16.4	14.81	8	9.05	10.1	10.34	12.28	11.27	13.9	16.06	9.17	8.12	11.59	11.19
1403	GSONMT00014185001	regulator of nonsense transcripts 3b	-5.93104	5.72477e-06	0.00115143	-0.594817	0.662128	-0.784367	9.3	6.39	9.12	8.23	5.45	6.04	6.19	5.2	9.32	7.79	9.66	7.19	5.93	8.34	6.95	5.44	8.63	9.48	11.5	12.28	6.38	6.23	4.55	5.15
1404	GSONMT00043186001	renin	-4.96866	5.68401e-05	0.0050726	-1.22162	0.428802	-0.727174	3.75	4.01	1.82	3.39	3.05	1.97	1.24	1.49	4.75	3.37	5.16	2.46	3.47	2.05	1.26	1.92	4.53	3.45	10.46	8.39	1.4	2.06	1.55	1.17
1405	GSONMT00020202001	reticulon 3	4.20146	0.000368879	0.0170648	0.158162	1.11586	0.667216	198.22	189.68	211.28	218.84	195.6	220.66	228.46	218.97	200.6	203.21	195.53	207.27	228.31	207.52	240.71	245.53	199.41	190.08	208.81	195.84	224.01	225.96	207.18	261.66
1406	GSONMT00048937001	reticulon 3	3.83416	0.000903	0.0303559	0.17976	1.1327	0.632897	215.35	211.56	222.45	221.25	239.76	257.62	223.65	227.49	226.57	247.22	215.43	228.35	253.48	261.77	261.36	263.89	245.63	251.6	192.75	209.5	278.46	264.4	226.07	287.3
1407	GSONMT00007266001	retinal dehydrogenase 2 isoform x1	-3.61027	0.00155257	0.0424701	-0.376371	0.770373	-0.60995	38.26	37.64	21.81	29.73	33.88	24.07	30.02	28.22	29.26	30.4	36.73	34.85	25.65	22.3	25.94	26.74	36.54	38.31	47.62	45.91	24.52	28.22	32.69	22.93
1408	GSONMT00019505001	retinoblastoma-like protein 2	-3.73955	0.00113594	0.0346546	-0.593996	0.662506	-0.623395	5.97	4.8	3.52	5	2.94	1.65	2.18	2.25	4.23	4.11	4.32	2.06	3.13	3.07	3.39	1.76	3.47	3.48	3.85	4.09	4.13	3.08	2.87	2.13
1409	GSONMT00019503001	retinoblastoma-like protein 2 isoform x2	-3.97163	0.000646316	0.0244531	-0.653178	0.635878	-0.646209	2.58	2.3	2.58	2.64	1.33	1.51	1.05	1.58	1.5	1.88	1.8	3.23	1.5	2.86	1.24	1.59	2.39	3.34	3.78	2.78	2.15	2.1	1.72	1.11
1410	GSONMT00048556001	retinol dehydrogenase 12-like	-4.63647	0.000127486	0.00842402	-0.503151	0.705564	-0.703005	11.28	11.83	12.74	14.41	9.43	7.73	9.96	9.24	10.02	8.18	14.99	12.27	6.18	8.67	7.91	9.02	13.6	10.88	15.05	15.86	7.12	10.09	11.96	9.01
1411	GSONMT00005498001	retinol dehydrogenase 14-like	-5.0192	5.02918e-05	0.00473301	-0.669311	0.628807	-0.730632	11.2	8.45	9.04	9.42	4.78	4.12	7.03	6.89	6.83	8.51	12.07	8.25	7.52	4.08	8.48	6.42	9.09	8.45	11.88	8.23	4.48	6.46	7.15	4.06
1412	GSONMT00055012001	retinol dehydrogenase 3	3.75737	0.00108794	0.033833	0.30959	1.23936	0.625206	27.95	39.93	39.4	43.54	46.29	46.09	45.71	49.15	41.95	38.99	46.03	38.03	45.93	39.08	49.3	50.17	26.77	28.24	36.21	35.04	43.75	39.26	43.62	43.31
1413	GSONMT00074576001	retinol dehydrogenase 7-like	3.72013	0.00119064	0.0358109	0.652911	1.57234	0.62141	4.47	9.18	3.79	6.87	8.88	6.1	8.94	11.3	3.85	4.48	7.77	9.25	7.61	6.61	12.71	12.73	5.08	4.01	7.23	7.82	8.6	8.74	11.73	8.87
1414	GSONMT00049043001	retinol-binding protein 1-like	-4.26317	0.000317255	0.0154757	-0.508508	0.702949	-0.6726	111.56	116.83	156.04	150.24	89.63	69.63	111.56	115.39	108.72	111.44	200.41	135.75	103.35	79.55	95.4	99.4	98.2	110.79	168.04	153.47	86.29	71.81	124.99	84.8
1415	GSONMT00028999001	reverse partial	-4.70469	0.000107958	0.00757411	-2.36292	0.194397	-0.70818	71.58	33.98	4.14	15.92	4.26	2.16	4.78	2.93	21.1	43.51	19.24	5.05	40.81	8.58	2.36	2.25	64.08	49.89	23.88	20.74	4.01	5.25	4.15	3.15
1416	GSONMT00067762001	reverse transcriptase-like protein	-5.54654	1.41811e-05	0.00198387	-1.28224	0.411158	-0.763577	29.76	15.82	6.38	13.74	6.74	5.99	4.71	5.65	12.83	17.01	10.56	7.47	12.01	6.44	4.39	5.48	32.21	23.55	16.3	14.67	6.35	6.77	7	5
1417	GSONMT00009343001	reverse transcriptase-like protein	-5.07825	4.35994e-05	0.00425802	-1.27457	0.413347	-0.734601	13.44	6.48	3.28	5.82	3.48	2.26	1.75	2.5	7.54	8.65	5.89	2.71	6.36	3.71	2.59	1.57	10.28	11.63	6.79	4.93	2.89	2.48	3.18	2.29
1418	GSONMT00044155001	reverse transcriptase-like protein	-4.17101	0.000397365	0.0179199	-0.940078	0.521205	-0.66452	8.11	8.01	2.26	7.55	4.23	2.53	2.56	4.06	4.68	7.77	5.17	5.15	6.19	3.13	3.62	3.97	16.78	9.51	7.1	7.99	3.84	3.64	3.11	2.9
1419	GSONMT00066777001	rho gtpase-activating protein 18	4.29831	0.000291147	0.0146154	0.708997	1.63467	0.675619	4.62	5.97	6.58	9.01	9.7	8.75	11.51	7.75	6.47	4.21	5.26	8.32	5.41	7.94	10.48	8.6	2.81	3.75	3.76	6.12	7.98	8.93	10.12	8.14
1420	GSONMT00013058001	rho gtpase-activating protein 27-like isoform x2	3.77323	0.00104691	0.0332676	0.207336	1.15455	0.62681	20.4	16.11	17.77	18.9	17.62	20.41	19.85	21.71	17.05	15.18	17.33	17.08	16.21	17.72	20.84	20.46	14.56	15.61	14.73	16.14	19.05	18.55	20.48	18.66
1421	GSONMT00061344001	rho guanine nucleotide exchange factor 19	4.13922	0.000429438	0.0187785	0.672913	1.59429	0.661677	3.3	3.89	3.6	6.21	6.87	8.43	8.42	8.06	5.29	4.04	6.01	5.62	3.65	7.62	6.47	9.56	2.81	3.19	5.95	6.42	5.82	7.95	7.93	7.71
1422	GSONMT00019161001	rho guanine nucleotide exchange factor 19-like	4.12694	0.000442508	0.0191404	0.666309	1.58701	0.660572	1.98	5.08	2.89	7.17	7.03	7.58	6.58	6.3	4	3.42	4	5.31	4.7	7.72	6.33	5.81	3.18	2.94	4.51	5.56	5.1	7.52	5.86	5.47
1423	GSONMT00050510001	rhombotin-2	-4.44008	0.000205904	0.0117092	-0.796186	0.57587	-0.687462	103.65	45.83	71.58	50.51	35.3	27.45	38.15	46.49	34.31	67.75	88.21	58.01	72.05	38.59	27.63	29.58	47.32	53.66	87.67	65.18	30.58	25.95	41.78	30.45
1424	GSONMT00015590001	rho-related gtp-binding	-3.93974	0.000698509	0.0256675	-0.375673	0.770746	-0.643172	12.53	11.1	12.88	13.12	8.61	9.56	10.06	8.24	10.1	11.6	16.1	10.43	10.78	8.44	11.46	9.57	12.06	11.53	17.47	18.1	9.47	10.34	11.31	11.85
1425	GSONMT00060050001	rho-related gtp-binding protein	-3.79896	0.000983571	0.0320641	-0.705282	0.613323	-0.629394	9.5	8.38	4.98	9.27	6.63	6.44	6.2	7.56	9.02	9.46	15.79	8.44	4.95	6.46	8.79	5.11	10.49	7.51	19.24	22	5.44	5.78	6.52	6.7
1426	GSONMT00043022001	rho-related gtp-binding protein	-6.81988	7.49892e-07	0.000371635	-0.692471	0.618793	-0.823943	53.53	43.11	39.59	42.19	32.55	25.7	30.1	29.06	36.74	40.89	52.14	34.66	31.18	24.49	27.6	23.95	37.57	38.7	56.78	69.7	25.28	33.43	24.98	24.34
1427	GSONMT00003586001	rho-related gtp-binding protein	-3.90844	0.000753816	0.0269456	-0.648607	0.637896	-0.640161	27.21	33.11	59.17	58.72	22.17	18.22	28.64	29.42	24.04	29.06	56.65	45.94	32.54	31.01	23.02	23.82	29.62	27.36	45.31	57.66	19.49	24.96	28.07	21.27
1428	GSONMT00068103001	rho-related gtp-binding protein	-4.88741	6.92206e-05	0.0057017	-0.49769	0.70824	-0.721498	88.33	50.48	35.16	47.62	45.38	33.3	39.08	37.76	47.93	64.79	47.4	45.08	39.68	33.58	37.89	40.91	61.89	53.79	57.3	59.04	38.15	37.16	39.61	34.36
1429	GSONMT00040520001	riboflavin transporter 2-like	-6.18102	3.20142e-06	0.000796183	-2.10904	0.231801	-0.796606	15.47	14.35	4.5	14.92	7.38	2.6	2.69	3.46	15.87	16.29	35.19	9.96	8.39	5.54	3.65	3.33	15.43	15.19	55.99	45.91	2.06	7.4	4.12	3.09
1430	GSONMT00080850001	ribonuclease h1	-4.95854	5.82511e-05	0.00515807	-0.398353	0.758724	-0.726475	29.18	19.62	20.29	21.29	15.45	13.46	16.85	18.08	15.7	18.34	20.37	21.05	16.12	14.24	14.5	15.22	23.25	18.51	23.19	18.96	13.32	14.59	18.96	17.78
1431	GSONMT00071158001	ribonuclease zc3h12a-like	-3.62149	0.00151113	0.0416545	-0.581624	0.668211	-0.611138	6.49	4.08	3.54	3.76	2.33	2.94	2.35	3.96	2.43	3.84	4.55	3.53	4.51	3.93	3	2.36	5.9	3.99	5.98	6.57	2.71	2.36	3.29	2.3
1432	GSONMT00051525001	ribosomal l1 domain-containing protein 1-like	-4.06483	0.000514944	0.0214184	-0.615411	0.652744	-0.654912	35.65	31.97	52.54	37.46	26.14	21.63	28	34.95	29.06	26.35	64.06	64.21	24.24	27.37	31.89	24.85	34.24	37.27	47.72	52.62	19.34	21.8	39.19	28.18
1433	GSONMT00036693001	ribosomal rna methyltransferase nop2	-4.75834	9.47358e-05	0.00699408	-0.549406	0.683302	-0.712171	11.01	12.84	19.19	14.33	9.25	9.52	10.48	11.78	12.9	11.31	18.81	18.67	9.96	9.77	11.4	8.88	13.29	12.37	16.97	17.35	7.01	8.71	15.02	10.17
1434	GSONMT00030912001	ribosomal rna methyltransferase nop2	-4.61829	0.000133266	0.00863937	-0.547308	0.684296	-0.701607	9.17	9.38	15.96	11.37	8.04	7.81	9.49	10.16	9.97	9.68	15.39	15.46	8.1	7.04	9.14	7.91	11.39	10.55	13.57	13.96	5.46	6.48	10.75	9.06
1435	GSONMT00004427001	ribosome biogenesis protein brx1 homolog	-3.73571	0.00114655	0.0349099	-0.575245	0.671172	-0.623004	28.52	31.19	61.11	34.99	22.37	18.82	27.9	34.23	27.86	28.86	54.02	53.15	22.9	22.98	25.61	27.09	26.35	31.61	37.36	46.38	18.46	19.49	37.33	26.86
1436	GSONMT00074980001	riken cdna 2700097o09	-3.64934	0.00141289	0.0401339	-0.515034	0.699776	-0.614071	2.92	4.38	5.23	4.49	2.82	2.6	3.46	4.23	2.8	4.14	5.1	4.99	2.8	2.92	2.98	3.18	3.65	3.18	5.18	5.46	1.85	2.56	4.39	2.32
1437	GSONMT00036924001	ring finger protein 114	-4.91087	6.53904e-05	0.00555878	-0.529017	0.693027	-0.723152	90.22	55.37	47.39	46.08	43.92	37.91	32.74	39.58	39.8	61.21	54.34	41.44	51.84	31.11	36.57	35.3	65.04	53.06	50.83	52.21	34.49	36.67	35.19	33.65
1438	GSONMT00019168001	rna polymerase ii elongation factor ell	-3.59914	0.00159476	0.0432433	-0.372694	0.772339	-0.608768	15.1	10.81	8.74	10.87	11.08	9.48	8.36	8.46	12.54	12.06	10.68	7.85	9.48	9.76	8.4	9.16	13.57	15.69	14.5	14.25	8.83	12.04	8.3	8.35
1439	GSONMT00076088001	rna polymerase ii subunit a c-terminal domain phosphatase ssu72	-4.20767	0.000363327	0.0168918	-0.295028	0.815057	-0.667762	34.15	36.96	38.48	37.97	31.87	27.95	36.38	37.27	37.9	35.36	47.57	54.69	29.87	31.99	36.11	36.25	36.46	37.72	44.76	46.17	31.29	31.81	32.32	32.32
1440	GSONMT00024412001	rna polymerase i-specific transcription initiation factor rrn3-like isoform x1	-4.2707	0.000311474	0.0152737	-0.394347	0.760834	-0.673249	24.83	19.64	19.47	19.32	13.83	14.37	16.45	13.83	20.88	22.75	21.07	17.6	20.12	15.89	17.42	11.48	14.89	16.93	25.73	17.44	12.34	14.79	15.6	16.71
1441	GSONMT00067028001	rna polymerase-associated protein ctr9 homolog	-3.74201	0.0011292	0.0345168	-0.214548	0.861816	-0.623646	8.85	7.97	8.07	8.1	6.99	7.73	6.92	7.34	7.68	7.67	9.56	9.02	6.63	8.06	7.44	6.98	7.02	7.52	8.62	9.1	6.68	6.66	8.4	5.72
1442	GSONMT00054833001	rna-binding protein 25	-3.65986	0.00137744	0.0393994	-0.245478	0.843536	-0.615172	9.49	7.7	7.69	9.27	7.06	8.31	7.83	7.15	9.98	7.24	8.6	9.33	5.43	8.25	8.72	7.09	8.9	8.81	9.27	8.85	6.74	7.35	8.18	6.84
1443	GSONMT00041347001	rna-binding protein 25-like	-4.24002	0.000335715	0.0160761	-0.296248	0.814368	-0.670593	12.36	9.23	10.64	12.31	9.22	9.64	10.47	11.77	14.99	11.64	10.63	11.8	8.98	9.9	10.41	9.01	13.12	12.92	11.27	12.77	8.02	10.47	10.69	8.28
1444	GSONMT00022504001	rna-binding protein 25-like isoform x2	-3.68058	0.00131017	0.0381581	-0.185792	0.879166	-0.61733	36.98	32.28	31.15	34.6	29.68	29.19	32.4	27.81	30.47	31.25	31.44	29.16	29.26	22.66	29.44	30.84	29.56	34.62	32.25	29.67	25.86	28.38	25.24	26.94
1445	GSONMT00005209001	rna-binding protein 28-like	-4.38586	0.000235071	0.0127187	-0.314102	0.804352	-0.682996	41.48	42.21	49.32	36.57	37.06	30.94	33.96	33.4	33	43.39	46.77	50.62	35.51	35.58	40.79	31.98	32.62	43.09	45.33	46.71	28.43	32.26	33.95	35.01
1446	GSONMT00062722001	rna-binding protein luc7-like 2-like isoform x1	-6.1914	3.12556e-06	0.000791328	-0.286574	0.819847	-0.797094	20.89	17.61	22.21	20.78	16.74	17.7	18.07	19.03	20.55	19.76	20.19	21	16.37	19.13	16.36	17.76	20.28	21.42	23.57	20.98	17.13	15.07	16.99	14.24
1447	GSONMT00041150001	rna-binding protein luc7-like 2-like isoform x1	-4.10736	0.000464173	0.0198563	-0.233438	0.850606	-0.6588	18.73	16.32	19.36	18.82	14.28	17.99	14.74	15.1	17.7	15.79	18.42	20.67	15.12	17.79	17.57	17.5	17.73	19.27	22.1	19.42	16.91	14.68	15.92	13.34
1448	GSONMT00024657001	rrna-processing protein fcf1 homolog	-4.32609	0.000272039	0.0140188	-0.451835	0.731112	-0.677982	27.58	36.35	47.43	34.91	22.92	24.36	35.14	35.07	35	34.13	45.81	41.41	27.92	23.42	27.18	29.59	31.55	37.08	37.02	33.19	21.12	20.21	35.12	23.25
1449	GSONMT00039230001	rrna-processing protein fcf1 homolog	-3.75653	0.00109016	0.0338567	-0.289061	0.818435	-0.625121	14.32	13.3	13.65	15.11	11.38	8.84	11.91	12.9	12.42	13.03	17.47	15.61	13.56	11.62	11.18	11.12	15.78	13.16	15.13	15.7	10.72	10.53	15.75	14.35
1450	GSONMT00075166001	rrp12-like protein	-3.71528	0.00120471	0.036091	-0.456773	0.728614	-0.620911	6.11	5.7	9.36	6.26	4.7	5.77	5.09	6.75	7.84	6.11	10.23	12.99	4.63	7	5.8	5.87	7.13	8.23	8.13	8.01	5.25	5.17	7.98	4.99
1451	GSONMT00035389001	run domain-containing protein 3a-like isoform x2	-5.13981	3.75779e-05	0.00385517	-0.346499	0.786491	-0.738661	11.39	10.31	10.21	8.31	8.59	7.29	6.93	8.95	9.76	9.03	9.84	9.68	7.48	9.13	8.01	7.66	11.5	10.85	11.89	9.05	7.68	10.07	6.8	7.35
1452	GSONMT00009042001	sacsin-like	-4.62266	0.000131853	0.00860033	-0.51472	0.699929	-0.701944	2.67	1.16	2.14	2.21	1.69	1.47	1.36	1.56	1.78	2	2.24	1.97	1.19	1.18	1.22	1.19	2.26	1.68	1.91	1.89	1.18	1.33	2.02	1.28
1453	GSONMT00013101001	sam domain-containing protein samsn-1	-6.72569	9.25846e-07	0.000414717	-0.933265	0.523672	-0.820237	5.13	5.49	8.07	7.1	4.38	2.63	4.4	3	5	4.58	7.57	5.27	3.54	3.6	2.8	3.2	5.48	5.15	9.55	9.91	2.69	2.81	4.37	2.92
1454	GSONMT00034834001	sam domain-containing protein samsn-1	-3.69766	0.00125718	0.0371138	-0.636978	0.643058	-0.619097	6.05	5.92	8.91	10.55	6.39	3.55	6.5	5.9	4.55	5.57	14.22	7.35	5.5	4.49	5.58	5.19	6.89	6.5	12.43	12.59	3.86	4.93	5.29	4.99
1455	GSONMT00036952001	sarcoplasmic endoplasmic reticulum calcium atpase 2-like isoform x1	-5.22233	3.08029e-05	0.00332936	-0.714364	0.609474	-0.74398	12.41	11.09	15.36	11.72	9.51	7.25	9.61	10.9	10.46	11	18.42	20.93	8.64	8.3	9.28	7.35	12.39	13.83	19.29	20.7	6.55	8.16	13.57	7.71
1456	GSONMT00075566001	sarcoplasmic endoplasmic reticulum calcium atpase 2-like isoform x1	-4.94571	6.00909e-05	0.00526191	-0.676012	0.625893	-0.725586	5.92	4.12	5.02	6.09	3.72	4.43	4.34	5.66	6.66	7.08	6.86	8.39	4.01	4.52	4.23	3.33	6.51	8.19	8.7	9.19	2.7	5.07	6.19	3.56
1457	GSONMT00075565001	sarcoplasmic endoplasmic reticulum calcium atpase 2-like isoform x2	-3.61405	0.00153847	0.0421862	-0.516572	0.699031	-0.610352	6.99	4.33	6.85	7.24	4.4	5.44	6.05	6.62	8.25	6.68	7.48	8.4	3.4	5.78	5.26	4.53	7.07	9.01	10.3	10.42	3.94	6.36	8.67	4.96
1458	GSONMT00052017001	saxitoxin and tetrodotoxin-binding protein 1-like	3.50978	0.00197713	0.0493819	0.685517	1.60828	0.599123	407.68	506.68	606.29	595.76	512.69	335.87	751.19	955.85	208.66	325.08	300.38	415.14	437.23	774.28	574.44	488.59	470.61	220.93	402.38	259.6	799.14	600.91	505.34	719.97
1459	GSONMT00054250001	say domain-containing protein 1-like	-3.99952	0.000603855	0.0237189	-0.347939	0.785706	-0.64884	18.42	17.41	12.22	12.79	11.89	9.39	9.37	12.85	11.63	11.65	14.63	12.7	11.8	11.62	11.98	10.54	17.67	14.09	13.45	17.49	13.34	10.56	12.34	10.11
1460	GSONMT00046753001	scavenger receptor class b member 1-like isoform x2	4.71953	0.000104125	0.00740556	1.01388	2.01934	0.709291	6.46	8.14	10.68	16.9	18.63	22.18	23.83	19.56	10.18	6.35	12.51	18.44	9.21	18.9	30.37	23.97	5.31	7.46	8.09	15.53	15.48	15.49	26.59	20.81
1461	GSONMT00068337001	scavenger receptor class f member 2-like	3.67849	0.00131682	0.0381581	0.850942	1.80368	0.617112	0.4	0.66	1.06	1.03	1.24	0.66	1.25	1.09	0.58	0.39	1.13	0.91	0.84	1.04	1.29	1.34	0.5	0.21	0.52	0.78	1.13	1.44	0.87	1.42
1462	GSONMT00049726001	schwannomin-interacting protein 1-like	-3.94626	0.000687519	0.0254191	-0.656653	0.634348	-0.643795	13.15	15.74	7.17	11.58	10.25	6.78	8.02	10.05	12.15	12.92	15.41	7.47	11.74	5.47	9.93	8.88	14.81	13.13	15.89	18.25	4.5	7.76	7.36	9.12
1463	GSONMT00043710001	scm-like with four mbt domains protein 1	-5.71945	9.41322e-06	0.00156612	-0.799716	0.574462	-0.773237	3.74	2.09	2.5	2.97	1.95	1.36	1.89	2.53	2.14	2.72	2.68	2.53	1.17	1.59	0.97	1.54	3.66	3.23	2.82	3.71	1.42	1.83	2.22	1.8
1464	GSONMT00043709001	scm-like with four mbt domains protein 1	-5.3334	2.35912e-05	0.00275437	-0.706163	0.612948	-0.750921	2.77	1.87	1.81	2.28	1.21	0.98	1.93	1.51	1.92	2.45	2.49	1.44	1.15	1.54	1.57	1.63	2.94	2.74	2.75	2.49	0.94	1.3	1.75	1.67
1465	GSONMT00030098001	sec14-like protein 2-like isoform x2	4.92214	6.36255e-05	0.00547873	1.16707	2.24555	0.723943	6.14	7.17	10.23	10.91	12.36	21.21	24.23	28.95	8.96	4.13	10.07	13.39	6.27	13.1	14.68	15.83	4.22	3.86	6.56	5.54	14.01	15.02	17.2	18.78
1466	GSONMT00064448001	sec23-interacting protein	-5.04616	4.71156e-05	0.00451296	-0.317864	0.802257	-0.732454	6.7	5.75	4.93	4.61	4.92	3.95	3.92	4.61	4.55	4.81	6.04	5.11	4.46	4.33	4.43	4.14	5.69	5.76	5.66	6.14	4.08	4.73	5.05	3.95
1467	GSONMT00074625001	secernin-3-like isoform x1	-5.43366	1.85589e-05	0.00233037	-0.321012	0.800508	-0.756981	26.26	27.19	24.72	23.94	19.57	20.32	21.13	23.78	21.53	27.63	28.02	22.15	24.49	17.44	20.4	20	30.79	23.36	27.3	24.69	20.54	18.23	20.38	19.71
1468	GSONMT00049136001	secreted phosphoprotein 24	4.04809	0.000536414	0.0219253	0.589431	1.50465	0.653368	474.31	536.99	374.45	427.97	559.78	346.69	697.31	612.94	467.63	551.36	253.06	413.05	615.31	650.78	532.39	684.56	413.1	311.87	297.11	213.67	584.39	515.97	602.06	551.3
1469	GSONMT00049954001	seizure protein 6 homolog isoform x2	3.70317	0.00124053	0.0368091	0.654557	1.57413	0.619666	0.72	0.28	0.4	0.99	1	0.72	0.91	0.94	0.8	0.7	0.41	0.81	0.73	1.18	0.81	0.98	0.55	0.59	0.46	0.74	0.65	0.99	1.36	1.03
1470	GSONMT00050846001	selectin e	-6.25154	2.72078e-06	0.000728435	-2.8592	0.137814	-0.799892	90.78	41.16	9.81	12.61	5.46	2.82	4.65	3.49	11.49	43.3	36.5	8.87	35.29	3.39	3.36	4.06	61.66	32.1	50.82	39.46	2.95	2.25	3.51	1.46
1471	GSONMT00071845001	semaphorin-7a-like isoform x1	-7.26076	2.83915e-07	0.000223138	-0.984432	0.505425	-0.839977	14.51	13.3	13.15	14.25	10.5	5.59	8.04	7.06	11.38	10.46	18.52	10.83	7.99	8.06	6.81	6.13	11.9	14.57	21.78	22.77	7.02	7.39	8.74	5.08
1472	GSONMT00024737001	sequestosome-1 isoform x1	-5.52063	1.50828e-05	0.0020788	-1.01304	0.495501	-0.762084	172.23	133.2	82.57	76.68	87.17	47.28	57.73	47.97	78.19	136.15	92.31	53.66	91.13	58.29	48.34	40.93	160.15	110.25	119.16	120.69	45.52	46.19	44.78	37.72
1473	GSONMT00053907001	serine arginine repetitive matrix protein 2-like	-4.28399	0.00030152	0.0149429	-0.264422	0.832532	-0.674392	11.63	9.26	11.36	11.3	9.16	9.22	9.31	10.35	11.85	8.88	11.33	12.31	7.31	9.3	10.7	10.12	12.12	12.05	12.1	11.97	8.86	9.36	10.63	9.01
1474	GSONMT00072179001	serine incorporator 1	-5.49499	1.60326e-05	0.00211893	-0.33582	0.792334	-0.760594	130.09	115.51	124.54	146.44	94.86	88.39	104.07	103.52	135.84	127.38	114.23	103.26	109	89.38	110.07	103.72	132.93	142.42	136.01	155.44	102.54	107.11	100.8	123.22
1475	GSONMT00059112001	serine or cysteine proteinase inhibitor clade e member 1	-3.98626	0.000623688	0.0239573	-1.12672	0.457956	-0.647592	21.05	14.03	16.99	19.65	11.65	6.42	12.12	11.73	11.32	13.33	45.02	13.78	11.78	9.05	12.67	9.83	18.8	19.43	68.09	74.44	8.39	9.05	14.76	9.19
1476	GSONMT00053706001	serine protease 57-like	-4.8915	6.85369e-05	0.00569125	-1.37405	0.385807	-0.721787	34.45	43.91	41.18	51.94	30.17	8.04	18.15	14.14	21.34	45.63	60.78	18.83	34	30.38	5.86	8.6	32.45	35.12	39.86	51.17	15.14	18.41	11.52	8.76
1477	GSONMT00022691001	serine protease inhibitor kazal-type 2	-3.78393	0.00102009	0.0327518	-0.409934	0.752658	-0.627887	150.26	161.8	231.34	215.92	139.71	109.14	161.79	143.4	108.28	133.63	160	135.54	120.72	102.58	107.91	112.35	159.04	154.72	207.23	188.9	135.65	109.55	127.23	120.81
1478	GSONMT00020153001	serine threonine tyrosine-interacting protein	-3.71279	0.00121198	0.0361922	-0.218178	0.85965	-0.620656	17.12	17.21	16.74	19.97	11.98	16.03	15.15	15.01	17.96	15.54	21.09	16.53	15.42	18.34	16.94	14.07	16.9	19.88	17.39	17.15	16.24	14.67	13.87	16.08
1479	GSONMT00058649001	serine threonine-protein kinase endoribonuclease ire1-like	-4.35415	0.000254009	0.0134788	-0.52999	0.69256	-0.680348	27.13	27.43	30.38	24.63	17.26	11.36	18.76	26.09	18.14	20.8	19.36	18.69	17.13	14.47	12.7	15.78	23.06	23.93	28.27	20.4	11.75	19.96	15.72	16.76
1480	GSONMT00009919001	serine threonine-protein kinase pim-2-like	-7.95472	6.48565e-08	0.000100711	-1.51904	0.348918	-0.861405	28.46	16.34	15.68	20.65	9.19	6.17	7.75	11.46	17.69	18.19	33.68	13.59	13.16	8.48	6.11	9.02	25.06	21.26	44.28	38.17	8.03	5.97	7.55	5.8
1481	GSONMT00075302001	serine threonine-protein kinase rio2	-3.87148	0.000824709	0.0286294	-0.342607	0.788615	-0.636568	32.65	29.46	32.64	23.15	17.81	20.48	20.18	21.44	29.2	29.68	36.06	28.77	27.93	26.14	26.19	24.84	20.42	28.74	30.1	26.77	21.95	20.39	19.74	27
1482	GSONMT00028387001	serine threonine-protein kinase sgk2	3.57062	0.00170815	0.0446956	0.457	1.37268	0.605718	59.09	81.15	40.42	59.79	94.75	67.52	91.42	88.22	41.8	47.53	65.53	79.07	61.86	68.82	95.45	85.46	43.48	43.09	62.19	80.64	76.56	69.66	79.17	66.31
1483	GSONMT00045443001	serine threonine-protein kinase sgk3	-6.01321	4.72549e-06	0.00100519	-0.398508	0.758642	-0.788495	33.33	29.49	29.99	35.14	22.89	21.53	22.64	27.91	28.64	29.24	27.19	23.76	26.76	24.49	23.91	24.32	31.81	32.92	35.79	29.84	18.95	22.93	19.8	22.31
1484	GSONMT00041727001	serine threonine-protein phosphatase 4 catalytic subunit	-4.6623	0.000119706	0.00812714	-0.381138	0.767832	-0.704978	51.69	50.44	58.9	59.6	44.02	35.71	46.97	50.86	41.28	52.32	70.72	70.23	43.82	42.31	46.4	42.13	54.34	52.82	59.24	60.58	36.27	38.73	55.12	40.3
1485	GSONMT00045512001	serine threonine-protein phosphatase 4 regulatory subunit 1	-4.65559	0.000121681	0.00821524	-0.283964	0.821331	-0.704467	7.84	5.89	5.29	6.53	6.02	4.8	5.47	6.1	6.67	5.93	6.63	6.21	5.25	5.32	5.64	5.41	7.14	6.75	7.4	7.41	4.42	5.67	5.95	5.28
1486	GSONMT00065631001	serine threonine-protein phosphatase 4 regulatory subunit 2-b-like	-5.9251	5.80494e-06	0.00115839	-0.412097	0.75153	-0.784064	17	14.78	13.9	17.19	12.91	11.08	10.9	14.92	14.09	14.05	16.72	16.97	11.01	12.42	12.49	13.85	17.21	17.31	17.28	19.86	9.75	12.37	14.4	11.71
1487	GSONMT00056238001	serine threonine-protein phosphatase 4 regulatory subunit 3-b-like	-6.36611	2.09158e-06	0.000638715	-0.254038	0.838546	-0.80508	25.07	20.93	20.24	23.56	19.96	18.87	18.49	19.79	21.59	21.53	22.17	21.24	19.88	19.89	19.38	19.24	25.45	23.02	22.86	23.45	17.66	17.44	20.17	16.47
1488	GSONMT00006162001	serine threonine-protein phosphatase 6 catalytic subunit isoform x1	-4.00769	0.000591943	0.0234089	-0.225021	0.855583	-0.649607	65.08	72.51	79.91	72.31	62.32	59.36	62.17	64.66	60.03	66.24	76.73	76.63	61.74	56.31	62.37	66.16	67.96	77.7	81.35	83.42	58.65	58.72	79.78	59.97
1489	GSONMT00009032001	serine threonine-protein phosphatase pp1-beta catalytic subunit	-4.25291	0.000325309	0.0157368	-0.309762	0.806775	-0.671712	82.92	90.33	74.22	89.86	78.23	68.05	68.55	72.11	99.54	92.9	97.99	79.9	96.27	70.25	75.44	71	95.62	99.57	126.42	107.92	84.98	80.3	69.2	79.36
1490	GSONMT00077926001	serine--pyruvate mitochondrial-like	4.34272	0.000261204	0.0136568	0.519761	1.43372	0.679387	96.72	173.14	130.15	219.81	196.47	162.48	215.33	174.97	142.32	129.11	110.83	118.06	168.84	177.71	207.49	180.49	109.29	89.22	111.98	122.13	203.35	184.66	123.07	185.52
1491	GSONMT00033890001	serine--trna cytoplasmic-like	-5.05925	4.56477e-05	0.00439359	-0.565598	0.675675	-0.733333	46.75	39.8	56.44	32.33	32.69	34.92	29.63	30.71	39.2	38.68	59.95	51.78	36.7	34.51	23.28	33.35	51.87	54.78	58.09	50.7	32.17	32.83	46.75	24.01
1492	GSONMT00007216001	serine--trna cytoplasmic-like	-4.51143	0.000172977	0.0104611	-0.510714	0.701875	-0.693221	42.27	45.92	64.26	56.13	33.76	32.25	40.49	37.87	32.7	36.64	70.72	55.58	30.71	34.46	36.91	39.35	49.36	48.08	67.73	71.54	35.69	38.32	38.71	39.89
1493	GSONMT00001821001	serum albumin	4.34533	0.000259547	0.0136467	0.929134	1.90413	0.679606	1432.3	1168.9	1140.5	931.41	1583.1	1446.1	1736.1	1564.1	1152.6	1141.6	574.94	983.43	1340.6	1723	1561.5	1590.4	1054.4	924.44	324.64	313.43	1864.6	1466.8	1789.9	1707.8
1494	GSONMT00005013001	serum amyloid a	-8.33393	2.97427e-08	6.29801e-05	-4.58429	0.0416861	-0.87146	332.62	164.59	171.81	308.99	25.59	5.11	7.89	10.7	71.7	293.63	796.38	222.68	195.67	28.4	14.97	11.27	415.19	252.22	1753.5	827.53	8.45	8.07	14.96	4.3
1495	GSONMT00016296001	serum amyloid a	-10.2979	7.0573e-10	8.27278e-06	-4.42325	0.0466089	-0.910048	1951	1138.1	1214	3324.2	172.46	43.42	74.21	85.56	562.58	1322.8	6483.6	974.83	551.67	111.91	79.59	75.37	1614.5	1203.1	5667.3	4458.4	65.33	60.31	71.45	43.86
1496	GSONMT00027446001	serum amyloid p-component-like	3.78655	0.00101364	0.0327012	0.892141	1.85593	0.62815	274.46	261.11	325.82	329.85	427.69	265.96	650.72	598.68	271.48	365.84	212.43	267.48	358.15	344.02	404.06	479.59	139.98	151.96	70.06	122.35	368.13	280.56	340.07	356.16
1497	GSONMT00003246001	sestrin-3 isoform 1	3.72901	0.00116533	0.035343	0.640746	1.55913	0.622318	0.83	1.35	1.13	0.66	1.94	1.8	1.18	1.94	1.3	0.88	0.72	0.54	0.89	1.17	1.09	1.13	0.63	0.65	0.94	0.93	1.73	1.2	1.5	0.86
1498	GSONMT00042323001	sh2 domain-containing protein 4a-like	-3.80538	0.000968367	0.031791	-1.46747	0.361616	-0.630035	54.21	27.61	7.88	8.26	7.23	4.73	5.58	7.37	8.68	24.66	8.72	4.64	17.79	4.16	10.99	2.41	40.58	19.4	12.21	17.14	4.87	3.64	4.31	3.3
1499	GSONMT00082547001	sh3 and px domain-containing protein 2a-like isoform x2	4.42309	0.000214631	0.01196	0.521859	1.4358	0.68607	5.17	9.51	10.48	11.13	11.94	10.85	13.62	13.39	9.88	7	8.68	10.07	8.98	10.92	12.61	12.09	5.74	6.18	8.62	8.94	11.15	10.53	13.33	13.16
1500	GSONMT00078494001	sh3 domain-binding glutamic acid-rich-like protein	3.95429	0.000674195	0.0251259	0.515345	1.42934	0.644562	19.14	23.6	28.54	23.39	28.87	23.37	32.47	35	20.02	17.42	25.5	31.53	24.98	28.24	25.78	31.98	12.56	13.2	17.9	18.8	28.46	27.54	36.81	26.66
1501	GSONMT00011099001	sh3 domain-binding glutamic acid-rich-like protein 3	4.57105	0.000149547	0.00941963	0.3798	1.30116	0.697935	284.59	282.91	400.19	329.27	333.76	325.34	393.58	433.86	327.55	293.17	306.47	383.15	355.92	358.51	377.75	367.1	270.46	271.49	243.42	254.97	411.32	433.43	504.12	435.4
1502	GSONMT00029923001	shc-transforming protein 2	4.15394	0.00041428	0.0183921	0.740716	1.671	0.662997	2.1	2.1	3.75	3.7	4.01	5.3	4.31	5.18	3.18	1.4	2.77	3.08	2.17	2.43	3.33	4.44	2.19	2.24	1.78	2.59	5.15	5	5.37	4.87
1503	GSONMT00002925001	short transient receptor potential channel 4-associated	-6.51134	1.50203e-06	0.000533968	-0.23149	0.851755	-0.811401	42.39	36.91	38.49	40.09	33.28	30.8	31.96	34.63	37.43	43.15	38.07	37.65	33.02	37.27	32.98	32.15	37.03	40.71	40.66	37.77	35.34	34.98	35.15	29.33
1504	GSONMT00036908001	si:ch1073- precursor	-6.34673	2.18648e-06	0.000640611	-1.89889	0.26815	-0.804215	559.57	704.79	669.54	1029.4	475.89	147.58	228.28	142.84	601.24	638.37	1006	379.35	502.12	408.39	73.66	122.72	703.03	703.78	1425.5	994.88	242.17	279.8	132.58	101.25
1505	GSONMT00033803001	si:ch211- isoform x1	3.76169	0.00107661	0.0337267	0.711695	1.63773	0.625644	0.81	1.78	1.61	2.25	1.86	2.83	2.48	2.21	1.44	1.47	2.01	2.88	1.65	3.06	3.41	2.99	1	0.95	1.12	1.19	1.77	2.96	2.03	1.91
1506	GSONMT00018730001	si:ch211- protein	-3.99517	0.000610293	0.0237411	-1.29975	0.406196	-0.648431	3.77	1.21	0.67	1.24	0.47	0.74	0.6	0.78	0.83	1.23	2.2	1.01	0.33	1.21	0.15	0.35	2.73	0.82	1.32	1.23	0.81	0.88	0.81	0.32
1507	GSONMT00079521001	si:ch211- protein	-4.71779	0.000104565	0.00742558	-0.246006	0.843228	-0.709161	26.31	24.34	26.32	25.48	20.73	23.77	20.91	19.81	25.23	21.89	26.39	31.58	21.89	24.52	22.14	21.11	25.16	27.52	25.4	24.23	18.04	22.19	24.92	21.31
1508	GSONMT00062425001	si:ch73- protein	3.9891	0.000619385	0.0238898	0.867802	1.82488	0.64786	340.93	368.96	282.78	205.3	458.78	367.39	537.37	475.5	279.13	347.83	200.43	272.47	350.8	484.02	352.43	344.81	284.16	225.98	89.69	82.74	379.69	354.82	546.18	384.89
1509	GSONMT00062863001	sialoadhesin-like	-5.51572	1.52602e-05	0.00208475	-1.13312	0.455927	-0.761799	4.22	3.21	4.51	6.02	2.42	2.17	2.95	2.93	2.69	3.11	8.76	3.65	2.53	2.2	1.98	1.94	3.26	3.92	7.04	7.37	1.26	1.44	2.47	1.21
1510	GSONMT00008604001	sialoadhesin-like	-3.68916	0.00128329	0.0376012	-1.10752	0.464092	-0.618219	1.56	1.85	3.02	1.66	1.15	0.4	0.3	1.25	1.22	0.94	1.59	0.68	0.44	0.93	0.29	0.59	1.83	1.77	1.22	2.06	1.41	1.76	0.76	0.64
1511	GSONMT00024262001	sialoadhesin-like	-3.64821	0.00141677	0.0402195	-0.700173	0.615499	-0.613952	2.62	3.22	4.14	6.05	2.28	1.52	3.01	3.04	2.72	2.58	3.67	2.62	1.17	2.68	1.87	2.57	1.82	2.99	4.03	5.44	1.51	1.68	2.44	1.7
1512	GSONMT00074349001	signal recognition particle 14 kda protein	-4.01011	0.000588458	0.0233106	-0.407796	0.753774	-0.649834	51.47	56.14	79.36	68.48	48.06	38.35	50.78	63.68	50.27	53.16	78.84	78.91	56.01	48.81	50.79	48.12	57.96	60.31	70.51	79.85	40.09	43.65	61.28	40.48
1513	GSONMT00017332001	signal recognition particle receptor subunit alpha isoform 1	-8.58172	1.80555e-08	5.25697e-05	-0.55693	0.679747	-0.877488	15.19	13.66	14.09	15.29	10.96	10.74	8.98	11.66	14.34	12.49	14.24	15.21	10.81	9.88	10.44	9.24	14.55	14.91	19.12	17.72	9.53	9.58	12.34	8.67
1514	GSONMT00067556001	signal recognition particle receptor subunit alpha isoform x1	-3.63664	0.00145689	0.0407954	-0.214688	0.861732	-0.612737	7.85	9.15	7.68	10.28	8.47	7.22	7.66	9.07	10.1	9.71	8.63	9.31	7.95	6.62	8.26	8.52	8.06	9.5	9.16	9.49	6.59	7.37	8.7	7.5
1515	GSONMT00000878001	signal transducer and activator of transcription 1	-3.79137	0.00100185	0.032546	-0.459611	0.727182	-0.628634	70.33	33.96	26.4	33.65	31.69	34.85	26.25	28.61	37.64	42.1	41.85	31.17	32.06	25.9	25.51	30.41	54.63	46.57	47.55	49.54	30.16	33.83	30.25	34.85
1516	GSONMT00075101001	signal transducer and activator of transcription 1-alpha beta	-4.93371	6.18655e-05	0.00536287	-1.19487	0.436826	-0.724751	8.75	3.15	4.5	6.47	4.83	4.23	1.75	2.29	4.43	7.42	10.22	5.48	2.9	1.64	1.55	3.12	7.77	3.24	7.79	9.38	1.99	1.97	3.94	4.51
1517	GSONMT00029049001	signal transducer and activator of transcription 1-alpha beta-like isoform x2	-5.66602	1.06806e-05	0.00168662	-0.44063	0.736813	-0.770308	40.78	29.04	25.68	29.8	23.83	23.46	19.93	20.25	30.42	30.23	28.34	24.83	26.2	22.3	20.93	20.89	41.05	31.4	32.52	31.16	25.59	20.67	23.46	27.42
1518	GSONMT00061965001	signal transducer and activator of transcription 3	-5.68348	1.02483e-05	0.00164457	-0.970461	0.510343	-0.771271	75.01	35.5	21.61	35.35	30.69	18.41	20.31	20.97	36.37	40	44.73	23.3	23.82	24.29	17.84	16.01	57.34	48.51	57.55	54.83	20.66	24.31	23.31	18.15
1519	GSONMT00002706001	signal transducer and activator of transcription 3	-4.89284	6.83154e-05	0.00569125	-0.807367	0.571424	-0.721882	42.22	18.13	13.95	25.66	21.41	14.71	14.33	15.05	28.41	25.89	29.94	16.45	13.33	19.93	12.44	12.94	36.61	31.93	37.76	34.87	14.79	17.17	19.25	13.04
1520	GSONMT00002707001	signal transducer and activator of transcription 3	-5.31468	2.46741e-05	0.00278991	-0.771172	0.585941	-0.749768	204.76	120.45	77.62	114.38	93.59	61.1	71.87	66.9	117.66	134.53	118.61	70.96	104.63	80.61	58.48	61.5	160.74	149.22	161.13	136.5	73.46	86.12	72.53	65.86
1521	GSONMT00075099001	signal transducer and activator of transcription 4	-4.37346	0.000242304	0.0129595	-0.429319	0.742612	-0.681963	8.52	6.04	6.62	8.23	5.96	5.88	4.77	5.93	5.47	5.69	8.61	6.62	6.22	6.21	4.84	5.43	9	6.39	9.23	8.69	4.5	5.32	6.23	4.3
1522	GSONMT00033182001	signal-transducing adaptor protein 2-like	-4.00272	0.000599163	0.0236232	-0.686013	0.621569	-0.649141	4.3	1.99	1.62	1.65	2.08	1.3	2.09	1.58	1.53	2.52	2.5	2.1	1.68	1.28	1.01	1.54	3.15	1.82	3.66	2.48	1.19	1.28	1.71	1.03
1523	GSONMT00027823001	sjoegren syndrome scleroderma autoantigen 1	-3.6739	0.00133152	0.0384306	-0.281988	0.822457	-0.616635	21.81	19.78	24.61	16.98	15.25	15.54	17.17	17.84	16.45	21.68	24.72	25.02	22.31	15.81	18.1	16.56	18.41	21.95	19.39	23.87	16.42	15.68	19.79	18.22
1524	GSONMT00061797001	small subunit processome component 20 homolog	-5.80792	7.64156e-06	0.0014015	-0.563099	0.676847	-0.77798	3.63	3.76	4.15	3.55	2.47	2.23	2.19	2.54	3.35	3.02	4.76	5.49	3.03	2.89	2.72	2.55	3.91	3.41	4.04	4.36	2.17	2.7	3.95	2.68
1525	GSONMT00048664001	smoothelin-like protein 2-like	4.7488	9.69619e-05	0.00710215	0.541577	1.45556	0.711467	15.95	18.58	27.98	26.39	30.26	36.15	28.68	27.59	25.48	22.03	25.87	27.92	28.87	38.56	30.58	28.73	19.27	20.93	21.75	15.37	45.44	39.62	25.7	27.62
1526	GSONMT00047732001	snare-associated protein snapin	3.80049	0.000979925	0.0320125	0.217598	1.1628	0.629547	41.69	55.92	55.85	52.82	55.67	55.89	57.31	53.72	43.62	44.9	44.33	61.23	58.27	63	57.42	57.81	40.47	47.57	50.48	52.05	57.81	54.88	55.72	54.76
1527	GSONMT00007393001	sodium- and chloride-dependent gaba transporter 3-like isoform x2	4.31551	0.000279168	0.0142095	0.916575	1.88763	0.677084	1.64	3.17	3.63	5.51	4.82	6.48	6.22	6.43	2.09	4.44	4.85	5.61	4.56	6.54	5.99	9.05	2.46	2.45	3.22	1.41	6.12	4.35	6.48	4.22
1528	GSONMT00049723001	solute carrier family 13 member 5-like	-4.08377	0.000491687	0.020823	-0.489052	0.712493	-0.65665	11.97	14.25	10.82	18.73	10.36	10.36	7.76	8.65	10.7	11.76	17.4	11.53	9.45	12.09	10.11	10.84	13.34	10.7	21.24	17.08	9.38	9.25	7.75	12.75
1529	GSONMT00037066001	solute carrier family 13 member 5-like isoform x2	-4.14243	0.000426093	0.0187083	-0.970052	0.510488	-0.661965	22.02	37.33	15.54	51.92	19.14	17.02	15.35	12.87	19.99	22.38	34.04	12.86	19.3	15.02	15.7	13.76	23.97	26.53	61.6	36.41	14.05	17.64	6.85	8.48
1530	GSONMT00018542001	solute carrier family 22 member 5	3.89063	0.000787191	0.0276347	0.608946	1.52514	0.638435	2.42	3.18	2.18	4.7	5.61	3.84	5.68	4.59	2.71	2.38	3.25	2.56	3.05	3.61	4.28	4.6	1.76	1.96	3.59	5.09	4.04	4.96	4.63	3.74
1531	GSONMT00006610001	solute carrier family 22 member 6-a-like	3.53714	0.00185141	0.0473892	0.773472	1.70938	0.602103	3.03	6.94	5	5.99	8.25	8.12	9.29	10.64	5.28	6.74	2.97	6.08	5.13	9.93	5.98	6.72	4.42	2.31	3.37	1.91	7.64	5.59	7.37	3.88
1532	GSONMT00017260001	solute carrier family 25 member 38-a-like	-4.56485	0.000151828	0.00951941	-0.478637	0.717655	-0.697449	18.07	12.22	11.24	11.23	11.89	8.21	9.33	11.55	13.28	11.28	15.83	13.06	7.94	7.9	11.57	11.64	13.26	12.3	15	16.33	8.11	9.04	12.88	7.67
1533	GSONMT00063217001	solute carrier family 25 member 47	-5.65881	1.08644e-05	0.00170411	-0.521415	0.696688	-0.769909	4.01	5.59	4.67	5.11	3.39	3.61	3.66	3.68	7.72	7.01	4.73	5.66	4.53	3.33	4.07	3.93	6.07	6.05	5.86	4.87	3.22	4.82	4.02	4.28
1534	GSONMT00080912001	solute carrier family 26 member 9	-3.75742	0.00108781	0.033833	-0.467026	0.723454	-0.625211	11.56	7.55	8.67	5.86	7.25	4.89	5.17	5.82	5.16	9.11	7.27	7.57	6.81	6.91	4.91	5.35	8.81	7.05	7.69	7.11	5.54	5.9	5.77	3.22
1535	GSONMT00082446001	solute carrier family 31 (copper transporters) member 1	-5.12924	3.85481e-05	0.00388414	-1.05064	0.482753	-0.73797	128.47	123.51	52.22	81.72	87.74	42.79	46.37	45.88	64.08	97.25	106.77	51.16	53.51	75.95	32.76	31.64	112.02	96.88	126.26	124.08	42.06	33.67	51.25	25.71
1536	GSONMT00032277001	solute carrier family 35 member b1	-3.60957	0.00155519	0.0425168	-0.438091	0.738111	-0.609876	40.84	42.08	50.74	49.85	34.76	30.77	34.39	36.15	33.1	33.63	62.67	55.82	31.87	35.04	33.61	29.59	30.49	34.52	51.75	55.6	29.47	29.41	45.22	23.16
1537	GSONMT00065491001	solute carrier family 35 member g1	-4.50799	0.000174435	0.0104988	-1.55172	0.341104	-0.692947	9.28	6.03	2.11	6.01	5.38	1.37	1.5	1.26	4.76	3.44	5.45	2.52	3.88	3.45	0.67	1.14	5.24	6.64	9.13	7.06	1.99	3.19	1.61	0.61
1538	GSONMT00065211001	solute carrier family 35 member g1-like	-6.01905	4.6617e-06	0.00100447	-0.879952	0.543386	-0.788784	7.54	4.25	6.19	5.76	5.51	2.93	3.85	4.95	6.37	5.44	8.78	8	2.97	3.72	3.71	3.61	7.34	7.15	12.06	9.34	3.11	3.27	4.56	5.16
1539	GSONMT00020723001	solute carrier family facilitated glucose transporter member 6	-7.7145	1.07339e-07	0.000138899	-1.61482	0.326507	-0.854462	9.1	6.9	7.41	11.58	3.61	2.89	2.2	3.55	7.6	8.21	14.46	6.68	7.73	3.42	2.82	3.08	15.73	10.58	17.83	21.2	3.08	4.42	3.86	3.05
1540	GSONMT00049450001	sorting nexin 3	-4.50299	0.000176578	0.0105595	-0.253411	0.838911	-0.692547	55.28	56.77	50.32	53.22	50.32	36.59	45.04	42.32	43.12	45.06	53.5	47.7	47.03	43.87	50.01	39.83	50.59	50.46	56.51	56.26	42.13	41.15	43.72	37.59
1541	GSONMT00078003001	sorting nexin-24-like	-4.86734	7.26781e-05	0.00585103	-0.401556	0.757041	-0.720073	26.99	23.68	20.75	18.89	15.03	13.69	16.06	18.97	15.38	19.21	20.14	18.56	14.94	15.91	14.81	15.2	18.48	23.18	19.22	17.85	11.67	13.05	18.08	15.6
1542	GSONMT00013157001	soss complex subunit b2-like	-5.33779	2.33439e-05	0.00273235	-0.419101	0.74789	-0.751191	25.45	23.6	24.46	24.55	21.52	15.85	21.09	22.13	24.41	22.29	33.56	29.43	17.9	19.36	21.98	17.08	26.96	22.26	28.57	30.45	16.86	19.51	25.2	18.05
1543	GSONMT00029545001	sparc precursor	4.0735	0.000504169	0.0211008	0.399239	1.31881	0.655709	751.96	1100.1	1009.8	799.9	1086.3	1169.4	1214.8	1340.8	876.68	955.07	1037.8	1393.5	1179.9	1087.7	1347.4	1316.2	863.76	943.93	654.49	754.79	1018.9	1005.1	1476.9	1266.5
1544	GSONMT00039960001	specifically androgen-regulated gene	4.30837	0.000284082	0.0144004	0.321866	1.24995	0.676477	11.61	14.95	10.81	13.48	17.08	13.56	16.23	14.96	13.46	13.14	11.85	14.01	12.36	15.08	15.73	16.85	14.01	13.34	11.64	13.87	18.53	18.94	21.58	15.49
1545	GSONMT00043588001	spectrin beta non-erythrocytic 1 isoform x1	3.92593	0.000722391	0.0262706	0.176329	1.13	0.641848	49.24	47.3	40.73	48.54	46.14	50.21	49.3	45.36	43.65	39.6	36.67	42.58	48.05	51.83	52.2	48.06	40.21	41.01	38.26	43.19	46.51	48.55	45.98	43.68
1546	GSONMT00029969001	spermatogenesis associated 6-like protein isoform x1	3.63117	0.00147623	0.0411797	0.787194	1.72571	0.612161	0.26	0.42	0.88	0.82	0.75	1.07	1.16	1.2	0.4	0.59	0.49	0.57	0.64	1.33	0.7	1.27	0.94	0.55	0.95	0.37	1.4	1.12	0.54	0.92
1547	GSONMT00071369001	spermatogenesis-associated protein 2-like protein	-3.78291	0.00102263	0.0328094	-0.33008	0.795492	-0.627784	10.18	5.76	6.66	8.3	6.17	6.76	5.59	7.14	6.31	8.32	8.93	6.8	7.29	6.02	6.12	6.69	8.15	7.25	9.69	9.34	6.4	5.09	6.4	5.69
1548	GSONMT00034553001	spermatogenesis-defective protein 39 homolog isoform x1	-4.50367	0.000176283	0.0105595	-0.214165	0.862045	-0.692602	10.4	9.91	8.46	9.92	8.07	7.45	8.45	8.83	8.87	8.94	8.76	8.39	7.83	8.18	7.68	8.61	8.62	8.82	10.17	9.39	7.03	6.76	8.82	7.74
1549	GSONMT00014230001	sphingomyelin phosphodiesterase 4	-3.64958	0.00141209	0.0401339	-0.41102	0.752091	-0.614095	5.07	5.87	7.63	6.15	3.97	4.07	5.56	5.59	4.77	5.32	8.06	8.76	3.99	5.88	4.8	4.81	6.35	5.29	5.93	7.17	3.44	4	6.18	5.06
1550	GSONMT00021646001	sphingosine 1-phosphate receptor 2-like	3.62087	0.00151338	0.0416672	0.269474	1.20537	0.611073	12.83	16.91	15.51	17.3	17.38	18.77	19.11	18.75	14.11	12.18	17.3	18.08	15.49	18.53	19.11	17.1	11.98	12.04	13.84	16.07	15.05	17.44	19.84	16.54
1551	GSONMT00052005001	splicing factor 3b subunit 4	-3.58627	0.00164501	0.0438326	-0.446744	0.733697	-0.607394	5.87	6.81	8.45	6.19	5.18	4.95	5.48	8.45	5.59	5.68	9.78	9.67	4.75	5.49	5.13	4.49	5.69	7.76	7.78	7.62	4.14	3.81	7.11	5
1552	GSONMT00009718001	spondin-2-like	3.58656	0.00164387	0.0438326	1.16965	2.24958	0.607425	1.34	5.92	14.38	10.22	9.52	13.79	13.99	16.87	7.01	5	12.05	16.54	8.7	12.32	16.19	16.37	3.24	3.36	3.54	6.58	10.92	9.55	19.49	19.39
1553	GSONMT00000455001	spondin-2-like isoform x1	-4.85829	7.42938e-05	0.00589766	-1.30926	0.403527	-0.719427	7.52	7.06	3.31	1.97	2.75	1.56	2.5	2.24	5.39	12.05	5.7	3.82	6.22	2.1	2.09	2.62	11.2	10.19	9.21	8.64	2.41	2.02	3.03	3.27
1554	GSONMT00064697001	srp72 partial	-4.16213	0.00040608	0.0181218	-0.276994	0.825309	-0.663728	12.01	9.76	10.64	11.11	9.64	9.61	9.3	9.9	9.8	9.37	12.76	11.76	9.18	10.14	8.09	6.93	10.97	10.65	10.23	12.94	8.05	9.28	10.62	8.35
1555	GSONMT00066921001	srp72 partial	-3.83422	0.000902883	0.0303559	-0.2633	0.83318	-0.632902	31.92	25.92	36.36	27.84	26.19	29.88	25.58	23.05	29.54	31.45	34.51	39.43	28.61	28.98	26.78	24.21	29.6	31.04	32.69	30.78	26.15	24.25	32.68	21.31
1556	GSONMT00055955001	stanniocalcin 2	4.82587	8.03845e-05	0.00620215	0.590475	1.50574	0.717099	1.43	2.23	2.25	3.14	2.96	3.56	4.54	3.06	2.34	2.38	2.28	3	3.25	3.18	3.56	5.06	2.39	2.43	3.55	2.82	3.57	4.21	3.37	4.91
1557	GSONMT00036256001	steroid receptor rna activator 1	-4.25727	0.000321865	0.0156026	-0.273618	0.827242	-0.672089	21.85	18.88	18.97	16.38	14.59	13.83	16.38	16.11	14.53	18.06	20.5	19.44	16.38	12.73	15.77	16.06	15.96	17.15	16.09	21.11	14.19	15.43	15.87	13.1
1558	GSONMT00060138001	sterol 26- mitochondrial-like	4.2016	0.000368755	0.0170648	0.399809	1.31933	0.667228	4.18	4.5	4.35	4.95	4.65	4.6	5.95	7.11	4.77	3.62	4.76	5.5	4.09	5.4	7.73	6.26	4.08	4.58	4.7	3.84	5.77	6.57	6.93	6.76
1559	GSONMT00075136001	sterol 26- mitochondrial-like	4.19925	0.000370875	0.0171401	0.699746	1.62422	0.667021	2.92	6.79	6.24	6.25	8.07	7.13	12.73	7.62	6.35	4.22	5.51	7.6	7.31	7.63	8.64	7.91	2.81	3.63	3.96	7.21	7.6	10.93	7.13	6.76
1560	GSONMT00048648001	striatin-3-like isoform x2	-4.35235	0.00025513	0.0135139	-0.696829	0.616927	-0.680196	5.49	3.34	5.91	5.75	3.01	2.16	2.68	1.76	3.47	2.84	3.82	4.9	1.34	3.07	3.51	2.83	5.03	4.52	3.2	3.71	2.35	2.83	3.65	3.1
1561	GSONMT00038445001	stromal cell-derived factor 2-like protein 1-like	-5.02468	4.96284e-05	0.00469906	-0.677149	0.6254	-0.731004	28.05	20.46	25.82	21.32	14.32	13.68	18.62	22.45	19.74	20.55	40.76	34.36	15.78	19.9	20.93	16.57	20.52	24.15	35.3	31.14	13.93	13.31	17.94	11.8
1562	GSONMT00020548001	stromal membrane-associated protein 1-like	-4.54124	0.000160831	0.00994998	-0.22459	0.855838	-0.69559	22.74	21.45	21.87	22.82	20.07	20.57	20.97	19.35	20.56	19.46	19.03	24.56	20.44	20.33	17.42	18.25	23.09	22.52	24.05	23.36	15.87	18.26	18.88	16.96
1563	GSONMT00042492001	subfamily member 11	-6.86062	6.84791e-07	0.000358438	-1.16468	0.446063	-0.825514	8.57	12.08	10.91	13.66	4.78	5.17	5.77	7.14	8.92	10.1	20.94	17.4	5.92	5.57	6.58	6.36	12.08	9.04	24.03	22.4	4.97	5.15	8.38	6.13
1564	GSONMT00048416001	sulfate transporter-like	-4.3179	0.00027754	0.0141457	-0.565685	0.675634	-0.677287	1.07	1.09	1.27	1.23	0.77	0.79	0.7	1.14	0.88	0.93	1.18	1.68	0.71	0.92	0.77	0.81	1.23	1.58	1.64	1.73	0.64	0.82	1.28	1.11
1565	GSONMT00074235001	sulfotransferase 6b1-like	-4.68133	0.00011428	0.00785211	-0.599246	0.660099	-0.706421	18.49	16.72	18.39	19.54	13.86	9.32	16.22	18.52	16.5	17.04	23.23	17.41	16.03	9.97	16.13	13.49	19.02	18.76	23.75	23.15	7.37	9.77	13.92	12.54
1566	GSONMT00070735001	superkiller viralicidic activity 2-like 2	-5.06154	4.53956e-05	0.00437838	-0.360411	0.778942	-0.733486	9.25	8.03	8.41	7.95	7.56	7.91	6.47	7.88	8.72	9.15	9.51	10.29	6.94	6.89	7.7	6.66	10	10.48	11.35	11.7	6.55	8.02	9.67	7.09
1567	GSONMT00013248001	suppressor of cytokine signaling 3	-7.06852	4.32264e-07	0.000301691	-1.87297	0.273011	-0.833242	55.62	21.94	16.47	31.21	20.54	5.75	13.52	11.18	27.52	33.8	55.61	18.32	14.23	10.93	8.64	8.72	52.3	42.76	87.06	73.99	8.14	10.58	10.91	7.47
1568	GSONMT00059210001	suppressor of cytokine signaling 3	-6.16868	3.294e-06	0.000803113	-1.53636	0.344755	-0.796024	228.35	137.88	84.7	120.81	74.48	45.19	65.9	57.38	99.91	136.6	251.57	91.06	104.27	59.84	48.6	58.04	223.24	175.99	433.51	403.11	42.1	53.1	60.92	63.91
1569	GSONMT00013116001	suppressor of cytokine signaling 3	-4.62138	0.000132267	0.00860033	-1.10119	0.466131	-0.701845	9.37	5.39	3.23	7.2	5.12	4.39	4.2	3.02	6.84	8.02	12.7	5.12	4.47	4.52	4.17	2.96	10.86	5.56	17.28	18.77	2.32	4.56	3.27	3.51
1570	GSONMT00073576001	suppressor of cytokine signaling 7	-3.52	0.00192924	0.048633	-0.563324	0.676741	-0.600238	4.98	2.04	2.75	3.43	2.57	2.68	2.17	2.49	4.6	3.35	3.05	2.43	1.45	2.4	2.54	2.17	4.82	4.92	4.17	5.13	3	3.76	2.41	2.64
1571	GSONMT00012485001	suppressor of fused homolog	-3.98903	0.000619489	0.0238898	-0.880003	0.543366	-0.647854	14.23	5.83	3.46	6.04	6.88	4.36	4.98	3.01	7.13	9.01	6.4	3.51	5.53	3.79	4.15	3.45	14.04	11.01	9.01	11.45	3.66	3.52	4.2	3.62
1572	GSONMT00061536001	suppressor of g2 allele of skp1 homolog	-7.04631	4.5392e-07	0.000302084	-0.414077	0.750499	-0.832438	62.44	58.16	61.34	57.8	49.04	46.68	43.15	49.7	51.64	64.66	61.03	60.07	57.43	40.37	47.8	45.23	72.13	60.91	70.33	74.1	46.54	42.21	52.7	45.23
1573	GSONMT00079259001	suppressor of ikbke 1-like	-3.5628	0.00174063	0.0452748	-0.562515	0.677121	-0.604877	7.29	4.5	5.97	6.31	6.08	4.12	4.17	5.83	6.19	4.01	8.8	5.49	2.69	6.75	4.02	3.71	5.71	7.77	8.06	9.99	3.42	4.04	5.52	3.91
1574	GSONMT00079258001	suppressor of ikbke 1-like	-7.98298	6.11566e-08	9.89352e-05	-0.468713	0.722609	-0.862191	75.12	63.25	74.03	72.43	53.18	45.01	54.99	60.36	62.09	64.14	72.4	63.25	51.57	45.27	52.68	51.54	61.08	76.36	81.83	75.73	44.06	46.52	55.75	47.3
1575	GSONMT00029369001	suppressor of swi4 1 homolog	-3.88757	0.000793064	0.02782	-0.64708	0.638571	-0.638137	12.89	11.94	22.69	18.53	9.77	8.76	13.48	14.47	13.56	13.98	24.34	31.39	8.28	10.3	14.37	12.82	16.39	14.66	23.31	19.09	9	8.7	19.19	11.69
1576	GSONMT00082533001	survival of motor neuron-related-splicing factor 30	-5.18779	3.34743e-05	0.00352805	-0.218793	0.859284	-0.74177	118.33	102.92	122.41	113.63	96.63	86.25	98.61	105.05	105.64	112.18	106.36	96.35	101.11	96.63	100.96	94.46	100.19	121.35	114.81	117.14	86.55	88.62	97.91	90.23
1577	GSONMT00063963001	swi snf matrix actin dependent regulator of subfamily member 5	-3.9915	0.00061577	0.0238649	-0.424617	0.745037	-0.648086	15.93	13.68	17.54	14.47	11.49	10.65	11.95	14.03	11.31	12.6	17.61	22.68	13.65	9.19	10.71	13.9	13.96	16.08	16.84	17.81	10.35	8.71	15.42	11.64
1578	GSONMT00034818001	symplekin isoform x1	-4.00256	0.000599392	0.0236232	-0.203946	0.868173	-0.649126	8.26	7.84	9.03	8.98	7.5	7.55	7.7	8.44	9.04	7.97	9.79	10.13	6.74	8.67	8.14	7.24	7.71	8.97	9.8	8.71	7.48	7.54	8.43	6.74
1579	GSONMT00039735001	synaptophysin-like protein 1-like	-4.23717	0.00033806	0.0161193	-0.319767	0.801199	-0.670345	19.49	18.21	18.92	23.29	18.61	17.88	18.53	17.99	17.46	16.33	25.96	23.08	14.92	18.46	16.97	15.46	21.35	22.76	25.36	25.09	16.52	18.23	16.72	14.32
1580	GSONMT00070638001	synaptopodin-2 isoform x1	4.58491	0.000144574	0.00918822	0.711561	1.63757	0.699018	3.15	5.38	9.66	8.49	10.06	11.77	10.54	10.83	8.44	5.38	7.5	10.76	6.72	11.56	12.12	9.81	5.93	5.72	5.46	5.5	12.25	10.56	11.26	10.61
1581	GSONMT00067994001	synaptosomal-associated protein 25 isoform x1	-4.20816	0.000362891	0.0168884	-2.34807	0.196408	-0.667806	35.13	8.84	0.58	2.83	2.57	1.16	1.18	1.22	9.19	11.45	4.11	1.76	5.03	2.7	0.88	0.91	34.02	23.73	14.05	12.91	1.54	1.52	1.12	1.53
1582	GSONMT00040386001	synaptotagmin-like protein 4	4.03108	0.000559135	0.022437	0.324853	1.25254	0.65179	9.56	10.89	11.87	10.88	11.13	12.57	14.09	13.76	11.91	9.34	8.46	10.33	9.76	14.87	12.23	12.68	11.85	10.43	11.17	10.93	11.72	17.45	15.84	14.87
1583	GSONMT00006389001	syndecan binding protein	-3.97112	0.000647125	0.0244531	-0.32003	0.801053	-0.646161	160.42	169.04	177.24	178.35	137.2	113.65	157.22	158.3	135.84	141.77	192.95	165.36	136.91	117.77	149.17	151.55	149.48	155.57	200.14	204.88	110.08	113	156.98	126.94
[truncated: 301 more rows]

## Sheet: Pair-wise D5 n=175 Diff Reg.
Table S2. Complete list of differentially regulated genes in infected fish as compared to PBS matched fish, common to the three genetic lines on day 5 post-challenge as determined from pair-wise comparisons using DESeq2.
[truncated: 178 more rows]

[truncated: 1 more sheets: Qlucore q<0.01, log2>3 fd]
