# Supplementary material for: Whole-body transcriptome of selectively bred, resistant-, control-, and susceptible-line rainbow trout following experimental challenge with Flavobacterium psychrophilum
Source: Front Genet. 2015 Jan 8;5:453. doi: 10.3389/fgene.2014.00453 (PMC4288049; doi:10.3389/fgene.2014.00453)
Supplement: Supplementary file 3 [file DataSheet1.XLSX]

## Sheet: Supplementary Data File 1
Supplmentary Data File 1. Automated GO annotation of 46,585 predicted proteins obtained from the first draft of the rainbow trout genome.
Accession (Locus Tag)	Sequence Description (Automated)	Seq Length	.Hits	min eValue	mean Similarity	.GOs	GOs	Enzyme Codes
GSONMT00000001001	tyrosine-protein kinase jak1-like	215	20	4.47604e-106	75.35%	34	F:kinase activity; P:phosphorylation; C:cytoskeleton; F:transferase activity; C:membrane; F:protein kinase activity; F:nucleotide binding; P:protein phosphorylation; F:non-membrane spanning protein tyrosine kinase activity; F:ATP binding; P:multicellular organismal development; F:protein tyrosine kinase activity; P:T cell differentiation in thymus; C:endomembrane system; F:transferase activity, t…
GSONMT00000002001	muts protein homolog 4	874	20	0	89.25%	17	F:ATP binding; F:mismatched DNA binding; P:mismatch repair; F:damaged DNA binding; F:DNA-dependent ATPase activity; P:spermatogenesis; F:DNA binding; C:nucleus; C:mismatch repair complex; P:homologous chromosome segregation; P:meiotic mismatch repair; C:synaptonemal complex; F:protein binding; P:reciprocal meiotic recombination; P:chiasma assembly; P:female gamete generation; P:ovarian follicle d…
GSONMT00000003001	adp-ribosylation factor 6	177	20	1.8822e-127	99.75%	49	F:GTP binding; P:small GTPase mediated signal transduction; F:nucleotide binding; C:intracellular; P:epiboly involved in gastrulation with mouth forming second; F:hydrolase activity; F:thioesterase binding; P:regulation of filopodium assembly; P:protein localization to cell surface; P:vesicle-mediated transport; P:establishment of epithelial cell polarity; P:liver development; P:apoptotic process…
GSONMT00000004001	60 kda lysophospholipase-like	418	20	0	64.65%	3	P:cellular amino acid metabolic process; F:asparaginase activity; C:cellular_component
GSONMT00000006001	kinesin-like protein kif26a-like isoform x2	1501	20	0	69.05%	7	F:ATP binding; C:kinesin complex; F:microtubule motor activity; F:microtubule binding; P:microtubule-based movement; C:microtubule; F:nucleotide binding
GSONMT00000007001	transposable element tcb1 transposase	183	20	7.2219e-101	62.55%	7	F:transposase activity; P:DNA integration; P:transposition, DNA-mediated; F:DNA binding; F:ATP binding; C:myosin complex; F:motor activity
GSONMT00000011001	alpha-2-macroglobulin-like protein 1-like	263	20	3.48806e-75	62.8%	4	P:negative regulation of endopeptidase activity; C:extracellular space; C:extracellular region; F:endopeptidase inhibitor activity
GSONMT00000012001	PREDICTED: uncharacterized protein LOC101171598	145	7	6.76634e-52	72.0%	0	-
GSONMT00000013001	prostaglandin e synthase 2-like	398	20	3.10614e-128	69.7%	15	P:cell redox homeostasis; F:electron carrier activity; F:protein disulfide oxidoreductase activity; P:prostaglandin metabolic process; F:heme binding; P:fatty acid biosynthetic process; C:integral component of membrane; P:lipid metabolic process; C:membrane; P:fatty acid metabolic process; F:glutathione binding; F:lyase activity; F:isomerase activity; P:prostaglandin biosynthetic process; F:prost…
GSONMT00000014001	sodium potassium-transporting atpase subunit alpha-3-like isoform x2	298	20	1.7983e-124	91.3%	23	C:integral component of membrane; C:membrane; P:cation transport; F:hydrolase activity; F:nucleotide binding; F:monovalent inorganic cation transmembrane transporter activity; F:ATP binding; P:ATP biosynthetic process; F:cation-transporting ATPase activity; F:metal ion binding; F:hydrolase activity, acting on acid anhydrides, catalyzing transmembrane movement of substances; P:monovalent inorganic…
GSONMT00000016001	src kinase-associated phosphoprotein 2	123	20	8.01696e-41	76.3%	8	F:kinase activity; P:phosphorylation; C:cytoplasm; P:B cell activation; F:transferase activity; P:negative regulation of cell proliferation; F:phospholipid binding; C:plasma membrane
GSONMT00000017001	synapse differentiation-inducing gene protein 1	249	20	2.76075e-73	69.4%	26	P:response to biotic stimulus; C:integral component of membrane; C:cell body; C:dendritic shaft; C:dendritic spine; F:protein homodimerization activity; C:excitatory synapse; C:cell junction; P:positive regulation of synapse assembly; F:glutamate receptor binding; P:intracellular protein transport; P:synaptic vesicle clustering; C:integral component of plasma membrane; C:postsynaptic membrane; C:…
GSONMT00000019001	m-phase inducer phosphatase 2-like isoform x1	223	20	7.37348e-71	82.95%	22	P:protein dephosphorylation; P:peptidyl-tyrosine dephosphorylation; F:protein tyrosine phosphatase activity; C:intracellular; P:regulation of mitotic cell cycle, embryonic; P:mitotic M phase; P:female meiosis I; F:protein kinase binding; P:positive regulation of cell proliferation; P:mitosis; P:protein phosphorylation; P:positive regulation of mitotic cell cycle; P:positive regulation of cytokine…
GSONMT00000020001	probable e3 ubiquitin-protein ligase makorin-2	115	20	1.80837e-37	66.35%	16	F:metal ion binding; F:zinc ion binding; F:ligase activity; P:multicellular organismal development; P:protein ubiquitination; P:cell differentiation; P:regulation of transcription, DNA-templated; C:intracellular; P:transcription, DNA-templated; P:nervous system development; P:protein kinase B signaling; P:phosphatidylinositol 3-kinase signaling; P:negative regulation of neurogenesis; P:axis speci…
GSONMT00000022001	odorant receptor	65	15	9.30144e-11	68.6%	12	C:integral component of membrane; C:membrane; F:G-protein coupled receptor activity; P:response to stimulus; F:olfactory receptor activity; P:signal transduction; P:detection of chemical stimulus involved in sensory perception of smell; P:sensory perception of smell; F:signal transducer activity; P:G-protein coupled receptor signaling pathway; C:plasma membrane; F:adrenergic receptor activity
GSONMT00000023001	microtubule-associated serine threonine-protein kinase 3-like isoform x5	83	19	1.04673e-07	95.0%	0	-
GSONMT00000024001	growth differentiation factor 15	302	20	1.10302e-104	61.05%	3	F:growth factor activity; P:growth; C:extracellular region
GSONMT00000029001	doublesex- and mab-3-related transcription factor 2	166	20	1.26021e-73	74.2%	6	P:regulation of transcription, DNA-templated; P:apoptotic process; F:sequence-specific DNA binding; P:determination of left/right symmetry; F:sequence-specific DNA binding transcription factor activity; C:nucleus
GSONMT00000030001	il-4 receptor-2 precursor	486	20	0	57.95%	0	-
GSONMT00000031001	non-structural maintenance of chromosomes element 1 homolog	273	20	0	88.05%	13	P:DNA repair; C:Smc5-Smc6 complex; F:zinc ion binding; F:ligase activity; C:chromosome, telomeric region; C:chromosome; P:DNA recombination; P:cellular response to DNA damage stimulus; C:nucleus; P:protein ubiquitination; P:positive regulation of response to DNA damage stimulus; F:ubiquitin-protein ligase activity; F:metal ion binding
GSONMT00000033001	dmx-like protein 2-like	268	20	8.46227e-125	83.95%	7	C:synapse; C:cytoplasmic vesicle; C:synaptic vesicle; C:cell junction; F:Rab GTPase binding; C:membrane; P:biological_process
GSONMT00000036001	cd48 antigen-like	338	20	4.36176e-31	55.4%	2	F:receptor activity; C:integral component of membrane
GSONMT00000039001	cd2 family receptor	321	20	6.26288e-30	54.55%	2	F:receptor activity; C:integral component of membrane
GSONMT00000041001	transposable element tcb1 transposase	91	20	4.93218e-24	58.65%	11	F:transposase activity; P:DNA integration; P:transposition, DNA-mediated; F:DNA binding; F:ATP binding; C:myosin complex; F:motor activity; P:regulation of transcription, DNA-templated; P:transcription, DNA-templated; P:multicellular organismal development; C:nucleus
GSONMT00000042001	mucin-17-like isoform x1	996	13	6.20036e-70	64.77%	0	-
GSONMT00000043001	transposable element tc3 transposase	295	20	2.47883e-23	60.7%	7	F:transposase activity; P:DNA integration; P:transposition, DNA-mediated; F:DNA binding; F:nucleic acid binding; F:zinc ion binding; F:protein dimerization activity
GSONMT00000044001	ddb1- and cul4-associated factor 6-like isoform x4	76	20	1.82204e-28	81.8%	0	-
GSONMT00000045001	carcinoembryonic antigen-related cell adhesion molecule 5-like	436	20	4.07145e-72	52.55%	0	-
GSONMT00000047001	carcinoembryonic antigen-related cell adhesion molecule 5-like	175	17	3.21613e-14	58.18%	0	-
GSONMT00000048001	carcinoembryonic antigen-related cell adhesion molecule 5-like	324	20	2.01362e-64	54.6%	0	-
GSONMT00000049001	carcinoembryonic antigen-related cell adhesion molecule 5-like	211	15	2.07234e-19	60.27%	0	-
GSONMT00000050001	---NA---	117	0			0	-
GSONMT00000052001	carcinoembryonic antigen-related cell adhesion molecule 5-like	509	20	5.41019e-98	59.95%	0	-
GSONMT00000054001	carcinoembryonic antigen-related cell adhesion molecule 5-like	316	20	1.68977e-95	60.65%	11	P:inflammatory response; C:integral component of membrane; C:membrane; P:regulation of leukocyte migration; F:G-protein coupled receptor activity; F:C-X-C chemokine receptor activity; P:signal transduction; P:chemotaxis; F:chemokine receptor activity; F:signal transducer activity; P:G-protein coupled receptor signaling pathway
GSONMT00000056001	non-syndromic hearing impairment protein 5	88	20	1.48944e-09	69.55%	11	P:inner ear receptor cell differentiation; P:positive regulation of intrinsic apoptotic signaling pathway; C:cytoplasm; P:negative regulation of cell proliferation; P:biological_process; C:cellular_component; P:inner ear morphogenesis; P:regulation of biosynthetic process; P:ear morphogenesis; P:apoptotic process; P:sensory perception of sound
GSONMT00000059001	non-syndromic hearing impairment protein 5	107	20	3.78464e-11	55.6%	6	P:inner ear morphogenesis; P:regulation of biosynthetic process; P:ear morphogenesis; P:positive regulation of intrinsic apoptotic signaling pathway; C:cytoplasm; P:negative regulation of cell proliferation
GSONMT00000061001	non-syndromic hearing impairment protein 5-like	154	20	6.39794e-18	53.8%	6	P:inner ear morphogenesis; P:regulation of biosynthetic process; P:ear morphogenesis; P:positive regulation of intrinsic apoptotic signaling pathway; C:cytoplasm; P:negative regulation of cell proliferation
GSONMT00000064001	non-syndromic hearing impairment protein 5-like	196	7	1.55916e-11	60.14%	3	P:inner ear morphogenesis; P:regulation of biosynthetic process; P:ear morphogenesis
GSONMT00000065001	non-syndromic hearing impairment protein 5-like	61	10	1.07492e-15	71.3%	3	P:inner ear morphogenesis; P:regulation of biosynthetic process; P:ear morphogenesis
GSONMT00000067001	transposable element tcb2 transposase	181	20	3.07549e-18	75.3%	7	F:ATP binding; F:nucleotide binding; F:nucleoside-triphosphatase activity; F:transposase activity; P:DNA integration; P:transposition, DNA-mediated; F:DNA binding
GSONMT00000068001	procollagen- -oxoglutarate 5-dioxygenase 2-like isoform x2	113	20	3.43307e-59	94.05%	10	P:oxidation-reduction process; F:oxidoreductase activity, acting on paired donors, with incorporation or reduction of molecular oxygen, 2-oxoglutarate as one donor, and incorporation of one atom each of oxygen into both donors; F:oxidoreductase activity, acting on paired donors, with incorporation or reduction of molecular oxygen; F:oxidoreductase activity; F:procollagen-lysine 5-dioxygenase acti…
GSONMT00000070001	neuroligin 2b	348	20	0	91.95%	2	P:cell adhesion; C:membrane
GSONMT00000072001	neuroligin 2b	347	20	5.1813e-145	82.1%	2	P:cell adhesion; C:membrane
GSONMT00000075001	endonuclease domain-containing 1	363	20	0	81.25%	4	F:metal ion binding; F:nucleic acid binding; F:hydrolase activity; C:cellular_component
GSONMT00000076001	perq amino acid-rich with gyf domain-containing protein 1	944	20	7.74001e-156	69.4%	3	P:insulin-like growth factor receptor signaling pathway; F:protein binding; C:cellular_component
GSONMT00000081001	eh-domain containing 2	419	20	0	88.65%	33	F:GTP binding; F:GTPase activity; F:calcium ion binding; C:cellular_component; P:GTP catabolic process; F:protein domain specific binding; P:positive regulation of myoblast fusion; P:positive regulation of endocytic recycling; P:endocytic recycling; P:protein targeting to plasma membrane; F:hydrolase activity; F:ATP binding; F:metal ion binding; P:cortical actin cytoskeleton organization; C:membr…
GSONMT00000084001	26s proteasome non-atpase regulatory subunit 8	268	20	9.24525e-178	94.6%	7	P:proteolysis; C:proteasome complex; C:proteasome regulatory particle; F:molecular_function; C:cytoplasm; C:proteasome accessory complex; C:nucleus
GSONMT00000085001	gametogenetin	242	13	1.48057e-06	61.62%	15	P:gamete generation; C:integral component of membrane; P:spermatogenesis; C:nuclear envelope; C:nucleus; C:cytoplasm; C:perinuclear region of cytoplasm; P:protein localization; P:multicellular organismal development; C:cytoplasmic vesicle; P:cell differentiation; F:protein dimerization activity; C:nucleolus; P:protein complex assembly; F:protein binding
GSONMT00000086001	serine threonine-protein kinase n1-like isoform x2	242	20	2.94959e-89	93.35%	10	F:transferase activity; F:protein serine/threonine kinase activity; P:phosphorylation; F:protein kinase activity; P:protein phosphorylation; F:nucleotide binding; F:ATP binding; F:kinase activity; P:signal transduction; F:transferase activity, transferring phosphorus-containing groups
GSONMT00000088001	thyroid hormone receptor-associated protein 3-like isoform x3	712	20	7.58505e-77	56.65%	0	-
GSONMT00000089001	thyroid hormone receptor-associated protein 3-like isoform x1	228	20	2.49101e-21	58.9%	0	-
GSONMT00000091001	sh3 domain-containing kinase-binding protein 1-like	100	20	7.75103e-38	74.2%	5	F:molecular_function; P:biological_process; C:cellular_component; F:kinase activity; P:phosphorylation
GSONMT00000092001	trehalase-like isoform x1	127	20	3.96332e-51	74.1%	15	P:trehalose metabolic process; F:helicase activity; F:hydrolase activity; F:nucleic acid binding; F:nucleotide binding; F:ATP binding; F:ATP-dependent helicase activity; F:alpha,alpha-trehalase activity; F:catalytic activity; P:small molecule metabolic process; P:trehalose catabolic process; P:carbohydrate metabolic process; C:anchored component of plasma membrane; P:polysaccharide digestion; C:p…
GSONMT00000093001	serine threonine-protein kinase tao3	216	20	1.77887e-86	82.6%	21	F:kinase activity; F:ATP binding; F:protein kinase activity; P:phosphorylation; F:nucleotide binding; P:protein phosphorylation; F:transferase activity, transferring phosphorus-containing groups; F:protein serine/threonine kinase activity; F:transferase activity; P:negative regulation of JNK cascade; P:positive regulation of JUN kinase activity; P:positive regulation of JNK cascade; P:cellular re…
GSONMT00000095001	hypoxia-inducible factor 1-alpha inhibitor	216	20	2.55337e-102	97.85%	28	P:positive regulation of vasculogenesis; F:oxygen sensor activity; C:nucleus; F:carboxylic acid binding; F:peptidyl-histidine dioxygenase activity; F:protein homodimerization activity; P:peptidyl-histidine hydroxylation; F:ankyrin repeat binding; P:regulation of transcription from RNA polymerase II promoter in response to hypoxia; C:perinuclear region of cytoplasm; P:transcription, DNA-templated;…
GSONMT00000096001	hypoxia-inducible factor 1-alpha inhibitor-like	188	20	3.10458e-109	87.65%	26	C:nucleus; C:cytoplasm; C:perinuclear region of cytoplasm; F:peptidyl-histidine dioxygenase activity; P:oxidation-reduction process; P:peptidyl-histidine hydroxylation; F:peptidyl-asparagine 3-dioxygenase activity; F:oxidoreductase activity; P:regulation of transcription, DNA-templated; F:dioxygenase activity; P:peptidyl-asparagine hydroxylation; F:metal ion binding; P:transcription, DNA-template…
GSONMT00000097001	protein wnt-8b	212	20	2.5847e-100	93.7%	21	F:receptor binding; P:multicellular organismal development; P:Wnt signaling pathway; C:proteinaceous extracellular matrix; C:extracellular region; P:forebrain neuron differentiation; F:frizzled binding; P:embryonic pattern specification; P:forebrain development; P:eye field cell fate commitment involved in camera-type eye formation; P:sensory epithelium regeneration; P:canonical Wnt signaling pat…
GSONMT00000099001	dihydropyridine-sensitive l-type skeletal muscle calcium channel subunit alpha-1-like	106	20	7.92865e-47	86.85%	15	F:ion channel activity; F:voltage-gated calcium channel activity; P:calcium ion transport; F:voltage-gated ion channel activity; C:integral component of membrane; C:membrane; P:ion transport; P:transport; P:regulation of ion transmembrane transport; F:calcium channel activity; P:transmembrane transport; C:voltage-gated calcium channel complex; F:metal ion binding; P:calcium ion transmembrane tran…
GSONMT00000101001	protein 2-like	194	20	2.68816e-97	87.8%	8	C:integral component of membrane; F:molecular_function; C:membrane; P:biological_process; C:lysosome; C:late endosome; C:endosome; P:transport
GSONMT00000102001	complement c1q-like protein 4-like	356	20	1.93642e-125	88.5%	2	C:collagen; C:extracellular region
GSONMT00000104001	myosin light polypeptide 6	117	20	1.75199e-77	99.25%	1	F:calcium ion binding
GSONMT00000105001	neurogenic differentiation factor 4-like	368	20	1.02631e-113	66.85%	20	P:positive regulation of neurogenesis; C:nucleus; F:DNA binding; P:olfactory placode development; P:multicellular organismal development; P:neural plate morphogenesis; P:cell differentiation; P:regulation of transcription, DNA-templated; F:protein dimerization activity; P:transcription, DNA-templated; P:nervous system development; P:neuron development; P:camera-type eye development; P:neuroblast …
GSONMT00000109001	camp and camp-inhibited cgmp 3 -cyclic phosphodiesterase 10a-like isoform x3	173	20	5.32981e-34	80.1%	9	F:metal ion binding; F:hydrolase activity; P:metabolic process; F:phosphoric diester hydrolase activity; F:catalytic activity; P:signal transduction; F:3',5'-cyclic-nucleotide phosphodiesterase activity; F:cGMP-stimulated cyclic-nucleotide phosphodiesterase activity; F:cAMP binding
GSONMT00000110001	carboxypeptidase z-like	159	20	3.98075e-60	77.95%	6	P:proteolysis; F:metallocarboxypeptidase activity; F:zinc ion binding; P:multicellular organismal development; P:Wnt signaling pathway; C:proteinaceous extracellular matrix
GSONMT00000112001	srsf protein kinase 2-like	507	20	5.20429e-55	67.0%	0	-
GSONMT00000116001	bone morphogenetic protein 2-like	378	20	0	77.15%	13	F:growth factor activity; P:growth; C:extracellular region; P:determination of ventral identity; P:Spemann organizer formation at the embryonic shield; C:integral component of membrane; C:membrane; P:lipid metabolic process; C:serine C-palmitoyltransferase complex; C:endoplasmic reticulum membrane; C:endoplasmic reticulum; F:serine C-palmitoyltransferase activity; P:sphingolipid metabolic process
GSONMT00000118001	c-c motif chemokine 25-like	103	20	7.18224e-56	74.0%	5	F:chemokine activity; P:immune response; C:extracellular region; C:extracellular space; F:cytokine activity
GSONMT00000119001	protein	107	10	2.46904e-07	54.3%	3	F:RNA binding; P:RNA-dependent DNA replication; F:RNA-directed DNA polymerase activity
GSONMT00000120001	ran-binding protein 3-like isoform x2	394	20	1.45632e-117	72.3%	3	P:intracellular transport; F:R-SMAD binding; C:nucleus
GSONMT00000123001	collagen alpha-1 chain-like	147	20	4.06996e-42	82.5%	1	C:collagen
GSONMT00000124001	tpa_inf: von willebrand factor	298	20	5.5872e-98	66.55%	21	F:growth factor activity; C:extracellular region; P:hemostasis; F:protease binding; P:liver development; F:protein homodimerization activity; P:cell adhesion; C:endoplasmic reticulum; P:cell-substrate adhesion; C:extracellular matrix; C:Weibel-Palade body; F:immunoglobulin binding; F:glycoprotein binding; F:protein N-terminus binding; P:protein homooligomerization; F:integrin binding; P:placenta …
GSONMT00000125001	von willebrand factor	239	20	5.71755e-113	73.35%	27	C:extracellular region; F:growth factor activity; P:hemostasis; P:cell adhesion; P:blood coagulation; C:proteinaceous extracellular matrix; F:protease binding; F:molecular_function; P:tissue regeneration; P:liver development; F:protein homodimerization activity; F:identical protein binding; C:endoplasmic reticulum; P:platelet activation; C:Weibel-Palade body; P:cell-substrate adhesion; C:extracel…
GSONMT00000126001	von willebrand factor	598	20	7.36379e-160	58.4%	19	F:growth factor activity; C:extracellular region; P:hemostasis; P:cell adhesion; P:blood coagulation; C:proteinaceous extracellular matrix; P:protein homooligomerization; F:protein N-terminus binding; C:Weibel-Palade body; F:protein homodimerization activity; F:protease binding; F:glycoprotein binding; F:immunoglobulin binding; C:extracellular matrix; F:collagen binding; F:integrin binding; F:cha…
GSONMT00000129001	lebercilin-like isoform x1	317	16	3.23708e-32	44.63%	0	-
GSONMT00000133001	max-interacting protein 1	71	20	1.43686e-30	72.8%	10	F:protein dimerization activity; P:regulation of transcription, DNA-templated; P:transcription, DNA-templated; F:DNA binding; C:nucleus; P:negative regulation of transcription from RNA polymerase II promoter; P:negative regulation of cell proliferation; F:transcription corepressor activity; P:cytoplasmic sequestering of transcription factor; F:protein binding
GSONMT00000135001	max-interacting protein 1-like	85	20	9.95349e-24	72.2%	9	F:protein dimerization activity; P:regulation of transcription, DNA-templated; P:transcription, DNA-templated; F:DNA binding; C:nucleus; P:negative regulation of transcription from RNA polymerase II promoter; P:negative regulation of cell proliferation; F:transcription corepressor activity; P:cytoplasmic sequestering of transcription factor
GSONMT00000136001	zinc finger protein 462-like isoform x1	220	20	4.02253e-57	85.4%	2	F:metal ion binding; F:nucleic acid binding
GSONMT00000138001	lymphocyte antigen 75	198	20	2.17342e-07	50.35%	5	F:carbohydrate binding; C:integral component of membrane; C:membrane; P:endocytosis; C:external side of plasma membrane
GSONMT00000139001	glutamate receptor 3-like isoform x3	94	20	3.22488e-50	98.05%	14	F:ionotropic glutamate receptor activity; F:ion channel activity; F:transporter activity; P:ionotropic glutamate receptor signaling pathway; C:integral component of membrane; C:membrane; C:synapse; P:ion transport; C:cell junction; P:transport; F:extracellular-glutamate-gated ion channel activity; F:receptor activity; C:postsynaptic membrane; C:plasma membrane
GSONMT00000141001	tensin-like isoform x2	457	20	3.4723e-168	68.05%	2	F:metal ion binding; P:intracellular signal transduction
GSONMT00000145001	glutaminyl-peptide cyclotransferase-like	168	20	3.98791e-70	69.5%	9	P:proteolysis; F:peptidase activity; F:transferase activity; F:glutaminyl-peptide cyclotransferase activity; F:zinc ion binding; C:extracellular region; F:transferase activity, transferring acyl groups; P:peptidyl-pyroglutamic acid biosynthetic process, using glutaminyl-peptide cyclotransferase; F:metal ion binding
GSONMT00000147001	gamma-aminobutyric acid receptor subunit alpha-2 isoform 3	96	20	1.02909e-50	94.05%	24	F:extracellular ligand-gated ion channel activity; F:benzodiazepine receptor activity; P:chloride transport; P:synaptic transmission; F:GABA-A receptor activity; C:chloride channel complex; C:integral component of membrane; P:neurotransmitter transport; P:ion transmembrane transport; C:synapse; P:gamma-aminobutyric acid signaling pathway; P:transmembrane transport; F:chloride channel activity; C:…
GSONMT00000151001	paralemmin-2	328	20	1.39919e-89	62.35%	5	F:molecular_function; P:biological_process; C:cellular_component; P:regulation of cell shape; C:membrane
GSONMT00000153001	diablo mitochondrial precursor	234	20	1.77207e-161	76.45%	3	P:apoptotic process; C:mitochondrion; P:activation of cysteine-type endopeptidase activity involved in apoptotic process
GSONMT00000156001	agrin-like isoform x3	121	20	2.49367e-59	91.2%	25	F:dystroglycan binding; F:transmembrane receptor protein tyrosine kinase activator activity; F:laminin binding; P:activation of transmembrane receptor protein tyrosine kinase activity; C:basal lamina; P:cell differentiation; C:integral component of membrane; P:positive regulation of synaptic growth at neuromuscular junction; C:synapse; F:heparin binding; F:calcium ion binding; P:G-protein coupled…
GSONMT00000157001	axonemal dynein light chain domain-containing protein 1-like	167	20	6.27318e-46	55.95%	6	F:metal ion binding; F:zinc ion binding; P:one-carbon metabolic process; F:carbonate dehydratase activity; C:integral component of membrane; C:membrane
GSONMT00000158001	stabilin-1 isoform x2	176	20	8.2482e-47	72.3%	2	P:cell adhesion; F:hyaluronic acid binding
GSONMT00000160001	transmembrane protein 74	283	20	3.34224e-154	69.3%	8	C:integral component of membrane; C:lysosome; P:autophagy; F:molecular_function; C:cytoplasmic vesicle; C:membrane; P:biological_process; C:cellular_component
GSONMT00000162001	thyrotropin-releasing hormone receptor-like	407	20	0	82.5%	7	C:integral component of membrane; F:G-protein coupled receptor activity; F:signal transducer activity; P:signal transduction; P:G-protein coupled receptor signaling pathway; F:thyrotropin-releasing hormone receptor activity; C:membrane
GSONMT00000165001	enhancer of yellow 2 transcription factor homolog	96	20	1.0725e-52	94.05%	14	C:nuclear pore; P:protein transport; C:nucleus; P:positive regulation of transcription, DNA-templated; P:transport; P:chromatin modification; C:nucleoplasm; P:regulation of transcription, DNA-templated; P:mRNA transport; F:transcription coactivator activity; P:transcription, DNA-templated; C:SAGA complex; P:histone deubiquitination; F:ligand-dependent nuclear receptor transcription coactivator ac…
GSONMT00000167001	syntabulin-like isoform x1	149	20	3.5754e-46	68.1%	7	F:kinesin binding; F:syntaxin-1 binding; P:regulation of canonical Wnt signaling pathway; P:determination of dorsal identity; P:regulation of Wnt signaling pathway involved in dorsal/ventral axis specification; F:protein binding; C:cellular_component
GSONMT00000168001	syntabulin-like isoform x1	499	20	0	69.95%	7	F:kinesin binding; F:syntaxin-1 binding; P:regulation of canonical Wnt signaling pathway; P:determination of dorsal identity; P:regulation of Wnt signaling pathway involved in dorsal/ventral axis specification; F:protein binding; C:cellular_component
GSONMT00000170001	receptor-binding cancer antigen expressed on o cells	212	20	1.07461e-124	87.75%	1	P:biological_process
GSONMT00000171001	dual specificity protein kinase ttk-like	1024	20	0	73.6%	21	F:ATP binding; F:protein kinase activity; F:nucleotide binding; P:protein phosphorylation; F:transferase activity, transferring phosphorus-containing groups; F:protein serine/threonine kinase activity; P:cell division; P:anatomical structure homeostasis; P:mitotic cell cycle checkpoint; P:male meiosis chromosome segregation; F:metal ion binding; F:kinase activity; P:cell cycle; P:embryo developme…
GSONMT00000172001	2-oxoisovalerate dehydrogenase subunit mitochondrial-like	369	20	3.3997e-82	82.2%	17	P:metabolic process; F:catalytic activity; C:cellular_component; P:cellular nitrogen compound metabolic process; F:3-methyl-2-oxobutanoate dehydrogenase (2-methylpropanoyl-transferring) activity; P:branched-chain amino acid catabolic process; C:mitochondrion; F:protein complex binding; C:mitochondrial alpha-ketoglutarate dehydrogenase complex; P:response to glucocorticoid; F:carboxy-lyase activit…
GSONMT00000173001	2-oxoisovalerate dehydrogenase subunit mitochondrial-like	93	20	2.66664e-45	93.9%	12	C:mitochondrial inner membrane; P:branched-chain amino acid catabolic process; F:3-methyl-2-oxobutanoate dehydrogenase (2-methylpropanoyl-transferring) activity; C:mitochondrion; P:oxidation-reduction process; F:protein complex binding; C:mitochondrial alpha-ketoglutarate dehydrogenase complex; F:alpha-ketoacid dehydrogenase activity; F:oxidoreductase activity; F:catalytic activity; P:metabolic p…
GSONMT00000176001	protein fam46a-like	402	20	0	93.25%	0	-
GSONMT00000178001	inhibitor of bruton tyrosine kinase-like	1215	20	0	75.6%	7	F:protein kinase binding; P:negative regulation of protein phosphorylation; P:negative regulation of protein tyrosine kinase activity; P:release of sequestered calcium ion into cytosol; C:cytoplasm; F:protein tyrosine kinase inhibitor activity; C:nucleus
GSONMT00000179001	protein dopey-1-like	309	20	0	97.35%	8	F:molecular_function; P:biological_process; P:protein transport; P:transport; C:cellular_component; C:Golgi membrane; P:endoplasmic reticulum organization; P:Golgi to endosome transport
GSONMT00000180001	protein dopey-1-like	2072	20	0	82.25%	0	-
GSONMT00000182001	clathrin coat assembly protein ap180-like isoform x4	125	20	6.76616e-22	96.75%	0	-
GSONMT00000188001	complexin-4	105	20	6.80174e-58	86.05%	6	C:terminal bouton; F:syntaxin binding; P:neurotransmitter transport; P:regulation of neurotransmitter secretion; C:synapse; F:SNARE binding
GSONMT00000189001	protein	236	20	1.66917e-55	50.05%	4	P:RNA-dependent DNA replication; F:RNA-directed DNA polymerase activity; F:RNA binding; F:endonuclease activity
GSONMT00000190001	peroxisomal sarcosine oxidase-like	342	20	7.04399e-134	67.6%	4	P:oxidation-reduction process; P:tetrahydrofolate metabolic process; F:oxidoreductase activity; F:sarcosine oxidase activity
GSONMT00000191001	3-ketoacyl- thiolase peroxisomal-like	103	20	3.70161e-48	89.6%	20	F:transferase activity; P:metabolic process; F:catalytic activity; F:transferase activity, transferring acyl groups other than amino-acyl groups; F:transferase activity, transferring acyl groups; F:acetyl-CoA C-acetyltransferase activity; F:acetyl-CoA C-acyltransferase activity; C:peroxisome; P:very long-chain fatty acid metabolic process; P:fatty acid beta-oxidation; F:palmitoyl-CoA oxidase acti…
GSONMT00000194001	macrophage mannose receptor 1-like	255	20	4.91934e-31	54.75%	1	F:carbohydrate binding
GSONMT00000195001	macrophage mannose receptor 1-like	243	20	4.90463e-50	54.95%	1	F:carbohydrate binding
GSONMT00000201001	c4b-binding protein alpha chain precursor	188	20	1.41372e-51	64.1%	0	-
GSONMT00000204001	zinc finger fyve domain-containing protein 1-like isoform x2	335	20	0	86.95%	6	F:metal ion binding; F:GTP binding; F:GTPase activity; P:GTP catabolic process; F:zinc ion binding; C:intracellular
GSONMT00000205001	zinc finger fyve domain-containing protein 1-like isoform x1	346	20	5.75597e-126	87.15%	6	F:metal ion binding; F:GTP binding; F:GTPase activity; P:GTP catabolic process; F:zinc ion binding; C:intracellular
GSONMT00000206001	c2 domain-containing protein 5-like isoform x2	133	20	7.3009e-79	97.85%	0	-
GSONMT00000207001	intersectin-2-like isoform x1	110	20	1.82427e-14	86.05%	6	P:intracellular signal transduction; F:calcium ion binding; F:Rho guanyl-nucleotide exchange factor activity; P:regulation of Rho protein signal transduction; P:endocytosis; F:guanyl-nucleotide exchange factor activity
GSONMT00000208001	signal-induced proliferation-associated 1-like protein 3	409	20	0	89.25%	3	F:GTPase activator activity; P:regulation of small GTPase mediated signal transduction; P:positive regulation of GTPase activity
GSONMT00000209001	interleukin-1 receptor accessory	298	9	8.84146e-13	47.22%	0	-
GSONMT00000212001	saccharopine dehydrogenase-like oxidoreductase-like	127	20	2.99098e-63	88.2%	3	P:oxidation-reduction process; F:oxidoreductase activity; C:cellular_component
GSONMT00000213001	gap junction beta-4	308	20	9.17161e-122	85.6%	10	F:molecular_function; C:integral component of membrane; C:cell junction; C:membrane; P:cell communication; C:connexon complex; C:gap junction; C:plasma membrane; P:sensory perception of smell; P:olfactory behavior
GSONMT00000215001	importin subunit alpha-3	309	20	0	96.3%	18	C:cytoplasm; P:protein transport; F:protein transporter activity; P:transport; P:protein import into nucleus; C:nucleus; F:protein C-terminus binding; P:viral penetration into host nucleus; C:nuclear pore; F:nuclear localization sequence binding; P:modulation by virus of host morphology or physiology; P:viral entry into host cell; C:nucleoplasm; P:protein complex assembly; F:protein binding; P:cy…
GSONMT00000218001	probable ubiquitin carboxyl-terminal hydrolase faf-x-like isoform x6	1468	20	0	89.7%	22	F:co-SMAD binding; P:mitosis; P:ubiquitin-dependent protein catabolic process; C:apical part of cell; F:cysteine-type endopeptidase activity; P:female gamete generation; P:negative regulation of transcription from RNA polymerase II promoter; P:transcription, DNA-templated; F:cysteine-type peptidase activity; F:ubiquitin thiolesterase activity; P:BMP signaling pathway; P:transcription initiation f…
GSONMT00000219001	atp-dependent rna helicase an3-like isoform x4	699	20	0	86.1%	7	F:helicase activity; F:nucleic acid binding; F:ATP binding; F:hydrolase activity; F:nucleotide binding; F:ATP-dependent helicase activity; C:cellular_component
GSONMT00000221001	dtdp-d-glucose -dehydratase	242	20	5.48909e-126	80.75%	5	P:nucleotide-sugar metabolic process; P:cellular metabolic process; F:catalytic activity; F:coenzyme binding; F:dTDP-glucose 4,6-dehydratase activity
GSONMT00000222001	prostaglandin f2 receptor negative regulator-like	556	20	4.73546e-161	55.65%	1	P:lipid particle organization
GSONMT00000225001	t-cell surface antigen cd2-like	313	20	9.05456e-86	47.85%	2	F:receptor activity; C:integral component of membrane
GSONMT00000226001	slam family member 9-like	177	20	6.14172e-14	55.8%	3	F:receptor activity; C:integral component of membrane; F:protein binding
GSONMT00000227001	mucin 11a	559	8	9.63309e-07	57.38%	7	C:nucleus; F:calcium ion binding; F:chitin binding; P:chitin metabolic process; C:extracellular region; F:extracellular matrix structural constituent; C:extracellular matrix
GSONMT00000228001	slam family member 7 precursor	247	20	1.71449e-89	59.25%	2	F:receptor activity; C:integral component of membrane
GSONMT00000231001	slam family member 7 precursor	348	20	2.95981e-95	57.55%	2	F:receptor activity; C:integral component of membrane
GSONMT00000234001	---NA---	67	0			0	-
GSONMT00000235001	slam family member 7 precursor	336	20	1.97697e-38	58.5%	2	F:receptor activity; C:integral component of membrane
GSONMT00000239001	slam family member 7 precursor	194	20	1.33029e-30	60.65%	2	F:receptor activity; C:integral component of membrane
GSONMT00000240001	slam family member 7 precursor	284	20	3.73194e-124	54.75%	2	F:receptor activity; C:integral component of membrane
GSONMT00000244001	sodium potassium-transporting atpase subunit alpha-1-like	1113	20	0	94.5%	34	C:integral component of membrane; C:membrane; P:cation transport; F:hydrolase activity; F:nucleotide binding; F:monovalent inorganic cation transmembrane transporter activity; F:ATP binding; P:ATP biosynthetic process; F:cation-transporting ATPase activity; F:metal ion binding; F:hydrolase activity, acting on acid anhydrides, catalyzing transmembrane movement of substances; P:monovalent inorganic…
GSONMT00000245001	sodium potassium-transporting atpase subunit alpha-1-like	518	20	0	96.55%	12	C:integral component of membrane; C:membrane; P:cation transport; F:hydrolase activity; F:nucleotide binding; F:monovalent inorganic cation transmembrane transporter activity; F:ATP binding; P:ATP biosynthetic process; F:cation-transporting ATPase activity; F:metal ion binding; F:hydrolase activity, acting on acid anhydrides, catalyzing transmembrane movement of substances; P:monovalent inorganic…
GSONMT00000248001	epidermal growth factor receptor kinase substrate 8-like protein 1-like isoform x2	115	20	3.57894e-39	81.9%	5	F:kinase activity; P:phosphorylation; F:molecular_function; P:biological_process; C:cellular_component
GSONMT00000249001	paired box protein pax-3-like isoform x3	202	20	3.357e-111	92.85%	11	P:enteric nervous system development; F:sequence-specific DNA binding; F:sequence-specific DNA binding transcription factor activity; F:DNA binding; C:nucleus; P:multicellular organismal development; P:regulation of transcription, DNA-templated; P:xanthophore differentiation; P:developmental pigmentation; P:neural crest cell migration; P:transcription, DNA-templated
GSONMT00000250001	zonadhesin-like	1076	20	0	60.6%	1	C:membrane
GSONMT00000254001	peripheral myelin protein 22-like	157	20	4.26668e-68	82.6%	4	C:integral component of membrane; C:membrane; F:molecular_function; P:biological_process
GSONMT00000255001	ephrin type-b receptor 1-like	147	20	3.89676e-84	95.95%	69	P:cell chemotaxis; P:ephrin receptor signaling pathway; C:early endosome membrane; P:detection of temperature stimulus involved in sensory perception of pain; P:central nervous system projection neuron axonogenesis; F:ATP binding; P:positive regulation of synapse assembly; P:retinal ganglion cell axon guidance; P:neural precursor cell proliferation; P:establishment of cell polarity; P:peptidyl-ty…
GSONMT00000258001	caspase recruitment domain-containing protein 8-like	147	20	3.54128e-15	58.9%	2	P:regulation of apoptotic process; C:intracellular
GSONMT00000260001	gelsolin-like isoform x2	732	20	0	90.75%	7	F:actin binding; P:cilium morphogenesis; F:metal ion binding; C:cytoplasm; C:cytoskeleton; P:cell projection organization; P:actin filament capping
GSONMT00000261001	erythrocyte band 7 integral membrane protein	287	20	3.56626e-157	91.9%	7	C:membrane; C:integral component of plasma membrane; F:molecular_function; C:extracellular vesicular exosome; C:membrane raft; P:protein homooligomerization; C:cytoskeleton
GSONMT00000262001	general transcription factor 3c polypeptide 4	696	20	0	76.25%	1	C:transcription factor TFIIIC complex
GSONMT00000264001	hamartin isoform x1	1236	20	0	67.95%	0	-
GSONMT00000266001	zinc finger protein gfi-1b	335	20	0	75.4%	14	F:metal ion binding; F:nucleic acid binding; F:zinc ion binding; P:definitive hemopoiesis; P:erythrocyte differentiation; F:RNA polymerase II transcription factor binding; C:transcription factor complex; C:nuclear matrix; C:nucleus; F:DNA binding; P:multicellular organismal development; P:chromatin modification; P:regulation of transcription, DNA-templated; P:transcription, DNA-templated
GSONMT00000268001	general transcription factor 3c polypeptide 5	355	20	1.41733e-119	67.7%	10	P:5S class rRNA transcription from RNA polymerase III type 1 promoter; F:DNA binding; P:skeletal muscle cell differentiation; C:nucleoplasm; P:transcription from RNA polymerase III promoter; P:tRNA transcription from RNA polymerase III promoter; F:protein binding; C:transcription factor TFIIIC complex; P:transcription, DNA-templated; P:gene expression
GSONMT00000269001	bile salt-activated lipase-like	550	20	0	81.7%	7	F:hydrolase activity; F:carboxylic ester hydrolase activity; C:extracellular space; F:cholinesterase activity; F:acylglycerol lipase activity; C:cytosol; C:cellular_component
GSONMT00000270001	cholesterol desaturase daf-36-like	138	20	2.00955e-88	89.6%	6	F:metal ion binding; P:oxidation-reduction process; F:oxidoreductase activity; F:2 iron, 2 sulfur cluster binding; F:iron-sulfur cluster binding; C:cellular_component
GSONMT00000272001	glutamate receptor nmda 1-like isoform x1	942	20	0	89.4%	14	F:ionotropic glutamate receptor activity; F:ion channel activity; P:ionotropic glutamate receptor signaling pathway; C:integral component of membrane; C:membrane; C:synapse; P:ion transport; C:cell junction; P:transport; F:extracellular-glutamate-gated ion channel activity; F:receptor activity; C:postsynaptic membrane; C:plasma membrane; F:transporter activity
GSONMT00000276001	testis-expressed sequence 26 protein	363	20	5.36069e-74	56.85%	0	-
GSONMT00000277001	high mobility group protein b1	194	20	1.99481e-111	92.2%	2	C:nucleus; F:DNA binding
GSONMT00000278001	polypyrimidine tract-binding protein 2	542	20	0	86.95%	12	F:RNA binding; F:nucleic acid binding; F:nucleotide binding; P:mRNA processing; C:nucleus; P:regulation of neural precursor cell proliferation; P:negative regulation of RNA splicing; C:spliceosomal complex; P:mRNA splice site selection; F:mRNA binding; P:RNA splicing; F:protein binding
GSONMT00000279001	complement c2-like	207	20	1.35673e-115	66.8%	5	P:proteolysis; F:serine-type endopeptidase activity; F:catalytic activity; P:complement activation; C:extracellular region
GSONMT00000280001	low-density lipoprotein receptor-related protein 1-like	292	20	1.14836e-164	96.15%	4	F:calcium ion binding; C:integral component of membrane; C:membrane; P:regulation of vasculature development
GSONMT00000283001	cell adhesion molecule 1-like isoform x1	191	20	3.9832e-61	84.4%	2	C:integral component of membrane; C:membrane
GSONMT00000287001	rho gtpase-activating protein 32-like isoform x5	1566	20	0	73.4%	7	F:molecular_function; P:biological_process; C:cellular_component; F:phosphatidylinositol binding; P:cell communication; P:signal transduction; C:intracellular
GSONMT00000288001	rho gtpase-activating protein 32-like	288	20	7.56165e-164	94.95%	7	F:molecular_function; P:biological_process; C:cellular_component; F:phosphatidylinositol binding; P:cell communication; P:signal transduction; C:intracellular
GSONMT00000292001	protein turtle homolog b	107	20	3.20478e-25	87.95%	3	F:molecular_function; P:biological_process; C:cellular_component
GSONMT00000298001	transmembrane protein 39a-like	66	20	1.33487e-28	89.45%	2	C:integral component of membrane; C:membrane
GSONMT00000301001	tetratricopeptide repeat protein 27	196	20	2.7295e-65	78.0%	0	-
GSONMT00000302001	tetratricopeptide repeat protein 27	218	20	1.21409e-54	70.9%	1	F:acid-amino acid ligase activity
GSONMT00000303001	baculoviral iap repeat-containing protein 6-like	635	20	0	93.1%	22	F:acid-amino acid ligase activity; P:regulation of cell proliferation; P:spongiotrophoblast layer development; F:cysteine-type endopeptidase inhibitor activity; P:labyrinthine layer development; P:positive regulation of cell proliferation; P:mitosis; P:protein phosphorylation; C:midbody; P:apoptotic process; C:trans-Golgi network; P:protein ubiquitination; C:membrane; P:regulation of cytokinesis;…
GSONMT00000305001	baculoviral iap repeat-containing protein 6	2012	20	0	88.8%	1	F:acid-amino acid ligase activity
GSONMT00000306001	baculoviral iap repeat-containing protein 6	1091	20	0	84.45%	5	F:acid-amino acid ligase activity; P:protein transport; P:cellular protein modification process; F:heme binding; F:electron carrier activity
GSONMT00000307001	protein yipf4	238	20	6.66581e-130	95.4%	2	C:membrane; C:endoplasmic reticulum
GSONMT00000309001	exonuclease 1	808	20	0	75.75%	22	P:nucleic acid phosphodiester bond hydrolysis; P:DNA recombination; F:hydrolase activity, acting on ester bonds; P:cellular response to DNA damage stimulus; F:hydrolase activity; F:DNA binding; C:nucleus; F:single-stranded DNA 5'-3' exodeoxyribonuclease activity; F:flap endonuclease activity; F:exonuclease activity; P:DNA repair; F:catalytic activity; F:endonuclease activity; F:metal ion binding;…
GSONMT00000311001	neuroblast differentiation-associated protein ahnak-like	1304	20	8.14874e-178	48.0%	1	C:viral nucleocapsid
GSONMT00000312001	ectodysplasin-a receptor-associated adapter	188	20	7.92674e-90	73.85%	1	P:signal transduction
GSONMT00000315001	pdz domain-containing protein 8	810	20	0	76.25%	6	F:metal ion binding; P:intracellular signal transduction; P:regulation of cell morphogenesis; P:cytoskeleton organization; F:iron-sulfur cluster binding; P:modulation by virus of host morphology or physiology
GSONMT00000318001	synaptic vesicular amine transporter	657	20	8.1802e-141	74.45%	10	C:integral component of membrane; F:drug transmembrane transporter activity; P:transmembrane transport; P:drug transport; P:drug transmembrane transport; P:locomotory behavior; P:death; P:response to amphetamine; P:response to toxic substance; P:post-embryonic development
GSONMT00000319001	potassium channel subfamily k member 18	408	20	5.82857e-170	64.7%	12	P:potassium ion transmembrane transport; C:integral component of membrane; C:membrane; F:potassium channel activity; P:ion transport; P:transport; F:outward rectifier potassium channel activity; F:calcium-activated potassium channel activity; P:cellular response to pH; P:potassium ion transport; P:potassium ion export; C:plasma membrane
GSONMT00000320001	ventral anterior homeobox 1	299	20	1.71326e-150	80.6%	26	P:regulation of retinal ganglion cell axon guidance; F:sequence-specific DNA binding; P:optic nerve development; F:sequence-specific DNA binding transcription factor activity; C:nucleus; F:DNA binding; P:closure of optic fissure; P:multicellular organismal development; P:retina morphogenesis in camera-type eye; P:retina development in camera-type eye; P:regulation of transcription, DNA-templated;…
GSONMT00000322001	v-type proton atpase subunit brain isoform-like	503	20	0	97.4%	19	P:ion transport; P:transport; P:ATP metabolic process; F:ATP binding; P:proton transport; P:ATP hydrolysis coupled proton transport; F:hydrolase activity, acting on acid anhydrides, catalyzing transmembrane movement of substances; C:proton-transporting two-sector ATPase complex, catalytic domain; C:proton-transporting V-type ATPase, V1 domain; F:hydrolase activity; C:vacuolar proton-transporting …
GSONMT00000323001	loc407656 protein	527	20	4.99881e-146	70.8%	6	C:axon; P:multicellular organismal development; C:cell projection; P:axon guidance; F:kinase binding; P:neuron projection morphogenesis
GSONMT00000327001	heat shock 70 kda protein 12a-like isoform x4	273	20	1.65179e-132	94.6%	0	-
GSONMT00000329001	gmp synthase	310	20	1.70185e-148	94.2%	11	P:purine nucleotide biosynthetic process; F:ATP binding; F:GMP synthase (glutamine-hydrolyzing) activity; F:pyrophosphatase activity; P:GMP biosynthetic process; C:cellular_component; P:response to drug; F:enzyme binding; P:glutamine metabolic process; C:cytosol; F:GMP synthase activity
GSONMT00000330001	leucine-rich repeat-containing protein 49-like	282	20	1.09155e-154	75.2%	2	C:cytoplasm; C:microtubule
GSONMT00000331001	---NA---	69	0			0	-
GSONMT00000334001	cytospin-a-like isoform x2	202	20	1.58836e-69	89.5%	0	-
GSONMT00000335001	cytospin-a-like isoform x2	293	20	7.51925e-60	62.1%	0	-
GSONMT00000338001	asparagine--trna cytoplasmic-like	175	20	6.06442e-88	86.95%	13	F:ligase activity; P:asparaginyl-tRNA aminoacylation; P:tRNA aminoacylation for protein translation; F:nucleic acid binding; F:nucleotide binding; C:cytoplasm; P:translation; F:ATP binding; F:asparagine-tRNA ligase activity; F:aminoacyl-tRNA ligase activity; C:mitochondrion; C:cytosol; P:gene expression
GSONMT00000340001	asparagine--trna cytoplasmic-like	182	20	2.84403e-119	96.55%	11	F:ligase activity; P:asparaginyl-tRNA aminoacylation; P:tRNA aminoacylation for protein translation; F:nucleic acid binding; F:nucleotide binding; C:cytoplasm; P:translation; F:ATP binding; F:asparagine-tRNA ligase activity; F:aminoacyl-tRNA ligase activity; C:mitochondrion
GSONMT00000345001	rna-binding protein with multiple splicing-like	170	20	2.2486e-75	83.35%	3	F:nucleic acid binding; F:nucleotide binding; C:cellular_component
GSONMT00000347001	ring-finger-containing e3 ubiquitin ligase	271	20	5.00091e-120	62.65%	9	F:acid-amino acid ligase activity; C:ubiquitin ligase complex; P:protein ubiquitination; F:ubiquitin-protein ligase activity; F:ligase activity; F:nucleotide binding; F:zinc ion binding; F:ATP binding; F:metal ion binding
GSONMT00000349001	ubiquitin-conjugating enzyme e2d 1-like	353	6	1.08511e-121	64.5%	0	-
GSONMT00000352001	solute carrier family 25 member 44-like	147	20	2.95532e-92	94.3%	5	C:integral component of membrane; C:membrane; P:transmembrane transport; P:transport; C:mitochondrion
GSONMT00000353001	cellular retinoic acid-binding protein 1	94	20	2.37386e-53	94.05%	9	F:lipid binding; P:transport; F:transporter activity; F:retinol binding; C:cytoplasm; F:retinal binding; F:retinoid binding; F:retinoic acid binding; C:cytosol
GSONMT00000354001	paired amphipathic helix protein sin3a-like	72	20	2.66331e-19	85.2%	41	P:regulation of transcription, DNA-templated; C:nucleus; P:positive regulation of G2/M transition of mitotic cell cycle; F:sequence-specific DNA binding transcription factor activity; P:response to methylglyoxal; P:transcription, DNA-templated; P:positive regulation of chromatin silencing; F:protein complex binding; C:chromatin; P:positive regulation of transcription from RNA polymerase II promot…
GSONMT00000355001	paired amphipathic helix protein sin3a-like	291	20	1.25157e-106	80.25%	42	P:regulation of transcription, DNA-templated; C:nucleus; F:molecular_function; P:positive regulation of G2/M transition of mitotic cell cycle; F:sequence-specific DNA binding transcription factor activity; P:response to methylglyoxal; P:transcription, DNA-templated; P:positive regulation of chromatin silencing; F:protein complex binding; C:chromatin; P:positive regulation of transcription from RN…
GSONMT00000356001	mucin-17-like isoform x1	293	7	4.90019e-73	63.57%	0	-
GSONMT00000359001	zinc finger c2hc domain-containing protein 1c isoform x1	441	20	8.43271e-06	63.0%	1	F:metal ion binding
GSONMT00000362001	zinc finger transcription factor trps1	424	20	3.7985e-47	75.8%	9	F:metal ion binding; P:regulation of transcription, DNA-templated; F:sequence-specific DNA binding; F:zinc ion binding; F:sequence-specific DNA binding transcription factor activity; P:regulation of histone deacetylation; P:regulation of chondrocyte differentiation; C:nucleus; P:negative regulation of transcription from RNA polymerase II promoter
GSONMT00000364001	protein fosb-like isoform x3	327	20	1.55734e-85	78.2%	5	P:regulation of transcription, DNA-templated; F:sequence-specific DNA binding; C:nucleus; F:sequence-specific DNA binding transcription factor activity; F:DNA binding
GSONMT00000365001	protein fosb-like isoform x1	92	20	2.97202e-21	74.95%	5	P:regulation of transcription, DNA-templated; F:sequence-specific DNA binding; F:sequence-specific DNA binding transcription factor activity; F:DNA binding; C:nucleus
GSONMT00000367001	calpain-1 catalytic subunit-like	241	20	2.83048e-66	64.15%	7	P:proteolysis; F:hydrolase activity; F:cysteine-type peptidase activity; F:peptidase activity; F:calcium-dependent cysteine-type endopeptidase activity; C:intracellular; F:calcium ion binding
GSONMT00000368001	calpain-1 catalytic subunit-like	105	20	1.41103e-19	56.8%	7	P:proteolysis; F:calcium ion binding; F:hydrolase activity; F:cysteine-type peptidase activity; F:peptidase activity; F:calcium-dependent cysteine-type endopeptidase activity; C:intracellular
GSONMT00000371001	calpain-1 catalytic subunit-like	699	20	0	68.4%	7	P:proteolysis; F:calcium ion binding; F:hydrolase activity; F:cysteine-type peptidase activity; F:peptidase activity; F:calcium-dependent cysteine-type endopeptidase activity; C:intracellular
GSONMT00000372001	b-cell lymphoma leukemia 11b-like	1240	20	2.10449e-155	82.6%	5	F:metal ion binding; F:nucleic acid binding; F:molecular_function; P:biological_process; C:cellular_component
GSONMT00000375001	protein jagged-1b-like	527	20	0	63.4%	29	P:Notch signaling pathway; F:calcium ion binding; C:integral component of membrane; P:multicellular organismal development; C:membrane; P:cell communication; F:Notch binding; P:neuronal stem cell maintenance; P:negative regulation of fat cell differentiation; P:pulmonary artery morphogenesis; P:loop of Henle development; C:apical part of cell; P:auditory receptor cell differentiation; P:negative …
GSONMT00000376001	transposable element tcb1 transposase	125	20	1.48527e-55	68.0%	7	F:transposase activity; P:DNA integration; P:transposition, DNA-mediated; F:DNA binding; F:ATP binding; C:myosin complex; F:motor activity
GSONMT00000377001	u1 small nuclear ribonucleoprotein a	282	20	2.66486e-79	90.75%	8	F:nucleic acid binding; P:mRNA splicing, via spliceosome; F:snRNA binding; C:viral nucleocapsid; F:nucleotide binding; C:ribonucleoprotein complex; F:RNA binding; C:spliceosomal complex
GSONMT00000378001	upf0692 protein c19orf54 homolog	322	20	3.91907e-146	74.85%	3	F:molecular_function; P:biological_process; C:cellular_component
GSONMT00000380001	inositol-trisphosphate 3-kinase c	386	20	0	86.35%	4	F:inositol-1,4,5-trisphosphate 3-kinase activity; C:cellular_component; F:kinase activity; P:phosphorylation
GSONMT00000381001	---NA---	185	0			0	-
GSONMT00000382001	elongation factor mitochondrial-like	229	20	1.52646e-56	72.3%	10	P:translational elongation; F:GTP binding; F:translation elongation factor activity; F:GTPase activity; P:GTP catabolic process; F:nucleotide binding; C:intracellular; C:mitochondrion; P:mitochondrial translational elongation; P:translation
GSONMT00000383001	latexin precursor	232	20	8.00195e-155	71.55%	5	F:molecular_function; P:biological_process; C:cellular_component; F:metalloendopeptidase inhibitor activity; P:detection of temperature stimulus involved in sensory perception of pain
GSONMT00000384001	elongation factor mitochondrial	246	20	1.97803e-98	83.75%	11	P:translational elongation; F:GTP binding; F:translation elongation factor activity; F:GTPase activity; P:GTP catabolic process; F:nucleotide binding; C:intracellular; P:mitochondrial translational elongation; C:mitochondrion; P:translation; F:protein binding
GSONMT00000387001	coatomer subunit delta	486	20	0	91.4%	8	C:clathrin adaptor complex; P:vesicle-mediated transport; C:COPI vesicle coat; P:retrograde vesicle-mediated transport, Golgi to ER; C:membrane; P:intracellular protein transport; P:protein transport; P:transport
GSONMT00000388001	porphobilinogen deaminase	389	20	0	84.25%	3	F:hydroxymethylbilane synthase activity; P:peptidyl-pyrromethane cofactor linkage; P:tetrapyrrole biosynthetic process
GSONMT00000390001	atp-binding cassette sub-family g member 4-like	650	20	0	83.8%	6	F:ATPase activity; F:ATP binding; F:nucleotide binding; C:membrane; F:nucleoside-triphosphatase activity; P:ATP catabolic process
GSONMT00000392001	na(+) h(+) exchange regulatory cofactor nhe-rf3-like isoform x1	504	20	8.93513e-172	71.65%	1	C:cellular_component
GSONMT00000393001	ubiquitin conjugation factor e4 a-like isoform x2	789	20	0	87.15%	5	F:ubiquitin-ubiquitin ligase activity; C:ubiquitin ligase complex; P:protein ubiquitination; F:ubiquitin-protein ligase activity; P:ubiquitin-dependent protein catabolic process
GSONMT00000394001	ubiquitin conjugation factor e4 a	327	20	0	93.4%	8	F:ubiquitin-ubiquitin ligase activity; C:ubiquitin ligase complex; P:protein ubiquitination; F:ubiquitin-protein ligase activity; P:ubiquitin-dependent protein catabolic process; C:cytoplasm; P:protein polyubiquitination; F:protein binding
GSONMT00000396001	histone-lysine n-methyltransferase mll-like	4038	20	0	81.6%	15	P:nucleate erythrocyte development; F:transferase activity; P:methylation; P:intracellular signal transduction; F:methyltransferase activity; P:paraxial mesoderm development; F:DNA binding; C:nucleus; F:zinc ion binding; P:hemopoiesis; F:metal ion binding; F:histone methyltransferase activity (H3-K4 specific); P:histone H3-K4 methylation; C:histone methyltransferase complex; P:regulation of trans…
GSONMT00000397001	complement c1q tumor necrosis factor-related protein 5-like	271	20	3.88929e-136	87.7%	3	C:collagen; C:extracellular region; F:molecular_function
GSONMT00000398001	ring finger protein 26-like	410	20	8.31253e-162	58.65%	2	F:metal ion binding; F:zinc ion binding
GSONMT00000399001	cell surface glycoprotein muc18-like	421	20	6.37898e-136	65.2%	2	C:integral component of membrane; C:membrane
GSONMT00000401001	general transcription factor ii-i repeat domain-containing protein 1-like	702	20	0	80.35%	5	P:regulation of transcription, DNA-templated; C:cytoplasm; P:embryo development; C:nucleus; F:sequence-specific DNA binding transcription factor activity
GSONMT00000402001	cap-gly domain-containing linker protein 2 isoform x2	752	20	0	75.05%	4	P:regulation of transcription, DNA-templated; F:sequence-specific DNA binding; F:sequence-specific DNA binding transcription factor activity; C:cytoplasmic microtubule
GSONMT00000404001	serine threonine-protein kinase prp4 homolog isoform x1	413	20	1.17879e-13	49.9%	8	F:ATP binding; F:protein kinase activity; P:protein phosphorylation; F:transferase activity, transferring phosphorus-containing groups; F:protein serine/threonine kinase activity; F:kinase activity; P:phosphorylation; C:cellular_component
GSONMT00000407001	akirin 2	181	20	3.10171e-109	91.65%	0	-
GSONMT00000408001	alpha- partial	216	20	3.7804e-92	56.4%	7	C:apical plasma membrane; P:antigen transcytosis by M cells in mucosal-associated lymphoid tissue; C:membrane; F:antigen binding; C:anchored component of membrane; C:extracellular region; C:plasma membrane
GSONMT00000410001	transposase	96	1	2.40531e-24	62.0%	0	-
GSONMT00000411001	protein	182	20	3.14472e-22	49.05%	5	P:RNA-dependent DNA replication; F:RNA-directed DNA polymerase activity; F:RNA binding; F:nucleotidyltransferase activity; F:transferase activity
GSONMT00000412001	ank accession number ab073376 non-ltr retrotransposable element partially supported by genscan in oryzias latipes	200	20	2.59845e-38	69.35%	3	F:RNA binding; P:RNA-dependent DNA replication; F:RNA-directed DNA polymerase activity
GSONMT00000413001	kelch-like protein 41-like isoform x1	300	20	0	89.95%	29	F:phosphoglycerate dehydrogenase activity; F:NAD binding; F:peptidyl-prolyl cis-trans isomerase activity; P:oxidation-reduction process; F:oxidoreductase activity, acting on the CH-OH group of donors, NAD or NADP as acceptor; F:isomerase activity; F:cofactor binding; P:protein folding; P:L-serine biosynthetic process; P:metabolic process; P:protein peptidyl-prolyl isomerization; C:pseudopodium; C…
GSONMT00000415001	collagen alpha-1 chain-like	1261	20	0	75.75%	1	F:serine-type endopeptidase inhibitor activity
GSONMT00000416001	atp synthase subunit mitochondrial-like	518	20	0	95.4%	18	P:ATP synthesis coupled proton transport; C:proton-transporting ATP synthase complex, catalytic core F(1); P:ion transport; P:transport; F:proton-transporting ATP synthase activity, rotational mechanism; P:ATP metabolic process; F:nucleotide binding; F:nucleoside-triphosphatase activity; F:ATP binding; P:ATP biosynthetic process; P:proton transport; C:proton-transporting two-sector ATPase complex…
GSONMT00000417001	retinol dehydrogenase 3	320	20	0	84.4%	13	P:oxidation-reduction process; F:oxidoreductase activity; P:metabolic process; P:retinal metabolic process; P:retinol metabolic process; P:neural crest cell development; P:heart contraction; P:skeletal system development; P:exocrine pancreas development; F:retinol dehydrogenase activity; P:heart looping; P:digestive tract morphogenesis; P:pectoral fin morphogenesis
GSONMT00000418001	bile salt export pump-like	851	20	0	86.35%	9	F:ATPase activity, coupled to transmembrane movement of substances; C:integral component of membrane; P:transport; P:ATP catabolic process; F:nucleotide binding; F:nucleoside-triphosphatase activity; F:ATP binding; F:ATPase activity; P:transmembrane transport
GSONMT00000419001	bile salt export pump-like	283	20	2.71369e-177	92.7%	9	F:ATPase activity; F:ATP binding; C:integral component of membrane; F:ATPase activity, coupled to transmembrane movement of substances; P:transmembrane transport; P:transport; P:ATP catabolic process; F:nucleotide binding; F:nucleoside-triphosphatase activity
GSONMT00000420001	cathepsin l-like	348	20	0	69.15%	6	F:cysteine-type peptidase activity; F:cysteine-type endopeptidase activity; P:proteolysis; F:hydrolase activity; F:peptidase activity; C:cellular_component
GSONMT00000424001	xin actin-binding repeat-containing protein 2-like	620	20	1.35673e-116	59.0%	11	F:metal ion binding; F:actin binding; C:cell junction; F:zinc ion binding; P:actin cytoskeleton organization; F:alpha-actinin binding; P:ventricular septum development; P:cardiac muscle tissue morphogenesis; C:Z disc; P:cell-cell junction organization; F:protein binding
GSONMT00000426001	hypothetical protein M91_11676, partial	184	1	0.000334564	50.0%	2	F:metal ion binding; F:nucleic acid binding
GSONMT00000427001	zinc finger protein 180 isoform x2	340	20	4.3383e-88	70.3%	10	F:metal ion binding; P:regulation of transcription, DNA-templated; F:nucleic acid binding; P:transcription, DNA-templated; C:nucleus; F:DNA binding; C:intracellular; F:sequence-specific DNA binding transcription factor activity; F:transcription corepressor activity; F:zinc ion binding
GSONMT00000431001	collagen alpha-1 chain-like isoform x3	229	12	2.37424e-05	81.0%	0	-
GSONMT00000432001	collagen alpha-1 chain-like	202	20	2.12804e-51	62.0%	5	P:cell adhesion; C:collagen; F:structural molecule activity; C:extracellular matrix; C:extracellular space
GSONMT00000434001	reversion-inducing cysteine-rich protein with kazal motifs-like	138	20	8.98752e-62	82.0%	12	P:extracellular matrix organization; C:membrane; P:blood vessel maturation; P:embryo implantation; F:metalloendopeptidase inhibitor activity; C:anchored component of membrane; F:protein binding; F:serine-type endopeptidase inhibitor activity; F:endopeptidase inhibitor activity; C:plasma membrane; P:positive regulation of Notch signaling pathway; P:negative regulation of endopeptidase activity
GSONMT00000435001	fructose- -bisphosphatase isozyme 2	78	20	3.82467e-33	89.8%	4	F:hydrolase activity; P:carbohydrate metabolic process; F:phosphoric ester hydrolase activity; F:fructose 1,6-bisphosphate 1-phosphatase activity
GSONMT00000439001	traf3-interacting protein 1-like isoform x4	141	20	6.9393e-67	90.35%	6	P:pronephros development; C:cytoplasm; C:cytoskeleton; F:microtubule binding; F:protein binding; P:cilium assembly
GSONMT00000441001	sphingosine 1-phosphate receptor 3-like	226	20	6.85459e-115	87.25%	13	P:sphingosine-1-phosphate signaling pathway; C:integral component of membrane; F:G-protein coupled receptor activity; F:signal transducer activity; P:signal transduction; F:sphingosine-1-phosphate receptor activity; P:G-protein coupled receptor signaling pathway; C:membrane; C:plasma membrane; P:inflammatory response; P:regulation of interleukin-1 beta production; P:cytokine production; P:adenyla…
GSONMT00000442001	histamine h1 receptor	445	20	0	65.8%	25	P:regulation of vascular permeability; C:integral component of membrane; F:G-protein coupled receptor activity; P:positive regulation of vasoconstriction; F:G-protein coupled acetylcholine receptor activity; P:signal transduction; P:G-protein coupled acetylcholine receptor signaling pathway; F:signal transducer activity; P:G-protein coupled receptor signaling pathway; C:integral component of plas…
GSONMT00000443001	u6 snrna-associated sm-like protein lsm7	112	20	1.05699e-73	97.5%	1	F:molecular_function
GSONMT00000444001	signal peptide peptidase-like 2b	531	20	0	90.85%	7	C:integral component of membrane; F:aspartic-type endopeptidase activity; P:negative regulation of coagulation; C:endoplasmic reticulum membrane; C:integral component of lumenal side of endoplasmic reticulum membrane; C:integral component of cytoplasmic side of endoplasmic reticulum membrane; F:protein homodimerization activity
GSONMT00000445001	rho guanine nucleotide exchange factor 18-like	483	20	3.67166e-63	61.9%	4	F:metal ion binding; P:intracellular signal transduction; F:Rho guanyl-nucleotide exchange factor activity; P:regulation of Rho protein signal transduction
GSONMT00000446001	rho guanine nucleotide exchange factor 18-like	648	20	5.24941e-121	65.9%	4	F:metal ion binding; P:intracellular signal transduction; F:Rho guanyl-nucleotide exchange factor activity; P:regulation of Rho protein signal transduction
GSONMT00000447001	---NA---	138	0			0	-
GSONMT00000448001	sodium channel protein type 4 subunit alpha b-like	169	20	1.46999e-35	59.4%	7	F:RNA binding; P:oxidation-reduction process; F:oxidoreductase activity, acting on paired donors, with incorporation or reduction of molecular oxygen, 2-oxoglutarate as one donor, and incorporation of one atom each of oxygen into both donors; F:methyltransferase activity; P:RNA-dependent DNA replication; P:methylation; F:RNA-directed DNA polymerase activity
GSONMT00000452001	receptor expression-enhancing protein 2-like	266	20	3.30931e-125	79.55%	10	F:molecular_function; C:cytoplasmic microtubule; C:integral component of membrane; C:membrane; P:biological_process; P:sensory perception of sweet taste; P:sensory perception of bitter taste; P:protein transport into membrane raft; C:integral component of plasma membrane; F:taste receptor binding
GSONMT00000454001	lysine-specific demethylase 3b-like isoform x2	1766	20	0	71.95%	7	C:nucleus; F:metal ion binding; P:regulation of transcription, DNA-templated; P:transcription, DNA-templated; P:chromatin modification; C:nucleolus; F:dioxygenase activity
GSONMT00000455001	spondin-2-like isoform x1	330	20	1.64638e-167	77.05%	2	C:proteinaceous extracellular matrix; F:molecular_function
GSONMT00000457001	c-terminal-binding protein 1-like isoform x3	349	20	0	97.15%	6	P:oxidation-reduction process; F:cofactor binding; P:retinoic acid receptor signaling pathway; P:metabolic process; F:oxidoreductase activity, acting on the CH-OH group of donors, NAD or NADP as acceptor; F:NAD binding
GSONMT00000458001	kinesin-like protein kif13b-like	208	20	2.03357e-16	94.2%	7	F:ATP binding; C:kinesin complex; F:nucleotide binding; F:microtubule motor activity; F:microtubule binding; P:microtubule-based movement; C:microtubule
GSONMT00000459001	ras-specific guanine nucleotide-releasing factor 1-like isoform x1	386	20	0	93.75%	25	P:regulation of small GTPase mediated signal transduction; P:intracellular signal transduction; P:small GTPase mediated signal transduction; F:Rho guanyl-nucleotide exchange factor activity; P:regulation of Rho protein signal transduction; C:intracellular; F:guanyl-nucleotide exchange factor activity; P:cell proliferation; P:synaptic transmission; P:regulation of neuronal synaptic plasticity; P:r…
GSONMT00000462001	m-phase inducer phosphatase 2-like isoform x1	362	20	3.16694e-90	61.7%	17	P:protein dephosphorylation; P:peptidyl-tyrosine dephosphorylation; P:regulation of mitotic cell cycle, embryonic; F:protein tyrosine phosphatase activity; C:intracellular; P:mitotic M phase; F:protein kinase binding; P:positive regulation of cytokinesis; C:nucleus; P:female meiosis I; P:oocyte maturation; P:protein phosphorylation; C:cytoplasm; C:centrosome; P:positive regulation of protein kina…
GSONMT00000463001	leucine-rich repeat-containing protein ddb_g0290503-like	142	20	8.96006e-26	58.3%	3	F:molecular_function; P:biological_process; C:cellular_component
GSONMT00000464001	gtp-binding protein 10-like	118	20	3.1522e-36	84.95%	8	F:GTP binding; F:GTPase activity; P:GTP catabolic process; F:magnesium ion binding; F:nucleotide binding; P:ribosome biogenesis; C:nucleolus; C:nucleus
GSONMT00000465001	trafficking kinesin-binding protein 1-like isoform x2	102	20	5.70309e-35	87.1%	11	C:mitochondrion; F:GABA receptor binding; P:endosome to lysosome transport; C:cytoplasm; C:early endosome; C:endosome; C:nucleus; P:protein targeting; P:regulation of transcription from RNA polymerase II promoter; P:protein O-linked glycosylation; F:protein binding
GSONMT00000466001	trafficking kinesin-binding protein 1-like	98	20	2.65207e-33	84.05%	0	-
GSONMT00000468001	pleckstrin homology domain-containing family g member 7-like isoform x1	251	20	4.30437e-137	83.95%	4	F:Rho guanyl-nucleotide exchange factor activity; P:regulation of Rho protein signal transduction; P:intracellular signal transduction; F:guanyl-nucleotide exchange factor activity
GSONMT00000469001	protein niban-like	124	20	2.63993e-38	76.45%	7	P:negative regulation of protein phosphorylation; P:positive regulation of translation; P:response to endoplasmic reticulum stress; C:cytoplasm; C:plasma membrane; C:nucleus; P:positive regulation of protein phosphorylation
GSONMT00000470001	reticulon-4 receptor-like 1-like	458	20	0	77.25%	1	F:protein binding
GSONMT00000471001	adp-ribosylation factor interacting protein 1 (arfaptin 1)	121	20	1.22289e-77	95.2%	6	F:protein domain specific binding; C:cytosol; P:intracellular protein transport; C:Golgi membrane; P:regulation of protein secretion; F:identical protein binding
GSONMT00000472001	ryanodine receptor 1-like	195	20	4.55055e-110	88.45%	14	F:ion channel activity; P:cellular calcium ion homeostasis; C:integral component of membrane; C:membrane; P:ion transport; P:transport; F:calcium channel activity; P:transmembrane transport; P:calcium ion transmembrane transport; F:ryanodine-sensitive calcium-release channel activity; F:calcium ion binding; P:fast-twitch skeletal muscle fiber contraction; P:larval locomotory behavior; P:cellular …
GSONMT00000473001	low quality protein: water dikinase 2-like	205	20	2.31149e-104	93.3%	9	F:selenide, water dikinase activity; F:ATP binding; P:metabolic process; F:catalytic activity; F:kinase activity; P:phosphorylation; F:transferase activity; P:selenocysteine biosynthetic process; C:cellular_component
GSONMT00000475001	retinoic acid receptor rxr-gamma-b-like	145	20	2.57e-72	94.6%	35	P:regulation of transcription, DNA-templated; P:steroid hormone mediated signaling pathway; F:steroid hormone receptor activity; P:transcription, DNA-templated; F:zinc ion binding; C:nucleus; F:sequence-specific DNA binding transcription factor activity; F:DNA binding; F:sequence-specific DNA binding; F:metal ion binding; P:skeletal muscle tissue development; F:9-cis retinoic acid receptor activi…
GSONMT00000478001	matrix-remodeling-associated protein 5	868	20	0	61.95%	0	-
GSONMT00000482001	retinol dehydrogenase 10-a-like	219	20	8.06495e-107	87.55%	11	P:oxidation-reduction process; F:oxidoreductase activity; P:metabolic process; C:integral component of membrane; F:NADP-retinol dehydrogenase activity; C:membrane; C:endoplasmic reticulum membrane; C:intracellular membrane-bounded organelle; C:endoplasmic reticulum; P:retinol metabolic process; C:organelle membrane
GSONMT00000484001	threonine--trna cytoplasmic-like	140	20	2.15567e-36	68.75%	12	F:ATP binding; P:threonyl-tRNA aminoacylation; C:cytoplasm; F:aminoacyl-tRNA ligase activity; F:nucleotide binding; P:tRNA aminoacylation for protein translation; F:threonine-tRNA ligase activity; C:mitochondrion; F:ligase activity, forming aminoacyl-tRNA and related compounds; P:tRNA aminoacylation; F:ligase activity; P:translation
GSONMT00000485001	ras-related protein rab-7a	206	20	5.54657e-141	96.2%	21	F:GTP binding; P:small GTPase mediated signal transduction; F:nucleotide binding; P:protein transport; F:hydrolase activity; P:protein targeting to lysosome; P:early endosome to late endosome transport; P:phagosome acidification; P:epidermal growth factor catabolic process; C:late endosome; F:GTPase activity; C:intracellular membrane-bounded organelle; P:GTP catabolic process; C:cytoplasm; C:lyso…
GSONMT00000489001	arsenite methyltransferase	382	20	0	79.35%	14	F:methyltransferase activity; F:transferase activity; C:cytosol; P:methylation; F:arsenite methyltransferase activity; P:protein methylation; F:protein methyltransferase activity; C:mitochondrion; F:methylarsonite methyltransferase activity; P:arsonoacetate metabolic process; P:toxin metabolic process; P:response to arsenic-containing substance; F:S-adenosylmethionine-dependent methyltransferase …
GSONMT00000490001	---NA---	98	0			0	-
GSONMT00000492001	ras and rab interactor 3	245	20	1.05771e-117	78.9%	9	P:signal transduction; C:cytoplasmic membrane-bounded vesicle; P:endocytosis; C:early endosome; F:Rab guanyl-nucleotide exchange factor activity; F:Rab GTPase binding; C:cytoplasmic vesicle; F:protein binding; F:GTPase activator activity
GSONMT00000494001	gamma-aminobutyric acid type b receptor subunit 2-like	190	20	3.70235e-88	81.4%	21	F:signal transducer activity; C:integral component of membrane; F:G-protein coupled receptor activity; C:membrane; F:G-protein coupled GABA receptor activity; P:signal transduction; C:plasma membrane; P:G-protein coupled receptor signaling pathway; C:neuron projection; F:tubulin binding; C:microtubule; C:cell junction; C:cytoplasm; P:gamma-aminobutyric acid signaling pathway; P:negative regulatio…
GSONMT00000495001	semaphorin-7a-like isoform x1	170	20	9.29987e-64	74.35%	3	F:receptor activity; P:multicellular organismal development; C:membrane
GSONMT00000496001	calpain-1 catalytic subunit-like	406	20	0	82.05%	7	P:proteolysis; F:calcium ion binding; F:calcium-dependent cysteine-type endopeptidase activity; C:intracellular; F:hydrolase activity; F:cysteine-type peptidase activity; F:peptidase activity
GSONMT00000497001	calpain-1 catalytic subunit-like	162	20	7.18363e-32	66.75%	7	P:proteolysis; F:calcium ion binding; F:calcium-dependent cysteine-type endopeptidase activity; C:intracellular; F:hydrolase activity; F:cysteine-type peptidase activity; F:peptidase activity
GSONMT00000498001	calpain-1 catalytic subunit-like	69	20	7.70564e-11	84.65%	7	P:proteolysis; F:calcium ion binding; F:hydrolase activity; F:cysteine-type peptidase activity; F:peptidase activity; F:calcium-dependent cysteine-type endopeptidase activity; C:intracellular
GSONMT00000499001	calpain-1 catalytic subunit-like	75	20	1.50142e-15	84.1%	7	P:proteolysis; F:calcium ion binding; F:hydrolase activity; F:cysteine-type peptidase activity; F:peptidase activity; F:calcium-dependent cysteine-type endopeptidase activity; C:intracellular
GSONMT00000502001	thyroid peroxidase	349	20	9.08914e-130	76.2%	7	P:oxidation-reduction process; F:heme binding; P:response to oxidative stress; F:peroxidase activity; F:calcium ion binding; P:embryonic hemopoiesis; C:mitochondrion
GSONMT00000503001	gamma-2-syntrophin	214	20	2.84305e-23	78.5%	2	F:PDZ domain binding; F:phospholipid binding
GSONMT00000504001	thioredoxin-interacting	232	20	6.67756e-103	80.9%	0	-
GSONMT00000505001	thioredoxin-interacting protein	170	20	2.30539e-81	81.15%	10	P:protein import into nucleus; P:cellular response to tumor cell; P:response to oxidative stress; P:keratinocyte differentiation; F:enzyme inhibitor activity; F:ubiquitin protein ligase binding; C:cytoplasm; P:negative regulation of cell division; P:platelet-derived growth factor receptor signaling pathway; P:negative regulation of transcription from RNA polymerase II promoter
GSONMT00000507001	mothers against decapentaplegic homolog 4-like isoform x1	552	20	6.60994e-170	91.75%	7	P:regulation of transcription, DNA-templated; C:transcription factor complex; P:transcription, DNA-templated; P:transforming growth factor beta receptor signaling pathway; C:nucleus; C:intracellular; F:sequence-specific DNA binding transcription factor activity
GSONMT00000508001	synaptotagmin xi	460	20	0	79.2%	13	C:synaptic vesicle; C:membrane; P:transport; F:transporter activity; C:integral component of membrane; C:synapse; C:cell junction; C:cytoplasmic vesicle; F:calcium-dependent phospholipid binding; F:metal ion binding; C:integral component of plasma membrane; F:calcium ion binding; C:synaptic vesicle membrane
GSONMT00000510001	mitochondrial intermediate peptidase	125	20	1.56808e-45	77.4%	10	F:metal ion binding; P:proteolysis; F:metallopeptidase activity; F:hydrolase activity; F:peptidase activity; F:metalloendopeptidase activity; C:cellular_component; C:mitochondrion; P:protein processing involved in protein targeting to mitochondrion; C:mitochondrial matrix
GSONMT00000511001	laminin subunit alpha-1	431	20	0	83.45%	17	P:camera-type eye development; P:notochord development; P:axon guidance; P:axonogenesis; C:laminin-1 complex; P:retinal ganglion cell axon guidance; C:basement membrane; F:receptor binding; P:regulation of embryonic development; P:neuron migration; P:regulation of cell adhesion; P:blood vessel morphogenesis; P:regulation of cell migration; P:optokinetic behavior; P:motor neuron axon guidance; P:b…
GSONMT00000512001	protein arginine n-methyltransferase 3	401	20	0	78.35%	10	F:methyltransferase activity; F:transferase activity; P:protein methylation; P:methylation; F:S-adenosylmethionine-dependent methyltransferase activity; F:protein methyltransferase activity; C:cytoplasm; C:ribosome; F:metal ion binding; C:cytosol
GSONMT00000515001	zinc transporter zip1-like	307	20	6.59218e-161	80.1%	14	C:membrane; P:transmembrane transport; P:metal ion transport; F:metal ion transmembrane transporter activity; P:zinc ion transmembrane transport; C:integral component of membrane; P:ion transport; P:transport; P:zinc ion transport; C:plasma membrane; P:divalent inorganic cation transport; F:zinc ion binding; F:zinc ion transmembrane transporter activity; P:response to zinc ion
GSONMT00000516001	src substrate protein p85-like isoform x2	514	20	0	80.05%	9	C:ruffle; C:cytoskeleton; C:lamellipodium; C:dendritic spine; C:cytoplasm; F:actin binding; F:protein binding; C:cell cortex; P:actin filament polymerization
GSONMT00000517001	sh3 and multiple ankyrin repeat domains protein 2-like	916	20	0	57.65%	0	-
GSONMT00000520001	bicaudal d-related protein 1-like isoform x1	113	20	3.5076e-25	81.55%	12	F:dynactin binding; P:transport; C:cytoplasm; F:Rab GTPase binding; C:centrosome; P:neuron projection development; P:Golgi to secretory granule transport; C:cell; C:intracellular; F:protein binding; P:nervous system development; C:cytoskeleton
GSONMT00000521001	cadherin-4-like	325	20	2.41285e-157	94.55%	10	F:calcium ion binding; P:homophilic cell adhesion; C:integral component of membrane; P:cell adhesion; C:membrane; C:plasma membrane; P:axon guidance; P:heterophilic cell-cell adhesion; P:positive regulation of axon extension; C:integral component of plasma membrane
GSONMT00000525001	main olfactory receptor	186	20	3.71915e-51	70.25%	11	C:integral component of membrane; C:membrane; F:G-protein coupled receptor activity; P:response to stimulus; F:olfactory receptor activity; P:signal transduction; P:detection of chemical stimulus involved in sensory perception of smell; P:sensory perception of smell; F:signal transducer activity; P:G-protein coupled receptor signaling pathway; C:plasma membrane
GSONMT00000529001	hemicentin-1-like	229	20	7.58529e-106	88.75%	8	P:fin morphogenesis; P:fin development; F:calcium ion binding; P:basement membrane organization; F:transmembrane signaling receptor activity; C:membrane; P:blood coagulation; P:cell adhesion
GSONMT00000530001	zinc finger protein 500- partial	313	20	1.71024e-48	62.65%	4	F:metal ion binding; F:nucleic acid binding; P:regulation of transcription, DNA-templated; C:intracellular
GSONMT00000533001	tetraspanin-33	155	20	2.45845e-93	90.65%	2	C:integral component of membrane; C:membrane
GSONMT00000535001	differentially expressed in fdcp 6 homolog	189	20	6.92942e-64	77.9%	1	C:nucleus
GSONMT00000536001	apolipoprotein e	247	20	1.52293e-114	79.85%	5	F:lipid binding; P:lipid transport; P:lipoprotein metabolic process; C:extracellular region; P:transport
GSONMT00000537001	apolipoprotein c-i	88	20	1.02498e-50	66.0%	2	P:lipoprotein metabolic process; C:extracellular region
GSONMT00000539001	6-phosphofructo-2-kinase fructose- -bisphosphatase-like isoform x2	110	20	5.86126e-66	90.4%	12	F:fructose-2,6-bisphosphate 2-phosphatase activity; P:phosphorylation; F:ATP binding; F:kinase activity; F:catalytic activity; P:metabolic process; P:fructose 2,6-bisphosphate metabolic process; F:6-phosphofructo-2-kinase activity; P:fructose metabolic process; F:transferase activity; C:cellular_component; F:hydrolase activity
GSONMT00000546001	aspartate cytoplasmic-like	159	20	8.36719e-89	88.6%	20	P:biosynthetic process; P:cellular amino acid metabolic process; F:transferase activity; F:L-aspartate:2-oxoglutarate aminotransferase activity; F:catalytic activity; F:L-phenylalanine:2-oxoglutarate aminotransferase activity; F:pyridoxal phosphate binding; F:transaminase activity; P:oxaloacetate metabolic process; P:fatty acid homeostasis; P:glutamate catabolic process to 2-oxoglutarate; P:gluta…
GSONMT00000548001	protein nlrc3-like	156	20	8.08834e-44	72.25%	2	P:biological_process; C:cellular_component
GSONMT00000549001	protein nlrc3-like	690	20	2.96481e-177	68.5%	2	F:ATP binding; F:nucleotide binding
GSONMT00000551001	cyclin-dependent kinase 12-like isoform x3	376	20	1.11816e-149	90.95%	18	F:cyclin-dependent protein serine/threonine kinase activity; P:phosphorylation of RNA polymerase II C-terminal domain; P:protein phosphorylation; C:nucleus; P:regulation of MAP kinase activity; F:ATP binding; F:kinase activity; F:protein serine/threonine kinase activity; F:protein kinase activity; F:nucleotide binding; P:mRNA processing; F:RNA polymerase II carboxy-terminal domain kinase activity…
GSONMT00000555001	fatty aldehyde dehydrogenase-like	152	20	7.71756e-58	84.3%	21	P:cellular aldehyde metabolic process; P:oxidation-reduction process; F:oxidoreductase activity; F:oxidoreductase activity, acting on the aldehyde or oxo group of donors, NAD or NADP as acceptor; P:metabolic process; F:aldehyde dehydrogenase [NAD(P)+] activity; C:peroxisome; P:peripheral nervous system development; C:mitochondrial inner membrane; P:sesquiterpenoid metabolic process; C:intracellul…
GSONMT00000556001	calcium calmodulin-dependent 3 -cyclic nucleotide phosphodiesterase partial	224	20	4.59157e-142	97.85%	7	F:metal ion binding; F:hydrolase activity; P:metabolic process; F:phosphoric diester hydrolase activity; F:catalytic activity; P:signal transduction; F:3',5'-cyclic-nucleotide phosphodiesterase activity
GSONMT00000557001	calcium calmodulin-dependent 3 -cyclic nucleotide phosphodiesterase partial	353	20	2.27392e-110	89.5%	9	F:metal ion binding; F:hydrolase activity; P:metabolic process; F:phosphoric diester hydrolase activity; F:catalytic activity; P:signal transduction; F:3',5'-cyclic-nucleotide phosphodiesterase activity; C:cilium; P:sensory perception of smell
GSONMT00000559001	protein phosphatase 1 regulatory subunit 17	109	20	5.10418e-15	69.85%	0	-
GSONMT00000560001	coiled-coil domain-containing protein 129	861	20	2.89327e-124	56.5%	2	F:actin binding; C:plasma membrane
GSONMT00000561001	neurogenic differentiation factor 6	514	20	4.37744e-133	72.8%	10	P:positive regulation of neurogenesis; F:DNA binding; C:nucleus; P:multicellular organismal development; P:cell differentiation; F:protein dimerization activity; P:regulation of transcription, DNA-templated; P:nervous system development; P:transcription, DNA-templated; P:dentate gyrus development
GSONMT00000562001	eukaryotic translation initiation factor 1b	114	20	6.67683e-65	97.15%	7	P:translational initiation; F:translation initiation factor activity; P:regulation of translational initiation; C:cellular_component; P:translation; P:biological_process; P:dosage compensation by inactivation of X chromosome
GSONMT00000563001	ferric-chelate reductase 1-like	577	20	4.41303e-173	64.2%	5	P:oxidation-reduction process; F:oxidoreductase activity; C:integral component of membrane; C:membrane; P:transport
GSONMT00000564001	glycogen debranching enzyme	328	20	5.03377e-180	88.95%	19	F:polysaccharide binding; F:carbohydrate binding; C:inclusion body; C:nucleus; C:cytoplasm; P:glycogen catabolic process; F:amylo-alpha-1,6-glucosidase activity; P:glycogen metabolic process; F:4-alpha-glucanotransferase activity; P:response to glucocorticoid; F:glycogen debranching enzyme activity; F:protein binding; P:response to hormone; F:polyubiquitin binding; P:response to nutrient; C:sarco…
GSONMT00000565001	glycogen debranching enzyme	663	20	0	87.05%	8	F:4-alpha-glucanotransferase activity; P:glycogen catabolic process; P:glycogen biosynthetic process; P:carbohydrate metabolic process; F:catalytic activity; F:amylo-alpha-1,6-glucosidase activity; C:cytoplasm; C:nucleus
GSONMT00000566001	glycogen debranching enzyme isoform x2	545	20	0	83.4%	9	F:4-alpha-glucanotransferase activity; P:glycogen catabolic process; P:glycogen biosynthetic process; P:carbohydrate metabolic process; F:catalytic activity; F:amylo-alpha-1,6-glucosidase activity; F:transferase activity; C:cytoplasm; C:nucleus
GSONMT00000568001	ferric-chelate reductase 1	597	20	0	59.2%	7	C:integral component of membrane; P:oxidation-reduction process; F:oxidoreductase activity; C:membrane; F:metal ion binding; P:transport; F:ferric-chelate reductase activity
GSONMT00000569001	probable serine threonine-protein kinase kinx-like isoform x3	725	20	0	67.7%	0	-
GSONMT00000570001	palmdelphin	573	20	1.43974e-96	55.45%	6	P:regulation of cell shape; C:membrane; C:cytoplasm; C:dendritic spine; C:dendrite; C:cell projection
GSONMT00000571001	lipid phosphate phosphatase-related protein type 4-like isoform x2	175	20	1.15748e-43	90.2%	6	C:membrane; F:catalytic activity; P:metabolic process; C:integral component of membrane; F:phosphatidate phosphatase activity; P:inner ear development
GSONMT00000572001	lipid phosphate phosphatase-related protein type 5-like	136	20	1.10759e-63	90.3%	5	P:metabolic process; C:membrane; F:catalytic activity; F:hydrolase activity; C:integral component of membrane
GSONMT00000573001	lipid phosphate phosphatase-related protein type 5-like	105	20	5.10039e-30	83.85%	5	C:membrane; F:catalytic activity; P:metabolic process; F:hydrolase activity; C:integral component of membrane
GSONMT00000574001	sorting nexin-7 isoform x1	468	20	0	76.7%	15	P:apoptotic process; F:phosphatidylinositol binding; P:negative regulation of apoptotic process; F:cysteine-type endopeptidase activity involved in apoptotic process; P:cell communication; P:liver development; C:cellular_component; P:protein transport; C:membrane; P:transport; F:molecular_function; C:cytoplasmic vesicle; F:lipid binding; P:biological_process; C:cytoplasmic vesicle membrane
GSONMT00000577001	dihydropyrimidine dehydrogenase	175	20	2.0953e-76	85.05%	17	P:oxidation-reduction process; P:UMP biosynthetic process; F:dihydroorotate dehydrogenase activity; F:catalytic activity; F:iron-sulfur cluster binding; F:dihydroorotate oxidase activity; C:cytoplasm; P:beta-alanine biosynthetic process; F:dihydropyrimidine dehydrogenase (NADP+) activity; F:nucleotide binding; F:4 iron, 4 sulfur cluster binding; F:oxidoreductase activity; F:metal ion binding; P:t…
GSONMT00000578001	transducin-like enhancer protein 1-like isoform x1	776	20	0	82.65%	8	P:regulation of transcription, DNA-templated; P:transcription, DNA-templated; P:Wnt signaling pathway; F:protein binding; C:nucleus; P:cell differentiation; P:multicellular organismal development; P:spermatogenesis
GSONMT00000580001	ankyrin-2 isoform 2	295	20	3.24964e-179	96.95%	63	P:atrial septum development; F:protein kinase binding; C:cytosol; C:postsynaptic membrane; P:positive regulation of calcium ion transmembrane transporter activity; P:regulation of release of sequestered calcium ion into cytosol; C:cytoskeleton; C:perinuclear region of cytoplasm; C:integral component of plasma membrane; C:plasma membrane; C:T-tubule; F:enzyme binding; P:positive regulation of cati…
GSONMT00000581001	ankyrin-2- partial	1387	20	0	62.55%	1	P:signal transduction
GSONMT00000582001	ankyrin-2-like isoform x1	2469	20	1.02306e-40	63.8%	1	P:signal transduction
GSONMT00000583001	ankyrin-2-like isoform x2	506	20	1.10811e-98	75.95%	1	P:signal transduction
GSONMT00000586001	calcium calmodulin-dependent protein kinase ii delta	162	20	5.92118e-97	90.45%	65	F:kinase activity; F:calmodulin-dependent protein kinase activity; P:phosphorylation; P:protein phosphorylation; F:calmodulin binding; P:G1/S transition of mitotic cell cycle; C:cytosol; P:regulation of transcription from RNA polymerase II promoter; C:neuronal cell body; C:plasma membrane; C:T-tubule; C:endocytic vesicle membrane; F:ion channel binding; C:intercalated disc; P:cytokine-mediated si…
GSONMT00000587001	phospholipase a-2-activating protein	151	20	2.94467e-94	86.0%	6	C:extracellular vesicular exosome; F:phospholipase A2 activator activity; P:inflammatory response; P:signal transduction; P:phospholipid metabolic process; F:protein binding
GSONMT00000588001	transmembrane protein 43-like	80	20	9.62249e-45	78.75%	3	C:integral component of membrane; F:molecular_function; P:biological_process
GSONMT00000589001	transmembrane protein 43	62	20	3.41243e-27	76.7%	2	C:integral component of membrane; C:Golgi apparatus
GSONMT00000592001	cmrf35-like molecule 3-like	212	20	3.47214e-104	56.35%	0	-
GSONMT00000594001	contactin-associated 5-like	735	20	0	81.25%	2	P:cell adhesion; C:integral component of membrane
GSONMT00000595001	bitter taste receptor	316	8	2.41232e-39	49.63%	8	P:response to stimulus; F:signal transducer activity; C:integral component of membrane; F:G-protein coupled receptor activity; C:membrane; P:signal transduction; P:sensory perception of taste; P:G-protein coupled receptor signaling pathway
GSONMT00000596001	---NA---	75	0			0	-
GSONMT00000597001	sh3 domain-binding protein 4-like	810	20	0	78.65%	16	F:GDP-dissociation inhibitor activity; P:cellular response to amino acid stimulus; C:clathrin-coated vesicle; C:membrane; P:positive regulation of autophagy; P:endocytosis; C:nucleus; C:cytoplasm; P:protein localization to lysosome; P:negative regulation of TOR signaling; P:regulation of catalytic activity; C:cytoplasmic vesicle; P:negative regulation of GTPase activity; P:negative regulation of …
GSONMT00000598001	transposase domain containing protein	152	20	3.79783e-16	61.0%	13	F:transposase activity; P:DNA integration; P:transposition, DNA-mediated; F:DNA binding; P:regulation of transcription, DNA-templated; P:transcription, DNA-templated; P:multicellular organismal development; C:nucleus; P:nucleic acid phosphodiester bond hydrolysis; P:DNA recombination; F:hydrolase activity; F:endonuclease activity; F:nuclease activity
GSONMT00000601001	homeobox protein gbx-2	342	20	2.52402e-154	82.85%	22	P:regulation of transcription, DNA-templated; P:hindbrain development; F:sequence-specific DNA binding; C:nucleus; F:sequence-specific DNA binding transcription factor activity; F:DNA binding; P:cell proliferation; P:rhombomere 2 development; P:midbrain-hindbrain boundary development; P:thalamus development; P:inner ear morphogenesis; P:cerebellum development; P:cerebellar granule cell precursor …
GSONMT00000602001	1-phosphatidylinositol 3-phosphate 5-kinase-like isoform x3	188	20	4.35156e-61	89.2%	11	F:kinase activity; P:phosphatidylinositol metabolic process; P:cellular protein metabolic process; F:ATP binding; P:phosphorylation; P:phosphatidylinositol phosphorylation; F:phosphatidylinositol phosphate kinase activity; F:metal ion binding; P:intracellular signal transduction; C:membrane; C:perinuclear region of cytoplasm
GSONMT00000603001	cell division cycle protein 27 homolog	100	20	9.31703e-59	96.15%	3	P:cell division; P:cell cycle; C:cellular_component
GSONMT00000606001	patatin-like phospholipase domain-containing protein 2-like	127	20	8.23593e-49	69.6%	4	P:lipid metabolic process; F:hydrolase activity; P:metabolic process; C:cellular_component
GSONMT00000608001	e3 ubiquitin-protein ligase ubr4-like	121	20	7.63774e-26	92.65%	13	F:zinc ion binding; F:ubiquitin-protein ligase activity; P:protein ubiquitination; F:ligase activity; P:protein ubiquitination involved in ubiquitin-dependent protein catabolic process; C:integral component of membrane; C:membrane; C:nucleus; C:cytoplasm; F:calmodulin binding; F:protein binding; F:metal ion binding; C:cytoskeleton
GSONMT00000611001	glutamyl-trna amidotransferase subunit mitochondrial-like	169	20	6.22563e-84	90.25%	10	P:translation; F:carbon-nitrogen ligase activity, with glutamine as amido-N-donor; F:ATP binding; C:mitochondrion; F:ligase activity; F:nucleotide binding; P:mitochondrial translation; C:glutamyl-tRNA(Gln) amidotransferase complex; P:glutaminyl-tRNAGln biosynthesis via transamidation; F:glutaminyl-tRNA synthase (glutamine-hydrolyzing) activity
GSONMT00000612001	mitochondrial cardiolipin hydrolase	150	20	5.0321e-44	66.85%	23	P:P granule organization; C:mitochondrial outer membrane; F:hydrolase activity; P:cell differentiation; F:cardiolipin hydrolase activity; F:metal ion binding; F:protein homodimerization activity; P:meiosis; P:DNA methylation involved in gamete generation; C:integral component of membrane; C:membrane; C:mitochondrion; F:endonuclease activity; F:nuclease activity; P:lipid metabolic process; P:sperm…
GSONMT00000613001	band 3 anion exchange	381	20	0	90.35%	18	P:anion transport; F:inorganic anion exchanger activity; C:integral component of membrane; F:anion transmembrane transporter activity; C:membrane; P:transport; F:transporter activity; P:ion transport; F:anion:anion antiporter activity; P:embryonic hemopoiesis; P:erythrocyte differentiation; F:protein binding; F:antibiotic transporter activity; F:bicarbonate transmembrane transporter activity; P:a…
GSONMT00000614001	nucleolar transcription factor 1 isoform x1	821	20	0	85.1%	0	-
GSONMT00000615001	ataxin-7-like protein 3-like	164	20	5.52827e-83	96.35%	8	P:regulation of transcription, DNA-templated; F:metal ion binding; P:transcription, DNA-templated; P:positive regulation of transcription, DNA-templated; P:chromatin modification; F:transcription coactivator activity; C:nucleus; C:SAGA complex
GSONMT00000616001	ataxin-7-like protein 3 isoform x2	193	20	2.37104e-55	86.15%	11	P:regulation of transcription, DNA-templated; F:metal ion binding; P:transcription, DNA-templated; P:positive regulation of transcription, DNA-templated; P:chromatin modification; F:transcription coactivator activity; C:nucleus; C:SAGA complex; F:ligand-dependent nuclear receptor transcription coactivator activity; P:histone deubiquitination; F:protein binding
GSONMT00000618001	transmembrane and ubiquitin-like domain-containing protein 2	310	20	2.7648e-127	68.1%	2	C:integral component of membrane; C:membrane
GSONMT00000620001	acid-sensing ion channel 2-like	229	20	2.31199e-89	83.6%	9	F:ligand-gated sodium channel activity; F:sodium channel activity; C:integral component of membrane; C:membrane; P:sodium ion transport; P:ion transport; P:sodium ion transmembrane transport; P:transport; C:plasma membrane
GSONMT00000621001	serine protease 56	114	20	1.01127e-47	79.6%	14	P:proteolysis; F:serine-type endopeptidase activity; F:catalytic activity; F:acetylcholine-activated cation-selective channel activity; F:ion channel activity; C:integral component of membrane; C:membrane; C:synapse; P:ion transport; C:cell junction; P:transport; F:extracellular ligand-gated ion channel activity; C:postsynaptic membrane; C:plasma membrane
GSONMT00000622001	serine protease 56	673	20	0	75.4%	14	F:acetylcholine-activated cation-selective channel activity; F:ion channel activity; C:integral component of membrane; C:membrane; C:synapse; P:ion transport; C:cell junction; P:transport; F:extracellular ligand-gated ion channel activity; C:postsynaptic membrane; C:plasma membrane; P:proteolysis; F:serine-type endopeptidase activity; F:catalytic activity
GSONMT00000623001	cop9 signalosome complex subunit 7b	317	20	2.3411e-89	69.8%	5	C:COP9 signalosome; C:cytoplasm; P:cullin deneddylation; F:molecular_function; C:nucleus
GSONMT00000624001	von willebrand factor a domain-containing protein 5b2	423	20	0	81.45%	0	-
GSONMT00000626001	arginine-glutamic acid dipeptide repeats isoform x5	150	20	4.43247e-72	94.2%	21	P:regulation of transcription, DNA-templated; F:sequence-specific DNA binding; F:chromatin binding; F:zinc ion binding; F:sequence-specific DNA binding transcription factor activity; F:DNA binding; P:inner ear development; P:pharyngeal system development; P:cartilage development; P:regulation of histone deacetylation; P:regulation of fibroblast growth factor receptor signaling pathway; C:histone …
GSONMT00000627001	protein argonaute-4	277	20	3.70598e-177	99.6%	16	P:mRNA catabolic process; F:miRNA binding; C:RISC complex; P:negative regulation of translation involved in gene silencing by miRNA; C:cytoplasmic mRNA processing body; C:micro-ribonucleoprotein complex; F:nucleic acid binding; F:molecular_function; F:RNA binding; C:cellular_component; F:translation initiation factor activity; P:biological_process; P:regulation of translation; C:ribonucleoprotein…
GSONMT00000629001	protein argonaute-4	255	20	1.44313e-137	95.4%	7	F:nucleic acid binding; F:miRNA binding; C:RISC complex; P:negative regulation of translation involved in gene silencing by miRNA; C:micro-ribonucleoprotein complex; P:mRNA catabolic process; C:cytoplasmic mRNA processing body
GSONMT00000630001	protein argonaute-4	310	20	1.73851e-131	92.4%	18	F:nucleic acid binding; F:miRNA binding; C:RISC complex; P:negative regulation of translation involved in gene silencing by miRNA; C:micro-ribonucleoprotein complex; P:mRNA catabolic process; F:RNA binding; C:cytoplasmic mRNA processing body; P:fibroblast growth factor receptor signaling pathway; P:epidermal growth factor receptor signaling pathway; P:Notch signaling pathway; P:phosphatidylinosit…
GSONMT00000631001	claspin-like isoform x1	919	20	7.05528e-129	57.7%	6	P:activation of protein kinase activity; F:anaphase-promoting complex binding; P:mitotic DNA replication checkpoint; P:peptidyl-serine phosphorylation; P:G2 DNA damage checkpoint; P:DNA damage checkpoint
GSONMT00000632001	claspin-like isoform x1	340	20	2.35188e-61	71.65%	14	C:chromosome; P:activation of protein kinase activity; F:DNA binding; C:nucleus; P:cellular response to DNA damage stimulus; F:DNA secondary structure binding; P:peptidyl-serine phosphorylation; P:G2 DNA damage checkpoint; P:DNA repair; P:mitotic DNA replication checkpoint; P:DNA damage checkpoint; P:DNA replication checkpoint; P:cell cycle; F:anaphase-promoting complex binding
GSONMT00000634001	serine threonine-protein kinase tao1-like isoform x3	93	20	4.166e-51	96.7%	26	F:ATP binding; F:protein serine/threonine kinase activity; P:positive regulation of stress-activated MAPK cascade; F:protein kinase activator activity; F:protein kinase binding; P:intracellular signal transduction; P:protein phosphorylation; P:positive regulation of JNK cascade; P:G2 DNA damage checkpoint; P:apoptotic process; P:execution phase of apoptosis; P:activation of MAPKK activity; F:kina…
GSONMT00000635001	coagulation factor x-like	394	20	0	70.6%	9	P:proteolysis; F:serine-type endopeptidase activity; F:calcium ion binding; F:hydrolase activity; F:catalytic activity; F:peptidase activity; P:blood coagulation; C:extracellular region; F:serine-type peptidase activity
GSONMT00000636001	protein iws1 homolog isoform x1	124	20	5.07347e-52	91.4%	14	P:transcription, DNA-templated; C:nucleus; F:DNA binding; P:mRNA processing; P:RNA splicing; P:transport; P:regulation of mRNA processing; F:molecular_function; P:regulation of transcription, DNA-templated; P:regulation of mRNA export from nucleus; P:regulation of histone H4 acetylation; P:mRNA transport; P:regulation of histone H3-K36 trimethylation; F:protein binding
GSONMT00000638001	transmembrane 9 superfamily member 2	74	20	6.27004e-40	78.2%	2	C:integral component of membrane; C:membrane
GSONMT00000643001	probable ubiquitin carboxyl-terminal hydrolase faf-x-like isoform x5	460	20	0	94.15%	6	P:proteolysis; F:hydrolase activity; F:cysteine-type peptidase activity; F:peptidase activity; F:ubiquitin thiolesterase activity; P:ubiquitin-dependent protein catabolic process
GSONMT00000645001	arf-gap with dual ph domain-containing protein 2-like	125	20	8.31741e-37	78.4%	4	F:metal ion binding; F:ARF GTPase activator activity; P:regulation of ARF GTPase activity; F:zinc ion binding
GSONMT00000647001	stathmin-4 isoform x2	212	20	2.58585e-91	88.7%	1	P:regulation of microtubule polymerization or depolymerization
GSONMT00000648001	cd209 antigen-like	271	20	3.16069e-45	59.6%	1	F:carbohydrate binding
GSONMT00000651001	type ii keratin e3	514	20	0	92.45%	4	C:keratin filament; C:intermediate filament; F:structural molecule activity; P:fin regeneration
GSONMT00000652001	type ii cytoskeletal 8-like	511	20	3.26082e-126	86.85%	5	C:keratin filament; C:intermediate filament; F:structural molecule activity; P:visual perception; P:response to stimulus
GSONMT00000653001	e3 ubiquitin-protein ligase rnf13	107	20	3.15408e-60	90.75%	13	F:metal ion binding; F:zinc ion binding; F:ligase activity; C:integral component of membrane; C:membrane; P:protein autoubiquitination; C:nucleus; C:endosome; C:cytoplasm; C:lysosomal membrane; C:lysosome; F:ubiquitin-protein ligase activity; C:late endosome membrane
GSONMT00000655001	metabotropic glutamate receptor 7	180	20	8.50004e-72	93.6%	58	C:integral component of membrane; F:G-protein coupled receptor activity; C:membrane; P:G-protein coupled receptor signaling pathway; P:neurological system process; F:calcium ion binding; C:postsynaptic membrane; C:asymmetric synapse; F:group III metabotropic glutamate receptor activity; F:adenylate cyclase inhibiting G-protein coupled glutamate receptor activity; F:signal transducer activity; C:n…
GSONMT00000657001	myb-binding protein 1a-like	154	20	2.02983e-48	67.2%	10	C:integral component of membrane; F:G-protein coupled receptor activity; P:G-protein coupled receptor signaling pathway; F:RNA binding; P:oxidation-reduction process; F:oxidoreductase activity, acting on paired donors, with incorporation or reduction of molecular oxygen, 2-oxoglutarate as one donor, and incorporation of one atom each of oxygen into both donors; F:methyltransferase activity; P:RNA…
GSONMT00000658001	growth arrest-specific protein 1-like	267	20	1.78735e-100	75.0%	1	C:cellular_component
GSONMT00000659001	tcb1 transposase	163	20	1.71361e-35	66.45%	11	C:integral component of membrane; F:transposase activity; P:transposition, DNA-mediated; P:nucleic acid phosphodiester bond hydrolysis; P:DNA recombination; F:hydrolase activity; F:DNA binding; C:nucleus; P:DNA integration; F:endonuclease activity; F:nuclease activity
GSONMT00000660001	twisted gastrulation protein homolog 1	163	20	7.67875e-113	91.8%	17	P:multicellular organismal development; P:blood vessel development; C:extracellular region; P:camera-type eye development; P:forebrain development; P:ossification; P:salivary gland morphogenesis; P:mesoderm formation; P:embryo development; P:cell differentiation; P:negative regulation of osteoblast differentiation; P:tissue development; P:negative regulation of BMP signaling pathway; P:hemopoiesi…
GSONMT00000661001	cugbp elav-like family member 5-like isoform x5	185	20	2.77976e-58	79.5%	4	F:nucleic acid binding; F:nucleotide binding; P:biological_process; C:cellular_component
GSONMT00000662001	c2 calcium-dependent domain-containing protein 4c-like	380	20	0	71.8%	0	-
GSONMT00000664001	gonadotrophin releasing hormone	37	15	1.94997e-17	94.0%	3	F:hormone activity; P:multicellular organismal development; C:extracellular region
GSONMT00000665001	gonadotropin-releasing hormone	76	20	2.12542e-18	97.65%	3	F:hormone activity; P:multicellular organismal development; C:extracellular region
GSONMT00000666001	receptor-type tyrosine-protein phosphatase epsilon-like	503	20	0	94.9%	8	F:phosphatase activity; P:dephosphorylation; F:hydrolase activity; P:protein dephosphorylation; P:peptidyl-tyrosine dephosphorylation; F:protein tyrosine phosphatase activity; F:phosphoprotein phosphatase activity; P:convergent extension involved in gastrulation
GSONMT00000667001	receptor-type tyrosine-protein phosphatase epsilon-like	55	10	3.27458e-07	74.6%	7	F:phosphatase activity; P:dephosphorylation; F:hydrolase activity; P:protein dephosphorylation; P:peptidyl-tyrosine dephosphorylation; F:protein tyrosine phosphatase activity; F:phosphoprotein phosphatase activity
GSONMT00000669001	e3 ubiquitin-protein ligase trim21-like	480	20	0	64.7%	3	F:metal ion binding; F:zinc ion binding; C:intracellular
GSONMT00000670001	poly -binding protein 4-like isoform x1	142	20	9.96944e-53	92.25%	3	F:RNA binding; P:biological_process; C:cellular_component
GSONMT00000671001	mdm2-binding protein	203	20	9.68095e-49	72.35%	2	P:traversing start control point of mitotic cell cycle; P:negative regulation of cell proliferation
GSONMT00000676001	ras-associating and dilute domain-containing	130	20	4.52434e-21	70.2%	8	P:signal transduction; C:perinuclear region of cytoplasm; P:angiogenesis; P:branching morphogenesis of an epithelial tube; P:negative regulation of autophagy; P:vasculogenesis; C:Golgi stack; P:regulation of Rho GTPase activity
GSONMT00000677001	canalicular multispecific organic anion transporter 2-like isoform x2	1524	20	0	83.5%	11	F:ATPase activity, coupled to transmembrane movement of substances; F:transporter activity; C:integral component of membrane; P:transport; P:ATP catabolic process; F:nucleotide binding; F:nucleoside-triphosphatase activity; F:ATP binding; F:ATPase activity; P:transmembrane transport; C:integral component of plasma membrane
GSONMT00000678001	kunitz and ntr domain-containing protein 2-like	523	20	0	69.6%	4	F:peptidase inhibitor activity; F:serine-type endopeptidase inhibitor activity; C:extracellular region; P:negative regulation of peptidase activity
GSONMT00000681001	protein tob1-like	330	20	0	87.7%	11	P:dorsal/ventral pattern formation; C:cytoplasm; P:BMP signaling pathway; P:Wnt signaling pathway; F:protein binding; P:canonical Wnt signaling pathway; C:nucleus; P:negative regulation of cell proliferation; P:negative regulation of translation; P:negative regulation of nuclear-transcribed mRNA poly(A) tail shortening; F:receptor tyrosine kinase binding
GSONMT00000682001	c-jun-amino-terminal kinase-interacting protein 4-like	344	20	7.45997e-68	91.7%	22	F:molecular_function; P:biological_process; C:cellular_component; P:activation of JUN kinase activity; P:negative regulation of protein homodimerization activity; P:protein homooligomerization; P:retrograde transport, endosome to Golgi; F:JUN kinase binding; P:striated muscle cell differentiation; C:cytoplasm; F:kinesin binding; P:positive regulation of cell migration; P:positive regulation of ne…
GSONMT00000684001	sn1-specific diacylglycerol lipase beta	675	20	0	83.0%	7	P:lipid metabolic process; F:hydrolase activity; F:triglyceride lipase activity; P:neurogenesis; P:neuroblast proliferation; P:neurotransmitter biosynthetic process; P:arachidonic acid metabolic process
GSONMT00000685001	zinc finger protein 99-like	1085	20	0	50.7%	2	F:nucleic acid binding; F:metal ion binding
GSONMT00000686001	zinc finger protein 850-like	833	20	5.79471e-54	41.85%	4	F:metal ion binding; F:nucleic acid binding; P:regulation of transcription, DNA-templated; C:intracellular
GSONMT00000687001	er lumen protein retaining receptor 2	213	20	5.64698e-140	98.1%	17	C:integral component of membrane; C:membrane; C:endoplasmic reticulum; F:ER retention sequence binding; P:protein retention in ER lumen; P:protein transport; P:transport; F:nucleic acid binding; F:metal ion binding; C:endoplasmic reticulum membrane; P:vesicle-mediated transport; F:molecular_function; P:biological_process; C:cis-Golgi network; C:Golgi apparatus; F:KDEL sequence binding; P:intracel…
GSONMT00000688001	histone h5a	199	20	6.1425e-46	95.5%	8	C:chromosome; C:nucleosome; P:nucleosome assembly; C:nucleus; F:DNA binding; P:chromosome condensation; C:nuclear chromatin; C:Golgi apparatus
GSONMT00000690001	na+ k+-atpase alpha-subunit partial	154	7	1.2333e-05	51.14%	19	C:integral component of membrane; C:membrane; P:cation transport; F:hydrolase activity; F:nucleotide binding; F:monovalent inorganic cation transmembrane transporter activity; F:ATP binding; P:ATP biosynthetic process; F:cation-transporting ATPase activity; F:metal ion binding; F:hydrolase activity, acting on acid anhydrides, catalyzing transmembrane movement of substances; P:monovalent inorganic…
GSONMT00000691001	ephrin type-a receptor 6-like	304	20	1.64524e-152	95.4%	19	F:ATP binding; P:ephrin receptor signaling pathway; P:transmembrane receptor protein tyrosine kinase signaling pathway; C:integral component of membrane; P:protein phosphorylation; F:ephrin receptor activity; F:transferase activity; P:phosphorylation; C:membrane; P:peptidyl-tyrosine phosphorylation; F:protein kinase activity; F:nucleotide binding; F:kinase activity; F:protein tyrosine kinase acti…
GSONMT00000694001	down syndrome cell adhesion molecule-like protein 1-like	165	20	1.11039e-77	95.6%	13	C:cell surface; P:calcium-independent cell-cell adhesion; C:integral component of membrane; C:membrane; F:protein homodimerization activity; P:embryonic skeletal system morphogenesis; P:dendrite self-avoidance; P:negative regulation of cell adhesion; P:nervous system development; P:brain development; C:plasma membrane; P:homophilic cell adhesion; P:cell adhesion
GSONMT00000695001	down syndrome cell adhesion molecule-like protein 1	108	20	3.3561e-50	92.6%	0	-
GSONMT00000696001	inactive phospholipase c-like protein 2-like	846	20	0	89.15%	11	P:intracellular signal transduction; F:phosphatidylinositol phospholipase C activity; P:lipid metabolic process; P:cortical protein anchoring; P:signal transduction; F:phosphoric diester hydrolase activity; F:signal transducer activity; F:phospholipid binding; C:cell cortex; F:calcium ion binding; C:cytoplasm
GSONMT00000697001	gonadotropin-releasing hormone ii receptor-like	425	20	0	85.5%	6	F:gonadotropin-releasing hormone receptor activity; F:protein-hormone receptor activity; C:integral component of membrane; F:G-protein coupled receptor activity; P:cellular response to gonadotropin-releasing hormone; P:G-protein coupled receptor signaling pathway
GSONMT00000699001	aminopeptidase n	114	20	8.55456e-44	84.65%	18	P:proteolysis; F:metallopeptidase activity; F:hydrolase activity; F:aminopeptidase activity; F:zinc ion binding; C:integral component of membrane; P:angiogenesis; C:external side of plasma membrane; C:endoplasmic reticulum-Golgi intermediate compartment; P:cell differentiation; F:virus receptor activity; P:cellular protein metabolic process; P:modulation by virus of host morphology or physiology;…
GSONMT00000700001	f-box only protein 7-like isoform x1	163	9	5.94595e-10	59.33%	3	F:molecular_function; P:musculoskeletal movement; C:cellular_component
GSONMT00000701001	5 -amp-activated protein kinase subunit gamma-2- partial	100	20	1.38874e-33	95.0%	30	F:kinase activity; P:phosphorylation; F:adenyl nucleotide binding; F:protein kinase activator activity; F:protein kinase binding; P:intracellular signal transduction; P:glycogen metabolic process; P:negative regulation of protein kinase activity; P:protein phosphorylation; P:regulation of catalytic activity; F:cAMP-dependent protein kinase inhibitor activity; P:positive regulation of peptidyl-thr…
GSONMT00000702001	a disintegrin and metalloproteinase with thrombospondin motifs 2-like	181	20	6.19087e-57	67.6%	16	F:metalloendopeptidase activity; F:hydrolase activity; F:zinc ion binding; C:proteinaceous extracellular matrix; F:metallopeptidase activity; C:extracellular matrix; C:extracellular region; F:peptidase activity; P:proteolysis; F:metal ion binding; P:integrin-mediated signaling pathway; P:lung development; P:spermatogenesis; P:skin development; P:protein processing; P:collagen fibril organization
GSONMT00000703001	endophilin-a1-like isoform x4	120	20	1.47709e-16	79.6%	1	C:cytoplasm
GSONMT00000705001	unconventional myosin-ie-like isoform x1	89	20	1.76937e-53	98.25%	7	F:ATP binding; F:nucleotide binding; C:myosin complex; F:motor activity; F:nucleoside-triphosphatase activity; P:glomerulus development; P:glomerular filtration
GSONMT00000708001	myotubularin-related protein 10	763	20	0	82.8%	3	F:phosphatase activity; P:dephosphorylation; C:cellular_component
GSONMT00000709001	ataxin-1-like	691	20	0	56.4%	8	C:cytoplasm; F:RNA binding; P:regulation of transcription, DNA-templated; C:dendrite; P:transcription, DNA-templated; F:protein binding; C:nucleus; F:DNA binding
GSONMT00000713001	transcription factor iis tfiis	415	20	6.4921e-12	62.7%	15	F:chitin binding; P:chitin metabolic process; C:extracellular region; F:nucleic acid binding; P:transcription, DNA-templated; F:zinc ion binding; F:RNA binding; C:viral nucleocapsid; P:RNA-dependent DNA replication; F:RNA-directed DNA polymerase activity; C:integral component of membrane; C:membrane; F:extracellular ligand-gated ion channel activity; P:ion transport; P:transport
GSONMT00000714001	unconventional myosin-x-like	227	20	6.19429e-121	90.45%	15	F:ATP binding; C:cytoskeleton; F:nucleotide binding; C:myosin complex; F:motor activity; P:regulation of cell shape; P:regulation of filopodium assembly; P:signal transduction; C:neuron projection; P:positive regulation of cell-cell adhesion; C:cytoplasm; C:neuronal cell body; C:nucleolus; C:filopodium; C:plasma membrane
GSONMT00000718001	runt-related transcription factor 1-like	65	20	1.91276e-26	78.5%	14	P:embryonic hemopoiesis; F:sequence-specific DNA binding; F:sequence-specific DNA binding transcription factor activity; F:DNA binding; C:nucleus; F:ATP binding; P:regulation of transcription, DNA-templated; P:positive regulation of gene expression; P:myeloid cell differentiation; P:transcription, DNA-templated; P:hemopoiesis; P:definitive hemopoiesis; P:nervous system development; P:blood vessel…
GSONMT00000722001	immunoglobulin superfamily member 11-like isoform x3	429	20	0	80.3%	2	P:melanocyte migration; P:late stripe melanocyte differentiation
GSONMT00000724001	transforming protein	108	20	1.62641e-66	94.25%	81	F:GTP binding; P:small GTPase mediated signal transduction; F:nucleotide binding; C:membrane; C:intracellular; F:protein domain specific binding; P:apical junction assembly; C:apical junction complex; F:protein binding; P:positive regulation of translation; P:negative regulation of intracellular steroid hormone receptor signaling pathway; P:skeletal muscle tissue development; P:positive regulatio…
GSONMT00000728001	selenoprotein u	91	5	3.78573e-11	92.2%	0	-
GSONMT00000730001	calcium calmodulin-dependent protein kinase ii inhibitor 2	79	20	2.48112e-37	89.15%	11	F:kinase activity; P:phosphorylation; F:protein kinase inhibitor activity; P:negative regulation of protein kinase activity; P:negative regulation of protein phosphorylation; F:protein kinase binding; F:transferase activity; C:cellular_component; C:cytoplasm; C:cytosol; C:nucleus
GSONMT00000732001	synergin gamma-like isoform x1	243	20	2.24505e-59	93.85%	1	F:calcium ion binding
GSONMT00000733001	caveolin-3	153	20	1.30388e-103	91.35%	66	C:membrane; C:caveola; C:Golgi apparatus; C:Golgi membrane; C:plasma membrane; P:myoblast fusion; C:sarcolemma; P:muscle cell fate commitment; P:notochord cell development; P:sarcomere organization; F:molecular_function; P:regulation of signal transduction by receptor internalization; P:regulation of membrane potential; C:T-tubule; P:triglyceride metabolic process; F:calcium channel regulator act…
GSONMT00000734001	frizzled-7-a-like	507	20	0	82.0%	29	P:convergent extension involved in gastrulation; P:cell migration involved in gastrulation; F:transmembrane signaling receptor activity; C:integral component of membrane; C:membrane; F:G-protein coupled receptor activity; P:multicellular organismal development; P:cell surface receptor signaling pathway; P:signal transduction; P:epiboly; F:signal transducer activity; P:G-protein coupled receptor s…
GSONMT00000736001	small ubiquitin-related modifier 1	161	20	1.13418e-63	93.15%	3	C:cytoplasm; C:nucleus; P:embryo development
GSONMT00000737001	phosphatidylinositide phosphatase sac1-b-like	240	20	2.0844e-58	86.35%	9	F:phosphoric ester hydrolase activity; C:endoplasmic reticulum membrane; P:dephosphorylation; F:phosphatase activity; C:integral component of membrane; F:hydrolase activity; C:endoplasmic reticulum; C:membrane; P:biological_process
GSONMT00000738001	calsyntenin-2-like	291	20	0	91.75%	4	F:calcium ion binding; P:homophilic cell adhesion; C:integral component of membrane; C:membrane
GSONMT00000740001	peripheral plasma membrane protein cask isoform x1	422	20	1.02926e-26	99.9%	46	F:ATP binding; F:protein kinase activity; C:cytosol; F:neurexin family protein binding; P:calcium ion import; P:negative regulation of wound healing; C:synaptic membrane; C:plasma membrane; F:protein complex binding; P:phosphorylation; C:membrane; P:positive regulation of transcription from RNA polymerase II promoter; P:negative regulation of cellular response to growth factor stimulus; F:protein…
GSONMT00000741001	loc100006972 protein	168	20	9.47682e-58	73.35%	5	C:extracellular space; P:liver development; F:endopeptidase inhibitor activity; C:extracellular region; P:negative regulation of endopeptidase activity
GSONMT00000746001	fibroblast growth factor 2	156	20	8.69767e-109	86.55%	87	F:fibroblast growth factor receptor binding; F:growth factor activity; F:receptor binding; P:fibroblast growth factor receptor signaling pathway; C:extracellular region; F:cytokine activity; C:extracellular space; F:protein binding; P:embryonic morphogenesis; P:glial cell differentiation; P:insulin receptor signaling pathway; P:negative regulation of cell proliferation; P:positive regulation of c…
GSONMT00000747001	bardet-biedl syndrome 12 protein	637	20	0	56.05%	5	P:cellular protein metabolic process; F:ATP binding; P:convergent extension involved in gastrulation; F:nucleotide binding; P:chaperone-mediated protein complex assembly
GSONMT00000748001	centrin-1	174	20	1.00096e-116	96.55%	4	F:nucleic acid binding; F:ATP binding; F:calcium ion binding; F:ATP-dependent helicase activity
GSONMT00000749001	interleukin-21 precursor	166	8	2.7642e-118	69.5%	5	F:cytokine receptor binding; C:extracellular space; F:cytokine activity; P:immune response; C:extracellular region
GSONMT00000751001	myosin light chain 3	154	20	5.61051e-87	87.85%	1	F:calcium ion binding
GSONMT00000752001	transmembrane protein 131	419	20	3.862e-96	67.75%	0	-
GSONMT00000753001	dedicator of cytokinesis protein 1	53	20	4.50622e-27	100.0%	3	P:small GTPase mediated signal transduction; F:guanyl-nucleotide exchange factor activity; P:cell migration
GSONMT00000756001	glycoprotein-n-acetylgalactosamine 3-beta-galactosyltransferase 1	261	20	1.36166e-135	79.0%	9	P:O-glycan processing; P:angiogenesis; F:glycoprotein-N-acetylgalactosamine 3-beta-galactosyltransferase activity; P:kidney development; C:integral component of membrane; C:membrane; F:transferase activity, transferring glycosyl groups; F:metal ion binding; F:transferase activity
GSONMT00000757001	collagen alpha-1 chain-like	618	20	9.08304e-172	62.9%	1	F:serine-type endopeptidase inhibitor activity
GSONMT00000765001	ubiquitin carboxyl-terminal hydrolase 12-like	382	20	0	89.8%	6	P:proteolysis; F:hydrolase activity; F:cysteine-type peptidase activity; F:peptidase activity; F:ubiquitin thiolesterase activity; P:ubiquitin-dependent protein catabolic process
GSONMT00000768001	lectin precursor	187	20	7.63645e-114	63.2%	1	F:carbohydrate binding
GSONMT00000770001	probable g-protein coupled receptor 125-like	1354	20	0	77.55%	11	F:transmembrane signaling receptor activity; C:integral component of membrane; C:membrane; F:G-protein coupled receptor activity; P:neuropeptide signaling pathway; P:cell surface receptor signaling pathway; P:signal transduction; F:signal transducer activity; P:G-protein coupled receptor signaling pathway; C:plasma membrane; C:external side of plasma membrane
GSONMT00000771001	cytosolic beta-glucosidase-like	473	20	0	80.05%	5	F:hydrolase activity, hydrolyzing O-glycosyl compounds; F:hydrolase activity; P:metabolic process; P:carbohydrate metabolic process; F:hydrolase activity, acting on glycosyl bonds
GSONMT00000773001	peroxisome proliferator-activated receptor gamma coactivator 1-alpha-like isoform x1	1055	20	1.78271e-103	88.55%	3	F:nucleic acid binding; F:nucleotide binding; P:muscle organ development
GSONMT00000779001	tc1-like transporase	84	17	1.09443e-16	65.12%	11	P:regulation of transcription, DNA-templated; P:DNA-templated transcription, initiation; F:sigma factor activity; F:sequence-specific DNA binding transcription factor activity; F:DNA binding; P:transcription, DNA-templated; P:multicellular organismal development; C:nucleus; F:transposase activity; P:DNA integration; P:transposition, DNA-mediated
GSONMT00000780001	pre-mrna-splicing factor atp-dependent rna helicase dhx15-like	182	20	2.27685e-126	97.3%	15	F:helicase activity; C:nucleus; F:hydrolase activity; C:U12-type spliceosomal complex; F:nucleic acid binding; F:nucleotide binding; F:nucleoside-triphosphatase activity; F:ATP binding; F:ATP-dependent helicase activity; P:mRNA processing; P:RNA splicing; F:double-stranded RNA binding; F:RNA helicase activity; C:nucleolus; F:protein binding
GSONMT00000781001	pre-mrna-splicing factor atp-dependent rna helicase dhx15-like	551	20	0	91.55%	15	F:helicase activity; F:nucleic acid binding; F:ATP binding; F:nucleotide binding; F:hydrolase activity; F:ATP-dependent helicase activity; F:nucleoside-triphosphatase activity; P:mRNA processing; P:RNA splicing; C:nucleus; F:double-stranded RNA binding; C:U12-type spliceosomal complex; F:RNA helicase activity; C:nucleolus; F:protein binding
GSONMT00000784001	coiled-coil domain-containing protein 149-b-like isoform x2	294	20	8.38551e-177	91.3%	3	F:molecular_function; P:biological_process; C:cellular_component
GSONMT00000785001	zinc finger protein 135-like	403	20	5.58338e-111	70.6%	5	F:molecular_function; P:biological_process; C:cellular_component; F:metal ion binding; F:nucleic acid binding
GSONMT00000786001	zinc finger protein 729-like	279	20	9.40055e-91	72.2%	2	F:metal ion binding; F:nucleic acid binding
GSONMT00000791001	leucine-rich repeat-containing protein c10orf11 homolog	193	20	2.2223e-110	75.95%	0	-
GSONMT00000792001	fras1-related extracellular matrix protein 1	2239	20	0	74.1%	11	P:fin morphogenesis; P:fin development; F:calcium ion binding; P:homophilic cell adhesion; F:carbohydrate binding; C:integral component of membrane; P:cell communication; C:membrane; P:cell-matrix adhesion; C:basement membrane; P:craniofacial suture morphogenesis
GSONMT00000795001	histone	137	20	6.74316e-92	99.8%	34	P:regulation of cell shape; P:brain development; P:male meiosis; F:DNA binding; C:nucleus; F:protein heterodimerization activity; C:chromosome; F:molecular_function; P:muscle cell differentiation; C:integral component of membrane; C:membrane; P:cell adhesion; F:oxidoreductase activity, acting on the CH-CH group of donors; C:Barr body; C:nucleosome; C:cytoplasm; P:nucleosome assembly; P:chromatin …
GSONMT00000797001	homeobox protein otx5-like	293	20	2.49296e-98	80.75%	19	P:regulation of transcription, DNA-templated; F:sequence-specific DNA binding; P:multicellular organismal development; C:nucleus; F:sequence-specific DNA binding transcription factor activity; F:DNA binding; P:eye photoreceptor cell development; P:negative regulation of retinal cell programmed cell death; P:neuron differentiation; P:eye development; P:visual perception; P:positive regulation of r…
GSONMT00000798001	transposable element tcb1 transposase	206	20	5.53942e-108	73.2%	7	F:transposase activity; P:DNA integration; P:transposition, DNA-mediated; F:DNA binding; F:ATP binding; C:myosin complex; F:motor activity
GSONMT00000799001	gamma-aminobutyric acid type b receptor subunit 2-like	84	20	2.31423e-46	91.65%	18	C:integral component of membrane; F:G-protein coupled receptor activity; F:signal transducer activity; C:membrane; F:G-protein coupled GABA receptor activity; P:signal transduction; P:G-protein coupled receptor signaling pathway; C:plasma membrane; C:neuron projection; C:cytoplasm; C:cell junction; P:gamma-aminobutyric acid signaling pathway; P:negative regulation of adenylate cyclase activity; P…
GSONMT00000803001	dihydrolipoyllysine-residue acetyltransferase component of pyruvate dehydrogenase mitochondrial-like	263	20	5.64273e-155	95.5%	11	F:transferase activity; P:detection of light stimulus; C:pyruvate dehydrogenase complex; F:dihydrolipoyllysine-residue acetyltransferase activity; F:pyruvate dehydrogenase activity; P:detection of light stimulus involved in visual perception; F:transferase activity, transferring acyl groups; P:metabolic process; P:pyruvate metabolic process; P:acetyl-CoA biosynthetic process from pyruvate; C:mito…
GSONMT00000805001	tensin-like	467	20	0	74.85%	6	C:cytoplasm; C:cytoskeleton; F:actin binding; C:cell surface; C:adherens junction; F:protein binding
GSONMT00000806001	tbc1 domain family member 10b-like	832	20	0	77.7%	4	P:regulation of Rab GTPase activity; P:positive regulation of Rab GTPase activity; F:Rab GTPase activator activity; C:cytoplasm
GSONMT00000813001	ww domain-binding protein 1-like	263	20	5.92273e-85	67.4%	5	F:molecular_function; P:biological_process; C:cellular_component; F:WW domain binding; F:protein binding
GSONMT00000814001	claudin-23-like	267	20	1.7061e-99	69.6%	6	C:cell junction; C:integral component of membrane; F:structural molecule activity; C:membrane; C:tight junction; C:plasma membrane
GSONMT00000816001	low-density lipoprotein receptor-related protein 2-like	1383	20	0	63.25%	10	F:calcium ion binding; C:integral component of membrane; C:membrane; P:metabolic process; F:catalytic activity; P:vesicle fusion with Golgi apparatus; C:cytoplasm; P:intracellular protein transport; C:Golgi membrane; F:protein transporter activity
GSONMT00000818001	low-density lipoprotein receptor-related protein 2-like	132	20	4.6223e-40	62.25%	3	F:calcium ion binding; C:integral component of membrane; C:membrane
GSONMT00000821001	c-c motif chemokine 20-like	105	20	1.86443e-25	66.75%	5	F:chemokine activity; P:immune response; C:extracellular region; C:extracellular space; F:cytokine activity
GSONMT00000822001	poly	178	20	4.46785e-113	79.3%	6	F:NAD+ ADP-ribosyltransferase activity; F:molecular_function; F:transferase activity; P:biological_process; F:transferase activity, transferring glycosyl groups; C:cellular_component
GSONMT00000823001	otu domain-containing protein 4-like	174	20	3.75451e-25	66.4%	0	-
GSONMT00000824001	cytoskeleton-associated protein 2-like	409	20	2.70539e-45	68.85%	9	C:extracellular space; F:interleukin-1 receptor binding; F:cytokine activity; P:positive regulation of cell division; P:immune response; C:extracellular region; P:inflammatory response; P:fever generation; C:centrosome
GSONMT00000825001	circumsporozoite protein	300	20	3.9317e-14	53.3%	21	F:nucleotidyltransferase activity; P:transcription from RNA polymerase II promoter; F:transferase activity; P:transcription, DNA-templated; C:DNA-directed RNA polymerase II, core complex; F:DNA-directed RNA polymerase activity; F:DNA binding; C:cell surface; C:integral component of membrane; C:membrane; C:plasma membrane; C:plasmodesma; P:hydrogen peroxide biosynthetic process; C:vacuole; P:gene …
GSONMT00000827001	synaptic vesicle glycoprotein 2c-like	158	20	5.03833e-92	95.95%	6	F:transmembrane transporter activity; C:integral component of membrane; C:membrane; P:transmembrane transport; P:transport; F:transporter activity
GSONMT00000830001	cub and lccl domain-containing protein 2-like	201	20	1.27983e-80	80.9%	7	P:cell adhesion; P:platelet aggregation; F:molecular_function; P:wound healing; P:negative regulation of cell growth; C:cell surface; C:integral component of plasma membrane
GSONMT00000834001	transposable element tcb2 transposase	143	20	5.81134e-26	68.55%	7	F:transposase activity; P:DNA integration; P:transposition, DNA-mediated; F:DNA binding; F:nucleic acid binding; P:DNA recombination; F:recombinase activity
GSONMT00000836001	e3 ubiquitin-protein ligase rnf14	431	20	0	76.15%	10	F:metal ion binding; F:ligase activity; F:zinc ion binding; P:regulation of androgen receptor signaling pathway; C:nucleus; C:cytoplasm; P:response to estradiol; F:small conjugating protein ligase activity; F:androgen receptor binding; P:regulation of transcription, DNA-templated
GSONMT00000837001	wd repeat and fyve domain-containing protein 3	233	20	4.80528e-99	96.4%	8	F:metal ion binding; F:beta-N-acetylglucosaminylglycopeptide beta-1,4-galactosyltransferase activity; C:autophagic vacuole; C:cytoplasm; C:extrinsic component of membrane; F:1-phosphatidylinositol binding; C:nuclear envelope; F:protein binding
GSONMT00000838001	very-long-chain enoyl- reductase-like	118	20	7.45841e-63	96.1%	12	P:lipid metabolic process; C:cytoplasm; C:integral component of membrane; C:membrane; F:oxidoreductase activity, acting on the CH-CH group of donors; P:very long-chain fatty acid biosynthetic process; P:oxidation-reduction process; F:oxidoreductase activity; P:fatty acid elongation; C:integral component of endoplasmic reticulum membrane; C:endoplasmic reticulum; P:steroid biosynthetic process
GSONMT00000839001	very-long-chain enoyl- reductase-like	82	20	2.80039e-31	86.05%	5	P:lipid metabolic process; C:cytoplasm; C:integral component of membrane; C:membrane; F:oxidoreductase activity, acting on the CH-CH group of donors
GSONMT00000843001	dynein heavy chain axonemal	182	20	2.8571e-67	93.15%	11	P:microtubule-based movement; P:ATP catabolic process; F:nucleotide binding; F:nucleoside-triphosphatase activity; F:ATP binding; F:microtubule motor activity; F:ATPase activity; C:axonemal dynein complex; P:ciliary or bacterial-type flagellar motility; F:hydrolase activity; C:dynein complex
GSONMT00000845001	dynein heavy chain axonemal	538	20	0	91.65%	16	P:microtubule-based movement; P:ATP catabolic process; F:nucleotide binding; F:nucleoside-triphosphatase activity; F:ATP binding; F:microtubule motor activity; F:ATPase activity; C:dynein complex; C:axonemal dynein complex; P:ciliary or bacterial-type flagellar motility; C:cilium; C:cell projection; C:microtubule; C:cytoplasm; F:motor activity; C:cytoskeleton
GSONMT00000846001	dynein heavy chain axonemal	665	20	0	88.95%	16	P:microtubule-based movement; P:ATP catabolic process; F:nucleotide binding; F:nucleoside-triphosphatase activity; F:ATP binding; F:microtubule motor activity; F:ATPase activity; C:dynein complex; C:axonemal dynein complex; P:ciliary or bacterial-type flagellar motility; C:cilium; C:cell projection; C:microtubule; C:cytoplasm; F:motor activity; C:cytoskeleton
GSONMT00000848001	delta-6 fatty acyl desaturase	107	20	1.86983e-37	82.3%	6	P:lipid metabolic process; P:oxidation-reduction process; F:oxidoreductase activity, acting on paired donors, with oxidation of a pair of donors resulting in the reduction of molecular oxygen to two molecules of water; F:heme binding; F:iron ion binding; P:fatty acid biosynthetic process
GSONMT00000850001	rna-directed dna polymerase from mobile element partial	165	20	2.2306e-14	56.0%	3	F:RNA binding; P:RNA-dependent DNA replication; F:RNA-directed DNA polymerase activity
GSONMT00000851001	chromodomain-helicase-dna-binding protein 4 isoform x1	599	20	2.24959e-131	73.0%	20	F:helicase activity; F:DNA binding; C:nucleus; F:RNA polymerase II repressing transcription factor binding; F:nucleic acid binding; C:cytoplasm; F:zinc ion binding; F:ATP binding; F:ATP-dependent helicase activity; C:centrosome; P:regulation of transcription, DNA-templated; F:metal ion binding; F:hydrolase activity, acting on acid anhydrides, in phosphorus-containing anhydrides; C:NuRD complex; F…
GSONMT00000852001	protein wnt-4-like	359	20	0	88.55%	61	F:receptor binding; P:multicellular organismal development; P:Wnt signaling pathway; C:proteinaceous extracellular matrix; C:extracellular region; F:frizzled binding; P:canonical Wnt signaling pathway; P:neuron differentiation; P:cell fate commitment; C:extracellular space; P:kidney morphogenesis; P:metanephric nephron morphogenesis; P:negative regulation of testicular blood vessel morphogenesis;…
GSONMT00000854001	cell division control protein 42 homolog	192	20	5.67754e-137	97.5%	7	F:GTP binding; P:small GTPase mediated signal transduction; F:nucleotide binding; P:cell division; C:membrane; C:intracellular; P:cell cycle
GSONMT00000855001	myeloid leukemia factor 2	249	20	1.55753e-136	83.5%	6	F:molecular_function; C:cellular_component; P:defense response; C:cytoplasm; F:protein binding; C:nucleus
GSONMT00000857001	sterile alpha motif domain-containing protein 3-like	302	20	1.68625e-66	56.15%	0	-
GSONMT00000858001	zinc finger and scan domain-containing protein 2-like	488	20	0	51.0%	2	F:metal ion binding; F:nucleic acid binding
GSONMT00000859001	zinc finger and scan domain-containing protein 2-like	221	20	1.52998e-13	63.2%	2	F:metal ion binding; F:nucleic acid binding
GSONMT00000861001	dna-binding death effector domain-containing protein 2-like isoform x1	278	20	5.22274e-154	64.4%	2	P:regulation of apoptotic process; F:DNA binding
GSONMT00000863001	neuromedin-u receptor 1-like	324	20	3.82246e-127	80.1%	16	F:neuromedin U receptor activity; F:signal transducer activity; F:G-protein coupled receptor activity; C:integral component of membrane; C:membrane; P:signal transduction; P:G-protein coupled receptor signaling pathway; P:activation of phospholipase C activity; P:calcium ion transport; P:phospholipase C-activating G-protein coupled receptor signaling pathway; P:neuropeptide signaling pathway; P:i…
GSONMT00000864001	ankyrin repeat domain-containing protein sowahc-like	500	20	7.39992e-133	59.35%	3	F:molecular_function; P:biological_process; C:cellular_component
GSONMT00000865001	septin-10-like isoform x1	446	20	0	89.45%	4	F:GTP binding; P:cell cycle; F:nucleotide binding; C:septin complex
GSONMT00000866001	centrosomal protein of 70 kda-like	130	20	3.08901e-44	73.35%	0	-
GSONMT00000867001	centrosomal protein of 70 kda	434	20	5.34344e-93	57.65%	2	P:cilium morphogenesis; P:epithelial cilium movement involved in determination of left/right asymmetry
GSONMT00000869001	double-stranded rna-specific editase 1-like isoform x1	708	20	0	87.1%	3	F:RNA binding; F:adenosine deaminase activity; P:RNA processing
GSONMT00000871001	protein fam207a-like	252	20	5.45496e-150	69.4%	0	-
GSONMT00000872001	1-phosphatidylinositol -bisphosphate phosphodiesterase delta-4	575	20	0	69.15%	18	P:intracellular signal transduction; F:phosphatidylinositol phospholipase C activity; P:lipid metabolic process; P:phosphatidylinositol metabolic process; F:phosphoric diester hydrolase activity; P:signal transduction; F:phospholipase C activity; C:intracellular; F:signal transducer activity; F:calcium ion binding; P:acrosome reaction; F:hydrolase activity; C:nucleus; F:metal ion binding; C:membr…
GSONMT00000873001	cell differentiation protein rcd1 homolog	298	20	0	98.1%	19	P:negative regulation of intracellular estrogen receptor signaling pathway; P:regulation of translation; C:nucleus; P:gene silencing by RNA; P:positive regulation of ligand-dependent nuclear receptor transcription coactivator activity; C:cytoplasmic mRNA processing body; C:cytoplasm; P:regulation of transcription, DNA-templated; C:CCR4-NOT complex; P:transcription, DNA-templated; F:protein bindin…
GSONMT00000874001	formimidoyltransferase-cyclodeaminase	541	20	0	87.35%	6	F:transferase activity; P:metabolic process; P:cellular metabolic process; F:catalytic activity; F:folic acid binding; C:Golgi apparatus
GSONMT00000878001	signal transducer and activator of transcription 1	771	20	0	91.3%	9	F:sequence-specific DNA binding transcription factor activity; F:DNA binding; C:nucleus; C:cytoplasm; P:signal transduction; P:regulation of transcription, DNA-templated; F:signal transducer activity; P:transcription, DNA-templated; F:calcium ion binding
GSONMT00000879001	myostatin 2a	283	20	0	83.05%	3	F:growth factor activity; P:growth; C:extracellular region
GSONMT00000883001	glutaminase kidney mitochondrial-like isoform x1	491	20	0	94.95%	3	F:glutaminase activity; P:glutamine metabolic process; F:hydrolase activity
GSONMT00000885001	ngfi-a-binding protein 1-like	490	20	0	76.8%	2	P:negative regulation of transcription, DNA-templated; C:nucleus
GSONMT00000886001	major facilitator superfamily domain-containing protein 6	824	20	0	70.95%	2	C:integral component of membrane; P:transmembrane transport
GSONMT00000888001	aryl hydrocarbon receptor 1	706	20	0	66.05%	16	P:regulation of transcription, DNA-templated; P:transcription, DNA-templated; F:signal transducer activity; P:signal transduction; F:protein dimerization activity; C:nucleus; F:DNA binding; P:transcription from RNA polymerase II promoter; P:intracellular receptor signaling pathway; P:regulation of transcription from RNA polymerase II promoter; F:aryl hydrocarbon receptor activity; F:sequence-spec…
GSONMT00000889001	polyadenylate-binding protein 1-like	518	20	0	73.1%	36	F:RNA binding; F:nucleic acid binding; F:nucleotide binding; P:heart development; C:nucleus; F:poly(A) RNA binding; P:positive regulation of nuclear-transcribed mRNA poly(A) tail shortening; C:ribonucleoprotein complex; P:nuclear-transcribed mRNA catabolic process, nonsense-mediated decay; F:poly(U) RNA binding; P:gene silencing by RNA; P:negative regulation of nuclear-transcribed mRNA catabolic …
GSONMT00000890001	aryl hydrocarbon receptor-like	153	20	3.90954e-31	87.7%	21	P:regulation of transcription, DNA-templated; P:transcription, DNA-templated; F:signal transducer activity; P:signal transduction; F:protein dimerization activity; C:nucleus; F:DNA binding; P:response to xenobiotic stimulus; P:regulation of transcription from RNA polymerase II promoter; F:ligand-activated sequence-specific DNA binding RNA polymerase II transcription factor activity; P:intracellul…
GSONMT00000892001	b-cell lymphoma leukemia 11b-like	617	20	0	79.15%	2	F:metal ion binding; F:nucleic acid binding
GSONMT00000895001	voltage-dependent calcium channel subunit alpha-2 delta-2-like	108	20	4.79711e-52	80.95%	0	-
GSONMT00000896001	transposable element tcb1 transposase	155	20	1.1244e-102	74.85%	7	F:transposase activity; P:DNA integration; P:transposition, DNA-mediated; F:DNA binding; F:ATP binding; C:myosin complex; F:motor activity
GSONMT00000897001	estradiol 17-beta-dehydrogenase 12-b	154	20	2.22405e-55	90.75%	11	P:oxidation-reduction process; F:oxidoreductase activity; P:metabolic process; F:estradiol 17-beta-dehydrogenase activity; C:integral component of membrane; C:membrane; P:lipid metabolic process; P:estrogen biosynthetic process; C:endoplasmic reticulum membrane; C:endoplasmic reticulum; P:steroid biosynthetic process
GSONMT00000901001	zinc finger c4h2 domain-containing	150	20	8.22875e-79	96.45%	13	P:neuron development; F:metal ion binding; P:nervous system development; P:neuromuscular junction development; C:cytoplasm; C:postsynaptic membrane; C:cell junction; P:spinal cord motor neuron differentiation; C:nucleus; C:membrane; C:synapse; P:multicellular organismal development; C:plasma membrane
GSONMT00000903001	protein quaking isoform x3	73	20	1.08726e-36	88.1%	18	F:RNA binding; P:regulation of translation; P:mRNA processing; P:RNA splicing; C:nucleus; P:transport; C:cytoplasm; P:multicellular organismal development; P:cell differentiation; P:mRNA transport; F:SH3 domain binding; P:long-chain fatty acid biosynthetic process; P:spermatid development; P:positive regulation of gene expression; F:protein binding; P:muscle cell differentiation; P:myelination; P…
GSONMT00000905001	chromodomain-helicase-dna-binding protein 6-like	95	20	1.00275e-55	94.95%	8	F:helicase activity; F:nucleic acid binding; F:ATP binding; F:ATP-dependent helicase activity; C:nucleus; F:DNA binding; F:chromatin binding; F:hydrolase activity, acting on acid anhydrides
GSONMT00000907001	ceramide synthase 2-like	212	20	6.80168e-88	81.55%	7	P:regulation of transcription, DNA-templated; F:sequence-specific DNA binding; C:integral component of membrane; C:membrane; C:nucleus; F:sequence-specific DNA binding transcription factor activity; F:DNA binding
GSONMT00000909001	cugbp elav-like family member 3-like	204	20	3.04574e-93	95.7%	7	F:nucleic acid binding; F:nucleotide binding; F:RNA binding; P:positive regulation of mRNA splicing, via spliceosome; C:cytoplasm; P:mRNA processing; C:nucleus
GSONMT00000910001	zinc finger protein 180	354	20	2.65565e-76	70.85%	7	F:metal ion binding; P:regulation of transcription, DNA-templated; F:nucleic acid binding; C:intracellular; P:transcription, DNA-templated; C:nucleus; F:DNA binding
GSONMT00000911001	axoneme-associated protein mst101 -like	723	20	3.99937e-14	63.2%	4	F:nucleic acid binding; F:nucleotide binding; F:zinc ion binding; C:nucleus
GSONMT00000912001	a disintegrin and metalloproteinase with thrombospondin motifs 18	284	20	5.89283e-137	90.5%	11	F:metalloendopeptidase activity; F:hydrolase activity; F:zinc ion binding; C:proteinaceous extracellular matrix; F:metallopeptidase activity; C:extracellular matrix; C:extracellular region; F:peptidase activity; P:proteolysis; F:metal ion binding; P:integrin-mediated signaling pathway
GSONMT00000913001	talin-2-like isoform x1	1497	20	0	92.85%	10	P:cytoskeletal anchoring at plasma membrane; C:focal adhesion; C:actin cytoskeleton; F:insulin receptor binding; F:actin binding; F:structural constituent of cytoskeleton; C:ruffle; P:cell adhesion; F:structural molecule activity; C:cytoskeleton
GSONMT00000915001	tumor necrosis factor receptor superfamily member 14-like isoform x1	247	20	5.18103e-55	65.7%	5	F:transmembrane signaling receptor activity; P:apoptotic process; C:membrane; P:signal transduction; P:immune response
GSONMT00000918001	intron-specific reverse	151	20	4.72261e-14	58.0%	7	F:RNA binding; F:nucleotidyltransferase activity; F:transferase activity; P:RNA-dependent DNA replication; F:RNA-directed DNA polymerase activity; P:proteolysis; F:peptidase activity
GSONMT00000919001	39s ribosomal protein mitochondrial-like	109	20	1.58041e-57	80.75%	3	C:ribosome; F:molecular_function; P:biological_process
GSONMT00000920001	fatty acid-binding heart	136	20	1.40333e-92	94.75%	4	F:lipid binding; P:transport; F:transporter activity; C:cellular_component
GSONMT00000922001	protein fam8a1-like	239	20	1.22278e-70	76.05%	3	F:molecular_function; P:biological_process; C:cellular_component
GSONMT00000924001	tissue factor pathway inhibitor 2 precursor	235	20	5.00055e-136	82.15%	6	F:serine-type endopeptidase inhibitor activity; F:peptidase inhibitor activity; P:blood coagulation; C:extracellular region; P:negative regulation of peptidase activity; P:central nervous system development
GSONMT00000925001	guanine nucleotide-binding protein g subunit gamma-t1	76	20	9.19639e-26	75.55%	19	C:heterotrimeric G-protein complex; F:signal transducer activity; C:membrane; P:signal transduction; P:G-protein coupled receptor signaling pathway; C:plasma membrane; P:phototransduction; P:eye photoreceptor cell development; P:protein localization; C:photoreceptor disc membrane; F:GTPase activity; P:synaptic transmission; P:rhodopsin mediated signaling pathway; P:GTP catabolic process; P:cellul…
GSONMT00000927001	probable acyl- dehydrogenase 6-like	154	20	1.65461e-60	92.15%	7	P:oxidation-reduction process; F:oxidoreductase activity; F:acyl-CoA dehydrogenase activity; P:metabolic process; F:oxidoreductase activity, acting on the CH-CH group of donors; F:flavin adenine dinucleotide binding; C:cellular_component
GSONMT00000929001	bet1 homolog	113	20	6.22188e-71	89.7%	3	F:molecular_function; P:biological_process; C:Golgi membrane
GSONMT00000934001	tyrosine-protein phosphatase non-receptor type 22-like isoform x3	236	20	4.69729e-96	87.8%	14	F:phosphatase activity; P:dephosphorylation; F:hydrolase activity; P:protein dephosphorylation; P:peptidyl-tyrosine dephosphorylation; F:protein tyrosine phosphatase activity; F:phosphoprotein phosphatase activity; C:podosome; C:cytoplasm; P:tissue regeneration; C:cellular_component; C:cytosol; C:plasma membrane; F:SH3 domain binding
GSONMT00000935001	c4b-binding protein alpha chain precursor	118	20	7.30038e-27	62.8%	0	-
GSONMT00000939001	zinc finger protein 391	231	20	1.42349e-44	64.95%	3	F:metal ion binding; F:nucleic acid binding; P:biological_process
GSONMT00000941001	zinc finger protein 799	155	20	7.53037e-13	64.65%	7	F:metal ion binding; F:nucleic acid binding; F:molecular_function; P:biological_process; C:cellular_component; P:regulation of transcription, DNA-templated; C:intracellular
GSONMT00000942001	zinc finger protein 2 homolog	311	20	5.28388e-60	69.0%	7	F:metal ion binding; F:nucleic acid binding; P:regulation of transcription, DNA-templated; C:intracellular; P:transcription, DNA-templated; C:nucleus; F:DNA binding
GSONMT00000943001	dedicator of cytokinesis protein 3	229	20	2.60213e-128	96.8%	5	P:small GTPase mediated signal transduction; F:guanyl-nucleotide exchange factor activity; C:cytoplasm; F:SH3 domain binding; F:protein binding
GSONMT00000944001	ski-like protein isoform x2	418	20	0	78.05%	29	F:SMAD binding; P:negative regulation of transforming growth factor beta receptor signaling pathway; P:negative regulation of transcription from RNA polymerase II promoter; F:nucleotide binding; C:nucleus; P:protein heterotrimerization; P:protein homotrimerization; P:skeletal muscle tissue development; P:positive regulation of axonogenesis; P:response to antibiotic; C:cytoplasm; F:protein complex…
GSONMT00000945001	pro-cathepsin h-like	329	20	0	83.75%	5	P:proteolysis; F:hydrolase activity; F:cysteine-type peptidase activity; F:peptidase activity; C:cellular_component
GSONMT00000947001	ras-specific guanine nucleotide-releasing factor 1-like isoform x2	390	20	0	94.1%	25	P:regulation of small GTPase mediated signal transduction; P:intracellular signal transduction; P:small GTPase mediated signal transduction; F:Rho guanyl-nucleotide exchange factor activity; P:regulation of Rho protein signal transduction; C:intracellular; F:guanyl-nucleotide exchange factor activity; P:cell proliferation; P:synaptic transmission; P:regulation of neuronal synaptic plasticity; P:r…
GSONMT00000950001	cullin- partial	179	20	9.68512e-84	96.45%	23	C:nucleus; F:ubiquitin protein ligase binding; C:cytoplasm; C:Cul5-RING ubiquitin ligase complex; P:ubiquitin-dependent protein catabolic process; F:protein heterodimerization activity; F:protein binding; C:cullin-RING ubiquitin ligase complex; P:cytosolic calcium ion homeostasis; C:plasma membrane; F:calcium channel activity; P:negative regulation of cell proliferation; P:cell proliferation; P:i…
GSONMT00000953001	extracellular sulfatase sulf-1-like	167	20	1.90498e-57	86.3%	39	F:calcium ion binding; C:cell surface; P:metabolic process; C:endoplasmic reticulum; F:catalytic activity; C:Golgi apparatus; F:sulfuric ester hydrolase activity; P:negative regulation of angiogenesis; P:esophagus smooth muscle contraction; P:positive regulation of BMP signaling pathway; P:heparan sulfate proteoglycan metabolic process; P:innervation; P:vascular endothelial growth factor receptor…
GSONMT00000958001	transposase	170	20	8.20213e-39	66.95%	7	F:transposase activity; P:DNA integration; P:transposition, DNA-mediated; F:DNA binding; F:ATP binding; C:myosin complex; F:motor activity
GSONMT00000959001	claudin-23-like	219	20	2.16361e-65	59.2%	6	C:cell junction; C:integral component of membrane; F:structural molecule activity; C:membrane; C:tight junction; C:plasma membrane
GSONMT00000962001	laminin subunit alpha-2-like	116	20	2.68176e-36	77.65%	0	-
GSONMT00000963001	cysteine and glycine-rich protein 2	106	20	2.72402e-18	91.0%	8	F:metal ion binding; F:zinc ion binding; C:cellular_component; P:cell differentiation; P:multicellular organismal development; F:protein binding; C:nucleus; P:myoblast differentiation
GSONMT00000964001	myosin light polypeptide 6	214	20	3.20147e-94	96.6%	1	F:calcium ion binding
GSONMT00000965001	complement c1q-like protein 4-like	266	20	1.55885e-61	84.45%	2	C:collagen; C:extracellular region
GSONMT00000966001	unconventional myosin-ixa-like isoform x5	131	20	6.17919e-48	94.05%	0	-
GSONMT00000967001	filamin-c-like isoform x2	115	20	1.84745e-57	94.75%	15	F:actin binding; P:muscle cell cellular homeostasis; P:cilium assembly; C:cellular_component; F:ankyrin binding; P:actin filament-based process; C:membrane; F:cytoskeletal protein binding; C:actin cytoskeleton; C:sarcolemma; C:cytoplasm; P:muscle fiber development; C:plasma membrane; C:sarcoplasm; C:cytoskeleton
GSONMT00000968001	transcription factor ovo-like 1 isoform x1	119	2	1.29874e-11	75.5%	0	-
GSONMT00000971001	neurabin-1-like isoform x1	475	20	1.13801e-146	69.5%	0	-
GSONMT00000973001	epsilon-sarcoglycan-like isoform x2	377	20	0	88.95%	4	C:sarcoglycan complex; F:calcium ion binding; C:membrane; P:biological_process
GSONMT00000974001	cas1 domain-containing protein 1-like	806	20	0	85.45%	3	F:hydrolase activity; C:integral component of membrane; C:membrane
GSONMT00000976001	collagen type i alpha 2	1261	20	0	91.9%	6	F:metal ion binding; F:extracellular matrix structural constituent; C:collagen; C:proteinaceous extracellular matrix; C:extracellular region; P:response to mechanical stimulus
GSONMT00000977001	protein notum homolog	175	20	5.05783e-89	90.1%	3	P:GPI anchor release; P:neural tube patterning; P:negative regulation of canonical Wnt signaling pathway
GSONMT00000982001	rho guanine nucleotide exchange factor 1-like isoform x6	240	20	1.45163e-105	86.35%	6	P:termination of G-protein coupled receptor signaling pathway; P:intracellular signal transduction; C:cytoplasm; F:Rho guanyl-nucleotide exchange factor activity; P:regulation of Rho protein signal transduction; F:guanyl-nucleotide exchange factor activity
GSONMT00000984001	histone-lysine n-methyltransferase setd2-like isoform x1	370	20	5.54775e-63	65.45%	8	P:regulation of transcription, DNA-templated; C:chromosome; F:methyltransferase activity; F:transferase activity; F:histone-lysine N-methyltransferase activity; P:methylation; C:nucleus; P:histone lysine methylation
GSONMT00000985001	t-complex protein 1 subunit theta	301	20	2.31101e-171	96.2%	7	F:unfolded protein binding; P:cellular protein metabolic process; F:ATP binding; C:cytoplasm; P:protein folding; F:nucleotide binding; P:behavioral response to nicotine
GSONMT00000987001	e3 ubiquitin-protein ligase ubr4-like	139	20	6.06234e-69	96.7%	3	F:zinc ion binding; P:protein ubiquitination; F:ubiquitin-protein ligase activity
GSONMT00000991001	protein c8orf37 homolog	134	20	9.64456e-23	73.9%	0	-
GSONMT00000997001	period 1	1393	20	0	67.0%	7	F:signal transducer activity; P:signal transduction; P:response to light stimulus; P:response to temperature stimulus; P:response to hydrogen peroxide; P:photoperiodism; C:cellular_component
GSONMT00000999001	double-stranded rna-specific adenosine deaminase	190	20	1.30237e-52	67.95%	4	F:RNA binding; F:adenosine deaminase activity; P:RNA processing; F:double-stranded RNA adenosine deaminase activity
GSONMT00001000001	rna-directed dna polymerase from mobile element jockey-like	279	20	5.27494e-105	74.0%	16	F:RNA binding; P:RNA-dependent DNA replication; F:RNA-directed DNA polymerase activity; P:oxidation-reduction process; F:oxidoreductase activity, acting on paired donors, with incorporation or reduction of molecular oxygen, 2-oxoglutarate as one donor, and incorporation of one atom each of oxygen into both donors; F:methyltransferase activity; P:methylation; C:integral component of membrane; C:me…
GSONMT00001001001	runt-related transcription factor 3-like isoform x2	173	20	2.28815e-29	70.8%	6	P:regulation of transcription, DNA-templated; F:ATP binding; P:transcription, DNA-templated; C:nucleus; F:sequence-specific DNA binding transcription factor activity; F:DNA binding
GSONMT00001002001	a-kinase anchor protein 6	97	20	2.36204e-12	81.25%	4	F:receptor binding; C:nuclear envelope; C:calcium channel complex; C:sarcoplasmic reticulum
GSONMT00001006001	e3 ubiquitin-protein ligase rnf19a	154	20	2.33643e-60	98.6%	10	F:metal ion binding; F:zinc ion binding; F:ligase activity; P:microtubule cytoskeleton organization; C:integral component of membrane; C:cytoplasm; F:transcription factor binding; C:centrosome; P:cellular protein modification process; P:protein ubiquitination
GSONMT00001008001	polyadenylate-binding protein 1-like	277	20	3.57968e-134	85.2%	35	F:RNA binding; F:nucleic acid binding; F:nucleotide binding; C:nucleus; F:poly(A) RNA binding; P:positive regulation of nuclear-transcribed mRNA poly(A) tail shortening; C:ribonucleoprotein complex; P:nuclear-transcribed mRNA catabolic process, nonsense-mediated decay; F:poly(U) RNA binding; P:gene silencing by RNA; P:negative regulation of nuclear-transcribed mRNA catabolic process, nonsense-med…
GSONMT00001009001	polyadenylate-binding protein 1-like	259	20	1.58047e-150	97.8%	36	F:nucleic acid binding; F:RNA binding; F:nucleotide binding; P:heart development; C:nucleus; F:poly(A) RNA binding; P:positive regulation of nuclear-transcribed mRNA poly(A) tail shortening; C:ribonucleoprotein complex; P:nuclear-transcribed mRNA catabolic process, nonsense-mediated decay; F:poly(U) RNA binding; P:gene silencing by RNA; P:negative regulation of nuclear-transcribed mRNA catabolic …
GSONMT00001010001	zinc finger mym-type protein 2	385	20	2.73443e-68	62.1%	7	F:zinc ion binding; F:ubiquitin conjugating enzyme binding; C:PML body; P:regulation of transcription, DNA-templated; P:transcription, DNA-templated; C:cytosol; P:biological_process
GSONMT00001013001	laminin subunit alpha-3-like	192	20	3.58954e-84	83.4%	7	P:regulation of embryonic development; P:regulation of cell migration; P:regulation of cell adhesion; C:laminin-1 complex; C:basement membrane; F:receptor binding; P:cell adhesion
GSONMT00001014001	laminin subunit alpha-3-like	661	20	0	74.4%	0	-
GSONMT00001015001	zinc transporter 8	114	20	1.73194e-57	82.75%	15	F:cation transmembrane transporter activity; C:integral component of membrane; P:transmembrane transport; P:cation transport; P:zinc ion transmembrane transport; C:secretory granule; C:cytoplasmic membrane-bounded vesicle; P:sequestering of zinc ion; F:protein homodimerization activity; P:zinc ion transport; P:insulin secretion; P:cellular zinc ion homeostasis; F:zinc ion transmembrane transporte…
GSONMT00001017001	mediator of rna polymerase ii transcription subunit 30	149	20	6.32112e-81	83.55%	11	F:thyroid hormone receptor binding; P:transcription initiation from RNA polymerase II promoter; C:nucleus; F:RNA polymerase II transcription cofactor activity; P:positive regulation of transcription, DNA-templated; P:androgen receptor signaling pathway; P:intracellular steroid hormone receptor signaling pathway; F:receptor activity; C:mediator complex; F:transcription cofactor activity; P:stem ce…
GSONMT00001019001	exostosin-1b-like	201	20	1.42767e-99	80.05%	12	P:heparan sulfate proteoglycan biosynthetic process; C:endoplasmic reticulum; C:intrinsic component of endoplasmic reticulum membrane; F:transferase activity, transferring hexosyl groups; F:transferase activity; C:integral component of membrane; C:membrane; F:transferase activity, transferring glycosyl groups; P:protein glycosylation; F:N-acetylglucosaminyl-proteoglycan 4-beta-glucuronosyltransfe…
GSONMT00001020001	exostosin- partial	116	20	8.12764e-64	98.1%	31	P:heparan sulfate proteoglycan biosynthetic process; C:endoplasmic reticulum; C:intrinsic component of endoplasmic reticulum membrane; F:transferase activity, transferring hexosyl groups; P:ossification; P:brain development; F:transferase activity, transferring glycosyl groups; F:protein heterodimerization activity; F:glucuronosyltransferase activity; F:protein homodimerization activity; F:acetyl…
GSONMT00001022001	dna-mediated transposase	118	20	2.72232e-29	62.1%	6	F:transposase activity; P:DNA integration; P:transposition, DNA-mediated; F:DNA binding; F:nucleic acid binding; F:protein dimerization activity
GSONMT00001024001	exostosin-1b-like	316	20	0	89.4%	36	P:heparan sulfate proteoglycan biosynthetic process; C:endoplasmic reticulum; C:intrinsic component of endoplasmic reticulum membrane; F:transferase activity, transferring hexosyl groups; F:transferase activity; C:integral component of membrane; C:membrane; F:transferase activity, transferring glycosyl groups; P:protein glycosylation; F:N-acetylglucosaminyl-proteoglycan 4-beta-glucuronosyltransfe…
GSONMT00001026001	zona pellucida sperm-binding protein partial	134	20	1.41358e-17	55.35%	0	-
GSONMT00001027001	protein transport protein sec16a-like	1284	20	0	57.2%	3	P:COPII vesicle coating; C:cytosol; P:endoplasmic reticulum organization
GSONMT00001028001	tc1-like transposase	180	20	6.45897e-22	54.8%	5	F:transposase activity; P:DNA integration; P:transposition, DNA-mediated; F:DNA binding; F:nucleic acid binding
GSONMT00001029001	protein transport protein sec16a-like	386	20	8.49596e-147	82.05%	4	C:cytosol; P:COPII vesicle coating; P:endoplasmic reticulum organization; P:phosphatidylinositol dephosphorylation
GSONMT00001031001	protein transport protein sec16a-like	690	20	1.27561e-120	78.6%	12	P:COPII vesicle coating; C:cytosol; P:endoplasmic reticulum organization; C:integral component of membrane; C:membrane; P:phosphatidylinositol dephosphorylation; P:Notch signaling pathway; P:multicellular organismal development; P:cell differentiation; P:regulation of transcription, DNA-templated; F:receptor activity; F:calcium ion binding
GSONMT00001033001	polyadenylate-binding cytoplasmic and nuclear-like	229	17	6.7305e-76	69.76%	3	F:RNA binding; F:nucleic acid binding; F:nucleotide binding
GSONMT00001035001	coiled-coil domain-containing protein 108	268	20	3.49403e-110	73.15%	5	P:regulation of transcription, DNA-templated; F:sequence-specific DNA binding; C:nucleus; F:sequence-specific DNA binding transcription factor activity; F:DNA binding
GSONMT00001037001	gamma-secretase-activating isoform x2	67	9	2.01189e-14	75.67%	0	-
GSONMT00001038001	leucine-rich repeat-containing protein 3-like	353	20	3.54092e-61	79.05%	2	C:integral component of membrane; C:membrane
GSONMT00001040001	collagen alpha-1 chain-like	268	20	9.23541e-106	72.75%	38	F:extracellular matrix structural constituent; C:collagen; P:cartilage condensation; C:basement membrane; P:cartilage development involved in endochondral bone morphogenesis; P:otic vesicle development; F:metal ion binding; C:collagen type II; P:embryonic skeletal joint morphogenesis; F:identical protein binding; P:sensory perception of sound; P:collagen fibril organization; C:extracellular space…
GSONMT00001041001	collagen type alpha-1b	204	20	8.112e-29	92.85%	47	F:extracellular matrix structural constituent; C:collagen; P:fin morphogenesis; P:fin development; F:metal ion binding; C:proteinaceous extracellular matrix; C:extracellular region; P:cellular response to BMP stimulus; P:cartilage development involved in endochondral bone morphogenesis; P:cartilage development; P:tissue homeostasis; P:bone development; F:platelet-derived growth factor binding; P:…
GSONMT00001042001	bromodomain-containing protein 8-like isoform x2	374	20	3.64774e-129	84.65%	0	-
GSONMT00001044001	soss complex subunit c	75	20	9.66699e-42	90.15%	8	P:response to ionizing radiation; P:cellular response to DNA damage stimulus; P:DNA repair; C:SOSS complex; C:nucleus; F:molecular_function; F:protein binding; C:nucleolus
GSONMT00001048001	phosphofurin acidic cluster sorting protein 1-like	862	20	0	78.65%	0	-
GSONMT00001051001	neuronal acetylcholine receptor subunit beta-2-like	428	20	0	79.25%	55	F:acetylcholine-activated cation-selective channel activity; F:ion channel activity; C:integral component of membrane; C:membrane; C:synapse; P:ion transport; C:cell junction; P:transport; F:extracellular ligand-gated ion channel activity; C:postsynaptic membrane; C:plasma membrane; C:acetylcholine-gated channel complex; F:acetylcholine binding; P:visual learning; P:response to hypoxia; F:acetylc…
GSONMT00001054001	ankyrin repeat and btb poz domain-containing protein btbd11-a-like	160	20	2.56511e-51	78.7%	0	-
GSONMT00001055001	growth hormone receptor	376	20	0	85.2%	3	F:cytokine receptor activity; C:membrane; P:cytokine-mediated signaling pathway
GSONMT00001060001	alpha-2-macroglobulin-like protein 1-like	177	20	1.76316e-83	82.8%	4	P:negative regulation of endopeptidase activity; C:extracellular space; C:extracellular region; F:endopeptidase inhibitor activity
GSONMT00001061001	cleavage and polyadenylation specificity factor subunit 5	230	20	4.62246e-164	95.15%	17	P:mRNA polyadenylation; F:hydrolase activity; F:mRNA binding; C:mRNA cleavage factor complex; F:ligase activity; P:protein ubiquitination; F:ubiquitin-protein ligase activity; P:mRNA processing; C:nucleus; F:AU-rich element binding; C:paraspeckles; F:RNA binding; P:protein tetramerization; F:protein homodimerization activity; F:histone deacetylase binding; C:centrosome; P:mRNA cleavage
GSONMT00001063001	breast cancer anti-estrogen resistance protein 1-like isoform x2	661	20	0	78.25%	0	-
GSONMT00001064001	rho gtpase-activating protein 6-like	338	20	2.11553e-26	68.3%	3	F:molecular_function; P:signal transduction; C:intracellular
GSONMT00001066001	ras-like protein family member 11a-like	255	20	7.38543e-156	84.5%	12	F:GTP binding; F:GTPase activity; P:small GTPase mediated signal transduction; P:GTP catabolic process; F:nucleotide binding; C:membrane; P:signal transduction; C:nucleus; P:positive regulation of transcription from RNA polymerase I promoter; P:regulation of transcription, DNA-templated; C:nucleolus; P:transcription, DNA-templated
GSONMT00001067001	neuropilin-1a-like isoform x2	202	20	8.25793e-65	83.9%	14	P:endothelial cell chemotaxis; C:membrane; P:axon guidance; P:vascular endothelial growth factor signaling pathway; F:growth factor binding; P:angiogenesis; F:vascular endothelial growth factor-activated receptor activity; P:regulation of vascular endothelial growth factor receptor signaling pathway; P:vascular endothelial growth factor receptor signaling pathway; P:semaphorin-plexin signaling pa…
GSONMT00001069001	glutamate receptor nmda 2a	539	20	0	73.05%	51	F:ionotropic glutamate receptor activity; F:ion channel activity; F:transporter activity; P:ionotropic glutamate receptor signaling pathway; C:integral component of membrane; C:membrane; C:synapse; P:ion transport; C:cell junction; P:transport; F:extracellular-glutamate-gated ion channel activity; F:receptor activity; C:postsynaptic membrane; C:plasma membrane; P:positive regulation of apoptotic …
GSONMT00001074001	rna-directed dna polymerase from mobile element jockey-like	91	20	4.1831e-08	63.6%	3	F:RNA binding; P:RNA-dependent DNA replication; F:RNA-directed DNA polymerase activity
GSONMT00001076001	1-phosphatidylinositol -bisphosphate phosphodiesterase beta-1-like	482	20	0	85.8%	12	P:intracellular signal transduction; F:phosphatidylinositol phospholipase C activity; P:lipid metabolic process; C:nucleus; P:regulation of cell cycle; P:lipid catabolic process; C:cytoplasm; F:phosphoric diester hydrolase activity; P:signal transduction; F:signal transducer activity; P:brain development; F:calcium ion binding
GSONMT00001078001	double-strand-break repair protein rad21 homolog	361	20	0	88.5%	26	C:nuclear chromosome; C:eukaryotic translation initiation factor 3 complex; P:translational initiation; C:cytoplasm; P:translation; C:eukaryotic 43S preinitiation complex; P:formation of translation preinitiation complex; F:translation initiation factor activity; C:eukaryotic 48S preinitiation complex; P:mitotic sister chromatid cohesion; P:positive regulation of cysteine-type endopeptidase activ…
GSONMT00001079001	double-strand-break repair protein rad21 homolog	270	20	1.33307e-127	82.05%	13	C:nuclear chromosome; P:mitotic sister chromatid cohesion; P:positive regulation of cysteine-type endopeptidase activity involved in apoptotic process; F:sequence-specific DNA binding; P:regulation of transcription from RNA polymerase II promoter; C:eukaryotic translation initiation factor 3 complex; P:translational initiation; C:cytoplasm; P:translation; C:eukaryotic 43S preinitiation complex; P…
GSONMT00001081001	e3 ubiquitin-protein ligase rnf5-like	203	20	1.5454e-96	80.3%	8	F:metal ion binding; F:zinc ion binding; P:ER-associated misfolded protein catabolic process; P:protein K63-linked ubiquitination; P:protein K48-linked ubiquitination; F:ubiquitin-protein ligase activity; P:cellular protein catabolic process; F:ligase activity
GSONMT00001084001	choline transporter-like protein 4-like	474	20	0	87.5%	4	C:integral component of membrane; C:membrane; F:molecular_function; P:biological_process
GSONMT00001087001	dihydropyrimidinase	58	20	5.90641e-26	75.1%	9	P:pyrimidine nucleobase catabolic process; F:hydrolase activity, acting on carbon-nitrogen (but not peptide) bonds, in cyclic amides; C:cytoplasm; F:hydrolase activity, acting on carbon-nitrogen (but not peptide) bonds; F:hydrolase activity; F:metal ion binding; F:dihydropyrimidinase activity; F:phosphoprotein binding; P:uracil catabolic process
GSONMT00001089001	ig kappa chain v-iii region cll precursor	136	20	3.5833e-59	81.6%	0	-
GSONMT00001091001	chondroadherin-like	470	20	1.922e-166	80.75%	0	-
GSONMT00001092001	hyaluronan mediated motility receptor-like isoform x2	256	20	2.28827e-83	81.15%	1	F:hyaluronic acid binding
GSONMT00001093001	hyaluronan mediated motility receptor-like isoform x1	597	16	8.76688e-34	60.44%	1	F:hyaluronic acid binding
GSONMT00001095001	---NA---	203	0			0	-
GSONMT00001098001	ap-4 complex subunit epsilon-1	362	20	1.16727e-42	60.95%	6	C:membrane coat; P:vesicle-mediated transport; C:membrane; P:intracellular protein transport; P:protein transport; P:transport
GSONMT00001099001	and ph domain-containing protein 5-like	319	20	8.02721e-180	84.6%	3	F:metal ion binding; F:Rho guanyl-nucleotide exchange factor activity; P:regulation of Rho protein signal transduction
GSONMT00001100001	protein-glutamine gamma-glutamyltransferase 5-like	170	20	8.20138e-30	61.8%	4	F:metal ion binding; P:peptide cross-linking; F:protein-glutamine gamma-glutamyltransferase activity; F:transferase activity
GSONMT00001103001	golgi snap receptor complex member 1	104	20	1.14205e-19	93.8%	9	P:protein transport; C:integral component of membrane; C:membrane; C:Golgi membrane; P:transport; C:Golgi apparatus; P:ER to Golgi vesicle-mediated transport; P:vesicle-mediated transport; C:cis-Golgi network
GSONMT00001107001	golgi snap receptor complex member 1	171	20	8.81548e-104	94.65%	9	P:protein transport; C:integral component of membrane; C:membrane; C:Golgi membrane; P:transport; C:Golgi apparatus; P:ER to Golgi vesicle-mediated transport; P:vesicle-mediated transport; C:cis-Golgi network
GSONMT00001108001	carboxypeptidase d	1439	20	0	72.2%	35	P:proteolysis; F:metallocarboxypeptidase activity; F:zinc ion binding; F:serine-type carboxypeptidase activity; F:protein domain specific binding; F:carboxypeptidase activity; F:hydrolase activity; C:apical part of cell; P:calcium-mediated signaling using intracellular calcium source; C:nucleus; F:protein heterodimerization activity; C:intracellular membrane-bounded organelle; F:protein homodimer…
GSONMT00001109001	beta-crystallin a1-1-like	204	20	3.80793e-141	91.6%	5	F:molecular_function; P:biological_process; C:cellular_component; F:structural constituent of eye lens; P:visual perception
GSONMT00001110001	beta-crystallin b1-like	210	20	9.02646e-125	84.5%	3	F:molecular_function; P:biological_process; C:cellular_component
GSONMT00001113001	ras guanyl-releasing protein 2-like isoform x1	122	20	2.7419e-64	86.9%	16	F:metal ion binding; P:regulation of small GTPase mediated signal transduction; P:intracellular signal transduction; F:calcium ion binding; P:small GTPase mediated signal transduction; C:intracellular; F:guanyl-nucleotide exchange factor activity; C:neuron projection; C:membrane; C:synapse; C:cell projection; C:cell junction; C:cytoplasm; C:cytosol; C:plasma membrane; C:ruffle membrane
GSONMT00001115001	cytohesin-interacting protein	210	20	5.2118e-72	69.55%	4	P:regulation of cell adhesion; C:cytoplasm; C:cell cortex; C:endosome
GSONMT00001122001	f-box only protein 43	56	20	1.731e-17	76.95%	4	F:metal ion binding; F:zinc ion binding; P:protein ubiquitination; P:meiosis
GSONMT00001124001	myb-binding protein 1a-like	212	20	3.69938e-38	64.55%	9	C:integral component of membrane; F:G-protein coupled receptor activity; P:G-protein coupled receptor signaling pathway; C:membrane; P:chemokine-mediated signaling pathway; P:signal transduction; P:chemotaxis; F:chemokine receptor activity; F:signal transducer activity
GSONMT00001125001	epidermal growth factor receptor kinase substrate 8-like isoform x4	126	20	4.15797e-55	89.3%	2	P:biological_process; C:cellular_component
GSONMT00001128001	reverse transcriptase	190	20	3.47203e-15	49.05%	13	F:helicase activity; F:DNA binding; C:nucleus; F:nucleic acid binding; F:zinc ion binding; F:RNA-directed DNA polymerase activity; F:ATP binding; F:RNA binding; P:RNA-dependent DNA replication; F:metal ion binding; F:endonuclease activity; F:nucleotidyltransferase activity; F:transferase activity
GSONMT00001130001	transmembrane protein 8b-like	85	20	4.47516e-38	92.1%	0	-
GSONMT00001131001	oocyte zinc finger protein 20	514	20	0	71.1%	6	F:metal ion binding; F:nucleic acid binding; P:regulation of transcription, DNA-templated; P:transcription, DNA-templated; C:nucleus; F:sequence-specific DNA binding transcription factor activity
GSONMT00001134001	pre-mrna-processing factor 6-like	230	20	1.41853e-115	95.75%	18	P:mRNA splicing, via spliceosome; P:RNA processing; C:nucleus; C:intracellular; F:RNA binding; P:RNA localization; F:androgen receptor binding; P:spliceosomal tri-snRNP complex assembly; C:U4/U6 snRNP; P:positive regulation of transcription from RNA polymerase II promoter; P:mRNA processing; C:U4/U6 x U5 tri-snRNP complex; F:ribonucleoprotein complex binding; P:RNA splicing; F:transcription coact…
GSONMT00001139001	rho gtpase-activating protein 35-like	1217	20	0	88.85%	5	F:GTP binding; P:small GTPase mediated signal transduction; P:signal transduction; C:intracellular; F:DNA binding
GSONMT00001141001	ap-2 complex subunit sigma	123	20	1.88372e-82	98.7%	7	C:membrane coat; P:vesicle-mediated transport; C:membrane; P:intracellular protein transport; P:protein transport; F:protein transporter activity; P:transport
GSONMT00001142001	ras-related protein rab-4b	214	20	1.97796e-149	95.05%	9	F:GTP binding; P:small GTPase mediated signal transduction; F:hydrolase activity; F:nucleotide binding; P:protein transport; C:membrane; P:transport; C:plasma membrane; C:mitochondrion
GSONMT00001143001	synaptotagmin-like protein 5-like isoform x1	372	20	0	82.75%	7	C:synaptic vesicle; F:Rab GTPase binding; C:membrane; P:intracellular protein transport; P:transport; F:transporter activity; P:exocytosis
GSONMT00001147001	sorting nexin-9-like	200	20	1.24676e-25	56.25%	6	F:phosphatidylinositol binding; P:cell communication; C:cellular_component; C:cytoplasmic vesicle; C:membrane; C:cytoplasmic vesicle membrane
GSONMT00001150001	potassium voltage-gated channel subfamily c member 3-like isoform x2	253	20	1.32618e-118	89.4%	17	F:ion channel activity; F:voltage-gated ion channel activity; C:integral component of membrane; P:potassium ion transmembrane transport; P:protein homooligomerization; C:membrane; P:potassium ion transport; F:potassium channel activity; P:ion transport; P:transport; P:regulation of ion transmembrane transport; C:voltage-gated potassium channel complex; P:transmembrane transport; F:voltage-gated p…
GSONMT00001151001	bcl2 adenovirus e1b 19 kda protein-interacting protein 3	181	20	3.9628e-105	87.45%	31	C:mitochondrial envelope; P:positive regulation of apoptotic process; C:integral component of membrane; P:mitochondrial fragmentation involved in apoptotic process; P:mitochondrial protein catabolic process; F:GTPase binding; C:nuclear envelope; F:protein heterodimerization activity; P:granzyme-mediated apoptotic signaling pathway; F:protein homodimerization activity; P:intrinsic apoptotic signal…
GSONMT00001152001	spindle and kinetochore-associated protein 2	229	20	1.75495e-131	73.7%	16	C:condensed chromosome outer kinetochore; C:spindle; C:chromosome; C:spindle microtubule; P:mitosis; C:condensed chromosome kinetochore; C:microtubule; C:kinetochore; C:chromosome, centromeric region; C:cytoplasm; P:cell division; P:chromosome segregation; F:microtubule binding; P:regulation of microtubule polymerization or depolymerization; P:cell cycle; C:cytoskeleton
GSONMT00001153001	unconventional myosin-xviiia-like isoform x2	396	20	0	92.45%	4	F:ATP binding; F:nucleotide binding; F:motor activity; C:myosin complex
GSONMT00001154001	unconventional myosin-xviiia-like isoform x3	847	20	0	89.95%	4	F:ATP binding; F:nucleotide binding; F:motor activity; C:myosin complex
GSONMT00001156001	ig kappa chain v region k29-213	273	20	4.89812e-159	70.85%	1	C:integral component of membrane
GSONMT00001157001	m-phase phosphoprotein 8-like	467	20	5.09046e-38	78.1%	12	C:nucleus; C:nuclear heterochromatin; P:regulation of DNA methylation; P:negative regulation of transcription, DNA-templated; C:cytoplasm; F:methylated histone residue binding; C:nucleolus; F:protein binding; P:transcription, DNA-templated; P:cell cycle; C:plasma membrane; C:nuclear nucleosome
GSONMT00001159001	acyl- -binding protein	88	20	1.03231e-53	91.45%	3	F:fatty-acyl-CoA binding; P:biological_process; C:cellular_component
GSONMT00001160001	complement c1q-like protein 2-like	251	20	4.7887e-121	76.7%	4	C:collagen; C:extracellular region; P:protein oligomerization; F:identical protein binding
GSONMT00001161001	growth factor receptor-bound protein 10	176	20	6.83893e-24	71.3%	17	P:negative regulation of Wnt signaling pathway; P:positive regulation of vascular endothelial growth factor receptor signaling pathway; P:signal transduction; P:response to insulin; P:positive regulation of phosphorylation; P:negative regulation of glucose import; P:negative regulation of phosphorylation; F:insulin receptor binding; C:cytoplasm; P:negative regulation of glycogen biosynthetic proc…
GSONMT00001162001	denn domain-containing protein 3	73	20	2.12113e-19	85.8%	3	P:endosome to lysosome transport; F:Rab guanyl-nucleotide exchange factor activity; P:cellular protein catabolic process
GSONMT00001164001	small integral membrane protein 11 isoform x1	76	20	1.83951e-35	84.0%	1	C:integral component of membrane
GSONMT00001167001	ephrin type-a receptor 3-like isoform x2	126	20	1.32576e-51	97.45%	34	F:ATP binding; F:protein kinase activity; P:peptidyl-tyrosine phosphorylation; P:protein phosphorylation; F:protein tyrosine kinase activity; F:transferase activity, transferring phosphorus-containing groups; P:neuron development; P:cAMP-mediated signaling; P:ephrin receptor signaling pathway; P:positive regulation of CREB transcription factor activity; P:regulation of Rac GTPase activity; P:nega…
GSONMT00001170001	talin- partial	269	20	3.25049e-125	97.55%	22	P:cytoskeletal anchoring at plasma membrane; C:membrane; C:synapse; C:focal adhesion; C:cell junction; C:actin cytoskeleton; F:insulin receptor binding; C:cytoplasm; F:actin binding; C:fascia adherens; F:structural constituent of cytoskeleton; C:ruffle; C:plasma membrane; P:cell adhesion; F:structural molecule activity; C:cytoskeleton; P:cell-cell junction assembly; F:protein binding; C:cell-cell…
GSONMT00001171001	solute carrier family 22 member 4	145	20	1.23078e-48	70.9%	19	F:transmembrane transporter activity; P:heme biosynthetic process; C:integral component of membrane; C:membrane; P:transmembrane transport; P:transport; F:transporter activity; P:carnitine transport; F:carnitine transmembrane transporter activity; P:ion transmembrane transport; F:PDZ domain binding; F:quaternary ammonium group transmembrane transporter activity; P:carnitine metabolic process; C:m…
GSONMT00001173001	protein nlrc3-like	180	20	3.90045e-64	71.35%	0	-
GSONMT00001174001	reticulon partial	452	20	1.7793e-165	94.0%	0	-
GSONMT00001176001	ribonuclease h2 subunit a-like	306	20	0	85.25%	10	F:RNA binding; F:nucleic acid binding; F:hydrolase activity; F:RNA-DNA hybrid ribonuclease activity; P:RNA metabolic process; F:endonuclease activity; F:nuclease activity; P:nucleic acid phosphodiester bond hydrolysis; C:ribonuclease H2 complex; P:RNA catabolic process
GSONMT00001179001	integrin beta-4-like	370	20	0	83.45%	22	P:cell communication; P:integrin-mediated signaling pathway; C:integral component of membrane; C:membrane; P:hemidesmosome assembly; P:cell motility; P:multicellular organismal development; F:receptor activity; P:cell-matrix adhesion; C:integrin complex; P:cell adhesion; C:basal plasma membrane; C:cell surface; C:basement membrane; P:response to wounding; P:filopodium assembly; P:extracellular ma…
GSONMT00001181001	pleckstrin-2-like	111	20	1.30136e-53	88.4%	5	P:intracellular signal transduction; C:lamellipodium membrane; C:cytoplasm; C:cytoskeleton; P:actin cytoskeleton organization
GSONMT00001182001	microtubule-associated tumor suppressor candidate 2-like isoform x2	803	20	8.24064e-53	51.8%	0	-
GSONMT00001183001	protein fam110a	420	20	3.91373e-120	69.85%	0	-
GSONMT00001185001	hemoglobin subunit beta-2	124	20	1.93166e-69	85.3%	8	F:metal ion binding; F:oxygen transporter activity; F:heme binding; C:hemoglobin complex; F:oxygen binding; P:oxygen transport; F:iron ion binding; P:transport
GSONMT00001186001	hemoglobin embryonic subunit alpha-like	144	20	3.78454e-81	88.3%	8	F:metal ion binding; F:oxygen transporter activity; C:hemoglobin complex; F:heme binding; F:oxygen binding; P:oxygen transport; F:iron ion binding; P:transport
GSONMT00001187001	hemoglobin subunit beta-2	212	20	3.31195e-102	90.05%	8	F:metal ion binding; F:oxygen transporter activity; F:heme binding; C:hemoglobin complex; F:oxygen binding; P:oxygen transport; F:iron ion binding; P:transport
GSONMT00001188001	hemoglobin subunit alpha-1-like	144	20	4.33435e-95	88.6%	8	F:metal ion binding; F:oxygen transporter activity; F:heme binding; C:hemoglobin complex; F:oxygen binding; P:oxygen transport; F:iron ion binding; P:transport
GSONMT00001192001	rho guanine nucleotide exchange factor 37	756	20	0	68.5%	3	C:cytoplasm; F:Rho guanyl-nucleotide exchange factor activity; P:regulation of Rho protein signal transduction
GSONMT00001193001	gtpase imap family member 7-like	378	20	1.31936e-42	63.5%	3	F:GTP binding; P:biological_process; C:cellular_component
GSONMT00001199001	myosin regulatory light chain atrial isoform	124	20	1.68675e-60	84.7%	19	F:calcium ion binding; F:transferase activity; P:phosphorylation; F:nucleotide binding; F:ATP binding; F:kinase activity; P:carbohydrate metabolic process; P:glycolysis; F:hexokinase activity; F:phosphotransferase activity, alcohol group as acceptor; P:ventricular cardiac myofibril assembly; P:sarcomere organization; P:atrial cardiac myofibril assembly; P:positive regulation of heart contraction;…
GSONMT00001200001	ryanodine receptor 1-like	160	20	8.01821e-79	95.35%	14	F:ion channel activity; P:cellular calcium ion homeostasis; C:integral component of membrane; C:membrane; P:ion transport; P:transport; P:fast-twitch skeletal muscle fiber contraction; P:larval locomotory behavior; F:calcium channel activity; P:cellular response to oxidative stress; P:transmembrane transport; P:calcium ion transmembrane transport; F:ryanodine-sensitive calcium-release channel act…
GSONMT00001201001	shc-transforming protein 3-like	164	20	1.09225e-83	84.0%	3	P:intracellular signal transduction; P:learning or memory; P:synaptic transmission, glutamatergic
GSONMT00001203001	gag partial	97	17	4.63731e-11	62.65%	3	F:calcium ion binding; P:viral process; P:virion assembly
GSONMT00001204001	myomegalin-like isoform x5	452	20	7.25223e-148	73.15%	3	F:molecular_function; P:biological_process; C:cellular_component
GSONMT00001205001	myomegalin-like isoform x5	1862	20	0	64.25%	0	-
GSONMT00001206001	myomegalin-like isoform x5	279	20	4.39331e-72	73.05%	0	-
GSONMT00001209001	myomegalin-like isoform x3	232	20	2.55039e-78	74.25%	0	-
GSONMT00001210001	nucleoporin nup188 homolog	1740	20	0	87.15%	1	C:nuclear pore
GSONMT00001211001	dolichol kinase	520	20	0	85.25%	3	F:dolichol kinase activity; C:integral component of endoplasmic reticulum membrane; P:dolichyl monophosphate biosynthetic process
GSONMT00001212001	phytanoyl- dioxygenase domain-containing protein 1-like	293	20	0	88.1%	5	F:metal ion binding; P:oxidation-reduction process; F:oxidoreductase activity; F:dioxygenase activity; C:cellular_component
GSONMT00001213001	leucine-rich repeat-containing protein 8a-like	804	20	0	93.7%	0	-
GSONMT00001215001	hedgehog interacting protein	177	20	3.59911e-24	53.3%	6	F:zinc ion binding; F:quinone binding; P:carbohydrate metabolic process; F:catalytic activity; F:serine-type endopeptidase inhibitor activity; F:oxidoreductase activity, acting on the CH-OH group of donors, quinone or similar compound as acceptor
GSONMT00001218001	protein tanc1	112	20	4.81231e-18	83.65%	6	P:dendritic spine maintenance; C:dendrite; C:neuronal cell body; P:visual learning; C:axon terminus; P:myoblast fusion
GSONMT00001219001	protein scribble homolog	253	20	1.12204e-49	75.15%	25	P:positive regulation of apoptotic process; P:secondary neural tube formation; P:cell proliferation; P:cell migration; P:neuron migration; C:cell-cell adherens junction; P:cell differentiation; P:cell-cell adhesion; P:motor neuron migration; P:establishment of apical/basal cell polarity; C:membrane; P:negative regulation of mitotic cell cycle; P:positive chemotaxis; P:convergent extension involve…
GSONMT00001221001	mothers against decapentaplegic homolog 6-like	295	20	1.14576e-92	63.95%	7	P:regulation of transcription, DNA-templated; C:transcription factor complex; P:transcription, DNA-templated; P:transforming growth factor beta receptor signaling pathway; C:nucleus; C:intracellular; F:sequence-specific DNA binding transcription factor activity
GSONMT00001222001	slain motif-containing protein 1-like	448	20	6.18161e-105	65.25%	0	-
GSONMT00001223001	small g protein signaling modulator 3	146	20	1.70259e-72	91.8%	11	P:regulation of Rab GTPase activity; F:Rab GTPase activator activity; P:positive regulation of Rab GTPase activity; P:positive regulation of protein catabolic process; C:cytoplasm; C:gap junction; F:Rab GTPase binding; P:Rap protein signal transduction; P:regulation of Rab protein signal transduction; F:protein binding; P:cell cycle arrest
GSONMT00001224001	peptidase inhibitor 16	354	20	4.38471e-73	67.25%	1	C:extracellular region
GSONMT00001225001	interferon regulatory factor 2-binding protein 2-b-like	292	20	1.11141e-144	74.35%	4	P:regulation of transcription, DNA-templated; F:metal ion binding; P:transcription, DNA-templated; C:nucleus
GSONMT00001226001	tnf receptor-associated factor 1	519	20	0	64.95%	10	F:metal ion binding; P:regulation of apoptotic process; P:positive regulation of NF-kappaB transcription factor activity; F:zinc ion binding; P:signal transduction; P:protein ubiquitination; F:ubiquitin-protein ligase activity; F:ubiquitin protein ligase binding; F:thioesterase binding; P:regulation of extrinsic apoptotic signaling pathway
GSONMT00001227001	phd finger protein 19 isoform x1	323	20	0	85.25%	2	F:metal ion binding; F:zinc ion binding
GSONMT00001228001	coiled-coil-helix-coiled-coil-helix domain-containing protein mitochondrial-like isoform x1	94	20	1.53439e-25	83.45%	8	C:mitochondrion; F:molecular_function; P:cellular response to DNA damage stimulus; C:membrane; P:cristae formation; C:mitochondrial inner membrane; P:biological_process; C:cellular_component
GSONMT00001232001	39s ribosomal protein mitochondrial-like	73	13	2.55566e-17	73.62%	6	F:structural constituent of ribosome; P:translation; C:ribonucleoprotein complex; C:ribosome; F:rRNA binding; F:hydrolase activity
GSONMT00001235001	bifunctional epoxide hydrolase 2-like	84	20	1.36958e-41	84.7%	6	F:hydrolase activity; P:metabolic process; F:catalytic activity; F:epoxide hydrolase activity; P:venous blood vessel development; P:hematopoietic progenitor cell differentiation
GSONMT00001239001	transposable element tcb1 transposase	158	20	2.64825e-60	71.05%	7	F:transposase activity; P:DNA integration; P:transposition, DNA-mediated; F:DNA binding; F:ATP binding; C:myosin complex; F:motor activity
GSONMT00001241001	melatonin receptor type 1b-b-like	291	20	4.12045e-175	88.3%	11	F:melatonin receptor activity; C:integral component of membrane; F:G-protein coupled receptor activity; F:signal transducer activity; P:signal transduction; P:G-protein coupled receptor signaling pathway; C:membrane; P:rhythmic process; C:plasma membrane; P:glucose homeostasis; P:regulation of insulin secretion
GSONMT00001244001	sulfotransferase 6b1-like	176	20	4.99836e-77	74.75%	5	F:transferase activity; F:sulfotransferase activity; P:cellular response to xenobiotic stimulus; C:cellular_component; P:response to chemical
GSONMT00001246001	small g protein signaling modulator 2-like isoform x2	110	20	2.31771e-32	85.05%	3	P:regulation of Rab GTPase activity; P:positive regulation of Rab GTPase activity; F:Rab GTPase activator activity
GSONMT00001248001	hematological and neurological expressed 1	159	20	2.07652e-97	71.65%	3	F:molecular_function; P:biological_process; C:cellular_component
GSONMT00001249001	small ubiquitin-related modifier 2 precursor	97	20	1.67706e-64	99.1%	13	P:protein sumoylation; C:nucleus; P:positive regulation of transcription from RNA polymerase II promoter; F:ubiquitin protein ligase binding; F:SUMO ligase activity; C:PML body; P:positive regulation of proteasomal ubiquitin-dependent protein catabolic process; F:molecular_function; P:embryo development; C:nucleoplasm; F:protein binding; P:cellular protein localization; P:negative regulation of t…
GSONMT00001250001	adp-ribosylation factor-binding protein gga3 isoform x1	722	20	0	72.35%	7	C:clathrin adaptor complex; F:ADP-ribosylation factor binding; P:vesicle-mediated transport; P:intracellular protein transport; C:trans-Golgi network; C:intracellular; P:positive regulation of protein catabolic process
GSONMT00001251001	growth factor receptor-bound protein 2	214	20	5.39281e-140	92.75%	55	C:cellular_component; F:protein phosphatase binding; P:cellular response to ionizing radiation; P:insulin receptor signaling pathway; F:epidermal growth factor receptor binding; F:protein kinase binding; P:receptor internalization; C:nucleus; P:signal transduction in response to DNA damage; F:ephrin receptor binding; F:identical protein binding; F:neurotrophin TRKA receptor binding; P:positive re…
GSONMT00001252001	melanin-concentrating hormone receptor 1-like	317	20	0	86.65%	5	P:neuropeptide signaling pathway; F:melanin-concentrating hormone receptor activity; C:integral component of membrane; F:G-protein coupled receptor activity; P:G-protein coupled receptor signaling pathway
GSONMT00001253001	transmembrane and coiled-coil domains protein 1	651	20	0	80.5%	0	-
GSONMT00001256001	small g protein signaling modulator 2-like isoform x2	216	20	1.10349e-81	74.55%	3	P:regulation of Rab GTPase activity; P:positive regulation of Rab GTPase activity; F:Rab GTPase activator activity
GSONMT00001258001	g-protein coupled receptor 98	5232	20	0	73.6%	13	P:cell communication; F:transmembrane signaling receptor activity; C:integral component of membrane; C:membrane; F:G-protein coupled receptor activity; P:neuropeptide signaling pathway; P:cell surface receptor signaling pathway; P:G-protein coupled receptor signaling pathway; C:plasma membrane; P:eye photoreceptor cell development; P:multicellular organismal development; P:signal transduction; F:…
GSONMT00001260001	collagen alpha-1 chain-like	543	20	1.23922e-112	70.9%	9	P:skeletal system development; C:collagen; P:multicellular organismal development; C:proteinaceous extracellular matrix; C:extracellular region; F:extracellular matrix structural constituent; P:notochord morphogenesis; P:bone mineralization; F:metal ion binding
GSONMT00001262001	sodium channel protein type 2 subunit alpha-like	554	20	0	90.75%	23	F:ion channel activity; F:voltage-gated ion channel activity; C:integral component of membrane; F:sodium channel activity; C:membrane; P:sodium ion transport; P:ion transport; P:transport; P:regulation of ion transmembrane transport; P:sodium ion transmembrane transport; C:voltage-gated sodium channel complex; P:transmembrane transport; F:voltage-gated sodium channel activity; C:axon initial segm…
GSONMT00001263001	sodium channel protein type 2 subunit alpha-like	143	20	5.91933e-66	88.6%	13	F:ion channel activity; F:voltage-gated ion channel activity; C:integral component of membrane; F:sodium channel activity; C:membrane; P:sodium ion transport; P:ion transport; P:transport; P:regulation of ion transmembrane transport; P:sodium ion transmembrane transport; C:voltage-gated sodium channel complex; P:transmembrane transport; F:voltage-gated sodium channel activity
GSONMT00001264001	sodium channel protein type 2 subunit alpha-like isoform x3	1289	20	0	85.15%	13	F:ion channel activity; F:voltage-gated ion channel activity; C:integral component of membrane; F:sodium channel activity; C:membrane; P:sodium ion transport; P:ion transport; P:transport; P:regulation of ion transmembrane transport; P:sodium ion transmembrane transport; C:voltage-gated sodium channel complex; P:transmembrane transport; F:voltage-gated sodium channel activity
GSONMT00001265001	sodium channel protein type 2 subunit alpha-like isoform x3	134	20	1.13425e-62	87.3%	13	F:ion channel activity; F:voltage-gated ion channel activity; C:integral component of membrane; F:sodium channel activity; C:membrane; P:sodium ion transport; P:ion transport; P:transport; P:regulation of ion transmembrane transport; P:sodium ion transmembrane transport; C:voltage-gated sodium channel complex; P:transmembrane transport; F:voltage-gated sodium channel activity
GSONMT00001266001	mannan-binding lectin serine protease 1	335	20	0	75.75%	8	P:proteolysis; F:serine-type endopeptidase activity; F:calcium ion binding; F:hydrolase activity; F:catalytic activity; F:peptidase activity; P:complement activation; C:extracellular region
GSONMT00001268001	lyr motif-containing protein 9	78	20	1.79589e-42	88.95%	3	F:molecular_function; P:biological_process; C:cellular_component
GSONMT00001269001	cysteine-rich protein 2	157	20	9.81171e-57	90.6%	3	F:metal ion binding; F:zinc ion binding; C:cellular_component
GSONMT00001273001	reticulon-4 receptor-like 1-like	467	20	7.21414e-142	81.25%	1	F:protein binding
GSONMT00001275001	b-cell receptor cd22-like	242	20	3.25124e-25	54.65%	0	-
GSONMT00001276001	neuron navigator 1-like isoform x2	1488	20	0	86.05%	3	F:ATP binding; F:nucleotide binding; F:nucleoside-triphosphatase activity
GSONMT00001279001	bone morphogenetic protein 2	415	20	0	82.45%	113	F:growth factor activity; P:growth; C:extracellular region; P:dorsal/ventral pattern formation; F:protein heterodimerization activity; P:negative regulation of endodermal cell fate specification; P:ventricular cardiac muscle cell development; P:cell migration involved in gastrulation; P:liver development; P:protein complex assembly; F:protein homodimerization activity; P:semicircular canal morpho…
GSONMT00001281001	rna-directed dna polymerase from mobile element jockey-like	157	20	6.68847e-15	53.4%	6	F:RNA binding; P:RNA-dependent DNA replication; F:RNA-directed DNA polymerase activity; F:endonuclease activity; F:nucleotidyltransferase activity; F:transferase activity
GSONMT00001282001	cullin-2 isoform x2	781	20	0	93.45%	11	C:cullin-RING ubiquitin ligase complex; F:ubiquitin protein ligase binding; P:ubiquitin-dependent protein catabolic process; P:vasculature development; P:embryo development; C:Cul2-RING ubiquitin ligase complex; P:protein catabolic process; C:VCB complex; F:protein complex binding; P:biological_process; F:ubiquitin-protein ligase activity
GSONMT00001289001	proteasome-associated protein ecm29 homolog	77	20	1.76615e-40	97.4%	14	C:endocytic vesicle; C:cytoplasmic membrane-bounded vesicle; C:ER to Golgi transport vesicle; C:early endosome; C:multivesicular body; C:nucleus; C:late endosome; F:molecular_function; C:centrosome; C:endoplasmic reticulum-Golgi intermediate compartment; C:proteasome complex; C:endoplasmic reticulum; C:trans-Golgi network; P:ER-associated ubiquitin-dependent protein catabolic process
GSONMT00001291001	rna-directed dna polymerase from mobile element jockey-like	483	20	1.89208e-51	48.3%	4	F:RNA binding; P:RNA-dependent DNA replication; F:RNA-directed DNA polymerase activity; F:endonuclease activity
GSONMT00001293001	transcription factor 19-like	513	20	0	65.85%	3	F:DNA binding; F:metal ion binding; F:zinc ion binding
GSONMT00001295001	im:6912380 partial	541	20	0	66.95%	3	F:molecular_function; P:biological_process; C:cellular_component
GSONMT00001297001	tubulin beta chain	278	20	2.0273e-138	99.95%	34	P:microtubule-based process; P:protein polymerization; P:GTP catabolic process; C:microtubule; F:nucleotide binding; C:cytoplasm; F:GTP binding; C:protein complex; F:structural constituent of cytoskeleton; F:GTPase activity; C:cytoskeleton; F:protein domain specific binding; P:cellular process; P:spindle assembly; F:GTPase activating protein binding; C:nucleus; C:cell body; C:tubulin complex; F:p…
GSONMT00001298001	flotillin 1	496	20	0	90.45%	4	C:membrane; C:caveola; C:endosome; C:plasma membrane
GSONMT00001299001	zinc finger protein 384-like isoform x2	459	20	0	71.6%	2	F:metal ion binding; F:nucleic acid binding
GSONMT00001301001	carboxy-terminal kinesin 2-like	666	20	0	75.9%	7	F:ATP binding; C:kinesin complex; F:nucleotide binding; F:microtubule motor activity; F:microtubule binding; P:microtubule-based movement; C:microtubule
GSONMT00001302001	zinc finger and btb domain-containing protein 22-like	600	20	0	68.65%	3	F:nucleic acid binding; F:metal ion binding; C:nucleus
GSONMT00001305001	daxx protein	782	20	0	79.05%	3	C:PML body; P:negative regulation of transcription, DNA-templated; C:nucleus
GSONMT00001306001	tapasin precursor	445	20	0	86.6%	3	P:antigen processing and presentation of endogenous peptide antigen via MHC class I; C:membrane; F:molecular_function
GSONMT00001308001	mhc class i antigen	135	20	1.47674e-61	89.8%	7	P:antigen processing and presentation of peptide antigen via MHC class I; F:peptide antigen binding; P:positive regulation of T cell mediated cytotoxicity; C:membrane; C:MHC class I protein complex; P:antigen processing and presentation; P:immune response
GSONMT00001309001	proteasome subunit beta type-8 precursor	120	20	1.67277e-80	96.8%	10	P:proteolysis involved in cellular protein catabolic process; F:endopeptidase activity; F:hydrolase activity; C:nucleus; C:cytoplasm; F:threonine-type endopeptidase activity; C:proteasome core complex; C:proteasome complex; F:peptidase activity; P:proteolysis
GSONMT00001310001	proteasome beta type 10	252	20	2.99778e-160	96.05%	10	P:proteolysis involved in cellular protein catabolic process; F:endopeptidase activity; F:hydrolase activity; C:nucleus; C:cytoplasm; F:threonine-type endopeptidase activity; C:proteasome core complex; C:proteasome complex; F:peptidase activity; P:proteolysis
GSONMT00001311001	proteasome subunit beta type-9 precursor	218	20	1.30555e-146	96.55%	10	P:proteolysis involved in cellular protein catabolic process; F:endopeptidase activity; F:hydrolase activity; C:nucleus; C:cytoplasm; F:threonine-type endopeptidase activity; C:proteasome core complex; C:proteasome complex; F:peptidase activity; P:proteolysis
GSONMT00001312001	antigen peptide transporter 2-like	337	20	0	82.85%	26	F:ATPase activity, coupled to transmembrane movement of substances; C:integral component of membrane; P:transport; P:ATP catabolic process; F:nucleotide binding; F:nucleoside-triphosphatase activity; F:ATP binding; F:ATPase activity; P:transmembrane transport; C:mitochondrial inner membrane; F:peptide antigen binding; P:antigen processing and presentation of endogenous peptide antigen via MHC cla…
GSONMT00001314001	proteasome subunit beta type-8	182	20	3.2883e-128	81.5%	14	P:proteolysis involved in cellular protein catabolic process; F:endopeptidase activity; F:hydrolase activity; C:nucleus; C:cytoplasm; F:threonine-type endopeptidase activity; C:proteasome core complex; C:proteasome complex; F:peptidase activity; P:proteolysis; P:fat cell differentiation; C:spermatoproteasome complex; P:antigen processing and presentation; P:cell differentiation
GSONMT00001315001	proteasome subunit beta type-8 precursor	109	20	6.36183e-66	87.3%	12	P:proteolysis involved in cellular protein catabolic process; F:endopeptidase activity; F:hydrolase activity; C:nucleus; C:cytoplasm; F:threonine-type endopeptidase activity; C:proteasome core complex; C:proteasome complex; F:peptidase activity; P:proteolysis; P:fat cell differentiation; C:spermatoproteasome complex
GSONMT00001318001	bromodomain containing 2	788	20	0	74.5%	11	C:cytoplasm; P:transcription, DNA-templated; F:chromatin binding; P:chromatin modification; P:nucleosome assembly; P:regulation of transcription from RNA polymerase II promoter; F:histone acetyl-lysine binding; C:nucleus; P:regulation of transcription, DNA-templated; P:spermatogenesis; F:protein binding
GSONMT00001321001	collagen alpha-1 chain-like	1812	20	0	82.8%	3	F:extracellular matrix structural constituent; C:collagen; P:cartilage morphogenesis
GSONMT00001322001	transposable element tcb1 transposase	189	20	3.45899e-89	73.1%	4	F:transposase activity; P:DNA integration; P:transposition, DNA-mediated; F:DNA binding
GSONMT00001324001	retinoic acid receptor rxr-beta-a-like isoform x1	437	20	0	93.9%	13	F:sequence-specific DNA binding; P:steroid hormone mediated signaling pathway; F:sequence-specific DNA binding transcription factor activity; F:DNA binding; C:nucleus; F:zinc ion binding; P:regulation of transcription, DNA-templated; F:metal ion binding; P:transcription, DNA-templated; F:steroid hormone receptor activity; P:negative regulation of transcription, DNA-templated; F:sequence-specific …
GSONMT00001329001	zinc transporter slc39a7-like	467	20	2.06337e-178	80.1%	15	C:membrane; P:transmembrane transport; P:metal ion transport; F:metal ion transmembrane transporter activity; P:zinc ion transmembrane transport; P:divalent inorganic cation transport; C:integral component of membrane; P:zinc ion homeostasis; P:ion transport; P:transport; C:Golgi apparatus; C:endoplasmic reticulum membrane; P:zinc ion transport; C:endoplasmic reticulum; F:zinc ion transmembrane t…
GSONMT00001330001	scavenger receptor cysteine-rich type 1 protein m130-like	163	20	4.85685e-70	66.75%	2	F:scavenger receptor activity; C:membrane
GSONMT00001333001	e3 ubiquitin-protein ligase ring2-a-like	390	20	0	84.5%	12	F:metal ion binding; F:zinc ion binding; F:ligase activity; C:PRC1 complex; C:nucleus; C:PcG protein complex; P:histone H2A-K119 monoubiquitination; P:protein ubiquitination; P:regulation of transcription, DNA-templated; P:transcription, DNA-templated; C:MLL1 complex; P:negative regulation of transcription from RNA polymerase II promoter
GSONMT00001334001	40s ribosomal protein s18	159	20	5.60331e-88	99.7%	31	F:structural constituent of ribosome; C:cytosolic small ribosomal subunit; C:ribonucleoprotein complex; F:nucleic acid binding; P:translation; F:RNA binding; C:ribosome; C:intracellular; C:small ribosomal subunit; F:rRNA binding; C:cytoplasm; P:mRNA metabolic process; P:RNA metabolic process; P:cellular protein metabolic process; F:molecular_function; P:nuclear-transcribed mRNA catabolic process,…
GSONMT00001336001	vacuolar protein sorting-associated protein 52 homolog	725	20	0	93.15%	2	P:ectodermal cell differentiation; P:embryonic ectodermal digestive tract development
GSONMT00001337001	vhsv-induced protein	278	20	1.76135e-171	73.5%	0	-
GSONMT00001339001	tenascin-like	1524	20	0	71.75%	19	P:extracellular fibril organization; P:cell-cell adhesion; P:collagen metabolic process; C:fibrillar collagen; P:cell adhesion; P:fatty acid metabolic process; P:collagen fibril organization; F:heparin binding; C:extracellular matrix; C:extracellular space; P:elastic fiber assembly; F:integrin binding; P:triglyceride metabolic process; P:regulation of JUN kinase activity; P:cell-matrix adhesion; …
GSONMT00001340001	proteasome subunit beta type-7-like	278	20	0	89.65%	10	P:proteolysis involved in cellular protein catabolic process; F:endopeptidase activity; F:hydrolase activity; C:nucleus; C:cytoplasm; F:threonine-type endopeptidase activity; C:proteasome core complex; C:proteasome complex; F:peptidase activity; P:proteolysis
GSONMT00001342001	histone h3-like centromeric protein a	156	20	3.04339e-61	81.2%	15	C:chromosome; C:nucleosome; P:nucleosome assembly; F:protein heterodimerization activity; C:nucleus; F:DNA binding; C:condensed chromosome kinetochore; C:kinetochore; C:chromosome, centromeric region; P:blood coagulation; C:extracellular region; C:nucleoplasm; F:protein binding; P:response to hormone; P:brain development
GSONMT00001343001	mhc class i antigen	396	20	0	79.85%	9	P:antigen processing and presentation of peptide antigen via MHC class I; F:peptide antigen binding; P:positive regulation of T cell mediated cytotoxicity; C:membrane; C:MHC class I protein complex; P:antigen processing and presentation; P:immune response; F:antigen binding; C:plasma membrane
GSONMT00001345001	mhc class i alpha 1 antigen	80	20	4.14164e-38	92.3%	7	C:membrane; P:antigen processing and presentation; P:immune response; P:antigen processing and presentation of peptide antigen via MHC class I; F:peptide antigen binding; P:positive regulation of T cell mediated cytotoxicity; C:MHC class I protein complex
GSONMT00001346001	mhc class i antigen	472	20	0	77.5%	9	P:antigen processing and presentation of peptide antigen via MHC class I; F:peptide antigen binding; P:positive regulation of T cell mediated cytotoxicity; C:membrane; C:MHC class I protein complex; P:antigen processing and presentation; P:immune response; F:antigen binding; C:plasma membrane
GSONMT00001348001	atpase family aaa domain-containing protein 2	89	20	1.96992e-38	84.05%	8	F:ATP binding; F:nucleotide binding; F:nucleoside-triphosphatase activity; P:regulation of transcription, DNA-templated; F:ATPase activity; P:transcription, DNA-templated; C:nucleolus; C:nucleus
GSONMT00001350001	sodium channel protein type 4 subunit alpha b-like	97	20	4.68474e-22	65.4%	4	C:integral component of membrane; F:G-protein coupled receptor activity; P:G-protein coupled receptor signaling pathway; F:acid-amino acid ligase activity
GSONMT00001353001	zinc fingers and homeoboxes protein 1	694	20	0	66.45%	10	P:regulation of transcription, DNA-templated; F:sequence-specific DNA binding; C:nucleus; F:sequence-specific DNA binding transcription factor activity; F:DNA binding; P:negative regulation of transcription, DNA-templated; F:protein heterodimerization activity; F:transcription corepressor activity; F:metal ion binding; P:negative regulation of transcription from RNA polymerase II promoter
GSONMT00001355001	zinc fingers and homeoboxes protein 2	738	20	0	61.6%	17	P:regulation of transcription, DNA-templated; F:sequence-specific DNA binding; C:nucleus; F:sequence-specific DNA binding transcription factor activity; F:DNA binding; P:somatic stem cell maintenance; F:protein homodimerization activity; P:negative regulation of transcription, DNA-templated; C:cytoplasm; P:regulation of transcription from RNA polymerase II promoter; F:protein heterodimerization a…
GSONMT00001357001	collagen alpha-1 chain-like	820	20	0	91.3%	13	C:basement membrane; C:collagen; P:basement membrane assembly; P:cell adhesion; P:regulation of cell growth involved in cardiac muscle cell development; C:interstitial matrix; P:ventricular cardiac muscle tissue development; P:homeostasis of number of cells within a tissue; C:proteinaceous extracellular matrix; C:extracellular matrix; C:extracellular region; C:extracellular space; P:collagen fibr…
GSONMT00001358001	collagen alpha-1 chain	1160	20	0	74.85%	2	P:cell adhesion; C:collagen
GSONMT00001359001	dep domain-containing mtor-interacting protein	138	20	4.06098e-54	87.8%	7	P:intracellular signal transduction; P:negative regulation of cell size; P:negative regulation of protein kinase activity; P:negative regulation of TOR signaling; P:regulation of extrinsic apoptotic signaling pathway; C:intracellular; F:protein binding
GSONMT00001360001	f-box only protein 22	198	20	1.2871e-108	79.65%	9	P:regulation of myotube differentiation; P:regulation of skeletal muscle fiber development; P:cellular response to starvation; C:nucleus; P:positive regulation of proteasomal ubiquitin-dependent protein catabolic process; C:cytoplasm; P:nucleocytoplasmic transport; P:positive regulation of protein ubiquitination involved in ubiquitin-dependent protein catabolic process; P:protein polyubiquitinati…
GSONMT00001361001	sjchgc03009 protein	127	2	2.14556e-53	83.0%	0	-
GSONMT00001362001	para-nitrobenzyl esterase-like	171	20	1.7194e-95	74.1%	1	F:hydrolase activity
GSONMT00001363001	alpha- -mannosyl-glycoprotein 4-beta-n-acetylglucosaminyltransferase c-like	260	20	1.69608e-102	74.45%	21	P:carbohydrate metabolic process; C:membrane; F:transferase activity, transferring hexosyl groups; F:transferase activity; C:integral component of membrane; C:Golgi membrane; F:transferase activity, transferring glycosyl groups; F:alpha-1,3-mannosylglycoprotein 4-beta-N-acetylglucosaminyltransferase activity; C:Golgi apparatus; P:protein glycosylation; F:metal ion binding; P:cellular protein meta…
GSONMT00001364001	swi snf-related matrix-associated actin-dependent regulator of chromatin subfamily a-like protein 1-like	410	20	3.13191e-69	76.45%	24	F:helicase activity; F:nucleic acid binding; F:ATP binding; P:chromatin modification; C:nucleus; F:DNA binding; F:hydrolase activity; P:developmental growth; P:ATP catabolic process; P:regulation of transcription from RNA polymerase II promoter; F:DNA-dependent ATPase activity; P:mitotic cell cycle; F:nucleotide binding; P:angiogenesis; P:DNA metabolic process; P:embryonic body morphogenesis; P:c…
GSONMT00001365001	swi snf-related matrix-associated actin-dependent regulator of chromatin subfamily a-like protein 1	176	20	2.90732e-93	88.6%	20	F:helicase activity; F:nucleic acid binding; F:ATP binding; P:chromatin modification; C:nucleus; F:DNA binding; F:hydrolase activity; P:developmental growth; P:ATP catabolic process; P:regulation of transcription from RNA polymerase II promoter; F:DNA-dependent ATPase activity; P:mitotic cell cycle; F:nucleotide binding; P:angiogenesis; P:DNA metabolic process; P:embryonic body morphogenesis; P:c…
GSONMT00001366001	swi snf-related matrix-associated actin-dependent regulator of chromatin subfamily a-like protein 1-like	302	20	3.89715e-143	83.75%	20	F:helicase activity; F:nucleic acid binding; F:ATP binding; P:chromatin modification; C:nucleus; F:DNA binding; F:hydrolase activity; P:developmental growth; P:ATP catabolic process; P:regulation of transcription from RNA polymerase II promoter; F:DNA-dependent ATPase activity; P:mitotic cell cycle; F:nucleotide binding; P:angiogenesis; P:DNA metabolic process; P:embryonic body morphogenesis; P:c…
GSONMT00001367001	thioredoxin domain-containing protein 3 homolog	94	20	4.36446e-19	77.95%	7	F:ATP binding; P:cell redox homeostasis; F:nucleoside diphosphate kinase activity; P:GTP biosynthetic process; P:CTP biosynthetic process; P:UTP biosynthetic process; P:nucleoside diphosphate phosphorylation
GSONMT00001370001	glutaminase kidney mitochondrial-like	123	10	2.38891e-06	51.3%	2	F:glutaminase activity; P:glutamine metabolic process
GSONMT00001371001	glutaminase kidney mitochondrial-like	401	20	1.0517e-177	88.8%	2	F:glutaminase activity; P:glutamine metabolic process
GSONMT00001372001	glutaminase kidney mitochondrial-like	98	20	9.63765e-24	76.45%	16	F:glutaminase activity; P:glutamine metabolic process; P:regulation of apoptotic process; P:reactive oxygen species metabolic process; C:mitochondrion; P:cellular nitrogen compound metabolic process; P:cellular amino acid metabolic process; C:mitochondrial matrix; P:neurotransmitter secretion; P:glutamate secretion; P:synaptic transmission; P:small molecule metabolic process; F:protein binding; P…
GSONMT00001374001	zinc finger protein 536-like	427	20	7.59302e-72	62.1%	8	P:regulation of transcription, DNA-templated; P:transcription, DNA-templated; P:negative regulation of transcription, DNA-templated; C:nucleus; F:sequence-specific DNA binding transcription factor activity; F:DNA binding; F:metal ion binding; F:nucleic acid binding
GSONMT00001376001	serum paraoxonase arylesterase 2-like	148	20	1.33598e-40	78.75%	2	F:arylesterase activity; C:cellular_component
GSONMT00001377001	potassium channel subfamily k member 5-like	391	20	2.43249e-142	72.6%	6	P:potassium ion transmembrane transport; C:integral component of membrane; C:membrane; F:potassium channel activity; P:ion transport; P:transport
GSONMT00001378001	alpha-2-macroglobulin-like protein 1-like	85	20	3.67351e-32	77.25%	4	C:extracellular space; C:extracellular region; P:negative regulation of endopeptidase activity; F:endopeptidase inhibitor activity
GSONMT00001379001	endonuclease iii-like protein 1	120	20	6.19714e-26	67.45%	13	P:base-excision repair; P:DNA repair; F:catalytic activity; F:4 iron, 4 sulfur cluster binding; F:DNA binding; F:DNA-(apurinic or apyrimidinic site) lyase activity; P:nucleotide-excision repair, DNA incision, 5'-to lesion; F:DNA N-glycosylase activity; C:nucleus; C:mitochondrion; P:base-excision repair, AP site formation; F:endonuclease activity; F:double-stranded DNA binding
GSONMT00001380001	alpha-2-macroglobulin- partial	276	20	1.52206e-44	63.8%	5	P:negative regulation of endopeptidase activity; F:endopeptidase inhibitor activity; C:extracellular space; C:extracellular region; P:liver development
GSONMT00001381001	lysine-specific demethylase phf2-like isoform x3	88	20	1.78204e-35	94.6%	17	F:metal ion binding; F:zinc ion binding; C:nucleus; F:iron ion binding; P:histone H3-K9 demethylation; P:oxidation-reduction process; P:chromatin modification; F:oxidoreductase activity; P:regulation of transcription, DNA-templated; F:methylated histone residue binding; F:histone demethylase activity (H3-K9 specific); C:nucleolus; F:transcription coactivator activity; F:dioxygenase activity; P:tr…
GSONMT00001386001	v-set and immunoglobulin domain-containing protein 1-like	172	14	2.28626e-12	56.86%	0	-
GSONMT00001389001	genetic suppressor element 1-like isoform x2	862	20	1.47435e-161	60.2%	0	-
GSONMT00001392001	lecithin retinol acyltransferase-like	234	20	8.20578e-84	81.15%	8	P:retinol metabolic process; F:phosphatidylcholine-retinol O-acyltransferase activity; F:transferase activity; C:cellular_component; P:vitamin A metabolic process; P:embryo development; F:O-acyltransferase activity; F:transferase activity, transferring acyl groups
GSONMT00001395001	noggin	224	20	8.04624e-151	84.55%	68	P:negative regulation of cell differentiation; P:cloaca development; P:dorsal/ventral pattern formation; P:pronephros development; F:molecular_function; P:multicellular organismal development; P:cell differentiation; C:extracellular region; P:cartilage development; P:negative regulation of BMP signaling pathway; P:determination of left/right symmetry; P:cellular response to BMP stimulus; P:mesenc…
GSONMT00001396001	germ cell-specific gene 1-like	161	20	1.01222e-57	69.35%	1	C:integral component of membrane
GSONMT00001398001	dna topoisomerase 3-beta-1	260	20	1.80915e-170	92.25%	5	P:DNA topological change; F:DNA topoisomerase type I activity; F:DNA topoisomerase activity; F:isomerase activity; F:DNA binding
GSONMT00001399001	dna topoisomerase 3-beta-1	376	20	3.11466e-156	80.25%	11	P:DNA topological change; F:DNA topoisomerase type I activity; F:DNA topoisomerase activity; F:isomerase activity; F:DNA binding; F:nucleotide binding; F:ATP binding; P:chromosome segregation; C:condensed chromosome; C:chromosome; C:nucleus
GSONMT00001402001	stromal cell-derived factor 2-like protein 1-like	220	20	3.59077e-149	88.0%	3	C:membrane; F:molecular_function; P:biological_process
GSONMT00001403001	upf0249 protein ydjc homolog	311	20	6.77188e-131	69.8%	3	F:hydrolase activity, acting on carbon-nitrogen (but not peptide) bonds; P:carbohydrate metabolic process; F:catalytic activity
GSONMT00001406001	ubiquitin-conjugating enzyme e2 l3	59	20	1.90654e-20	96.35%	22	F:ligase activity; F:acid-amino acid ligase activity; C:cellular_component; P:protein K11-linked ubiquitination; P:cellular response to glucocorticoid stimulus; C:nucleus; P:cellular response to steroid hormone stimulus; F:ubiquitin protein ligase binding; C:cytoplasm; P:protein ubiquitination; P:protein polyubiquitination; P:regulation of transcription, DNA-templated; F:ubiquitin-protein ligase …
GSONMT00001408001	dedicator of cytokinesis protein 8-like	68	20	1.68808e-30	90.5%	2	P:small GTPase mediated signal transduction; F:guanyl-nucleotide exchange factor activity
GSONMT00001410001	protein fam115-like	212	20	1.43822e-76	77.6%	0	-
GSONMT00001413001	transmembrane protein 87a-like isoform x1	643	20	0	80.95%	2	C:integral component of membrane; C:membrane
GSONMT00001415001	tyrosine-protein kinase mer-like	275	20	7.11297e-66	59.55%	36	F:ATP binding; F:protein kinase activity; C:integral component of membrane; P:peptidyl-tyrosine phosphorylation; C:membrane; P:protein phosphorylation; F:protein tyrosine kinase activity; F:transferase activity, transferring phosphorus-containing groups; F:transferase activity; P:phosphorylation; F:nucleotide binding; F:kinase activity; P:positive regulation of phagocytosis; P:substrate adhesion-…
GSONMT00001416001	general transcription factor ii-i repeat domain-containing protein 1-like	133	20	2.32355e-46	85.5%	8	P:regulation of transcription, DNA-templated; C:cytoplasm; F:RNA polymerase II distal enhancer sequence-specific DNA binding transcription factor activity; C:nucleolus; P:embryo development; C:nucleus; F:sequence-specific DNA binding transcription factor activity; F:DNA binding
GSONMT00001417001	mediator of rna polymerase ii transcription subunit 13-like	1903	20	0	77.25%	8	F:RNA polymerase II transcription cofactor activity; C:mediator complex; P:regulation of transcription from RNA polymerase II promoter; P:regulation of transcription, DNA-templated; P:transcription from RNA polymerase II promoter; F:molecular_function; P:transcription, DNA-templated; C:nucleus
GSONMT00001419001	complement c1q tumor necrosis factor-related protein 2-like	320	20	7.12872e-117	85.75%	12	C:collagen; C:extracellular region; P:protein heterotrimerization; P:protein trimerization; P:protein homooligomerization; P:positive regulation of glucose import; F:identical protein binding; F:receptor binding; P:positive regulation of glycogen biosynthetic process; P:positive regulation of fatty acid oxidation; P:activation of MAPK activity; C:extracellular space
GSONMT00001423001	transmembrane protein 194a	112	20	4.57509e-40	80.45%	2	C:integral component of membrane; C:membrane
GSONMT00001426001	middle subunit	177	20	2.64169e-127	97.95%	7	F:metal ion binding; P:cellular iron ion homeostasis; F:ferric iron binding; P:iron ion transport; P:oxidation-reduction process; F:oxidoreductase activity; F:ferroxidase activity
GSONMT00001427001	middle subunit	177	20	1.11873e-126	97.8%	7	F:metal ion binding; P:cellular iron ion homeostasis; F:ferric iron binding; P:iron ion transport; P:oxidation-reduction process; F:oxidoreductase activity; F:ferroxidase activity
GSONMT00001429001	e3 ubiquitin-protein ligase rnf213-like	165	20	2.5984e-47	71.9%	8	F:metal ion binding; F:ATP binding; F:nucleotide binding; F:nucleoside-triphosphatase activity; F:zinc ion binding; P:sprouting angiogenesis; P:DNA repair; F:endonuclease activity
GSONMT00001430001	e3 ubiquitin-protein ligase rnf213-like	487	20	0	77.6%	12	F:metal ion binding; F:ATP binding; F:nucleotide binding; F:nucleoside-triphosphatase activity; F:zinc ion binding; P:sprouting angiogenesis; P:protein autoubiquitination; P:ATP catabolic process; C:cytoplasm; F:ATPase activity; P:protein ubiquitination; F:ubiquitin-protein ligase activity
GSONMT00001432001	afg3-like protein 2 isoform x1	223	20	5.29109e-132	92.9%	8	P:proteolysis; F:ATP binding; F:metalloendopeptidase activity; F:nucleotide binding; C:integral component of membrane; C:membrane; F:zinc ion binding; F:nucleoside-triphosphatase activity
GSONMT00001434001	lamina-associated polypeptide isoform beta-like	372	20	1.52352e-164	67.95%	14	F:DNA binding; C:condensed chromosome; C:nuclear outer membrane-endoplasmic reticulum membrane network; P:mitotic nuclear envelope reassembly; C:integral component of membrane; F:chromatin binding; P:biological_process; C:chromatin; C:nuclear inner membrane; C:nuclear envelope; C:nucleus; P:nuclear envelope reassembly; F:lamin binding; P:regulation of transcription, DNA-templated
GSONMT00001436001	sodium potassium-transporting atpase subunit alpha-3-like	240	20	4.92249e-123	92.5%	14	C:integral component of membrane; C:membrane; P:cation transport; F:hydrolase activity; F:nucleotide binding; F:monovalent inorganic cation transmembrane transporter activity; F:ATP binding; P:ATP biosynthetic process; F:cation-transporting ATPase activity; F:metal ion binding; F:hydrolase activity, acting on acid anhydrides, catalyzing transmembrane movement of substances; P:monovalent inorganic…
GSONMT00001438001	beta- -galactosyltransferase 3-like	444	20	0	82.55%	11	P:carbohydrate metabolic process; F:transferase activity, transferring glycosyl groups; F:transferase activity; C:cytoplasm; C:Golgi apparatus; F:metal ion binding; C:Golgi cisterna membrane; F:beta-N-acetylglucosaminylglycopeptide beta-1,4-galactosyltransferase activity; P:protein glycosylation; C:integral component of membrane; F:N-acetyllactosamine synthase activity
GSONMT00001440001	biglycan	120	20	1.85289e-37	90.55%	23	C:sarcolemma; P:peptide cross-linking via chondroitin 4-sulfate glycosaminoglycan; C:cell surface; C:extracellular matrix; F:extracellular matrix binding; C:transport vesicle; F:glycosaminoglycan binding; C:intracellular; P:small molecule metabolic process; P:chondroitin sulfate metabolic process; P:glycosaminoglycan metabolic process; C:lysosomal lumen; P:carbohydrate metabolic process; P:extrac…
GSONMT00001441001	biglycan-like	179	20	1.33002e-81	84.05%	23	P:biological_process; P:small molecule metabolic process; P:chondroitin sulfate metabolic process; F:extracellular matrix binding; P:glycosaminoglycan metabolic process; C:cell surface; C:lysosomal lumen; P:carbohydrate metabolic process; C:sarcolemma; C:extracellular matrix; P:extracellular matrix organization; F:glycosaminoglycan binding; C:transport vesicle; P:peptide cross-linking via chondro…
GSONMT00001443001	plakophilin-3-like isoform x1	306	20	1.37657e-80	76.5%	6	P:cell-cell adhesion; C:desmosome; P:cell adhesion; C:nucleus; P:biological_process; C:cellular_component
GSONMT00001444001	eri1 exoribonuclease 2	636	19	1.09625e-24	59.95%	3	F:nucleic acid binding; F:exonuclease activity; F:zinc ion binding
GSONMT00001448001	alpha- -mannosyltransferase alg2	69	20	2.34028e-27	84.2%	19	P:biosynthetic process; F:glycolipid 6-alpha-mannosyltransferase activity; F:GDP-Man:Man1GlcNAc2-PP-Dol alpha-1,3-mannosyltransferase activity; C:nucleus; F:transferase activity; F:transferase activity, transferring glycosyl groups; C:membrane; F:protein N-terminus binding; F:alpha-1,3-mannosyltransferase activity; C:cytoplasm; C:perinuclear region of cytoplasm; F:calcium-dependent protein bindin…
GSONMT00001452001	aryl hydrocarbon receptor repressor	531	20	1.24715e-145	62.95%	16	F:DNA binding; C:nucleus; P:response to chemical; P:regulation of transcription from RNA polymerase II promoter; P:signal transduction; F:protein dimerization activity; P:regulation of transcription, DNA-templated; F:signal transducer activity; P:transcription, DNA-templated; C:transcription factor complex; F:sequence-specific DNA binding transcription factor activity; C:cytoplasm; P:cellular res…
GSONMT00001454001	leucine-rich repeat-containing protein 17-like	259	20	9.12759e-76	73.9%	3	P:negative regulation of osteoclast differentiation; P:bone marrow development; C:extracellular space
GSONMT00001455001	disco-interacting protein 2 homolog a-like isoform x4	335	20	3.34122e-132	95.05%	4	P:metabolic process; F:catalytic activity; F:transcription factor binding; C:nucleus
GSONMT00001456001	disco-interacting protein 2 homolog a-like isoform x4	371	20	2.16847e-175	77.25%	4	P:metabolic process; F:catalytic activity; F:transcription factor binding; C:nucleus
GSONMT00001458001	solute carrier family 26 member 6	351	20	6.91628e-167	76.15%	56	C:integral component of membrane; P:sulfate transport; C:membrane; F:secondary active sulfate transmembrane transporter activity; P:transmembrane transport; F:sulfate transmembrane transporter activity; P:anion homeostasis; P:response to salt stress; F:formate uptake transmembrane transporter activity; P:epithelial fluid transport; P:transepithelial transport; P:sulfate transmembrane transport; F…
GSONMT00001459001	gtp-binding protein di-ras2	199	20	3.0139e-144	94.95%	10	F:GTP binding; F:GTPase activity; P:small GTPase mediated signal transduction; P:GTP catabolic process; F:nucleotide binding; C:membrane; P:signal transduction; C:plasma membrane; C:cellular_component; P:biological_process
GSONMT00001460001	tyrosine-protein kinase syk	288	20	0	86.05%	82	F:transferase activity; P:intracellular signal transduction; P:phosphorylation; P:peptidyl-tyrosine phosphorylation; F:protein kinase activity; P:protein phosphorylation; F:nucleotide binding; C:cytoplasm; F:non-membrane spanning protein tyrosine kinase activity; F:ATP binding; F:kinase activity; F:protein tyrosine kinase activity; F:transferase activity, transferring phosphorus-containing groups…
GSONMT00001463001	---NA---	33	0			0	-
GSONMT00001464001	transmembrane emp24 domain-containing protein 3 precursor	78	20	4.555e-47	90.1%	11	C:integral component of membrane; C:membrane; P:transport; C:endoplasmic reticulum; C:Golgi apparatus; C:endoplasmic reticulum-Golgi intermediate compartment; C:Golgi cisterna membrane; P:protein transport; C:endoplasmic reticulum-Golgi intermediate compartment membrane; C:COPI vesicle coat; C:endoplasmic reticulum membrane
GSONMT00001467001	transient receptor potential channel pyrexia- partial	612	20	0	66.4%	6	C:integral component of membrane; C:membrane; P:transmembrane transport; P:ion transport; F:ion channel activity; P:transport
GSONMT00001469001	e3 ubiquitin-protein ligase parkin	191	20	3.76315e-96	81.25%	75	P:response to oxidative stress; P:protein autoubiquitination; P:response to temperature stimulus; C:mitochondrion; C:cytoplasm; F:zinc ion binding; P:mitochondrial electron transport, NADH to ubiquinone; F:ubiquitin-protein ligase activity; F:acid-amino acid ligase activity; P:regulation of apoptotic process; F:metal ion binding; C:cytosol; P:mitochondrion degradation; F:ubiquitin protein ligase …
GSONMT00001470001	e3 ubiquitin-protein ligase parkin	270	20	1.72418e-133	72.15%	35	C:mitochondrion; C:cytosol; F:acid-amino acid ligase activity; P:protein ubiquitination; F:ubiquitin-protein ligase activity; P:response to oxidative stress; P:protein autoubiquitination; P:response to temperature stimulus; C:cytoplasm; F:zinc ion binding; P:mitochondrial electron transport, NADH to ubiquinone; P:regulation of apoptotic process; F:metal ion binding; P:mitochondrion degradation; F…
GSONMT00001474001	protein quaking isoform x3	225	20	8.36499e-77	83.6%	17	F:RNA binding; P:regulation of translation; P:mRNA processing; C:nucleus; P:RNA splicing; P:transport; C:cytoplasm; P:multicellular organismal development; P:cell differentiation; P:mRNA transport; P:muscle cell differentiation; P:positive regulation of gene expression; P:long-chain fatty acid biosynthetic process; P:vasculogenesis; P:axon ensheathment; P:spermatid development; P:myelination
GSONMT00001475001	zinc finger protein 850-like	473	20	1.00249e-125	52.35%	0	-
GSONMT00001477001	nuclear receptor coactivator 4	672	20	0	56.75%	2	P:biological_process; C:cellular_component
GSONMT00001479001	protein yipf3	346	20	0	90.95%	10	P:cell differentiation; F:molecular_function; C:cytoplasm; C:integral component of membrane; C:membrane; C:Golgi apparatus; C:plasma membrane; C:intracellular membrane-bounded organelle; C:transport vesicle; P:biological_process
GSONMT00001481001	glutamate decarboxylase 1 isoform x2	184	20	3.88375e-98	90.45%	22	P:carboxylic acid metabolic process; F:catalytic activity; F:carboxy-lyase activity; F:pyridoxal phosphate binding; F:lyase activity; C:intracellular; C:clathrin-sculpted gamma-aminobutyric acid transport vesicle membrane; F:glutamate decarboxylase activity; P:response to drug; P:neurotransmitter secretion; P:synaptic transmission; F:protein heterodimerization activity; P:glutamate decarboxylatio…
GSONMT00001484001	transmembrane protein 231-like	215	20	6.25493e-118	84.05%	11	C:cilium; C:integral component of membrane; C:membrane; P:cell projection organization; C:ciliary transition zone; C:cell projection; P:smoothened signaling pathway; C:TCTN-B9D complex; P:cilium assembly; C:ciliary membrane; C:plasma membrane
GSONMT00001485001	carbohydrate sulfotransferase 6-like	399	20	0	80.4%	8	F:sulfotransferase activity; P:carbohydrate metabolic process; C:Golgi membrane; F:transferase activity; P:N-acetylglucosamine metabolic process; P:keratan sulfate biosynthetic process; P:sulfur compound metabolic process; F:N-acetylglucosamine 6-O-sulfotransferase activity
GSONMT00001486001	protein spire homolog 2	691	20	0	73.6%	11	F:actin binding; C:cleavage furrow; P:intracellular transport; P:formin-nucleated actin cable assembly; C:cytoplasmic vesicle membrane; P:cleavage furrow formation; C:cell cortex; P:polar body extrusion after meiotic divisions; P:vesicle-mediated transport; P:establishment of meiotic spindle localization; P:actin cytoskeleton organization
GSONMT00001488001	beta-2-syntrophin	235	20	2.01421e-65	66.4%	13	C:membrane; C:synapse; C:microtubule; C:cell junction; C:cytoplasm; F:actin binding; C:transport vesicle membrane; C:dystrophin-associated glycoprotein complex; C:protein complex; F:calmodulin binding; F:protein binding; C:cytoplasmic vesicle; C:cytoskeleton
GSONMT00001489001	beta-2-syntrophin-like	222	20	1.01938e-131	87.95%	11	C:membrane; C:synapse; C:microtubule; C:cell junction; C:cytoplasm; F:actin binding; C:transport vesicle membrane; C:dystrophin-associated glycoprotein complex; C:protein complex; F:calmodulin binding; F:protein binding
GSONMT00001491001	vacuolar protein sorting-associated protein 4a	179	20	1.06817e-113	95.8%	24	F:ATP binding; F:nucleotide binding; F:nucleoside-triphosphatase activity; C:cellular_component; C:perinuclear region of cytoplasm; F:protein domain specific binding; F:Rho GTPase binding; P:cell division; C:late endosome membrane; F:hydrolase activity; P:endosomal transport; C:midbody; P:vesicle-mediated transport; C:membrane; P:cell cycle; P:cytokinesis; P:protein transport; C:early endosome; C…
GSONMT00001493001	transmembrane protease serine 9-like	247	20	1.43679e-137	81.1%	7	P:proteolysis; F:serine-type endopeptidase activity; F:catalytic activity; F:peptidase activity; F:serine-type peptidase activity; F:hydrolase activity; C:cellular_component
GSONMT00001495001	calsyntenin-2-like	260	20	2.46404e-112	81.45%	4	F:calcium ion binding; P:homophilic cell adhesion; C:integral component of membrane; C:membrane
GSONMT00001497001	60s ribosomal export protein nmd3-like	82	20	1.79244e-40	92.45%	6	C:nucleolus; C:nucleus; C:nucleoplasm; C:cytoplasm; P:transport; P:protein transport
GSONMT00001500001	talin-2-like isoform x1	1016	20	0	93.6%	22	P:cytoskeletal anchoring at plasma membrane; C:focal adhesion; C:actin cytoskeleton; F:insulin receptor binding; F:actin binding; F:structural constituent of cytoskeleton; C:ruffle; P:cell adhesion; F:structural molecule activity; C:cytoskeleton; C:membrane; C:synapse; C:cell junction; C:cytoplasm; C:fascia adherens; C:plasma membrane; F:molecular_function; C:cellular_component; P:biological_proc…
GSONMT00001502001	huntingtin isoform x2	44	5	1.52048e-06	67.2%	2	C:cytoplasm; C:nucleus
GSONMT00001503001	PREDICTED: mesothelin-like protein-like	161	20	3.27334e-18	71.95%	0	-
GSONMT00001505001	bone morphogenetic protein receptor type-1b	126	20	4.1287e-87	99.7%	41	P:inflammatory response; F:SMAD binding; C:membrane; P:dorsal/ventral pattern formation; P:cartilage condensation; P:retinal ganglion cell axon guidance; P:positive regulation of bone mineralization; F:transforming growth factor beta receptor activity, type I; F:ATP binding; P:retina development in camera-type eye; P:ovarian cumulus expansion; P:positive regulation of osteoblast differentiation; …
GSONMT00001506001	netrin receptor unc5c-like	192	20	1.63147e-98	91.3%	1	P:signal transduction
GSONMT00001507001	disks large homolog 2 isoform x2	166	20	1.39835e-93	95.1%	19	P:negative regulation of phosphatase activity; F:protein phosphatase binding; F:protein heterodimerization activity; P:synaptic transmission; P:sensory perception of pain; C:membrane; C:synapse; F:PDZ domain binding; C:cell junction; C:neuronal cell body; C:cytoplasm; C:postsynaptic membrane; C:dendrite; F:protein binding; P:receptor clustering; C:plasma membrane; C:juxtaparanode region of axon; …
GSONMT00001508001	sterol 26- mitochondrial-like	154	20	1.15213e-55	80.6%	7	F:metal ion binding; P:oxidation-reduction process; F:oxidoreductase activity, acting on paired donors, with incorporation or reduction of molecular oxygen; F:heme binding; F:oxidoreductase activity; F:iron ion binding; F:monooxygenase activity
GSONMT00001510001	mitogen-activated protein kinase kinase kinase 2-like	660	20	0	83.35%	7	F:ATP binding; F:protein kinase activity; F:nucleotide binding; P:protein phosphorylation; F:transferase activity, transferring phosphorus-containing groups; F:kinase activity; P:phosphorylation
GSONMT00001511001	small ubiquitin-related modifier 1 precursor	102	20	4.56733e-67	95.05%	28	C:cytoplasm; C:nucleus; P:embryo development; P:negative regulation of sequence-specific DNA binding transcription factor activity; P:positive regulation of proteasomal ubiquitin-dependent protein catabolic process; P:negative regulation of transcription, DNA-templated; F:ubiquitin protein ligase binding; P:positive regulation of protein complex assembly; P:negative regulation of DNA binding; P:p…
GSONMT00001512001	frizzled-7-a-like	464	20	0	94.4%	29	P:convergent extension involved in gastrulation; P:cell migration involved in gastrulation; F:transmembrane signaling receptor activity; C:integral component of membrane; C:membrane; F:G-protein coupled receptor activity; P:multicellular organismal development; P:cell surface receptor signaling pathway; P:signal transduction; P:epiboly; F:signal transducer activity; P:G-protein coupled receptor s…
GSONMT00001513001	cyclin-dependent kinase 15	304	20	8.59882e-142	92.05%	13	F:transferase activity; P:phosphorylation; F:protein serine/threonine kinase activity; F:protein kinase activity; F:nucleotide binding; P:protein phosphorylation; F:ATP binding; F:kinase activity; F:cyclin-dependent protein serine/threonine kinase activity; C:cellular_component; F:metal ion binding; F:transferase activity, transferring phosphorus-containing groups; F:protein binding
GSONMT00001515001	aminoacyl trna synthase complex-interacting multifunctional protein 2-like isoform x1	102	20	5.95959e-44	77.25%	8	F:aminoacyl-tRNA ligase activity; F:molecular_function; P:biological_process; C:cellular_component; P:negative regulation of cell proliferation; P:positive regulation of protein ubiquitination; P:Type II pneumocyte differentiation; C:nucleus
GSONMT00001517001	cyclin-dependent kinase 15	205	20	1.19136e-106	93.2%	14	F:transferase activity; P:phosphorylation; F:protein serine/threonine kinase activity; F:protein kinase activity; F:nucleotide binding; P:protein phosphorylation; F:ATP binding; F:kinase activity; F:cyclin-dependent protein serine/threonine kinase activity; C:cellular_component; F:metal ion binding; F:transferase activity, transferring phosphorus-containing groups; F:protein binding; P:cell divis…
GSONMT00001518001	transposase	117	20	1.77271e-34	73.35%	8	F:transposase activity; P:DNA integration; P:transposition, DNA-mediated; F:DNA binding; F:ATP binding; C:myosin complex; F:motor activity; C:nucleus
GSONMT00001522001	si:ch211- protein	321	20	4.25166e-123	72.55%	9	F:transferase activity; F:protein serine/threonine kinase activity; P:phosphorylation; F:protein kinase activity; P:protein phosphorylation; F:nucleotide binding; F:ATP binding; F:kinase activity; F:transferase activity, transferring phosphorus-containing groups
GSONMT00001523001	angiomotin-like 2a-like	381	20	9.72996e-109	62.6%	17	P:cell migration; P:convergent extension; P:embryonic pattern specification; P:establishment of localization in cell; P:angiogenesis; P:cortical actin cytoskeleton organization; P:filopodium assembly; C:cell cortex; P:endothelial cell proliferation; C:endosome; C:recycling endosome; F:protein binding; P:Wnt signaling pathway; C:apical plasma membrane; C:cytoplasmic vesicle; C:tight junction; F:id…
GSONMT00001526001	von willebrand factor type egf and pentraxin domain-containing protein 1-like	2018	20	0	62.9%	1	F:calcium ion binding
GSONMT00001527001	thioredoxin	109	20	5.15359e-64	92.65%	4	P:cell redox homeostasis; P:glycerol ether metabolic process; F:protein disulfide oxidoreductase activity; C:cellular_component
GSONMT00001530001	prostaglandin reductase 1-like	333	20	0	86.95%	4	P:oxidation-reduction process; F:oxidoreductase activity; F:zinc ion binding; C:cellular_component
GSONMT00001531001	haus augmin-like complex subunit 3-like	471	20	5.29637e-179	64.4%	10	C:HAUS complex; P:spindle assembly; P:definitive hemopoiesis; C:spindle; P:mitosis; C:microtubule; C:cytoplasm; F:molecular_function; C:centrosome; P:centrosome organization
GSONMT00001533001	dna polymerase nu	548	20	5.60748e-169	68.15%	6	P:DNA replication; F:DNA-directed DNA polymerase activity; F:DNA binding; F:nucleic acid binding; P:DNA repair; C:nucleus
GSONMT00001534001	neuropeptide-like protein c4orf48 homolog	91	20	5.85746e-48	89.75%	1	C:extracellular region
GSONMT00001535001	negative elongation factor a	542	20	0	84.75%	6	P:translational elongation; F:translation elongation factor activity; P:negative regulation of transcription elongation from RNA polymerase II promoter; C:NELF complex; F:chromatin binding; C:nucleus
GSONMT00001538001	fatty-acid amide hydrolase 2-like	454	20	0	78.2%	4	F:carbon-nitrogen ligase activity, with glutamine as amido-N-donor; F:hydrolase activity; C:integral component of membrane; C:membrane
GSONMT00001539001	fatty-acid amide hydrolase 2-a-like	94	20	3.00144e-22	75.45%	6	F:carbon-nitrogen ligase activity, with glutamine as amido-N-donor; F:hydrolase activity; C:integral component of membrane; C:membrane; C:cytoplasm; P:tRNA processing
GSONMT00001540001	dual specificity testis-specific protein kinase 1-like	622	20	0	78.1%	10	F:transferase activity; P:phosphorylation; P:peptidyl-tyrosine phosphorylation; F:protein kinase activity; P:protein phosphorylation; F:nucleotide binding; F:ATP binding; F:kinase activity; F:protein tyrosine kinase activity; F:transferase activity, transferring phosphorus-containing groups
GSONMT00001543001	phosphatidylinositol 3-kinase catalytic subunit type 3-like	879	20	0	93.5%	27	F:transferase activity; P:phosphorylation; F:nucleotide binding; F:1-phosphatidylinositol-3-kinase activity; F:ATP binding; P:phosphatidylinositol phosphorylation; P:phosphatidylinositol-3-phosphate biosynthetic process; F:kinase activity; P:phosphatidylinositol-mediated signaling; C:phosphatidylinositol 3-kinase complex; F:phosphotransferase activity, alcohol group as acceptor; F:transferase act…
GSONMT00001547001	---NA---	136	0			0	-
GSONMT00001548001	upf0687 protein c20orf27 homolog	226	20	4.98446e-63	69.75%	0	-
GSONMT00001550001	ventral anterior homeobox 2-like	174	20	2.08636e-64	84.9%	29	P:regulation of retinal ganglion cell axon guidance; F:sequence-specific DNA binding; P:forebrain development; P:optic nerve development; F:sequence-specific DNA binding transcription factor activity; F:DNA binding; C:nucleus; P:closure of optic fissure; P:multicellular organismal development; P:retina morphogenesis in camera-type eye; P:retina development in camera-type eye; P:regulation of tran…
GSONMT00001551001	shootin-1-like isoform x2	162	20	3.97493e-35	67.8%	2	F:kinase binding; P:neuron projection morphogenesis
GSONMT00001552001	shootin-1-like isoform x1	312	20	1.61217e-42	72.15%	2	F:kinase binding; P:neuron projection morphogenesis
GSONMT00001553001	extracellular calcium-sensing receptor-like	89	20	3.3213e-11	77.7%	14	F:RNA binding; P:RNA-dependent DNA replication; F:RNA-directed DNA polymerase activity; C:integral component of membrane; C:membrane; F:G-protein coupled receptor activity; P:chemokine-mediated signaling pathway; P:signal transduction; P:chemotaxis; F:chemokine receptor activity; F:signal transducer activity; P:G-protein coupled receptor signaling pathway; C:cytoskeleton; F:acid-amino acid ligase…
GSONMT00001554001	shootin-1-like	163	20	1.05606e-49	62.3%	2	F:kinase binding; P:neuron projection morphogenesis
GSONMT00001555001	protein tex261	197	20	7.18698e-129	94.25%	5	F:molecular_function; P:biological_process; C:cellular_component; P:positive regulation of apoptotic process; C:integral component of membrane
GSONMT00001556001	ankyrin repeat domain-containing protein 53	341	20	2.04263e-81	52.15%	9	P:ion transport; P:transport; P:ATP metabolic process; F:ATP binding; P:proton transport; P:ATP hydrolysis coupled proton transport; F:hydrolase activity, acting on acid anhydrides, catalyzing transmembrane movement of substances; C:proton-transporting two-sector ATPase complex, catalytic domain; C:proton-transporting V-type ATPase, V1 domain
GSONMT00001557001	trichohyalin-like isoform x1	890	10	1.97413e-22	67.5%	1	F:GTP binding
GSONMT00001558001	gtpase imap family member 8-like	473	20	0	68.05%	1	F:GTP binding
GSONMT00001561001	cxc chemokine d1	116	20	2.07203e-61	62.75%	29	F:chemokine activity; P:immune response; C:extracellular region; F:interleukin-8 receptor binding; P:neutrophil chemotaxis; P:neutrophil activation; C:extracellular space; F:cytokine activity; P:inflammatory response; P:positive regulation of cAMP metabolic process; P:positive regulation of release of sequestered calcium ion into cytosol; C:external side of plasma membrane; P:positive regulation …
GSONMT00001563001	protein inturned-like	893	20	9.38399e-169	71.65%	0	-
GSONMT00001564001	ino80 complex subunit b-like	336	20	8.06026e-147	78.9%	4	C:Ino80 complex; C:cytoplasm; C:plasma membrane; C:nucleus
GSONMT00001566001	kynurenine alpha-aminoadipate mitochondrial-like	425	20	0	90.9%	3	P:biosynthetic process; F:catalytic activity; F:pyridoxal phosphate binding
GSONMT00001568001	microfibrillar-associated protein 3-like isoform x1	398	20	0	82.2%	0	-
GSONMT00001570001	h(+) cl(-) exchange transporter 3-like isoform x1	846	20	0	96.2%	7	P:chloride transport; F:voltage-gated chloride channel activity; C:integral component of membrane; C:membrane; P:transmembrane transport; F:adenyl nucleotide binding; F:ion channel activity
GSONMT00001571001	h(+) cl(-) exchange transporter 3	133	20	6.10442e-24	91.6%	33	P:chloride transport; F:voltage-gated chloride channel activity; C:integral component of membrane; C:membrane; P:transmembrane transport; F:adenyl nucleotide binding; F:ion channel activity; F:structural constituent of ribosome; C:ribonucleoprotein complex; P:translation; C:ribosome; C:intracellular; P:endosomal lumen acidification; C:cell surface; C:late endosome membrane; P:regulation of pH; C:…
GSONMT00001573001	prefoldin subunit 2	134	20	1.21194e-48	95.75%	6	F:unfolded protein binding; P:protein folding; C:prefoldin complex; C:mitochondrion; C:cytoplasm; C:nucleus
GSONMT00001575001	transposase	142	20	1.84554e-80	60.45%	14	F:transposase activity; P:DNA integration; P:transposition, DNA-mediated; F:DNA binding; C:integral component of membrane; C:membrane; F:G-protein coupled receptor activity; P:signal transduction; F:signal transducer activity; P:G-protein coupled receptor signaling pathway; C:plasma membrane; F:ATP binding; C:myosin complex; F:motor activity
GSONMT00001576001	homeobox protein six3-like	262	20	3.01072e-175	84.35%	9	P:regulation of transcription, DNA-templated; F:sequence-specific DNA binding; P:embryonic camera-type eye morphogenesis; C:nucleus; F:sequence-specific DNA binding transcription factor activity; F:DNA binding; P:brain development; P:visual perception; P:organ morphogenesis
GSONMT00001577001	actin-related protein 2 isoform x2	240	20	4.95288e-98	94.1%	27	C:Arp2/3 protein complex; F:ATP binding; P:regulation of actin filament polymerization; C:cytoskeleton; P:Arp2/3 complex-mediated actin nucleation; C:cell projection; F:nucleotide binding; C:cytoplasm; F:actin binding; P:Fc-gamma receptor signaling pathway involved in phagocytosis; F:molecular_function; C:actin cytoskeleton; P:spindle localization; P:meiotic cytokinesis; C:actin cap; P:cellular c…
GSONMT00001578001	ras and rab interactor 2-like	783	20	0	65.55%	7	P:signal transduction; F:GTPase activator activity; F:molecular_function; C:cytoplasm; P:biological_process; P:endocytosis; C:cellular_component
GSONMT00001579001	endothelin b receptor-like	141	20	7.68633e-22	95.3%	10	P:enteric nervous system development; C:integral component of membrane; P:regulation of blood pressure; F:endothelin receptor activity; F:G-protein coupled receptor activity; P:endothelin receptor signaling pathway; P:signal transduction; F:signal transducer activity; P:G-protein coupled receptor signaling pathway; P:vasoconstriction
GSONMT00001580001	protein	249	20	2.97972e-24	49.65%	6	F:RNA binding; P:RNA-dependent DNA replication; F:RNA-directed DNA polymerase activity; F:endonuclease activity; F:nucleotidyltransferase activity; F:transferase activity
GSONMT00001583001	interleukin-17 receptor b	265	20	7.10419e-60	56.4%	9	C:cytoplasm; C:cell surface; C:integral component of membrane; C:membrane; C:extracellular region; P:cytokine-mediated signaling pathway; F:cytokine receptor activity; C:integral component of plasma membrane; C:plasma membrane
GSONMT00001587001	p2y purinoceptor 4-like	415	20	5.5374e-167	72.2%	5	C:integral component of membrane; F:G-protein coupled receptor activity; F:signal transducer activity; P:signal transduction; P:G-protein coupled receptor signaling pathway
GSONMT00001588001	ras-specific guanine nucleotide-releasing factor 2	567	20	0	89.35%	12	F:Rho guanyl-nucleotide exchange factor activity; P:regulation of Rho protein signal transduction; C:membrane; F:guanyl-nucleotide exchange factor activity; C:cytoplasm; C:endoplasmic reticulum membrane; F:calmodulin binding; C:intracellular; C:endoplasmic reticulum; P:regulation of small GTPase mediated signal transduction; P:small GTPase mediated signal transduction; C:plasma membrane
GSONMT00001592001	fras1-related extracellular matrix protein 2-like	1647	20	0	87.25%	2	C:integral component of membrane; P:cell communication
GSONMT00001593001	serine threonine-protein kinase tbk1	143	20	2.83143e-50	84.25%	21	F:kinase activity; F:ATP binding; F:protein kinase activity; P:phosphorylation; F:nucleotide binding; P:protein phosphorylation; F:transferase activity, transferring phosphorus-containing groups; F:transferase activity; C:cellular_component; F:protein binding; P:positive regulation of interferon-beta production; P:positive regulation of transcription from RNA polymerase II promoter; P:positive re…
GSONMT00001594001	disks large homolog 5-like isoform x1	1316	20	0	80.65%	2	P:regulation of apoptotic process; C:intracellular
GSONMT00001596001	palmitoyltransferase zdhhc7-like	55	1	0.000575391	74.0%	6	F:metal ion binding; F:transferase activity; C:integral component of membrane; C:membrane; F:zinc ion binding; F:transferase activity, transferring acyl groups
GSONMT00001597001	2-acylglycerol o-acyltransferase 1	317	20	1.38535e-160	82.15%	12	F:transferase activity, transferring acyl groups other than amino-acyl groups; C:cellular_component; F:transferase activity; F:transferase activity, transferring acyl groups; C:integral component of membrane; C:membrane; P:lipid metabolic process; P:glycerol metabolic process; C:endoplasmic reticulum membrane; P:triglyceride biosynthetic process; F:2-acylglycerol O-acyltransferase activity; C:end…
GSONMT00001599001	tyrosine-protein kinase jak2-like isoform x2	168	20	2.55228e-95	87.45%	22	P:protein phosphorylation; P:primitive hemopoiesis; P:positive regulation of JAK-STAT cascade; F:ATP binding; P:erythrocyte differentiation; F:kinase activity; P:peptidyl-tyrosine phosphorylation; C:membrane; F:protein kinase activity; P:positive regulation of transcription from RNA polymerase II promoter; F:nucleotide binding; P:phosphorylation; P:JAK-STAT cascade; P:blood vessel morphogenesis; …
GSONMT00001602001	neuroligin-3-like isoform x2	222	20	1.31896e-133	99.7%	25	P:cell adhesion; C:membrane; P:regulation of excitatory postsynaptic membrane potential; C:cell surface; C:excitatory synapse; P:regulation of long-term synaptic potentiation; P:regulation of terminal button organization; F:neurexin family protein binding; P:postsynaptic membrane assembly; P:positive regulation of synaptic transmission, glutamatergic; P:regulation of synaptic transmission, glutam…
GSONMT00001609001	autism susceptibility gene 2 isoform x1	625	20	0	71.15%	0	-
GSONMT00001610001	e3 ubiquitin-protein ligase chfr-like isoform x1	672	20	0	69.5%	17	F:metal ion binding; F:zinc ion binding; F:ligase activity; P:mitosis; C:nucleus; F:nucleotide binding; P:cell division; P:mitotic cell cycle checkpoint; P:protein polyubiquitination; P:modification-dependent protein catabolic process; F:ubiquitin-protein ligase activity; P:cell cycle; C:PML body; P:mitotic cell cycle; P:protein ubiquitination; P:ubiquitin-dependent protein catabolic process; F:p…
GSONMT00001614001	chitinase-like isoform x2	410	20	2.07438e-155	67.6%	0	-
GSONMT00001615001	golgin subfamily a member 3	182	20	7.20507e-17	75.05%	9	C:Golgi apparatus; C:Golgi transport complex; C:nucleus; C:Golgi cisterna membrane; F:transporter activity; C:Golgi membrane; C:endoplasmic reticulum-Golgi intermediate compartment; P:intra-Golgi vesicle-mediated transport; C:nucleolus
GSONMT00001616001	golgin subfamily a member 3 isoform x2	487	20	0	89.3%	0	-
GSONMT00001619001	ankyrin repeat and lem domain-containing protein 2	923	20	0	68.9%	5	C:integral component of endoplasmic reticulum membrane; F:protein phosphatase 2A binding; P:mitotic nuclear envelope reassembly; P:negative regulation of phosphorylation; P:positive regulation of protein dephosphorylation
GSONMT00001620001	serine threonine-protein phosphatase mitochondrial-like isoform x1	303	20	2.49954e-179	89.3%	6	C:mitochondrial outer membrane; C:mitochondrion; C:integral component of membrane; F:hydrolase activity; C:membrane; F:phosphoprotein phosphatase activity
GSONMT00001622001	probable palmitoyltransferase zdhhc8	36	20	2.31637e-14	95.8%	8	F:metal ion binding; F:zinc ion binding; F:transferase activity; C:integral component of membrane; C:membrane; F:transferase activity, transferring acyl groups; C:mitochondrion; P:behavior
GSONMT00001623001	probable palmitoyltransferase zdhhc8-like	719	20	0	72.5%	8	F:metal ion binding; F:transferase activity; C:integral component of membrane; C:membrane; F:zinc ion binding; F:transferase activity, transferring acyl groups; C:mitochondrion; P:behavior
GSONMT00001625001	ran-specific gtpase-activating protein	209	20	1.71537e-133	91.75%	1	P:intracellular transport
GSONMT00001627001	microprocessor complex subunit dgcr8	795	20	0	81.6%	5	P:primary miRNA processing; C:cytoplasm; C:microtubule cytoskeleton; F:double-stranded RNA binding; C:nucleus
GSONMT00001629001	transport and golgi organization protein 2 homolog	166	20	1.2046e-88	84.15%	3	F:molecular_function; P:biological_process; C:cellular_component
GSONMT00001630001	transport and golgi organization protein 2 homolog isoform x2	161	20	7.40032e-25	87.4%	3	C:mitochondrion; F:molecular_function; P:biological_process
GSONMT00001631001	microneme protein	416	20	4.2607e-28	48.45%	4	P:translational initiation; F:translation initiation factor activity; P:leukocyte tethering or rolling; C:plasma membrane
GSONMT00001635001	doublesex and mab-3-related transcription factor 3	378	20	1.52844e-98	66.5%	7	P:regulation of transcription, DNA-templated; F:sequence-specific DNA binding; C:nucleus; F:sequence-specific DNA binding transcription factor activity; F:metal ion binding; P:transcription, DNA-templated; F:DNA binding
GSONMT00001637001	b-cell receptor cd22-like	532	20	1.30854e-53	49.65%	0	-
GSONMT00001638001	serine threonine-protein kinase dclk1-like isoform x1	546	20	0	75.7%	18	F:transferase activity; P:intracellular signal transduction; F:protein serine/threonine kinase activity; P:phosphorylation; F:protein kinase activity; P:protein phosphorylation; F:nucleotide binding; F:ATP binding; F:kinase activity; F:transferase activity, transferring phosphorus-containing groups; P:response to virus; P:brain development; P:neuron migration; P:central nervous system projection …
GSONMT00001640001	neurobeachin isoform 3	323	20	0	95.4%	15	F:protein kinase binding; C:endomembrane system; P:protein localization; C:cytosol; C:trans-Golgi network; C:plasma membrane; P:protein targeting; F:protein kinase A binding; C:membrane; C:synapse; C:cell junction; P:post-Golgi vesicle-mediated transport; C:cell; C:intracellular; C:postsynaptic membrane
GSONMT00001641001	neurobeachin isoform x3	144	20	3.7246e-74	96.15%	6	F:protein kinase binding; C:endomembrane system; P:protein localization; C:cytosol; C:trans-Golgi network; C:plasma membrane
GSONMT00001642001	ras-related protein rab-18 isoform x1	207	20	5.23455e-148	92.85%	13	F:GTP binding; P:small GTPase mediated signal transduction; F:nucleotide binding; P:protein transport; P:transport; P:multicellular organismal development; P:embryo development; P:eye development; P:brain development; C:membrane; C:intracellular; C:plasma membrane; F:GDP binding
GSONMT00001644001	homeobox protein mohawk	341	20	2.14484e-129	68.95%	5	P:regulation of transcription, DNA-templated; F:sequence-specific DNA binding; C:nucleus; F:sequence-specific DNA binding transcription factor activity; F:DNA binding
GSONMT00001647001	fish virus induced trim protein	279	20	4.86918e-132	89.2%	3	F:metal ion binding; F:zinc ion binding; C:intracellular
GSONMT00001648001	myosin-iiib-like	359	20	0	85.1%	3	F:ATP binding; C:myosin complex; F:motor activity
GSONMT00001649001	xin actin-binding repeat-containing protein 2-like	216	20	1.02146e-36	70.7%	5	F:metal ion binding; F:actin binding; C:cell junction; F:zinc ion binding; P:actin cytoskeleton organization
GSONMT00001651001	vascular endothelial growth factor receptor 1	163	20	8.07425e-43	71.0%	52	P:protein phosphorylation; P:vascular endothelial growth factor receptor signaling pathway; F:ATP binding; F:kinase activity; C:integral component of membrane; P:peptidyl-tyrosine phosphorylation; C:membrane; F:protein kinase activity; F:vascular endothelial growth factor-activated receptor activity; P:transmembrane receptor protein tyrosine kinase signaling pathway; F:nucleotide binding; P:phosp…
GSONMT00001652001	transmembrane protein 199	140	20	2.8795e-68	75.85%	4	C:integral component of membrane; F:molecular_function; P:biological_process; C:cellular_component
GSONMT00001653001	protein farnesyltransferase subunit beta-like	103	20	5.01204e-32	86.9%	13	P:protein farnesylation; P:regulation of cell proliferation; C:protein farnesyltransferase complex; F:catalytic activity; F:transferase activity; P:positive regulation of transcription, DNA-templated; F:zinc ion binding; P:multicellular organismal development; P:wound healing; P:positive regulation of fibroblast proliferation; F:farnesyltranstransferase activity; P:negative regulation of cell pro…
GSONMT00001654001	colorectal mutant cancer protein isoform x1	293	20	3.62142e-69	75.7%	12	F:calcium ion binding; C:lamellipodium; C:nucleus; C:cytoplasm; P:negative regulation of epithelial cell migration; P:negative regulation of canonical Wnt signaling pathway; P:negative regulation of epithelial cell proliferation; P:signal transduction; F:receptor activity; F:protein binding; C:plasma membrane; P:Wnt signaling pathway
GSONMT00001658001	complement c1q-like protein 2-like	106	20	4.01198e-17	55.15%	0	-
GSONMT00001661001	ribosomal protein s6 kinase alpha-5-like	153	20	2.86727e-75	94.9%	49	F:transferase activity; F:protein serine/threonine kinase activity; P:phosphorylation; F:protein kinase activity; P:protein phosphorylation; F:nucleotide binding; F:ATP binding; F:kinase activity; F:transferase activity, transferring phosphorus-containing groups; F:magnesium ion binding; P:toll-like receptor 4 signaling pathway; P:histone H3-S28 phosphorylation; P:histone H3-S10 phosphorylation; …
GSONMT00001662001	xk-related protein 6	198	20	2.86414e-107	73.35%	2	C:integral component of membrane; C:membrane
GSONMT00001664001	rasgap-activating-like protein 1-like	115	20	1.11223e-62	91.7%	6	F:GTPase activator activity; P:regulation of small GTPase mediated signal transduction; P:intracellular signal transduction; P:signal transduction; P:positive regulation of GTPase activity; C:intracellular
GSONMT00001666001	glutamate receptor 4 isoform x3	142	20	3.21603e-72	88.4%	16	F:ionotropic glutamate receptor activity; F:ion channel activity; F:transporter activity; P:ionotropic glutamate receptor signaling pathway; C:integral component of membrane; C:membrane; C:synapse; P:ion transport; C:cell junction; P:transport; F:extracellular-glutamate-gated ion channel activity; F:receptor activity; C:postsynaptic membrane; C:plasma membrane; C:alpha-amino-3-hydroxy-5-methyl-4-…
GSONMT00001670001	probable g-protein coupled receptor-like	357	20	1.01794e-154	73.75%	7	C:integral component of membrane; F:G-protein coupled receptor activity; F:signal transducer activity; P:signal transduction; P:G-protein coupled receptor signaling pathway; C:membrane; C:plasma membrane
GSONMT00001671001	u3 small nucleolar rna-interacting protein 2	479	20	0	88.85%	0	-
GSONMT00001673001	low quality protein: prolargin	381	20	1.01901e-172	83.65%	3	F:extracellular matrix structural constituent; C:proteinaceous extracellular matrix; P:cell aging
GSONMT00001675001	acidic mammalian chitinase-like	318	20	0	80.4%	7	P:chitin catabolic process; F:hydrolase activity, hydrolyzing O-glycosyl compounds; F:chitin binding; P:chitin metabolic process; P:carbohydrate metabolic process; F:chitinase activity; C:extracellular region
GSONMT00001676001	zinc finger and scan domain-containing protein 2-like	465	20	5.97986e-73	47.1%	0	-
GSONMT00001677001	zinc finger protein 572	370	20	3.44249e-81	57.2%	2	F:metal ion binding; F:nucleic acid binding
GSONMT00001680001	zinc finger ccch domain-containing protein 11a-like	918	20	0	58.6%	3	F:metal ion binding; P:biological_process; C:cellular_component
GSONMT00001684001	acidic mammalian chitinase-like	505	20	0	78.8%	10	P:chitin catabolic process; F:hydrolase activity, hydrolyzing O-glycosyl compounds; F:chitin binding; P:chitin metabolic process; P:carbohydrate metabolic process; F:chitinase activity; C:extracellular region; F:hydrolase activity; P:metabolic process; F:hydrolase activity, acting on glycosyl bonds
GSONMT00001685001	acidic mammalian chitinase-like	456	20	0	76.55%	10	P:chitin catabolic process; F:hydrolase activity, hydrolyzing O-glycosyl compounds; F:chitin binding; P:chitin metabolic process; P:carbohydrate metabolic process; F:chitinase activity; C:extracellular region; F:hydrolase activity; P:metabolic process; F:hydrolase activity, acting on glycosyl bonds
GSONMT00001687001	contactin-2 precursor	745	20	0	67.0%	33	P:axonogenesis; P:neuron migration; P:central nervous system development; P:positive regulation of axon extension; P:regulation of astrocyte differentiation; P:adult walking behavior; P:central nervous system myelination; F:protein self-association; C:cell surface; P:receptor internalization; P:regulation of neuronal synaptic plasticity; P:positive regulation of adenosine receptor signaling pathw…
GSONMT00001688001	beta- -galactosyltransferase 2-like	417	20	1.28585e-85	89.7%	9	P:protein glycosylation; F:transferase activity; C:integral component of membrane; C:membrane; F:galactosyltransferase activity; C:Golgi apparatus; F:transferase activity, transferring glycosyl groups; F:metal ion binding; F:nucleic acid binding
GSONMT00001690001	pdz domain-containing ring finger protein 4	543	20	0	70.75%	0	-
GSONMT00001693001	yy1-associated factor 2	183	20	6.02619e-91	90.0%	14	F:zinc ion binding; C:nucleus; P:negative regulation of apoptotic process; P:forebrain development; P:positive regulation of transcription, DNA-templated; P:negative regulation of transcription, DNA-templated; C:cytoplasm; C:nucleolus; F:protein binding; F:transcription corepressor activity; F:transcription coactivator activity; P:transcription, DNA-templated; P:regulation of transcription, DNA-t…
GSONMT00001694001	---NA---	246	0			0	-
GSONMT00001695001	prickle-like protein 1 isoform x1	288	20	2.24421e-167	90.75%	24	P:convergent extension involved in gastrulation; P:cell migration involved in gastrulation; P:determination of liver left/right asymmetry; P:determination of digestive tract left/right asymmetry; P:neural retina development; P:Kupffer's vesicle development; F:zinc ion binding; P:intrahepatic bile duct development; P:heart looping; P:neuron migration; P:neuron projection development; F:metal ion b…
GSONMT00001697001	dynactin subunit 6	106	20	3.95261e-59	95.0%	1	C:dynactin complex
GSONMT00001698001	protein sprouty homolog 3	302	20	1.44868e-122	68.75%	3	P:regulation of signal transduction; P:multicellular organismal development; C:membrane
GSONMT00001700001	pleckstrin homology domain-containing family a member 7-like	469	20	2.58529e-134	77.7%	0	-
GSONMT00001701001	pleckstrin homology domain-containing family a member 7-like isoform x3	328	20	3.55869e-103	69.05%	0	-
GSONMT00001702001	homeobox protein cdx-1-like	142	20	3.39541e-40	83.8%	43	P:regulation of transcription, DNA-templated; F:sequence-specific DNA binding; P:multicellular organismal development; F:transcription regulatory region sequence-specific DNA binding; C:nucleus; F:sequence-specific DNA binding transcription factor activity; F:DNA binding; P:anterior/posterior pattern specification; P:pronephros development; P:pancreas development; P:anterior/posterior axis specif…
GSONMT00001703001	t-cell surface antigen cd2-like isoform x1	418	20	1.66086e-61	61.85%	0	-
GSONMT00001706001	hepacam family member 2-like	133	20	6.28739e-17	56.25%	0	-
GSONMT00001710001	carboxypeptidase a2	419	20	0	84.95%	9	F:metal ion binding; P:proteolysis; F:metallocarboxypeptidase activity; F:metallopeptidase activity; F:carboxypeptidase activity; F:hydrolase activity; F:zinc ion binding; F:peptidase activity; C:cellular_component
GSONMT00001711001	PREDICTED: uncharacterized protein LOC102079542	121	20	1.3164e-27	66.15%	1	F:nucleic acid binding
GSONMT00001712001	aurora kinase b-like	336	20	0	83.5%	37	F:ATP binding; F:protein kinase activity; F:nucleotide binding; P:protein phosphorylation; F:transferase activity, transferring phosphorus-containing groups; F:protein serine/threonine kinase activity; P:spindle midzone assembly involved in mitosis; C:nucleus; C:chromosome; P:cellular response to UV; F:metal ion binding; F:kinase activity; P:negative regulation of transcription from RNA polymeras…
GSONMT00001713001	sodium- and chloride-dependent glycine transporter 2	702	20	0	85.4%	6	F:symporter activity; F:neurotransmitter:sodium symporter activity; C:integral component of membrane; C:membrane; P:neurotransmitter transport; P:transport
GSONMT00001714001	cytoskeleton-associated protein 5 isoform x1	2037	20	0	80.95%	10	P:biological_process; C:cellular_component; P:centrosome organization; P:spindle organization; C:spindle pole; P:establishment or maintenance of microtubule cytoskeleton polarity; C:gamma-tubulin complex; C:microtubule plus-end; C:centrosome; C:protein complex
GSONMT00001715001	nattectin precursor	176	20	5.51795e-92	63.7%	1	F:carbohydrate binding
GSONMT00001716001	c-jun-amino-terminal kinase-interacting protein 1	651	20	9.88466e-146	59.1%	0	-
GSONMT00001718001	polypeptide n-acetylgalactosaminyltransferase 18-like	115	20	2.59656e-59	95.65%	6	P:protein glycosylation; F:transferase activity; C:integral component of membrane; C:membrane; C:Golgi apparatus; F:transferase activity, transferring glycosyl groups
GSONMT00001719001	odorant receptor	314	20	5.44474e-126	73.7%	11	C:integral component of membrane; C:membrane; F:G-protein coupled receptor activity; P:response to stimulus; F:olfactory receptor activity; P:signal transduction; P:detection of chemical stimulus involved in sensory perception of smell; P:sensory perception of smell; F:signal transducer activity; P:G-protein coupled receptor signaling pathway; C:plasma membrane
GSONMT00001721001	btb poz domain-containing protein kctd14	248	20	4.70616e-141	78.85%	1	P:protein homooligomerization
GSONMT00001722001	40s ribosomal protein s3	280	20	2.87733e-136	96.45%	30	F:structural constituent of ribosome; F:RNA binding; P:translation; C:small ribosomal subunit; C:ribonucleoprotein complex; C:ribosome; C:intracellular; C:cytoplasm; P:positive regulation of DNA N-glycosylase activity; F:protein kinase binding; P:negative regulation of DNA repair; C:nucleus; P:activation of cysteine-type endopeptidase activity involved in apoptotic process; P:nucleic acid phospho…
GSONMT00001723001	integrator complex subunit 4	1006	20	0	85.0%	3	C:integrator complex; P:snRNA processing; F:protein binding
GSONMT00001724001	mth938 domain-containing protein	123	20	1.37982e-73	92.0%	5	P:negative regulation of apoptotic process; P:positive regulation of transcription from RNA polymerase II promoter; F:molecular_function; C:cytoplasm; P:positive regulation of fat cell differentiation
GSONMT00001725001	pannexin-1-like	400	20	0	76.95%	21	F:gap junction hemi-channel activity; P:regulation of transport; C:integral component of membrane; C:membrane; C:gap junction; F:voltage-gated channel activity; F:wide pore channel activity; C:ruffle membrane; C:plasma membrane; P:transmembrane transport; C:cytoplasmic vesicle; P:calcium ion transport; P:protein hexamerization; F:leak channel activity; P:cation transport; F:receptor binding; F:ca…
GSONMT00001726001	spartin isoform x2	601	20	0	78.3%	0	-
GSONMT00001727001	serine threonine-protein kinase dclk1-like isoform x2	258	20	2.62427e-145	92.6%	10	F:transferase activity; P:intracellular signal transduction; F:protein serine/threonine kinase activity; P:phosphorylation; F:protein kinase activity; P:protein phosphorylation; F:nucleotide binding; F:ATP binding; F:kinase activity; F:transferase activity, transferring phosphorus-containing groups
GSONMT00001730001	zinc finger protein 407	332	20	2.44082e-67	66.4%	3	F:metal ion binding; F:nucleic acid binding; F:zinc ion binding
GSONMT00001731001	protein kinase c and casein kinase substrate in neurons protein 2-like isoform x2	109	20	1.538e-41	62.6%	33	P:caveola assembly; P:membrane tubulation; P:actin cytoskeleton organization; F:phosphatidic acid binding; P:caveolin-mediated endocytosis; P:protein localization to endosome; F:transporter activity; F:identical protein binding; F:cytoskeletal protein binding; C:extrinsic component of membrane; C:early endosome; C:ruffle membrane; C:cytoplasm; P:negative regulation of endocytosis; P:cell projecti…
GSONMT00001733001	adp-ribosylation factor gtpase-activating protein 3-like	541	20	0	76.75%	4	F:metal ion binding; F:ARF GTPase activator activity; P:regulation of ARF GTPase activity; F:zinc ion binding
GSONMT00001735001	inhibitor of nuclear factor kappa-b kinase-interacting	698	20	0	72.55%	1	C:endoplasmic reticulum
GSONMT00001736001	cytoskeleton-associated protein 4-like	508	20	4.26034e-129	59.8%	0	-
GSONMT00001737001	uhrf1-binding protein 1-like	69	20	4.79472e-35	96.8%	0	-
GSONMT00001738001	eukaryotic peptide chain release factor gtp-binding subunit erf3a-like	350	20	0	96.45%	5	F:GTP binding; F:GTPase activity; P:GTP catabolic process; F:nucleotide binding; C:cellular_component
GSONMT00001739001	engulfment and cell motility protein 1	267	20	7.78095e-153	95.65%	19	C:cytoskeleton; P:phagocytosis; P:positive regulation of angiogenesis; P:lymphangiogenesis; P:Rac protein signal transduction; P:actin filament-based process; C:cytoplasm; P:phagocytosis, engulfment; P:cellular component movement; C:plasma membrane; P:actin cytoskeleton organization; F:SH3 domain binding; P:regulation of defense response to virus by virus; P:apoptotic process; P:viral process; F:…
GSONMT00001740001	renalase isoform x1	116	20	1.24173e-39	78.95%	3	C:cellular_component; P:oxidation-reduction process; F:oxidoreductase activity
GSONMT00001743001	folliculin-interacting protein 1 isoform x2	1130	20	0	71.2%	17	P:positive regulation of protein phosphorylation; P:regulation of pro-B cell differentiation; P:regulation of protein phosphorylation; F:guanyl-nucleotide exchange factor activity; P:cellular response to starvation; C:cytoplasm; P:negative regulation of TOR signaling; P:immature B cell differentiation; P:negative regulation of cysteine-type endopeptidase activity involved in apoptotic process; P:…
GSONMT00001745001	e3 ubiquitin-protein ligase rnf220-like	224	20	4.10085e-80	82.2%	8	F:metal ion binding; F:zinc ion binding; F:ligase activity; C:cytoplasm; P:protein autoubiquitination; P:protein ubiquitination; F:protein binding; F:ubiquitin-protein ligase activity
GSONMT00001748001	potassium voltage-gated channel subfamily kqt member 5	136	20	2.31927e-47	69.65%	16	F:ion channel activity; C:integral component of membrane; P:potassium ion transmembrane transport; C:membrane; P:potassium ion transport; F:potassium channel activity; P:ion transport; P:transport; C:voltage-gated potassium channel complex; P:transmembrane transport; F:voltage-gated potassium channel activity; P:synaptic transmission; F:delayed rectifier potassium channel activity; P:protein comp…
GSONMT00001751001	isoleucine--trna cytoplasmic-like	105	20	1.65971e-56	94.6%	10	P:regulation of translational fidelity; F:aminoacyl-tRNA editing activity; P:tRNA aminoacylation for protein translation; F:nucleotide binding; C:cytoplasm; F:isoleucine-tRNA ligase activity; F:ATP binding; P:isoleucyl-tRNA aminoacylation; F:aminoacyl-tRNA ligase activity; C:nucleus
GSONMT00001752001	laminin subunit alpha-5	96	20	1.75409e-44	83.75%	13	P:regulation of embryonic development; P:regulation of cell migration; P:regulation of cell adhesion; C:laminin-1 complex; C:basement membrane; F:receptor binding; P:cell adhesion; P:cell-cell adhesion; P:protein localization; P:medial fin morphogenesis; P:pectoral fin morphogenesis; P:fin morphogenesis; P:fin development
GSONMT00001753001	aldehyde dehydrogenase family 1 member a3 isoform x1	80	20	1.49861e-34	88.05%	28	P:oxidation-reduction process; F:oxidoreductase activity; F:oxidoreductase activity, acting on the aldehyde or oxo group of donors, NAD or NADP as acceptor; P:metabolic process; P:embryonic eye morphogenesis; P:positive regulation of apoptotic process; P:retinoic acid metabolic process; P:positive regulation of retinoic acid receptor signaling pathway; P:locomotory behavior; P:face development; P…
GSONMT00001755001	matrix metalloproteinase-15	281	20	9.43217e-157	79.45%	9	F:metalloendopeptidase activity; F:hydrolase activity; F:zinc ion binding; F:metallopeptidase activity; C:extracellular matrix; F:peptidase activity; P:proteolysis; F:metal ion binding; F:calcium ion binding
GSONMT00001756001	matrix metalloproteinase-15-like	234	20	4.27145e-130	86.95%	9	F:metalloendopeptidase activity; F:hydrolase activity; F:zinc ion binding; F:metallopeptidase activity; C:extracellular matrix; F:peptidase activity; P:proteolysis; F:metal ion binding; F:calcium ion binding
GSONMT00001757001	g-protein coupled receptor 64-like	165	20	1.19538e-35	57.9%	8	F:transmembrane signaling receptor activity; P:neuropeptide signaling pathway; C:integral component of membrane; F:G-protein coupled receptor activity; C:membrane; P:cell surface receptor signaling pathway; P:G-protein coupled receptor signaling pathway; C:plasma membrane
GSONMT00001758001	g-protein coupled receptor 56-like	517	20	3.86891e-126	61.1%	0	-
GSONMT00001759001	probable rna polymerase ii nuclear localization protein slc7a6os-like	317	20	2.15236e-157	74.35%	5	F:molecular_function; C:cytoplasm; P:protein transport; C:nucleus; P:transport
GSONMT00001760001	y+l amino acid transporter 2	500	20	0	92.0%	8	C:basolateral plasma membrane; F:amino acid transmembrane transporter activity; P:amino acid transport; C:integral component of membrane; C:membrane; P:amino acid transmembrane transport; P:transport; C:plasma membrane
GSONMT00001761001	reverse transcriptase-like protein	314	20	2.79195e-55	49.65%	6	F:RNA binding; P:RNA-dependent DNA replication; F:RNA-directed DNA polymerase activity; F:endonuclease activity; F:nucleotidyltransferase activity; F:transferase activity
GSONMT00001763001	receptor-interacting serine threonine-protein kinase 2-like	306	20	3.72636e-37	50.35%	10	P:regulation of apoptotic process; F:ATP binding; F:protein kinase activity; P:protein phosphorylation; F:transferase activity, transferring phosphorus-containing groups; C:intracellular; F:kinase activity; P:phosphorylation; F:protein serine/threonine kinase activity; P:signal transduction
GSONMT00001764001	receptor-interacting serine threonine-protein kinase 2-like	110	17	1.47537e-16	63.18%	8	P:regulation of apoptotic process; F:kinase activity; F:protein kinase activity; P:phosphorylation; P:protein phosphorylation; F:transferase activity, transferring phosphorus-containing groups; C:intracellular; F:ATP binding
GSONMT00001765001	g-protein coupled receptor 126-like	650	20	0	60.8%	15	F:transmembrane signaling receptor activity; P:neuropeptide signaling pathway; C:integral component of membrane; F:G-protein coupled receptor activity; P:cell surface receptor signaling pathway; C:membrane; C:plasma membrane; P:G-protein coupled receptor signaling pathway; P:positive regulation of cell adhesion; P:angiogenesis; P:Rho protein signal transduction; P:negative regulation of cell prol…
GSONMT00001768001	coiled-coil domain-containing protein 102a	425	20	2.25864e-81	61.15%	3	F:molecular_function; P:biological_process; C:cellular_component
GSONMT00001771001	battenin-like protein	162	20	4.51908e-51	63.35%	13	P:lysosome organization; C:lysosome; C:integral component of organelle membrane; P:vacuolar transport; C:membrane; P:arginine transport; P:regulation of intracellular pH; P:oxidation-reduction process; P:tRNA processing; F:tRNA dihydrouridine synthase activity; F:catalytic activity; F:flavin adenine dinucleotide binding; P:tRNA dihydrouridine synthesis
GSONMT00001773001	sh2 domain-containing adapter protein e-like	64	9	7.79203e-11	85.56%	0	-
GSONMT00001774001	c1orf127 protein	497	20	4.83602e-94	66.05%	0	-
GSONMT00001775001	tar dna-binding protein 43	299	20	0	91.5%	11	F:nucleic acid binding; F:nucleotide binding; F:DNA binding; P:locomotory behavior; P:axonogenesis; P:RNA splicing; F:mRNA 3'-UTR binding; P:negative regulation by host of viral transcription; P:3'-UTR-mediated mRNA stabilization; C:nucleus; F:double-stranded DNA binding
GSONMT00001777001	6-phosphogluconate decarboxylating-like	484	20	0	95.4%	13	P:oxidation-reduction process; F:oxidoreductase activity; P:pentose-phosphate shunt; F:oxidoreductase activity, acting on the CH-OH group of donors, NAD or NADP as acceptor; F:phosphogluconate dehydrogenase (decarboxylating) activity; F:coenzyme binding; F:NADP binding; P:pentose-phosphate shunt, oxidative branch; P:D-gluconate metabolic process; P:carbohydrate metabolic process; P:small molecule…
GSONMT00001779001	kinesin-like protein kif1c isoform x2	1146	20	0	93.75%	11	F:ATP binding; C:kinesin complex; F:nucleotide binding; F:microtubule motor activity; F:microtubule binding; P:microtubule-based movement; C:microtubule; P:posterior lateral line nerve development; P:intracellular mRNA localization; P:posterior lateral line ganglion development; P:axon extension
GSONMT00001780001	kinesin-like protein kif1c isoform x2	1141	20	0	86.65%	25	P:microtubule-based movement; C:microtubule; P:posterior lateral line nerve development; P:intracellular mRNA localization; P:posterior lateral line ganglion development; F:nucleotide binding; F:ATP binding; C:kinesin complex; F:microtubule motor activity; P:axon extension; F:microtubule binding; P:apoptotic process; F:kinesin binding; P:neuromuscular synaptic transmission; C:mitochondrion; C:mic…
GSONMT00001782001	ubiquitin conjugation factor e4 b	1046	20	0	93.65%	5	F:ubiquitin-ubiquitin ligase activity; C:ubiquitin ligase complex; P:protein ubiquitination; F:ubiquitin-protein ligase activity; P:ubiquitin-dependent protein catabolic process
GSONMT00001783001	ubiquitin conjugation factor e4 b-like isoform x2	353	20	2.66247e-116	87.1%	5	F:ubiquitin-ubiquitin ligase activity; C:ubiquitin ligase complex; P:protein ubiquitination; F:ubiquitin-protein ligase activity; P:ubiquitin-dependent protein catabolic process
GSONMT00001784001	nicotinamide mononucleotide adenylyltransferase 1	276	20	0	79.85%	10	P:biosynthetic process; F:nucleotidyltransferase activity; F:transferase activity; P:NAD biosynthetic process; F:catalytic activity; F:nicotinamide-nucleotide adenylyltransferase activity; C:cellular_component; F:nicotinate-nucleotide adenylyltransferase activity; C:nucleus; F:ATP binding
GSONMT00001786001	protein lzic	191	20	5.67339e-93	94.65%	7	F:beta-catenin binding; P:cell differentiation; P:nervous system development; P:multicellular organismal development; P:central nervous system development; C:cellular_component; P:response to ionizing radiation
GSONMT00001787001	calsyntenin-1-like isoform x2	934	20	0	95.05%	4	F:calcium ion binding; P:homophilic cell adhesion; C:integral component of membrane; C:membrane
GSONMT00001788001	pol polyprotein	244	20	7.05517e-10	65.35%	22	F:structural constituent of ribosome; F:nucleic acid binding; P:translation; P:DNA integration; C:ribosome; F:metal ion binding; C:synaptic vesicle; C:membrane; P:transport; F:transporter activity; C:integral component of membrane; F:RNA binding; P:proteolysis; P:RNA-dependent DNA replication; F:aspartic-type endopeptidase activity; C:nucleus; F:RNA-directed DNA polymerase activity; P:carboxylic …
GSONMT00001789001	phosphatidylinositol -bisphosphate 3-kinase catalytic subunit delta isoform-like	452	20	0	78.2%	24	F:transferase activity; P:phosphorylation; F:nucleotide binding; P:phosphatidylinositol phosphorylation; F:ATP binding; F:kinase activity; P:phosphatidylinositol-mediated signaling; F:phosphotransferase activity, alcohol group as acceptor; F:transferase activity, transferring phosphorus-containing groups; F:phosphatidylinositol-4,5-bisphosphate 3-kinase activity; F:1-phosphatidylinositol-3-kinase…
GSONMT00001790001	transmembrane protein 201	220	20	5.29301e-30	62.75%	5	F:molecular_function; C:integral component of membrane; C:membrane; P:biological_process; C:nuclear inner membrane
GSONMT00001791001	transmembrane protein 201-like	398	20	0	76.65%	4	F:molecular_function; C:integral component of membrane; C:membrane; P:biological_process
GSONMT00001792001	properdin	450	20	0	63.55%	2	P:immune response; C:extracellular matrix
GSONMT00001793001	nadh dehydrogenase	149	20	8.13263e-95	81.05%	8	F:molecular_function; C:cellular_component; P:oxidation-reduction process; C:mitochondrion; C:integral component of membrane; C:membrane; C:mitochondrial inner membrane; C:respiratory chain
GSONMT00001794001	transforming protein precursor	225	20	2.02995e-140	96.3%	41	F:GTP binding; P:small GTPase mediated signal transduction; F:nucleotide binding; C:membrane; C:intracellular; F:hydrolase activity; C:cytosol; P:cell differentiation; P:regulation of transcription from RNA polymerase II promoter; C:plasma membrane; C:lamellipodium; F:GTPase activity; P:positive regulation of cytokinesis; P:positive regulation of podosome assembly; P:positive regulation of stress…
GSONMT00001796001	extracellular matrix protein 2-like	452	20	0	77.7%	0	-
GSONMT00001797001	biglycan a precursor	286	20	1.22906e-124	76.15%	1	P:biological_process
GSONMT00001798001	biglycan isoform x3	75	20	1.48627e-32	87.7%	23	P:small molecule metabolic process; P:chondroitin sulfate metabolic process; F:extracellular matrix binding; P:glycosaminoglycan metabolic process; C:cell surface; C:lysosomal lumen; P:carbohydrate metabolic process; C:sarcolemma; C:extracellular matrix; P:extracellular matrix organization; F:glycosaminoglycan binding; C:transport vesicle; P:peptide cross-linking via chondroitin 4-sulfate glycosa…
GSONMT00001799001	hras-like suppressor 2-like	45	5	3.44406e-12	80.4%	0	-
GSONMT00001800001	deleted in malignant brain tumors 1	908	20	1.48046e-146	56.65%	21	P:epithelial cell differentiation; F:scavenger receptor activity; P:pattern recognition receptor signaling pathway; C:zymogen granule membrane; P:induction of bacterial agglutination; P:modulation by virus of host morphology or physiology; F:calcium-dependent protein binding; C:membrane; C:extrinsic component of membrane; F:signaling pattern recognition receptor activity; P:protein transport; P:d…
GSONMT00001801001	plasma membrane calcium-transporting atpase 3 isoform x4	1177	20	0	91.0%	17	C:integral component of membrane; C:membrane; P:cation transport; F:hydrolase activity; F:nucleotide binding; F:ATP binding; F:calcium-transporting ATPase activity; F:cation-transporting ATPase activity; F:metal ion binding; P:calcium ion transmembrane transport; P:cell death; P:transport; P:blood coagulation; F:calmodulin binding; P:transmembrane transport; C:plasma membrane; P:ion transmembrane…
GSONMT00001802001	bile acid receptor-like	487	20	0	68.6%	11	F:sequence-specific DNA binding; P:steroid hormone mediated signaling pathway; F:sequence-specific DNA binding transcription factor activity; F:DNA binding; C:nucleus; F:zinc ion binding; P:regulation of transcription, DNA-templated; F:metal ion binding; P:transcription, DNA-templated; F:steroid hormone receptor activity; F:thyroid hormone receptor activity
GSONMT00001805001	b-cell lymphoma leukemia 11a-like	644	20	0	73.0%	23	P:regulation of dendrite development; F:nucleic acid binding; P:negative regulation of dendrite development; P:negative regulation of neuron projection development; F:protein heterodimerization activity; P:positive regulation of neuron projection development; F:metal ion binding; P:positive regulation of collateral sprouting; P:negative regulation of collateral sprouting; C:nucleus; P:protein sum…
GSONMT00001807001	monocarboxylate transporter 5-like	386	20	5.85003e-142	72.15%	2	C:integral component of membrane; P:transmembrane transport
GSONMT00001810001	chordin-like isoform x1	390	20	0	82.0%	25	P:multicellular organismal development; P:determination of heart left/right asymmetry; P:negative regulation of BMP signaling pathway; P:dorsal/ventral pattern formation; P:otic placode formation; P:regulation of BMP signaling pathway involved in heart jogging; P:embryonic hemopoiesis; P:embryonic heart tube morphogenesis; P:heart looping; P:caudal fin morphogenesis; P:anterior/posterior axis spe…
GSONMT00001814001	actin-related protein 2 isoform x3	112	20	4.46193e-63	99.9%	26	C:Arp2/3 protein complex; F:ATP binding; P:regulation of actin filament polymerization; C:cytoskeleton; P:Arp2/3 complex-mediated actin nucleation; P:asymmetric cell division; P:spindle localization; C:cell projection; C:actin cap; C:actin cytoskeleton; F:actin binding; P:meiotic cytokinesis; P:establishment or maintenance of cell polarity; P:innate immune response; P:Fc-gamma receptor signaling …
GSONMT00001816001	actin-related protein 2-a	74	20	2.01719e-30	98.4%	21	C:cell projection; P:Arp2/3 complex-mediated actin nucleation; C:cytoplasm; F:nucleotide binding; F:actin binding; F:ATP binding; P:regulation of actin filament polymerization; C:cytoskeleton; C:Arp2/3 protein complex; P:asymmetric cell division; P:spindle localization; C:actin cap; P:meiotic cytokinesis; P:establishment or maintenance of cell polarity; F:protein binding; P:cytoplasmic transport;…
GSONMT00001817001	poly polymerase gamma-like isoform x2	148	20	4.92713e-74	90.1%	13	F:RNA binding; P:mRNA polyadenylation; F:nucleotidyltransferase activity; P:RNA 3'-end processing; F:polynucleotide adenylyltransferase activity; C:nucleus; P:RNA polyadenylation; C:cytoplasm; F:transferase activity; P:mRNA processing; F:nucleotide binding; F:ATP binding; F:metal ion binding
GSONMT00001819001	poly polymerase gamma	585	20	2.41019e-107	86.35%	12	F:RNA binding; F:nucleotidyltransferase activity; P:RNA 3'-end processing; F:polynucleotide adenylyltransferase activity; P:RNA polyadenylation; C:nucleus; P:mRNA polyadenylation; F:transferase activity; P:mRNA processing; F:nucleotide binding; F:ATP binding; F:metal ion binding
GSONMT00001821001	serum albumin	228	20	9.37024e-118	58.6%	23	C:extracellular space; P:transport; F:metal ion binding; F:lipid binding; C:extracellular region; P:maintenance of mitochondrion location; P:negative regulation of apoptotic process; F:pyridoxal phosphate binding; F:fatty acid binding; P:cellular response to starvation; F:DNA binding; C:cytoplasm; P:hemolysis by symbiont of host erythrocytes; C:protein complex; C:extracellular vesicular exosome; …
GSONMT00001826001	leydig cell tumor 10 kda protein homolog	101	20	6.68857e-51	79.65%	3	F:molecular_function; P:biological_process; C:cellular_component
GSONMT00001828001	follistatin-related protein 5-like isoform x2	88	20	2.78951e-31	86.75%	1	F:calcium ion binding
GSONMT00001829001	upf0573 protein c2orf70 homolog	228	20	9.82997e-48	62.9%	0	-
GSONMT00001830001	PREDICTED: otoferlin	55	1	1.46583e-07	85.0%	0	-
GSONMT00001837001	alpha-actinin-3-like isoform x1	136	20	1.5954e-81	95.65%	7	F:calcium ion binding; F:actin binding; C:cellular_component; C:Z disc; P:muscle contraction; F:actin filament binding; C:sarcomere
GSONMT00001838001	cytochrome c oxidase subunit mitochondrial-like	142	20	3.72473e-97	93.45%	7	F:cytochrome-c oxidase activity; C:mitochondrial inner membrane; P:oxidation-reduction process; P:ion transmembrane transport; P:spinal cord motor neuron differentiation; P:proton transport; P:embryonic organ development
GSONMT00001840001	protein fam219b	188	20	2.93436e-66	79.6%	3	F:molecular_function; P:biological_process; C:cellular_component
GSONMT00001842001	upf0606 protein kiaa1549l-like isoform x2	246	20	1.55061e-59	69.0%	0	-
GSONMT00001849001	---NA---	59	0			0	-
GSONMT00001850001	piezo-type mechanosensitive ion channel component 2	711	20	0	83.85%	5	F:mechanically-gated ion channel activity; C:integral component of membrane; F:cation channel activity; P:regulation of membrane potential; P:cation transport
GSONMT00001853001	---NA---	111	0			0	-
GSONMT00001855001	nuclear anchorage protein 1 isoform x7	241	20	1.01811e-67	81.4%	2	F:protein homodimerization activity; F:DNA binding
GSONMT00001857001	microtubule-associated protein futsch-like	192	20	1.09268e-66	85.0%	2	F:protein homodimerization activity; F:DNA binding
GSONMT00001860001	homeobox protein hmx1-like	217	20	4.00502e-82	78.1%	9	P:regulation of transcription, DNA-templated; F:sequence-specific DNA binding; C:nucleus; F:sequence-specific DNA binding transcription factor activity; F:DNA binding; P:camera-type eye development; P:transcription, DNA-templated; P:multicellular organismal development; P:negative regulation of transcription, DNA-templated
GSONMT00001863001	zinc finger protein 391	253	20	4.58312e-35	68.7%	2	F:metal ion binding; F:nucleic acid binding
GSONMT00001864001	serine threonine-protein kinase nek1- partial	561	20	1.73226e-152	66.2%	9	F:ATP binding; F:protein kinase activity; F:nucleotide binding; P:protein phosphorylation; F:transferase activity, transferring phosphorus-containing groups; F:protein serine/threonine kinase activity; F:kinase activity; P:phosphorylation; F:transferase activity
GSONMT00001866001	transposable element tcb2 transposase	129	20	4.18949e-75	70.0%	4	F:transposase activity; P:DNA integration; P:transposition, DNA-mediated; F:DNA binding
GSONMT00001868001	solute carrier family 12 member 5-like	380	20	0	86.95%	15	F:cation:chloride symporter activity; C:integral component of membrane; C:membrane; P:transmembrane transport; F:potassium:chloride symporter activity; P:ion transport; P:transport; C:dendritic shaft; P:multicellular organism growth; P:response to drug; C:neuronal cell body; P:learning; P:synaptic transmission; P:thermosensory behavior; P:chloride transport
GSONMT00001870001	nuclear receptor coactivator 5	639	20	0	72.4%	3	F:nucleic acid binding; F:nucleotide binding; C:cellular_component
GSONMT00001871001	lysosomal protective	472	20	0	84.35%	3	P:proteolysis; F:serine-type carboxypeptidase activity; C:cellular_component
GSONMT00001872001	phospholipid transfer protein	487	20	0	81.35%	3	F:lipid binding; P:biological_process; C:cellular_component
GSONMT00001875001	phosphorylated ctd-interacting factor 1	230	20	1.4643e-106	68.2%	4	P:negative regulation of phosphatase activity; C:actin cytoskeleton; C:half bridge of spindle pole body; C:nucleus
GSONMT00001876001	phosphorylated ctd-interacting factor 1	421	20	0	88.1%	0	-
GSONMT00001878001	deoxynucleotidyltransferase terminal-interacting protein 1-like	313	20	5.48103e-148	77.85%	6	C:nucleus; F:enzyme activator activity; F:transferase activity; P:positive regulation of catalytic activity; F:protein homodimerization activity; F:DNA binding
GSONMT00001880001	ubiquitin-conjugating enzyme e2 c	173	20	7.44534e-124	94.2%	15	F:ligase activity; F:acid-amino acid ligase activity; P:protein ubiquitination; F:ubiquitin-protein ligase activity; P:protein K11-linked ubiquitination; P:free ubiquitin chain polymerization; P:exit from mitosis; P:mitosis; F:nucleotide binding; P:cell division; F:ATP binding; P:anaphase-promoting complex-dependent proteasomal ubiquitin-dependent protein catabolic process; P:ubiquitin-dependent …
GSONMT00001881001	regulator of g-protein signaling 9-binding protein	246	20	1.01072e-106	66.05%	4	F:molecular_function; P:negative regulation of signal transduction; C:cellular_component; P:detection of light stimulus involved in visual perception
GSONMT00001882001	e3 ubiquitin-protein ligase rnf182-like	247	20	4.88268e-136	70.45%	9	F:metal ion binding; F:zinc ion binding; C:cytoplasm; P:protein ubiquitination; F:ubiquitin-protein ligase activity; F:ligase activity; C:integral component of membrane; C:membrane; C:intracellular membrane-bounded organelle
GSONMT00001883001	small nuclear ribonucleoprotein-associated protein b -like	230	20	8.99341e-59	98.8%	12	F:RNA binding; C:ribonucleoprotein complex; C:nucleus; C:viral nucleocapsid; C:virion; P:response to hormone; F:molecular_function; C:U2 snRNP; C:U1 snRNP; C:spliceosomal complex; P:RNA splicing; P:mRNA processing
GSONMT00001884001	probable atp-dependent rna helicase ddx27	447	20	1.71678e-172	78.2%	9	F:helicase activity; F:nucleic acid binding; F:ATP binding; F:hydrolase activity; F:nucleotide binding; F:ATP-dependent helicase activity; C:nucleus; C:cellular_component; P:biological_process
GSONMT00001885001	probable atp-dependent rna helicase ddx27-like	95	20	4.96586e-21	78.25%	6	F:helicase activity; F:nucleic acid binding; F:ATP binding; F:nucleotide binding; F:hydrolase activity; F:ATP-dependent helicase activity
GSONMT00001887001	nfx1-type zinc finger-containing protein 1	1766	20	0	74.1%	0	-
GSONMT00001890001	cadherin-related family member 1-like isoform x1	1045	20	5.95412e-141	75.55%	6	F:calcium ion binding; P:homophilic cell adhesion; C:integral component of membrane; P:cell adhesion; C:membrane; C:plasma membrane
GSONMT00001891001	wd repeat-containing protein 92	113	20	4.06763e-60	93.7%	3	P:apoptotic process; C:cellular_component; F:calcium ion binding
GSONMT00001892001	wd repeat-containing protein 92	249	20	9.92787e-132	93.1%	3	P:apoptotic process; C:cellular_component; F:calcium ion binding
GSONMT00001893001	rna-binding protein pno1	251	20	3.53787e-169	90.9%	4	F:RNA binding; P:biological_process; C:nucleus; C:nucleolus
GSONMT00001894001	cb1 cannabinoid receptor-interacting protein 1-like	194	20	2.4259e-96	87.1%	3	F:molecular_function; P:biological_process; C:cellular_component
GSONMT00001896001	cdgsh iron sulfur domain 1	108	20	1.68882e-56	91.15%	11	C:intracellular membrane-bounded organelle; F:2 iron, 2 sulfur cluster binding; P:biological_process; F:metal ion binding; C:mitochondrial outer membrane; C:mitochondrion; P:regulation of cellular respiration; C:integral component of membrane; F:iron ion binding; C:membrane; F:iron-sulfur cluster binding
GSONMT00001897001	pantothenate kinase 1-like	113	20	3.95361e-56	96.35%	12	P:coenzyme A biosynthetic process; F:ATP binding; P:response to yeast; F:pantothenate kinase activity; C:cellular_component; C:cell periphery; P:coenzyme biosynthetic process; P:water-soluble vitamin metabolic process; P:vitamin metabolic process; P:pantothenate metabolic process; P:small molecule metabolic process; C:cytosol
GSONMT00001899001	pantothenate kinase 1	290	20	1.6029e-138	88.6%	17	P:coenzyme A biosynthetic process; F:ATP binding; P:response to yeast; F:pantothenate kinase activity; C:cellular_component; C:cell periphery; P:coenzyme biosynthetic process; P:water-soluble vitamin metabolic process; P:vitamin metabolic process; P:pantothenate metabolic process; P:small molecule metabolic process; C:cytosol; F:kinase activity; P:phosphorylation; C:nucleus; C:recycling endosome;…
GSONMT00001900001	uncharacterized oxidoreductase -like	263	20	0	83.7%	4	P:oxidation-reduction process; F:oxidoreductase activity; P:metabolic process; C:cellular_component
GSONMT00001902001	transposable element tcb2 transposase	150	20	1.05705e-64	58.75%	8	F:DNA binding; F:transposase activity; P:DNA integration; P:transposition, DNA-mediated; P:regulation of transcription, DNA-templated; P:transcription, DNA-templated; P:multicellular organismal development; C:nucleus
GSONMT00001903001	rna-directed dna polymerase from mobile element jockey-like	252	20	4.36164e-19	52.9%	3	F:RNA binding; P:RNA-dependent DNA replication; F:RNA-directed DNA polymerase activity
GSONMT00001910001	peroxisome proliferator-activated receptor alpha	278	20	2.49302e-145	86.25%	14	F:sequence-specific DNA binding; P:steroid hormone mediated signaling pathway; F:sequence-specific DNA binding transcription factor activity; F:DNA binding; C:nucleus; F:ligand-activated sequence-specific DNA binding RNA polymerase II transcription factor activity; F:zinc ion binding; P:intracellular receptor signaling pathway; P:regulation of transcription, DNA-templated; F:metal ion binding; P:…
GSONMT00001912001	peroxisome proliferator-activated receptor alpha	377	20	3.91536e-161	90.3%	14	P:steroid hormone mediated signaling pathway; F:sequence-specific DNA binding transcription factor activity; F:DNA binding; C:nucleus; F:ligand-activated sequence-specific DNA binding RNA polymerase II transcription factor activity; P:intracellular receptor signaling pathway; P:regulation of transcription, DNA-templated; P:transcription, DNA-templated; F:steroid hormone receptor activity; F:seque…
GSONMT00001917001	cyclin-dependent kinase inhibitor 1b	187	20	9.1469e-120	67.9%	34	F:kinase activity; P:phosphorylation; P:cell cycle arrest; F:cyclin-dependent protein serine/threonine kinase inhibitor activity; C:nucleus; F:protein phosphatase binding; P:inner ear development; P:positive regulation of cell death; P:negative regulation of cell proliferation; P:negative regulation of kinase activity; P:positive regulation of cell proliferation; P:negative regulation of epitheli…
GSONMT00001919001	serine threonine-protein phosphatase 2b catalytic subunit alpha isoform-like isoform x1	168	20	2.21024e-69	98.55%	2	F:hydrolase activity; F:phosphoprotein phosphatase activity
GSONMT00001921001	probable g-protein coupled receptor 141-like	302	20	6.23027e-87	63.2%	3	C:integral component of membrane; F:G-protein coupled receptor activity; P:G-protein coupled receptor signaling pathway
GSONMT00001923001	supervillin-like isoform x4	560	20	0	88.85%	2	F:actin binding; P:cytoskeleton organization
GSONMT00001924001	supervillin-like isoform x1	349	20	8.51573e-160	85.0%	0	-
GSONMT00001926001	colorectal mutant cancer protein	136	20	2.85924e-47	95.8%	7	F:calcium ion binding; P:negative regulation of epithelial cell proliferation; C:cytoplasm; P:negative regulation of canonical Wnt signaling pathway; P:negative regulation of epithelial cell migration; C:plasma membrane; C:nucleus
GSONMT00001927001	sodium channel protein type 4 subunit alpha b-like	283	20	1.10656e-60	58.55%	7	F:RNA binding; P:oxidation-reduction process; F:oxidoreductase activity, acting on paired donors, with incorporation or reduction of molecular oxygen, 2-oxoglutarate as one donor, and incorporation of one atom each of oxygen into both donors; F:methyltransferase activity; P:RNA-dependent DNA replication; P:methylation; F:RNA-directed DNA polymerase activity
GSONMT00001932001	fructose- -bisphosphatase 1-like	121	20	3.28518e-42	95.2%	5	F:hydrolase activity; P:carbohydrate metabolic process; F:phosphoric ester hydrolase activity; F:fructose 1,6-bisphosphate 1-phosphatase activity; P:response to chemical
GSONMT00001937001	pax-interacting protein 1-like isoform x1	446	20	3.41761e-33	67.75%	3	P:regulation of transcription, DNA-templated; F:sequence-specific DNA binding; F:sequence-specific DNA binding transcription factor activity
GSONMT00001940001	ral guanine nucleotide dissociation stimulator-like 1-like	495	20	0	76.2%	5	P:regulation of small GTPase mediated signal transduction; P:small GTPase mediated signal transduction; P:signal transduction; C:intracellular; F:guanyl-nucleotide exchange factor activity
GSONMT00001943001	bromodomain-containing protein 4- partial	593	20	3.18443e-53	92.75%	32	F:histone binding; F:chromatin binding; C:chromosome; F:histone acetyl-lysine binding; P:regulation of phosphorylation of RNA polymerase II C-terminal domain; P:positive regulation of transcription elongation from RNA polymerase II promoter; P:positive regulation of transcription from RNA polymerase II promoter; C:nucleus; P:chromatin modification; F:p53 binding; P:regulation of inflammatory resp…
GSONMT00001944001	bromodomain-containing protein 4-like isoform x1	363	20	1.7424e-66	79.3%	15	F:histone binding; F:chromatin binding; C:chromosome; F:histone acetyl-lysine binding; P:regulation of phosphorylation of RNA polymerase II C-terminal domain; P:positive regulation of transcription elongation from RNA polymerase II promoter; P:positive regulation of transcription from RNA polymerase II promoter; C:nucleus; P:chromatin modification; F:p53 binding; P:regulation of inflammatory resp…
GSONMT00001945001	---NA---	128	0			0	-
GSONMT00001947001	epoxide hydrolase 4	385	20	1.84079e-151	64.35%	5	P:metabolic process; F:catalytic activity; F:hydrolase activity; C:integral component of membrane; C:membrane
GSONMT00001948001	lysophosphatidic acid receptor 1-a-like isoform x1	418	20	1.39299e-155	77.1%	10	C:integral component of membrane; F:G-protein coupled receptor activity; F:signal transducer activity; C:membrane; F:melanocortin receptor activity; P:signal transduction; P:G-protein coupled receptor signaling pathway; C:plasma membrane; F:lysophosphatidic acid receptor activity; P:angiogenesis
GSONMT00001949001	pre-b-cell leukemia transcription factor 1 isoform x2	267	20	1.2153e-136	92.75%	59	P:skeletal muscle fiber development; P:neuron development; P:brain development; C:transcription factor complex; P:neuron migration; C:nucleus; F:DNA binding; P:neuron differentiation; P:regulation of transcription, DNA-templated; P:pancreas development; P:embryonic retina morphogenesis in camera-type eye; F:sequence-specific DNA binding transcription factor activity; P:positive regulation of tran…
GSONMT00001950001	pre-b-cell leukemia transcription factor 2-like	153	6	1.17102e-10	81.17%	34	P:regulation of transcription, DNA-templated; C:nucleus; F:sequence-specific DNA binding transcription factor activity; P:regulation of cell proliferation; P:positive regulation of cell proliferation; P:proximal/distal pattern formation; P:positive regulation of G2/M transition of mitotic cell cycle; C:transcription factor complex; P:anterior/posterior pattern specification; P:branching involved …
GSONMT00001952001	kinetochore-associated protein dsn1 homolog	353	20	9.21892e-75	61.7%	5	C:MIS12/MIND type complex; P:chromosome segregation; P:cell division; C:cytoplasm; C:nucleus
GSONMT00001953001	probable cation-transporting atpase 13a1-like	1395	20	0	91.6%	10	C:integral component of membrane; P:cation transport; F:hydrolase activity; P:ATP catabolic process; F:nucleotide binding; F:ATP binding; F:ATPase activity; F:cation-transporting ATPase activity; F:metal ion binding; C:membrane
GSONMT00001955001	procollagen galactosyltransferase 1-like	111	20	4.15473e-50	89.6%	2	P:lipopolysaccharide biosynthetic process; C:endoplasmic reticulum lumen
GSONMT00001957001	6-phosphogluconolactonase	254	20	1.14274e-165	81.95%	4	F:6-phosphogluconolactonase activity; P:carbohydrate metabolic process; P:pentose-phosphate shunt; C:cellular_component
GSONMT00001959001	zinc finger protein 572-like	329	20	3.5133e-86	67.65%	5	P:biological_process; F:metal ion binding; F:nucleic acid binding; F:molecular_function; C:cellular_component
GSONMT00001960001	zinc finger protein 45-like	386	20	4.4333e-107	63.85%	0	-
GSONMT00001961001	zinc finger protein 135-like	422	20	5.64983e-70	53.8%	4	F:metal ion binding; P:regulation of transcription, DNA-templated; F:nucleic acid binding; C:intracellular
GSONMT00001962001	peroxisomal membrane protein pmp34	324	20	2.97594e-135	73.3%	32	C:integral component of membrane; C:membrane; P:transmembrane transport; P:transport; C:peroxisome; P:FAD transmembrane transport; F:coenzyme A transmembrane transporter activity; F:AMP transmembrane transporter activity; P:fatty acid beta-oxidation; P:AMP transport; P:fatty acid transport; P:coenzyme A transmembrane transport; P:NAD transport; C:mitochondrion; F:FAD transmembrane transporter act…
GSONMT00001963001	a-agglutinin anchorage subunit-like isoform x1	234	8	1.8673e-45	63.25%	2	F:translation release factor activity; P:translational termination
GSONMT00001964001	nuclear body protein sp140-like	608	20	7.6405e-118	56.8%	4	F:metal ion binding; F:zinc ion binding; F:DNA binding; C:nucleus
GSONMT00001965001	nuclear body protein sp140-like	259	20	6.58529e-67	64.4%	5	C:nucleus; F:DNA binding; F:metal ion binding; F:zinc ion binding; P:biological_process
GSONMT00001969001	pleckstrin homology domain-containing family a member 6-like	280	20	4.42401e-63	61.7%	0	-
GSONMT00001975001	6- liver type-like	163	20	1.01636e-95	92.0%	25	F:transferase activity; P:phosphorylation; F:nucleotide binding; C:cytoplasm; F:ATP binding; F:kinase activity; C:6-phosphofructokinase complex; P:glycolysis; P:fructose 6-phosphate metabolic process; F:6-phosphofructokinase activity; P:protein oligomerization; P:protein homotetramerization; P:small molecule metabolic process; P:negative regulation of insulin secretion; F:kinase binding; P:carboh…
GSONMT00001976001	nuclear receptor corepressor 1-like isoform x3	292	20	4.58911e-82	77.95%	4	P:anterior/posterior pattern specification; F:chromatin binding; C:nucleus; F:DNA binding
GSONMT00001977001	n-acetylglucosaminyl-phosphatidylinositol de-n-acetylase	158	20	1.63648e-83	70.6%	7	F:molecular_function; P:biological_process; C:cellular_component; P:GPI anchor biosynthetic process; C:integral component of membrane; F:N-acetylglucosaminylphosphatidylinositol deacetylase activity; C:extrinsic component of endoplasmic reticulum membrane
GSONMT00001978001	alpha-internexin-like	464	20	0	82.4%	3	C:intermediate filament; F:structural molecule activity; P:biological_process
GSONMT00001980001	cytosolic purine 5 -nucleotidase	551	20	0	84.95%	11	F:metal ion binding; P:biological_process; C:cellular_component; F:5'-nucleotidase activity; P:urate biosynthetic process; F:nucleotide binding; C:cytoplasm; P:purine nucleobase metabolic process; P:nucleobase-containing small molecule metabolic process; P:nucleotide metabolic process; P:small molecule metabolic process
GSONMT00001984001	mhc class ii beta partial	428	20	5.06041e-85	68.7%	6	C:integral component of membrane; C:membrane; P:antigen processing and presentation of peptide or polysaccharide antigen via MHC class II; C:MHC class II protein complex; P:antigen processing and presentation; P:immune response
GSONMT00001988001	t-lymphoma invasion and metastasis-inducing protein 2-like	226	20	7.02153e-56	71.85%	10	P:intracellular signal transduction; F:receptor signaling protein activity; F:Rho guanyl-nucleotide exchange factor activity; P:regulation of Rho protein signal transduction; P:signal transduction; F:guanyl-nucleotide exchange factor activity; C:membrane; C:cytoplasm; P:positive regulation of GTPase activity; F:GTPase activator activity
GSONMT00001991001	folate receptor alpha precursor	173	20	3.73798e-70	89.15%	3	F:molecular_function; P:biological_process; C:cellular_component
GSONMT00001992001	neuronal acetylcholine receptor subunit alpha-3-like	485	20	0	80.15%	26	F:acetylcholine-activated cation-selective channel activity; F:ion channel activity; C:integral component of membrane; C:membrane; C:synapse; P:ion transport; C:cell junction; P:transport; F:extracellular ligand-gated ion channel activity; C:postsynaptic membrane; C:plasma membrane; P:synaptic transmission involved in micturition; P:behavioral response to nicotine; P:signal transduction; F:acetyl…
GSONMT00001993001	a-kinase anchor protein sphkap-like isoform x1	1536	20	0	69.0%	1	C:cytoplasm
GSONMT00001996001	rho guanine nucleotide exchange factor 25-like isoform x1	106	20	6.73428e-50	96.9%	0	-
GSONMT00001998001	pescadillo homolog	124	20	1.07047e-78	95.15%	20	P:maturation of 5.8S rRNA from tricistronic rRNA transcript (SSU-rRNA, 5.8S rRNA, LSU-rRNA); P:ribosome biogenesis; P:maturation of LSU-rRNA from tricistronic rRNA transcript (SSU-rRNA, 5.8S rRNA, LSU-rRNA); C:nucleus; P:rRNA processing; C:PeBoW complex; C:preribosome, large subunit precursor; P:ribosomal large subunit biogenesis; C:nucleoplasm; F:ribonucleoprotein complex binding; C:nucleolus; P…
GSONMT00002000001	myotubularin	691	20	5.95369e-128	88.2%	30	F:phosphatase activity; P:dephosphorylation; F:hydrolase activity; P:peptidyl-tyrosine dephosphorylation; F:protein tyrosine phosphatase activity; P:locomotory behavior; P:skeletal muscle fiber development; P:regulation of autophagy; P:muscle cell cellular homeostasis; P:embryo development; C:cellular_component; P:neuromuscular junction development; C:late endosome; F:phosphoprotein phosphatase a…
GSONMT00002001001	myotubularin isoform x2	105	20	4.96961e-58	88.95%	36	F:phosphatase activity; P:dephosphorylation; F:hydrolase activity; P:peptidyl-tyrosine dephosphorylation; F:protein tyrosine phosphatase activity; P:locomotory behavior; P:skeletal muscle fiber development; P:regulation of autophagy; P:muscle cell cellular homeostasis; P:embryo development; C:cellular_component; P:neuromuscular junction development; C:late endosome; F:phosphoprotein phosphatase a…
GSONMT00002004001	copine-5-like isoform x2	132	20	1.1265e-76	96.9%	3	F:molecular_function; P:biological_process; C:cellular_component
GSONMT00002006001	inhibitor of growth protein 3 isoform x1	426	20	0	91.2%	8	F:metal ion binding; F:zinc ion binding; P:positive regulation of apoptotic process; F:methylated histone residue binding; C:Piccolo NuA4 histone acetyltransferase complex; F:histone acetyltransferase activity; P:histone H2A acetylation; P:histone H4 acetylation
GSONMT00002008001	cadherin-like and pc-esterase domain-containing protein 1-like	154	20	2.56888e-16	55.25%	1	C:endoplasmic reticulum
GSONMT00002009001	cadherin-like and pc-esterase domain-containing protein 1	235	20	4.61298e-38	53.65%	1	C:endoplasmic reticulum
GSONMT00002010001	cadherin-like and pc-esterase domain-containing protein 1-like	272	20	4.21564e-117	74.0%	0	-
GSONMT00002011001	protein wnt-16	353	20	4.35851e-160	71.8%	23	F:frizzled binding; F:receptor binding; P:Notch signaling pathway; P:multicellular organismal development; C:proteinaceous extracellular matrix; P:canonical Wnt signaling pathway; C:extracellular region; P:neuron differentiation; P:hematopoietic stem cell differentiation; P:cell fate commitment; P:Wnt signaling pathway; C:extracellular space; P:positive regulation of JNK cascade; P:replicative se…
GSONMT00002013001	lipase maturation factor 2	157	20	7.7456e-25	64.65%	7	F:molecular_function; P:biological_process; C:cellular_component; C:endoplasmic reticulum membrane; C:integral component of membrane; C:membrane; C:endoplasmic reticulum
GSONMT00002014001	lipase maturation factor 2	245	20	1.95763e-56	72.5%	7	F:molecular_function; P:biological_process; C:cellular_component; C:endoplasmic reticulum membrane; C:integral component of membrane; C:membrane; C:endoplasmic reticulum
GSONMT00002015001	lipase maturation factor 2-like	122	20	8.30277e-17	68.5%	7	F:molecular_function; P:biological_process; C:cellular_component; C:endoplasmic reticulum membrane; C:integral component of membrane; C:membrane; C:endoplasmic reticulum
GSONMT00002016001	transmembrane protease serine 9	586	20	0	58.65%	8	P:proteolysis; F:serine-type endopeptidase activity; F:serine-type peptidase activity; F:hydrolase activity; F:catalytic activity; F:peptidase activity; C:cellular_component; C:integral component of membrane
GSONMT00002017001	transmembrane and tpr repeat-containing protein 1-like	108	20	3.86186e-45	64.3%	2	C:mitochondrion; C:integral component of membrane
GSONMT00002018001	importin-8-like isoform x2	254	20	2.54658e-152	93.4%	10	F:Ran GTPase binding; P:intracellular protein transport; C:nucleus; F:ATPase activity, coupled to transmembrane movement of substances; P:protein transport; P:transport; P:ATP catabolic process; C:cytoplasm; P:transmembrane transport; C:integral component of plasma membrane
GSONMT00002019001	caprin2 protein	189	20	6.21484e-79	92.1%	19	P:negative regulation of translation; P:dorsal/ventral pattern formation; C:cytoplasm; F:RNA binding; P:cell differentiation; P:positive regulation of dendritic spine morphogenesis; P:positive regulation of Wnt signaling pathway involved in dorsal/ventral axis specification; P:positive regulation of Wnt signaling pathway; P:regulation of growth; P:positive regulation of canonical Wnt signaling pa…
GSONMT00002020001	caprin-2-like isoform x1	738	20	0	62.65%	11	P:positive regulation of Wnt signaling pathway; P:dorsal/ventral pattern formation; P:positive regulation of Wnt signaling pathway involved in dorsal/ventral axis specification; P:positive regulation of canonical Wnt signaling pathway; P:negative regulation of translation; C:cytoplasm; F:RNA binding; P:cell differentiation; P:positive regulation of dendritic spine morphogenesis; P:regulation of g…
GSONMT00002022001	protein fam60a	232	20	2.45941e-104	85.25%	2	P:negative regulation of cell migration; C:Sin3 complex
GSONMT00002026001	denn domain-containing protein 5b-like isoform x3	652	20	0	88.35%	7	P:detection of mechanical stimulus; F:calcium channel activity; P:regulation of Rab GTPase activity; C:integral component of membrane; F:Rab guanyl-nucleotide exchange factor activity; C:membrane; F:guanyl-nucleotide exchange factor activity
GSONMT00002028001	ras rap gtpase-activating isoform x2	1126	20	0	86.45%	0	-
GSONMT00002032001	disintegrin and metalloproteinase domain-containing protein 19-like	147	20	7.4288e-58	81.9%	8	P:proteolysis; F:metallopeptidase activity; F:zinc ion binding; F:metalloendopeptidase activity; P:membrane protein ectodomain proteolysis; P:heart development; C:integral component of membrane; F:SH3 domain binding
GSONMT00002034001	transcription factor sox-6-like isoform x2	240	20	1.7093e-81	87.8%	26	P:regulation of transcription, DNA-templated; P:multicellular organismal development; F:DNA binding; P:cell morphogenesis; P:in utero embryonic development; C:nucleus; P:muscle organ development; F:protein heterodimerization activity; P:muscle cell differentiation; P:negative regulation of transcription from RNA polymerase II promoter; P:transcription, DNA-templated; P:gene silencing; P:post-embr…
GSONMT00002037001	pre-b-cell leukemia transcription factor 3	152	20	7.00609e-62	90.3%	14	P:regulation of transcription, DNA-templated; F:sequence-specific DNA binding; C:nucleus; F:sequence-specific DNA binding transcription factor activity; F:DNA binding; P:neuron development; C:transcription factor complex; P:posterior compartment specification; P:anterior compartment pattern formation; P:adult locomotory behavior; P:dorsal spinal cord development; P:respiratory gaseous exchange; P…
GSONMT00002038001	ras gtpase-activating protein 1	863	20	0	90.7%	14	F:GTPase activator activity; P:regulation of small GTPase mediated signal transduction; P:negative regulation of Ras protein signal transduction; P:positive regulation of Ras GTPase activity; P:signal transduction; F:Ras GTPase activator activity; P:positive regulation of GTPase activity; C:intracellular; F:GTPase binding; P:negative regulation of cell-matrix adhesion; F:receptor binding; F:glyco…
GSONMT00002039001	cyclin-h isoform x1	324	20	0	86.0%	20	P:regulation of cell cycle; F:protein kinase binding; P:regulation of transcription, DNA-templated; F:cyclin-dependent protein serine/threonine kinase regulator activity; P:transcription, DNA-templated; P:regulation of cyclin-dependent protein serine/threonine kinase activity; C:TFIIK complex; C:DNA-directed RNA polymerase II, holoenzyme; F:cyclin-dependent protein serine/threonine kinase activit…
GSONMT00002041001	prkca-binding protein	161	20	1.68194e-86	97.1%	14	F:protein domain specific binding; P:protein targeting; P:monoamine transport; F:enzyme binding; C:mitochondrion; C:cytoplasm; F:protein C-terminus binding; C:plasma membrane; P:protein kinase C-activating G-protein coupled receptor signaling pathway; C:presynaptic membrane; C:synapse; C:dendrite; C:perinuclear region of cytoplasm; C:protein complex
GSONMT00002042001	myosin-7-like isoform x1	334	20	0	95.1%	8	F:ATP binding; F:actin binding; F:nucleotide binding; C:myosin complex; F:motor activity; P:striated muscle myosin thick filament assembly; P:slow-twitch skeletal muscle fiber contraction; P:skeletal muscle thin filament assembly
GSONMT00002044001	anoctamin-8-like isoform x2	245	20	7.8489e-106	90.65%	2	C:integral component of membrane; C:membrane
GSONMT00002046001	alpha- -mannosyl-glycoprotein 2-beta-n-acetylglucosaminyltransferase-like	439	20	0	85.95%	5	P:protein glycosylation; F:transferase activity; C:Golgi membrane; F:acetylglucosaminyltransferase activity; F:transferase activity, transferring glycosyl groups
GSONMT00002048001	cxadr-like membrane	169	20	3.55598e-54	78.6%	0	-
GSONMT00002049001	transcription factor hes-5-like	155	20	5.82856e-44	63.85%	9	P:Notch signaling pathway; P:brain development; P:eye development; F:protein dimerization activity; P:somitogenesis; P:regulation of transcription, DNA-templated; P:transcription, DNA-templated; C:nucleus; F:DNA binding
GSONMT00002052001	cysteine and histidine-rich protein 1-like isoform x1	353	20	5.80839e-121	88.4%	9	F:metal ion binding; F:zinc ion binding; P:protein ubiquitination; F:ubiquitin-protein ligase activity; C:cytoplasm; C:perinuclear region of cytoplasm; C:nuclear envelope; P:biological_process; F:protein binding
GSONMT00002059001	diacylglycerol kinase delta-like isoform x2	335	20	8.59958e-66	82.45%	5	F:NAD+ kinase activity; P:intracellular signal transduction; P:protein kinase C-activating G-protein coupled receptor signaling pathway; F:diacylglycerol kinase activity; P:metabolic process
GSONMT00002060001	diacylglycerol kinase delta-like	66	20	9.71378e-21	92.5%	5	F:NAD+ kinase activity; P:intracellular signal transduction; P:protein kinase C-activating G-protein coupled receptor signaling pathway; F:diacylglycerol kinase activity; P:metabolic process
GSONMT00002061001	heme-binding protein 2	98	20	1.58717e-37	82.3%	0	-
GSONMT00002063001	dedicator of cytokinesis protein 2-like	147	20	1.11127e-42	84.4%	26	P:small GTPase mediated signal transduction; F:guanyl-nucleotide exchange factor activity; P:positive regulation of phagocytosis; P:establishment of T cell polarity; F:T cell receptor binding; P:membrane raft polarization; C:membrane; P:negative thymic T cell selection; P:immunological synapse formation; P:macropinocytosis; F:Rac guanyl-nucleotide exchange factor activity; F:Rac GTPase activator …
GSONMT00002065001	testis-expressed sequence 2	701	20	3.87116e-85	77.15%	2	C:integral component of membrane; C:membrane
GSONMT00002071001	protein wnt-8c-like	741	20	0	90.45%	52	P:mesoderm formation; P:dorsal/ventral pattern formation; P:anterior/posterior pattern specification; P:cell migration involved in gastrulation; P:neural plate pattern specification; P:eye development; P:neuron differentiation; P:canonical Wnt signaling pathway; P:Wnt signaling pathway; F:frizzled binding; F:metal ion binding; P:mesoderm development; F:receptor binding; P:endoderm development; C:…
GSONMT00002073001	transmembrane anterior posterior transformation protein 1 homolog isoform x2	703	20	0	83.7%	5	P:embryonic skeletal system development; P:in utero embryonic development; C:integral component of membrane; F:growth hormone-releasing hormone receptor activity; P:post-embryonic development
GSONMT00002075001	prominin-1-a-like isoform x15	93	20	2.77215e-23	75.15%	1	C:integral component of membrane
GSONMT00002081001	zinc finger protein 236-like	521	20	2.06461e-67	50.55%	2	F:metal ion binding; F:nucleic acid binding
GSONMT00002085001	cysteine protease atg4d-like	495	20	0	70.75%	14	P:proteolysis; P:autophagy; C:cytoplasm; F:hydrolase activity; F:cysteine-type peptidase activity; F:peptidase activity; P:protein transport; P:transport; F:molecular_function; P:biological_process; C:cellular_component; F:cysteine-type endopeptidase activity; C:mitochondrion; P:apoptotic process
GSONMT00002088001	partitioning defective 3 homolog b-like isoform x2	104	15	3.21974e-13	80.27%	0	-
GSONMT00002091001	retinoic acid receptor alpha	273	20	7.56112e-91	92.2%	72	F:sequence-specific DNA binding; P:steroid hormone mediated signaling pathway; F:sequence-specific DNA binding transcription factor activity; F:DNA binding; C:nucleus; F:zinc ion binding; P:hindbrain morphogenesis; P:regulation of transcription from RNA polymerase II promoter; P:regulation of transcription, DNA-templated; P:retinoic acid receptor signaling pathway; F:metal ion binding; P:liver de…
GSONMT00002092001	retinoic acid receptor alpha	272	20	3.76324e-172	97.6%	94	P:steroid hormone mediated signaling pathway; F:sequence-specific DNA binding transcription factor activity; F:DNA binding; C:nucleus; P:regulation of transcription, DNA-templated; P:retinoic acid receptor signaling pathway; P:transcription, DNA-templated; F:retinoic acid receptor activity; F:steroid hormone receptor activity; F:sequence-specific DNA binding; F:zinc ion binding; F:metal ion bindi…
GSONMT00002094001	serine arginine repetitive matrix protein 2-like isoform x2	1229	20	1.09478e-116	62.55%	0	-
GSONMT00002096001	speckle targeted pip5k1a-regulated poly polymerase-like	770	20	0	67.7%	22	F:metal ion binding; F:nucleic acid binding; F:nucleotidyltransferase activity; F:transferase activity; F:nucleotide binding; F:RNA binding; C:nucleus; F:ATP binding; F:RNA uridylyltransferase activity; F:mRNA 3'-UTR binding; C:mRNA cleavage and polyadenylation specificity factor complex; P:mRNA processing; F:polynucleotide adenylyltransferase activity; C:nucleolus; C:nuclear speck; P:mRNA cleava…
GSONMT00002098001	maguk p55 subfamily member 2	556	20	0	90.55%	1	P:biological_process
GSONMT00002102001	abl interactor 1-like	208	20	3.13159e-65	73.45%	39	C:cytoplasm; F:molecular_function; P:biological_process; F:ubiquitin protein ligase binding; F:kinase binding; P:cell migration; C:cell-cell adherens junction; F:DNA binding; P:peptidyl-tyrosine phosphorylation; F:cytoskeletal adaptor activity; P:camera-type eye development; F:proline-rich region binding; P:actin polymerization or depolymerization; P:cellular component movement; P:cytoskeleton or…
GSONMT00002104001	angiotensin-converting enzyme	1257	20	0	85.2%	4	F:peptidyl-dipeptidase activity; P:proteolysis; F:metallopeptidase activity; C:membrane
GSONMT00002105001	integrin alpha-3	72	20	5.28301e-28	74.25%	11	P:integrin-mediated signaling pathway; C:integral component of membrane; P:cell adhesion; C:membrane; C:integrin complex; C:synapse; P:neuron migration; P:memory; C:basolateral plasma membrane; C:plasma membrane; C:cell surface
GSONMT00002106001	integrin alpha-3-like	652	20	0	75.8%	7	P:integrin-mediated signaling pathway; C:integral component of membrane; P:cell adhesion; C:membrane; C:integrin complex; P:fin morphogenesis; P:fin development
GSONMT00002109001	homeobox protein dlx4b	251	20	0	83.0%	13	P:regulation of transcription, DNA-templated; F:sequence-specific DNA binding; F:transcription regulatory region sequence-specific DNA binding; C:nucleus; F:sequence-specific DNA binding transcription factor activity; F:DNA binding; P:camera-type eye development; P:neuron development; P:trigeminal nerve development; P:multicellular organismal development; P:otic vesicle formation; P:otic placode …
GSONMT00002111001	tpa_inf: tachykinin 4	142	20	4.70311e-69	69.2%	1	P:tachykinin receptor signaling pathway
GSONMT00002112001	histone acetyltransferase kat7 isoform x1	555	20	0	93.75%	13	P:regulation of transcription, DNA-templated; F:transferase activity; F:zinc ion binding; F:transferase activity, transferring acyl groups other than amino-acyl groups; C:nucleus; F:sequence-specific DNA binding transcription factor activity; P:histone H3 acetylation; P:DNA replication; P:histone H4-K12 acetylation; P:histone H4-K8 acetylation; P:histone H4-K5 acetylation; C:nucleoplasm; C:histon…
GSONMT00002113001	pleckstrin homology domain-containing family m member 1	1053	20	0	61.75%	3	P:intracellular signal transduction; F:metal ion binding; C:cytoplasm
GSONMT00002115001	transmembrane protein 180	512	20	0	85.8%	4	C:integral component of membrane; F:molecular_function; P:biological_process; C:cellular_component
GSONMT00002118001	semaphorin-4g-like	856	20	0	75.0%	3	F:receptor activity; P:multicellular organismal development; C:membrane
GSONMT00002121001	39s ribosomal protein mitochondrial-like	152	20	1.32793e-105	90.9%	4	C:ribosome; F:molecular_function; P:biological_process; C:cellular_component
GSONMT00002122001	twinkle mitochondrial	747	20	0	83.05%	14	F:5'-3' DNA helicase activity; P:DNA replication; F:ATP binding; F:single-stranded DNA binding; P:DNA duplex unwinding; F:DNA helicase activity; C:mitochondrial nucleoid; P:mitochondrial DNA replication; P:protein hexamerization; P:protein homooligomerization; F:protease binding; C:mitochondrion; P:transcription from mitochondrial promoter; P:DNA unwinding involved in DNA replication
GSONMT00002123001	leucine zipper tumor suppressor 2 homolog	206	20	4.78854e-49	85.4%	21	P:cytokinesis; P:spindle midzone assembly; P:microtubule severing; C:cytoplasm; P:cell division; C:centrosome; P:nuclear export; P:negative regulation of Wnt signaling pathway; C:midbody; P:positive regulation of BMP signaling pathway; F:beta-catenin binding; P:dorsal/ventral pattern formation; P:convergent extension; P:negative regulation of canonical Wnt signaling pathway; P:cell migration invo…
GSONMT00002125001	pdz domain-containing protein 7-like isoform x1	773	20	0	68.15%	4	P:eye photoreceptor cell development; P:inner ear receptor cell development; C:cilium; C:nucleus
GSONMT00002127001	pdz domain-containing protein 7-like isoform x1	138	20	4.04732e-45	85.25%	2	P:eye photoreceptor cell development; P:inner ear receptor cell development
GSONMT00002128001	low quality protein: redox-regulatory protein fam213a	152	20	1.51477e-52	82.55%	6	P:oxidation-reduction process; C:cytoplasm; F:oxidoreductase activity; F:antioxidant activity; P:regulation of osteoclast differentiation; C:mitochondrion
GSONMT00002129001	redox-regulatory protein fam213a	133	20	4.2286e-17	79.4%	6	P:oxidation-reduction process; C:cytoplasm; F:oxidoreductase activity; F:antioxidant activity; P:regulation of osteoclast differentiation; C:mitochondrion
GSONMT00002130001	redox-regulatory protein fam213a	208	20	5.42259e-83	76.35%	6	P:oxidation-reduction process; C:cytoplasm; F:oxidoreductase activity; F:antioxidant activity; P:regulation of osteoclast differentiation; C:mitochondrion
GSONMT00002131001	dpy30 domain-containing protein 1 isoform x1	388	20	1.24138e-17	77.15%	0	-
GSONMT00002133001	s-adenosylmethionine synthase isoform type-1	315	20	4.97644e-125	93.55%	7	F:metal ion binding; F:ATP binding; P:S-adenosylmethionine biosynthetic process; F:methionine adenosyltransferase activity; F:transferase activity; F:nucleotide binding; P:one-carbon metabolic process
GSONMT00002135001	transmembrane protein 150a-like	274	20	3.58404e-163	86.1%	3	F:molecular_function; P:biological_process; C:cellular_component
GSONMT00002137001	elongation of very long chain fatty acids protein 6-like	230	20	6.81954e-111	79.4%	7	C:integral component of membrane; C:integral component of endoplasmic reticulum membrane; P:long-chain fatty acid biosynthetic process; P:fatty acid elongation; C:endoplasmic reticulum; P:fatty acid elongation, saturated fatty acid; F:transferase activity, transferring acyl groups other than amino-acyl groups
GSONMT00002138001	nuclear receptor subfamily 2 group f member 6-like	145	20	3.67558e-67	90.6%	12	F:sequence-specific DNA binding; P:steroid hormone mediated signaling pathway; F:sequence-specific DNA binding transcription factor activity; F:DNA binding; C:nucleus; F:ligand-activated sequence-specific DNA binding RNA polymerase II transcription factor activity; F:zinc ion binding; P:intracellular receptor signaling pathway; P:regulation of transcription, DNA-templated; F:metal ion binding; P:…
GSONMT00002142001	arf-gap with dual ph domain-containing protein 2-like	202	20	1.23175e-110	79.55%	4	F:metal ion binding; F:ARF GTPase activator activity; P:regulation of ARF GTPase activity; F:zinc ion binding
GSONMT00002145001	ankyrin repeat domain-containing protein 50-like isoform x1	1117	20	0	73.9%	4	F:molecular_function; P:biological_process; C:cellular_component; F:protein binding
GSONMT00002147001	nonclassical mhc class i antigen	309	20	0	71.65%	5	C:membrane; P:antigen processing and presentation; P:immune response; F:antigen binding; C:plasma membrane
GSONMT00002148001	nonclassical mhc class i antigen	138	20	2.26418e-43	64.8%	5	C:membrane; P:antigen processing and presentation; P:immune response; F:antigen binding; C:plasma membrane
GSONMT00002149001	nonclassical mhc class i antigen	428	20	0	70.8%	5	C:membrane; P:antigen processing and presentation; P:immune response; F:antigen binding; C:plasma membrane
GSONMT00002150001	major histocompatibility complex class i-related gene	360	20	0	70.0%	5	C:membrane; P:antigen processing and presentation; P:immune response; F:antigen binding; C:plasma membrane
GSONMT00002151001	lim domain and actin-binding protein 1-like isoform x3	437	20	3.82688e-73	60.7%	2	F:metal ion binding; F:zinc ion binding
GSONMT00002152001	spry domain-containing protein 3	119	20	1.80591e-32	74.5%	3	F:molecular_function; P:biological_process; C:cellular_component
GSONMT00002156001	arg8-vasotocin receptor-like	429	20	0	85.65%	8	C:integral component of membrane; F:G-protein coupled receptor activity; F:signal transducer activity; C:membrane; P:signal transduction; P:G-protein coupled receptor signaling pathway; F:vasopressin receptor activity; C:plasma membrane
GSONMT00002157001	slit-robo rho gtpase-activating protein 1 isoform x2	586	20	0	76.85%	6	P:signal transduction; C:intracellular; P:Rho protein signal transduction; P:cell migration; F:Rho GTPase activator activity; F:Rho GTPase binding
GSONMT00002158001	upf0536 protein c12orf66 homolog	450	20	0	88.45%	0	-
GSONMT00002159001	poly	448	20	0	68.45%	5	F:metal ion binding; P:biological_process; C:cellular_component; F:NAD+ ADP-ribosyltransferase activity; C:nucleus
GSONMT00002161001	upf0606 protein kiaa1549-like isoform x3	871	20	0	77.55%	0	-
GSONMT00002163001	protein-methionine sulfoxide oxidase mical3b-like isoform x2	300	20	1.16048e-60	77.15%	13	F:oxidoreductase activity, acting on paired donors, with incorporation or reduction of molecular oxygen, NAD(P)H as one donor, and incorporation of one atom of oxygen; C:cytoplasm; F:zinc ion binding; F:actin binding; P:oxidation-reduction process; F:oxidoreductase activity; P:exocytosis; P:actin filament depolymerization; F:metal ion binding; P:metabolic process; F:FAD binding; F:monooxygenase a…
GSONMT00002164001	leukotriene a-4 hydrolase	622	20	0	87.5%	11	P:proteolysis; F:metallopeptidase activity; F:hydrolase activity; P:leukotriene biosynthetic process; F:leukotriene-A4 hydrolase activity; F:zinc ion binding; P:inflammatory response; P:peptide catabolic process; C:nucleus; C:cytoplasm; F:aminopeptidase activity
GSONMT00002165001	protein dennd6b	154	20	9.90204e-43	86.45%	1	F:Rab guanyl-nucleotide exchange factor activity
GSONMT00002166001	grip and coiled-coil domain-containing protein 1	719	20	0	66.7%	6	P:protein targeting to Golgi; C:cytoplasm; C:Golgi apparatus; C:plasma membrane; C:Golgi membrane; F:protein binding
GSONMT00002167001	adp-ribosylation factor 4	181	20	2.71983e-129	98.05%	10	F:GTP binding; P:small GTPase mediated signal transduction; F:nucleotide binding; C:intracellular; F:hydrolase activity; C:cytoplasm; C:plasma membrane; P:protein transport; C:Golgi apparatus; P:vesicle-mediated transport
GSONMT00002169001	ragulator complex protein lamtor4	144	20	1.95707e-59	82.45%	8	P:regulation of cell size; C:lysosome; F:protein complex scaffold; C:Ragulator complex; P:cellular response to amino acid stimulus; P:positive regulation of TOR signaling; P:protein localization to lysosome; F:guanyl-nucleotide exchange factor activity
GSONMT00002170001	v-type proton atpase subunit f-like	120	20	6.66383e-80	95.65%	22	C:proton-transporting V-type ATPase, V1 domain; P:ion transmembrane transport; F:proton-transporting ATPase activity, rotational mechanism; P:proton transport; P:ATP hydrolysis coupled proton transport; P:ion transport; P:transport; P:retina development in camera-type eye; P:notochord cell vacuolation; P:insulin receptor signaling pathway; P:phagosome maturation; P:interaction with host; C:vacuol…
GSONMT00002172001	cadherin-related family member 5-like	570	20	0	72.7%	0	-
GSONMT00002174001	interferon regulatory factor 5	510	20	0	74.65%	10	P:regulation of transcription, DNA-templated; F:regulatory region DNA binding; F:sequence-specific DNA binding transcription factor activity; P:positive regulation of apoptotic process; P:positive regulation of transcription from RNA polymerase II promoter; P:response to muramyl dipeptide; C:nucleus; P:response to peptidoglycan; C:cytoplasm; P:defense response to virus
GSONMT00002177001	transportin-3 isoform x1	537	20	0	95.5%	5	F:Ran GTPase binding; P:intracellular protein transport; P:transport; C:nucleus; P:splicing factor protein import into nucleus
GSONMT00002178001	sws1 opsin	333	20	0	93.55%	11	F:photoreceptor activity; C:integral component of membrane; C:membrane; P:protein-chromophore linkage; F:G-protein coupled receptor activity; P:response to stimulus; P:signal transduction; F:signal transducer activity; P:G-protein coupled receptor signaling pathway; P:phototransduction; P:visual perception
GSONMT00002179001	calumenin isoform x2	312	20	0	88.85%	18	F:metal ion binding; C:endoplasmic reticulum lumen; F:calcium ion binding; C:sarcoplasmic reticulum lumen; C:endoplasmic reticulum; C:melanosome; C:extracellular region; C:sarcoplasmic reticulum; P:platelet activation; P:platelet degranulation; P:blood coagulation; C:Golgi apparatus; F:protein binding; P:biological_process; F:enzyme inhibitor activity; F:enzyme binding; P:negative regulation of c…
GSONMT00002181001	regulator of nonsense transcripts 2-like isoform x1	1081	20	0	92.3%	2	F:RNA binding; P:embryo development
GSONMT00002184001	proline and serine-rich protein 2-like isoform x1	659	20	8.71284e-59	51.0%	0	-
GSONMT00002185001	serine-threonine kinase receptor-associated protein	332	20	0	90.0%	17	F:kinase activity; P:phosphorylation; F:transferase activity; P:transforming growth factor beta receptor signaling pathway; P:mRNA processing; P:RNA splicing; C:nucleus; C:mitochondrion; C:cell junction; F:receptor binding; C:cytoplasm; C:spliceosomal complex; F:protein binding; C:cytosol; P:negative regulation of transforming growth factor beta receptor signaling pathway; C:plasma membrane; P:ne…
GSONMT00002186001	lamina-associated polypeptide isoform beta-like	456	20	1.74213e-103	77.4%	6	F:DNA binding; C:condensed chromosome; C:nuclear outer membrane-endoplasmic reticulum membrane network; P:mitotic nuclear envelope reassembly; C:integral component of membrane; F:chromatin binding
GSONMT00002188001	phosphate carrier mitochondrial precursor	444	20	0	93.45%	7	C:integral component of membrane; C:membrane; P:transport; F:symporter activity; C:mitochondrion; F:protein complex binding; C:mitochondrial inner membrane
GSONMT00002192001	lactate dehydrogenase b	337	20	0	92.35%	9	F:L-lactate dehydrogenase activity; P:cellular carbohydrate metabolic process; C:cytoplasm; P:oxidation-reduction process; P:carbohydrate metabolic process; P:glycolysis; F:oxidoreductase activity, acting on the CH-OH group of donors, NAD or NADP as acceptor; F:oxidoreductase activity; F:catalytic activity
GSONMT00002193001	kisspeptin 2	155	20	4.84147e-79	61.8%	0	-
GSONMT00002194001	spexin precursor	70	19	2.84442e-31	83.26%	5	C:transport vesicle; C:extracellular region; C:nucleus; C:intracellular membrane-bounded organelle; C:nucleolus
GSONMT00002195001	vesicle transport protein got1b	139	20	1.00528e-67	96.05%	7	P:vesicle-mediated transport; F:molecular_function; C:cellular_component; P:positive regulation of I-kappaB kinase/NF-kappaB signaling; F:signal transducer activity; C:endoplasmic reticulum; P:signal transduction
GSONMT00002196001	atp-dependent dna helicase q1	778	20	0	81.35%	16	F:helicase activity; F:ATP-dependent 3'-5' DNA helicase activity; P:DNA recombination; F:hydrolase activity; P:DNA replication; F:nucleic acid binding; F:ATP binding; F:ATP-dependent helicase activity; P:DNA repair; F:nucleotide binding; C:cellular_component; C:nucleus; C:microtubule cytoskeleton; P:DNA strand renaturation; F:DNA helicase activity; P:DNA duplex unwinding
GSONMT00002198001	islet amyloid polypeptide	154	20	2.17234e-49	72.2%	7	F:hormone activity; C:extracellular region; P:negative regulation of bone resorption; P:negative regulation of cell differentiation; C:extracellular space; C:neuronal cell body; P:sensory perception of pain
GSONMT00002199001	inactive phospholipase c-like protein 2-like isoform x1	1513	20	0	84.35%	3	C:membrane; P:transport; F:transporter activity
GSONMT00002200001	proton myo-inositol cotransporter	333	20	0	87.75%	7	F:transmembrane transporter activity; F:substrate-specific transmembrane transporter activity; C:integral component of membrane; C:membrane; P:transmembrane transport; P:transport; F:transporter activity
GSONMT00002202001	PREDICTED: uncharacterized protein LOC101073491	125	20	6.59449e-43	69.45%	0	-
GSONMT00002204001	atp-binding cassette sub-family d member 2 isoform x2	1363	20	0	89.5%	17	F:ATPase activity, coupled to transmembrane movement of substances; C:integral component of membrane; C:membrane; P:transport; P:ATP catabolic process; F:nucleotide binding; F:nucleoside-triphosphatase activity; F:ATP binding; F:ATPase activity; P:transmembrane transport; P:fatty acid beta-oxidation; C:peroxisome; P:very long-chain fatty acid catabolic process; P:very long-chain fatty acid metabo…
GSONMT00002209001	mucin-4 isoform x2	424	20	0	55.85%	4	F:extracellular matrix structural constituent; F:calcium ion binding; C:proteinaceous extracellular matrix; P:cell-matrix adhesion
GSONMT00002211001	---NA---	166	0			0	-
GSONMT00002216001	wsc domain-containing protein 2-like	180	20	7.97567e-74	96.2%	2	F:sulfotransferase activity; C:integral component of membrane
GSONMT00002217001	ubiquilin-1 isoform 1	430	20	3.04037e-123	71.85%	12	C:protein complex; F:kinase binding; P:execution phase of apoptosis; P:response to endoplasmic reticulum stress; C:cytoplasm; C:endoplasmic reticulum; P:regulation of protein ubiquitination; P:cellular response to hypoxia; C:nucleus; C:perinuclear region of cytoplasm; C:proteasome complex; F:protein binding
GSONMT00002218001	protein kinase c delta type-like	171	20	1.59219e-67	96.35%	99	F:transferase activity; P:intracellular signal transduction; F:protein serine/threonine kinase activity; P:phosphorylation; F:protein kinase activity; F:protein kinase C activity; P:protein phosphorylation; F:nucleotide binding; F:ATP binding; F:kinase activity; F:metal ion binding; F:transferase activity, transferring phosphorus-containing groups; C:nucleus; P:apoptotic process; P:cell cycle; C:…
GSONMT00002219001	60s ribosomal protein l18	116	20	9.18236e-58	91.25%	7	F:structural constituent of ribosome; P:translation; C:ribonucleoprotein complex; C:ribosome; C:intracellular; C:cytoplasm; C:cytosolic large ribosomal subunit
GSONMT00002220001	myosin heavy chain	631	20	0	96.2%	9	C:myosin complex; F:motor activity; F:ATP binding; F:nucleotide binding; F:actin binding; C:cytoplasm; C:myofibril; F:calmodulin binding; C:myosin filament
GSONMT00002221001	heavy polypeptide skeletal muscle	285	20	0	86.8%	7	F:ATP binding; F:nucleotide binding; C:myosin complex; F:motor activity; F:actin binding; P:response to activity; P:somite specification
GSONMT00002223001	myosin heavy chain	311	20	0	94.9%	8	C:myosin complex; F:motor activity; F:ATP binding; F:actin binding; F:nucleotide binding; P:somite specification; P:response to activity; F:actin filament binding
GSONMT00002226001	isoform cra_b	76	20	1.86912e-16	96.8%	59	C:integral component of membrane; C:membrane; P:protein localization to synapse; P:neuronal signal transduction; F:calcium ion binding; F:receptor activity; P:regulation of grooming behavior; C:integral component of plasma membrane; C:plasma membrane; F:calcium channel regulator activity; P:synaptic vesicle clustering; P:vocal learning; P:positive regulation of establishment of protein localizati…
GSONMT00002228001	deleted in autism-related protein 1	454	20	0	63.15%	0	-
GSONMT00002230001	lysine-specific demethylase 6a	1250	20	0	73.2%	13	P:face development; P:respiratory system process; P:heart development; P:neural tube closure; C:histone methyltransferase complex; P:canonical Wnt signaling pathway; P:mesodermal cell differentiation; F:histone demethylase activity (H3-K27 specific); F:RNA polymerase II core promoter proximal region sequence-specific DNA binding; P:notochord morphogenesis; P:in utero embryonic development; P:somi…
GSONMT00002232001	l-selectin precursor	273	20	2.50834e-61	55.45%	1	F:carbohydrate binding
GSONMT00002237001	interferon regulatory factor 4	474	20	0	74.95%	3	P:regulation of transcription, DNA-templated; F:regulatory region DNA binding; F:sequence-specific DNA binding transcription factor activity
GSONMT00002238001	dual specificity protein phosphatase 22-b-like	196	20	2.80454e-107	82.15%	16	F:phosphatase activity; P:dephosphorylation; P:protein dephosphorylation; F:protein tyrosine/serine/threonine phosphatase activity; P:regulation of transcription, DNA-templated; F:regulatory region DNA binding; F:sequence-specific DNA binding transcription factor activity; F:protein tyrosine phosphatase activity; P:transforming growth factor beta receptor signaling pathway; P:positive regulation …
GSONMT00002239001	zgc:136346 protein	102	20	8.65428e-34	79.05%	4	P:biological_process; C:cellular_component; F:DNA binding; F:nucleic acid binding
GSONMT00002244001	signal transducer and activator of transcription 5	192	20	2.75435e-80	95.8%	81	F:sequence-specific DNA binding transcription factor activity; F:DNA binding; C:nucleus; C:cytoplasm; P:signal transduction; P:regulation of transcription, DNA-templated; F:signal transducer activity; P:transcription, DNA-templated; F:calcium ion binding; P:erythrocyte differentiation; P:JAK-STAT cascade; P:erythrocyte development; P:positive regulation of transcription from RNA polymerase II pro…
GSONMT00002246001	uncharacterized protein FLJ46082 homolog	142	20	1.92182e-47	63.75%	0	-
GSONMT00002248001	neuroblast differentiation-associated protein ahnak-like	375	20	4.11139e-91	73.65%	5	P:oxidation-reduction process; F:oxidoreductase activity; F:catalytic activity; C:lysosomal membrane; C:cell-cell junction
GSONMT00002252001	na+ k+ alpha 3a polypeptide	218	20	2.12301e-150	96.95%	55	C:integral component of membrane; C:membrane; P:cation transport; F:hydrolase activity; F:nucleotide binding; F:monovalent inorganic cation transmembrane transporter activity; F:ATP binding; P:ATP biosynthetic process; F:cation-transporting ATPase activity; F:metal ion binding; F:hydrolase activity, acting on acid anhydrides, catalyzing transmembrane movement of substances; P:monovalent inorganic…
GSONMT00002253001	prenylated rab acceptor protein 1	204	20	4.36406e-108	80.85%	14	P:biological_process; C:cellular_component; C:integral component of membrane; C:Golgi apparatus; F:identical protein binding; C:membrane; C:synapse; C:cell junction; C:cytoplasm; C:cytoplasmic vesicle; F:proline-rich region binding; F:protein C-terminus binding; F:protein binding; C:plasma membrane
GSONMT00002254001	partial	451	20	1.73987e-83	58.8%	2	F:metal ion binding; F:nucleic acid binding
GSONMT00002255001	zinc finger protein 391-like	295	20	5.13224e-50	56.15%	2	F:metal ion binding; F:nucleic acid binding
GSONMT00002257001	triosephosphate isomerase	248	20	1.08919e-178	91.95%	7	P:metabolic process; F:catalytic activity; F:triose-phosphate isomerase activity; P:glycolysis; F:isomerase activity; P:gluconeogenesis; P:pentose-phosphate shunt
GSONMT00002258001	lysophospholipid acyltransferase 5	466	20	0	84.7%	13	C:integral component of membrane; C:membrane; F:molecular_function; P:biological_process; F:transferase activity; F:transferase activity, transferring acyl groups; C:endoplasmic reticulum membrane; F:1-acylglycerophosphocholine O-acyltransferase activity; P:phospholipid biosynthetic process; P:regulation of plasma lipoprotein particle levels; C:cellular_component; P:lipid metabolic process; C:end…
GSONMT00002259001	calsyntenin-3-like	582	20	0	82.9%	10	F:calcium ion binding; P:homophilic cell adhesion; C:integral component of membrane; C:membrane; C:Golgi apparatus; C:endoplasmic reticulum; C:postsynaptic membrane; C:plasma membrane; P:biological_process; P:cell adhesion
GSONMT00002261001	peroxisomal targeting signal 1 receptor-like isoform x1	700	20	0	83.1%	13	P:fatty acid beta-oxidation; P:very long-chain fatty acid metabolic process; P:cerebral cortex cell migration; P:mitochondrial membrane organization; P:positive regulation of multicellular organism growth; P:cerebral cortex neuron differentiation; P:mitochondrion organization; P:cell development; P:neuron migration; P:cellular lipid metabolic process; P:endoplasmic reticulum organization; P:perox…
GSONMT00002263001	cell division cycle-associated protein 3	451	20	1.83846e-91	58.8%	4	F:molecular_function; P:biological_process; C:cellular_component; P:cell division
GSONMT00002264001	guanine nucleotide-binding protein g g g subunit beta-3	341	20	0	90.15%	3	F:GTPase binding; C:perinuclear region of cytoplasm; F:signal transducer activity
GSONMT00002265001	prolyl 3-hydroxylase 3-like	746	20	0	76.05%	7	P:oxidation-reduction process; F:oxidoreductase activity, acting on paired donors, with incorporation or reduction of molecular oxygen, 2-oxoglutarate as one donor, and incorporation of one atom each of oxygen into both donors; F:oxidoreductase activity, acting on paired donors, with incorporation or reduction of molecular oxygen; F:oxidoreductase activity; F:iron ion binding; F:L-ascorbic acid b…
GSONMT00002266001	ubiquitin carboxyl-terminal hydrolase 5-like isoform x1	518	20	0	94.15%	11	F:ubiquitin thiolesterase activity; F:hydrolase activity; F:omega peptidase activity; F:zinc ion binding; P:ubiquitin-dependent protein catabolic process; F:cysteine-type peptidase activity; F:peptidase activity; P:proteolysis; F:metal ion binding; P:dorsal/ventral pattern formation; C:cellular_component
GSONMT00002267001	spermatogenesis-associated protein 20	768	20	0	82.25%	2	P:metabolic process; F:catalytic activity
GSONMT00002271001	dihydrofolate reductase	84	20	4.30528e-53	88.9%	24	F:dihydrofolate reductase activity; P:oxidation-reduction process; P:nucleotide biosynthetic process; P:glycine biosynthetic process; F:NADP binding; P:heart contraction; P:heart morphogenesis; P:heart looping; F:oxidoreductase activity; P:embryonic morphogenesis; P:folic acid metabolic process; P:tetrahydrofolate biosynthetic process; P:tetrahydrofolate metabolic process; F:dihydrofolic acid bin…
GSONMT00002272001	synaptopodin isoform x2	294	20	5.99391e-54	60.45%	18	C:actin cytoskeleton; C:membrane; P:cortical cytoskeleton organization; P:positive regulation of actin filament bundle assembly; C:synapse; C:tight junction; C:dendritic spine; P:regulation of stress fiber assembly; C:cell junction; C:cytoplasm; F:actin binding; C:stress fiber; C:postsynaptic membrane; C:dendrite; C:axon; C:cell projection; C:cytoskeleton; C:plasma membrane
GSONMT00002273001	rho guanine nucleotide exchange factor 6-like isoform x2	129	20	5.87163e-30	79.4%	2	F:Rho guanyl-nucleotide exchange factor activity; P:regulation of Rho protein signal transduction
GSONMT00002274001	lrr and pyd domains-containing protein 1-like	229	20	5.23944e-30	55.0%	2	P:regulation of apoptotic process; C:intracellular
GSONMT00002275001	reverse transcriptase-like protein	235	20	1.7927e-84	67.65%	3	F:RNA binding; P:RNA-dependent DNA replication; F:RNA-directed DNA polymerase activity
GSONMT00002276001	hatching enzyme	247	20	8.66099e-158	73.6%	7	F:metal ion binding; P:proteolysis; F:metallopeptidase activity; F:hydrolase activity; F:zinc ion binding; F:peptidase activity; F:metalloendopeptidase activity
GSONMT00002277001	rho gtpase-activating protein 42-like	54	20	8.43037e-25	96.9%	4	F:GTPase activator activity; P:signal transduction; C:intracellular; P:positive regulation of GTPase activity
GSONMT00002279001	insulin gene enhancer protein isl-2a-like isoform x2	364	20	0	94.05%	17	F:metal ion binding; P:regulation of transcription, DNA-templated; F:sequence-specific DNA binding; P:multicellular organismal development; F:zinc ion binding; C:nucleus; F:sequence-specific DNA binding transcription factor activity; F:DNA binding; P:neuron fate specification; P:axonogenesis; P:axon extension; P:neuron fate commitment; P:retinal ganglion cell axon guidance; P:visceral motor neuro…
GSONMT00002282001	protein fam171a2-like	395	20	1.24808e-117	65.65%	1	C:integral component of membrane
GSONMT00002284001	potassium voltage-gated channel subfamily h member 2	108	20	7.01497e-36	81.95%	48	F:voltage-gated potassium channel activity; C:integral component of membrane; C:membrane; P:transmembrane transport; P:potassium ion transport; P:ion transport; F:ion channel activity; P:transport; P:regulation of potassium ion transmembrane transport; P:potassium ion homeostasis; F:signal transducer activity; P:regulation of membrane potential; C:integral component of plasma membrane; C:plasma m…
GSONMT00002285001	receptor-type tyrosine-protein phosphatase f-like isoform x3	127	20	5.58124e-39	89.8%	7	F:phosphatase activity; P:dephosphorylation; F:hydrolase activity; P:protein dephosphorylation; P:peptidyl-tyrosine dephosphorylation; F:protein tyrosine phosphatase activity; F:phosphoprotein phosphatase activity
GSONMT00002287001	calcium calmodulin-dependent 3 -cyclic nucleotide phosphodiesterase 1b	97	20	5.03376e-49	89.4%	34	F:metal ion binding; F:hydrolase activity; P:metabolic process; F:phosphoric diester hydrolase activity; F:catalytic activity; P:signal transduction; F:3',5'-cyclic-nucleotide phosphodiesterase activity; P:cellular response to granulocyte macrophage colony-stimulating factor stimulus; P:epidermal growth factor receptor signaling pathway; P:locomotory behavior; P:neurotrophin TRK receptor signalin…
GSONMT00002288001	ephrin type-b receptor 4-like	259	20	3.36337e-88	73.1%	50	F:transferase activity; F:ephrin receptor activity; C:integral component of membrane; P:phosphorylation; C:membrane; P:peptidyl-tyrosine phosphorylation; F:protein kinase activity; P:protein phosphorylation; F:nucleotide binding; P:transmembrane receptor protein tyrosine kinase signaling pathway; F:ATP binding; F:kinase activity; F:protein tyrosine kinase activity; P:ephrin receptor signaling pat…
GSONMT00002289001	procollagen galactosyltransferase 2-like	178	20	3.41498e-100	85.65%	3	P:lipopolysaccharide biosynthetic process; F:transferase activity; C:endoplasmic reticulum lumen
GSONMT00002290001	catenin alpha-2-like	239	20	1.48023e-102	98.05%	22	F:cadherin binding; P:cell adhesion; F:structural molecule activity; C:actin cytoskeleton; F:structural constituent of cytoskeleton; P:positive regulation of muscle cell differentiation; C:cell-cell adherens junction; C:adherens junction; P:cell-cell adhesion; P:axonogenesis; P:muscle cell differentiation; P:prepulse inhibition; P:regulation of synapse structural plasticity; P:dendrite morphogene…
GSONMT00002292001	protein fam45a-like	165	20	4.13343e-96	89.55%	0	-
GSONMT00002294001	5-aminolevulinate mitochondrial-like	291	20	6.4843e-77	70.2%	15	F:transferase activity; F:pyridoxal phosphate binding; F:5-aminolevulinate synthase activity; P:biosynthetic process; C:mitochondrion; P:heme biosynthetic process; F:catalytic activity; C:mitochondrial matrix; P:protoporphyrinogen IX biosynthetic process; P:porphyrin-containing compound metabolic process; F:transferase activity, transferring acyl groups; P:metabolic process; P:tetrapyrrole biosyn…
GSONMT00002296001	protocadherin-11 x-linked-like isoform x2	877	20	0	93.6%	6	F:calcium ion binding; P:homophilic cell adhesion; C:integral component of membrane; P:cell adhesion; C:membrane; C:plasma membrane
GSONMT00002297001	---NA---	76	0			0	-
GSONMT00002298001	lanc-like protein 3	94	20	1.41233e-48	91.2%	5	P:metabolic process; F:catalytic activity; F:molecular_function; P:biological_process; C:cellular_component
GSONMT00002299001	ankyrin repeat and socs box protein 11-like	329	20	2.89161e-133	73.95%	5	P:intracellular signal transduction; P:positive regulation of Notch signaling pathway; P:protein ubiquitination; P:positive regulation of transcription of Notch receptor target; F:molecular_function
GSONMT00002300001	phosphatidylinositol n-acetylglucosaminyltransferase subunit a-like	495	20	0	89.8%	5	P:biosynthetic process; P:GPI anchor biosynthetic process; F:molecular_function; C:endoplasmic reticulum membrane; C:glycosylphosphatidylinositol-N-acetylglucosaminyltransferase (GPI-GnT) complex
GSONMT00002301001	icos ligand	282	20	2.57368e-06	48.4%	18	C:integral component of membrane; C:membrane; F:methyltransferase activity; F:transferase activity; P:methylation; F:molecular_function; P:T cell costimulation; P:defense response; F:receptor binding; P:B cell activation; P:hyperosmotic response; C:external side of plasma membrane; P:T cell activation; P:positive regulation of interleukin-4 biosynthetic process; P:signal transduction; P:positive …
GSONMT00002302001	amyloid beta a4 isoform x2	83	20	1.20864e-37	86.2%	13	F:heparin binding; F:transition metal ion binding; C:integral component of membrane; F:serine-type endopeptidase inhibitor activity; F:metal ion binding; F:peptidase inhibitor activity; C:membrane; P:negative regulation of peptidase activity; P:convergent extension; P:central nervous system development; P:axonogenesis; P:neuron projection development; F:protein binding
GSONMT00002305001	post-gpi attachment to proteins factor 2-like	98	20	5.11025e-32	77.4%	9	P:protein transport; C:integral component of membrane; C:membrane; F:protein transporter activity; C:Golgi membrane; C:Golgi apparatus; C:endoplasmic reticulum membrane; P:GPI anchor biosynthetic process; C:endoplasmic reticulum
GSONMT00002306001	kelch-like protein 42-like	511	20	0	58.5%	0	-
GSONMT00002307001	carnitine o-palmitoyltransferase liver isoform-like isoform x1	774	20	0	89.15%	5	F:transferase activity; F:carnitine O-palmitoyltransferase activity; F:transferase activity, transferring acyl groups; P:response to bacterium; C:cellular_component
GSONMT00002308001	water dikinase 1 isoform x1	227	20	2.17824e-156	99.6%	18	F:kinase activity; F:selenide, water dikinase activity; F:ATP binding; P:phosphorylation; F:catalytic activity; P:metabolic process; F:transferase activity; C:membrane; F:protein homodimerization activity; C:nucleus; F:nucleotide binding; C:nuclear membrane; F:protein heterodimerization activity; C:plasma membrane; C:cytoplasm; F:GTP binding; P:cellular protein modification process; F:protein bin…
GSONMT00002309001	receptor tyrosine-protein kinase erbb-3-like	486	16	1.26427e-17	56.69%	30	F:transferase activity; P:signal transduction by phosphorylation; C:integral component of membrane; P:phosphorylation; C:membrane; P:peptidyl-tyrosine phosphorylation; F:protein kinase activity; P:protein phosphorylation; F:nucleotide binding; F:receptor signaling protein tyrosine kinase activity; P:transmembrane receptor protein tyrosine kinase signaling pathway; F:ATP binding; F:kinase activity…
GSONMT00002310001	protein wiz-like	918	20	6.2208e-170	70.75%	2	F:metal ion binding; F:nucleic acid binding
GSONMT00002311001	n-acetylmuramoyl-l-alanine amidase-like	479	20	0	74.65%	3	F:zinc ion binding; P:peptidoglycan catabolic process; F:N-acetylmuramoyl-L-alanine amidase activity
GSONMT00002313001	mucolipin-1-like	564	20	0	83.65%	4	C:lysosome; C:late endosome; F:molecular_function; P:biological_process
GSONMT00002315001	nascent polypeptide-associated complex subunit muscle-specific form-like	457	3	8.11721e-09	70.0%	0	-
GSONMT00002316001	phospholipid scramblase 1-like	257	20	3.98109e-58	87.1%	2	P:biological_process; C:cellular_component
GSONMT00002317001	microtubule-associated protein 2-like	186	20	1.40714e-22	66.6%	3	F:microtubule binding; F:tubulin binding; C:microtubule
GSONMT00002318001	histone-binding protein rbbp4	156	20	2.66372e-96	98.25%	22	C:nucleus; P:DNA replication; P:regulation of transcription, DNA-templated; P:transcription, DNA-templated; C:ESC/E(Z) complex; P:chromatin modification; P:chromatin assembly; C:CAF-1 complex; P:cell cycle; P:negative regulation of cell proliferation; C:NuRD complex; C:Sin3 complex; F:DNA-dependent ATPase activity; P:CENP-A containing nucleosome assembly at centromere; P:mitotic cell cycle; P:chr…
GSONMT00002319001	transcription factor coe3-like isoform x1	185	20	1.0372e-128	97.6%	9	F:metal ion binding; P:regulation of transcription, DNA-templated; P:transcription, DNA-templated; P:multicellular organismal development; F:protein dimerization activity; C:nucleus; F:DNA binding; P:positive regulation of transcription, DNA-templated; F:protein binding
GSONMT00002320001	serine threonine-protein phosphatase 2a 55 kda regulatory subunit b delta isoform-like	448	20	0	96.85%	10	C:protein phosphatase type 2A complex; P:signal transduction; F:protein phosphatase type 2A regulator activity; P:exit from mitosis; P:mitosis; C:cytoplasm; P:cell division; C:nucleoplasm; F:protein binding; P:cell cycle
GSONMT00002326001	cgmp-dependent protein kinase 1 isoform x1	98	20	1.11887e-55	92.0%	25	F:cGMP-dependent protein kinase activity; P:neuron migration; P:protein phosphorylation; F:calcium channel regulator activity; F:ATP binding; P:negative regulation of platelet aggregation; F:cGMP binding; C:cytoplasm; P:regulation of GTPase activity; P:signal transduction; C:Golgi apparatus; C:cytosol; P:dendrite development; P:actin cytoskeleton organization; F:protein binding; P:blood coagulati…
GSONMT00002327001	epithelial cell-transforming sequence 2 oncogene-like	52	20	1.09776e-19	91.25%	2	F:Rho guanyl-nucleotide exchange factor activity; P:regulation of Rho protein signal transduction
GSONMT00002328001	electrogenic sodium bicarbonate cotransporter 4	788	20	0	76.8%	7	P:anion transport; F:inorganic anion exchanger activity; C:integral component of membrane; F:anion transmembrane transporter activity; C:membrane; P:transport; F:transporter activity
GSONMT00002331001	protein cornichon homolog	99	20	2.65792e-50	97.25%	14	P:intracellular signal transduction; C:membrane; C:endoplasmic reticulum membrane; P:vesicle-mediated transport; C:integral component of membrane; P:signal transduction; C:Golgi membrane; P:immune response; P:transport; C:Golgi apparatus; F:molecular_function; C:cellular_component; C:endoplasmic reticulum; P:biological_process
GSONMT00002332001	tyrosine-protein kinase receptor tie-1	743	20	0	77.45%	23	F:transferase activity; C:integral component of membrane; P:phosphorylation; C:membrane; P:peptidyl-tyrosine phosphorylation; F:protein kinase activity; P:protein phosphorylation; F:nucleotide binding; F:ATP binding; F:kinase activity; F:protein tyrosine kinase activity; F:transferase activity, transferring phosphorus-containing groups; P:heart development; P:endothelial cell-cell adhesion; P:blo…
GSONMT00002333001	tyrosine-protein kinase receptor tie-1-like isoform x2	163	20	1.77657e-24	59.65%	18	F:transferase activity; C:integral component of membrane; C:membrane; P:phosphorylation; F:protein kinase activity; F:nucleotide binding; P:protein phosphorylation; P:angiogenesis; F:ATP binding; P:heart development; F:kinase activity; F:transmembrane receptor protein tyrosine kinase activity; F:protein tyrosine kinase activity; P:endothelial cell-cell adhesion; F:transferase activity, transferri…
GSONMT00002334001	dachshund homolog 2-like	185	20	1.37104e-74	81.75%	10	P:inner ear development; F:nucleotide binding; C:nucleus; P:endocrine pancreas development; P:development of primary female sexual characteristics; C:nucleolus; P:regulation of transcription, DNA-templated; P:transcription, DNA-templated; P:multicellular organismal development; F:DNA binding
GSONMT00002336001	protein dos	630	20	9.43246e-144	59.75%	0	-
GSONMT00002337001	transmembrane protein 163-like	77	20	4.82942e-18	97.0%	5	F:cation transmembrane transporter activity; C:integral component of membrane; P:transmembrane transport; P:cation transport; C:integral component of synaptic vesicle membrane
GSONMT00002338001	tripartite motif-containing protein 54-like	127	20	2.35321e-34	59.8%	7	F:metal ion binding; F:zinc ion binding; C:intracellular; F:identical protein binding; P:negative regulation of microtubule depolymerization; F:microtubule binding; C:microtubule associated complex
GSONMT00002339001	yeats domain-containing protein 2-like	567	20	0	80.7%	2	P:regulation of transcription, DNA-templated; C:nucleus
GSONMT00002340001	yeats domain-containing protein 2-like	612	20	0	72.15%	2	P:regulation of transcription, DNA-templated; C:nucleus
GSONMT00002343001	microtubule-associated protein 6 homolog	312	20	3.46523e-75	52.2%	5	C:cytoplasm; P:microtubule cytoskeleton organization; F:microtubule binding; F:calmodulin binding; C:microtubule
GSONMT00002344001	c-jun-amino-terminal kinase-interacting protein 4	222	20	1.7351e-147	97.05%	24	P:activation of JUN kinase activity; P:negative regulation of protein homodimerization activity; P:protein homooligomerization; P:retrograde transport, endosome to Golgi; F:JUN kinase binding; P:striated muscle cell differentiation; C:cytoplasm; F:molecular_function; C:perinuclear region of cytoplasm; F:kinesin binding; P:positive regulation of cell migration; C:cellular_component; P:activation o…
GSONMT00002345001	microtubule-associated protein 4-like isoform x1	392	20	1.81288e-88	56.05%	14	F:microtubule binding; F:tubulin binding; C:microtubule; C:microtubule associated complex; P:microtubule sliding; C:microtubule cytoskeleton; C:cytoplasm; P:cell division; C:mitotic spindle; F:protein binding; P:mitotic spindle organization; C:plasma membrane; P:establishment of spindle orientation; F:structural molecule activity
GSONMT00002348001	tandem c2 domains nuclear	240	20	4.96533e-48	57.7%	1	C:nucleus
GSONMT00002349001	down syndrome critical region protein 3	147	20	2.68276e-86	93.9%	3	C:retromer complex; P:vacuolar transport; C:nucleus
GSONMT00002350001	target of nesh-sh3-like	218	20	5.11491e-82	83.75%	2	F:molecular_function; P:biological_process
GSONMT00002351001	novel protein	330	3	3.25401e-48	51.0%	2	P:cell adhesion; C:membrane
GSONMT00002353001	dna-directed rna polymerase ii subunit rpb1-like	153	20	3.03529e-74	96.65%	28	P:transcription, DNA-templated; F:DNA-directed RNA polymerase activity; P:RNA biosynthetic process; F:DNA binding; F:nucleotidyltransferase activity; P:transcription from RNA polymerase II promoter; F:transferase activity; C:DNA-directed RNA polymerase II, core complex; F:RNA polymerase II activity; F:ubiquitin protein ligase binding; P:7-methylguanosine mRNA capping; C:nucleus; F:metal ion bindi…
GSONMT00002355001	40s ribosomal protein s12	135	20	2.37546e-85	98.0%	23	F:structural constituent of ribosome; P:translation; C:ribonucleoprotein complex; C:ribosome; C:intracellular; C:cytosolic small ribosomal subunit; P:mRNA metabolic process; P:RNA metabolic process; F:molecular_function; P:cellular protein metabolic process; P:nuclear-transcribed mRNA catabolic process, nonsense-mediated decay; C:small ribosomal subunit; P:translational termination; P:translation…
GSONMT00002358001	synaptopodin 2-like isoform x3	747	20	1.02091e-93	62.75%	4	F:molecular_function; P:cardiac muscle tissue development; P:skeletal muscle tissue development; C:cellular_component
GSONMT00002360001	protein transport protein sec24c	464	20	5.19846e-19	65.9%	6	C:COPII vesicle coat; P:ER to Golgi vesicle-mediated transport; F:zinc ion binding; P:intracellular protein transport; P:protein transport; P:transport
GSONMT00002361001	protein transport protein sec24c	373	20	0	96.85%	6	C:COPII vesicle coat; P:ER to Golgi vesicle-mediated transport; P:intracellular protein transport; P:protein transport; P:transport; F:zinc ion binding
GSONMT00002362001	ankyrin-1-like	101	20	2.53311e-34	83.7%	3	F:molecular_function; P:biological_process; C:cellular_component
GSONMT00002363001	zinc finger protein ubi-d4-like isoform x1	406	20	0	90.3%	2	F:metal ion binding; F:zinc ion binding
GSONMT00002365001	zinc finger and btb domain-containing protein 3-like isoform x1	489	20	2.37831e-58	63.35%	4	F:metal ion binding; F:nucleic acid binding; P:biological_process; C:nucleus
GSONMT00002366001	trna 2 -phosphotransferase 1-like	226	20	1.24702e-117	82.8%	8	P:tRNA splicing, via endonucleolytic cleavage and ligation; F:transferase activity, transferring phosphorus-containing groups; F:transferase activity; F:tRNA 2'-phosphotransferase activity; P:tRNA processing; C:cellular_component; P:regulation of protein kinase activity; F:2'-phosphotransferase activity
GSONMT00002367001	fermitin family homolog 3	497	20	0	86.55%	11	P:platelet aggregation; P:integrin activation; P:leukocyte cell-cell adhesion; F:integrin binding; C:podosome; P:regulation of cell-cell adhesion mediated by integrin; F:phospholipid binding; C:cell projection; C:cell junction; F:protein binding; P:cell adhesion
GSONMT00002370001	disheveled-associated activator of morphogenesis 2-like isoform x3	211	20	1.55986e-131	97.4%	4	F:actin binding; P:cellular component organization; P:actin cytoskeleton organization; F:Rho GTPase binding
GSONMT00002371001	p2y purinoceptor 11	165	20	1.73179e-91	77.2%	17	P:G-protein coupled purinergic nucleotide receptor signaling pathway; C:integral component of membrane; F:G-protein coupled receptor activity; F:signal transducer activity; P:signal transduction; F:G-protein coupled purinergic nucleotide receptor activity; P:G-protein coupled receptor signaling pathway; F:neurotransmitter receptor activity; P:neuronal signal transduction; P:embryo development; P:…
GSONMT00002373001	serine threonine-protein kinase vrk1	206	20	1.85339e-117	87.35%	20	F:protein serine/threonine kinase activity; P:phosphorylation; F:protein kinase activity; F:DNA binding; P:protein phosphorylation; F:nucleotide binding; F:ATP binding; F:kinase activity; F:transferase activity, transferring phosphorus-containing groups; F:identical protein binding; C:nucleus; P:protein autophosphorylation; C:Golgi stack; C:cytoplasm; P:Golgi disassembly; C:nucleolus; F:transfera…
GSONMT00002376001	PREDICTED: uncharacterized protein LOC567989	132	1	4.5415e-35	64.0%	0	-
GSONMT00002377001	xaa-pro aminopeptidase 1	336	20	0	94.5%	11	F:hydrolase activity; F:aminopeptidase activity; P:proteolysis; P:cellular process; F:peptidase activity; C:cellular_component; F:metal ion binding; F:metalloaminopeptidase activity; P:bradykinin catabolic process; F:protein homodimerization activity; F:manganese ion binding
GSONMT00002379001	elks rab6-interacting cast family member 1 isoform x1	137	20	4.89554e-63	75.25%	13	P:protein transport; C:IkappaB kinase complex; P:retrograde transport, endosome to Golgi; C:Golgi membrane; P:I-kappaB phosphorylation; C:cytoplasm; F:Rab GTPase binding; P:multicellular organismal development; P:positive regulation of NF-kappaB transcription factor activity; P:regulation of transcription, DNA-templated; F:leucine zipper domain binding; F:protein binding; C:presynaptic membrane
GSONMT00002381001	trace amine-associated receptor 6-like	318	20	1.81133e-62	61.55%	6	F:signal transducer activity; F:G-protein coupled receptor activity; C:integral component of membrane; C:membrane; P:signal transduction; P:G-protein coupled receptor signaling pathway
GSONMT00002383001	protein dvr-1-like	258	20	3.46587e-134	76.85%	8	F:growth factor activity; P:growth; C:extracellular region; P:positive regulation of cell division; P:retrograde vesicle-mediated transport, Golgi to ER; C:integral component of membrane; F:structural molecule activity; C:membrane
GSONMT00002386001	5-hydroxytryptamine receptor 2a	263	20	1.94739e-81	72.7%	66	C:dendritic shaft; C:integral component of membrane; C:membrane; F:serotonin receptor activity; P:regulation of behavior; F:G-protein coupled receptor activity; P:regulation of hormone secretion; P:smooth muscle contraction; P:signal transduction; F:signal transducer activity; P:serotonin receptor signaling pathway; P:G-protein coupled receptor signaling pathway; C:integral component of plasma me…
GSONMT00002388001	probable e3 ubiquitin-protein ligase hectd2	224	20	9.55331e-123	87.4%	6	F:ligase activity; P:protein ubiquitination; F:ubiquitin-protein ligase activity; P:protein ubiquitination involved in ubiquitin-dependent protein catabolic process; C:cytoplasm; C:nucleus
GSONMT00002389001	transcription factor vbp-like isoform x2	311	20	0	78.05%	5	P:regulation of transcription, DNA-templated; F:sequence-specific DNA binding; F:sequence-specific DNA binding transcription factor activity; P:positive regulation of transcription, DNA-templated; P:cellular response to light stimulus
GSONMT00002391001	phd finger-like domain-containing protein 5a	111	20	1.49015e-73	99.0%	18	F:DNA binding; C:nucleus; P:regulation of transcription, DNA-templated; C:nuclear matrix; P:transcription, DNA-templated; F:sequence-specific DNA binding transcription factor activity; P:mRNA processing; P:mRNA splicing, via spliceosome; P:RNA splicing; C:U12-type spliceosomal complex; C:nucleolus; P:positive regulation of transcription, DNA-templated; C:U2 snRNP; C:nuclear speck; C:nucleoplasm; …
GSONMT00002392001	aconitate mitochondrial-like	741	20	0	91.3%	14	P:metabolic process; P:tricarboxylic acid cycle; F:aconitate hydratase activity; F:4 iron, 4 sulfur cluster binding; F:lyase activity; F:iron ion binding; P:isocitrate metabolic process; P:citrate metabolic process; C:nucleus; C:mitochondrion; F:3 iron, 4 sulfur cluster binding; F:protein binding; F:iron-sulfur cluster binding; F:metal ion binding
GSONMT00002395001	geranylgeranyl pyrophosphate synthase-like isoform x1	134	20	6.27802e-87	91.05%	5	P:isoprenoid biosynthetic process; F:transferase activity; F:geranyltranstransferase activity; F:farnesyltranstransferase activity; P:isoprenoid metabolic process
GSONMT00002397001	upf0606 protein kiaa1549l-like isoform x2	658	20	0	77.95%	0	-
GSONMT00002398001	protein fam49b isoform x2	273	20	7.42229e-158	95.5%	4	F:molecular_function; P:biological_process; C:cellular_component; C:cilium
GSONMT00002401001	protein	188	18	2.95468e-19	57.39%	4	P:microtubule cytoskeleton organization; F:microtubule binding; F:calmodulin binding; C:microtubule
GSONMT00002402001	myocyte-specific enhancer factor 2a-like isoform x1	233	20	3.51372e-95	87.85%	5	P:regulation of transcription, DNA-templated; P:transcription, DNA-templated; F:protein dimerization activity; C:nucleus; F:DNA binding
GSONMT00002403001	multiple c2 and transmembrane domain-containing protein 2-like	1008	20	0	70.85%	0	-
GSONMT00002404001	pdz domain-containing protein gipc1	245	20	5.58e-32	80.1%	37	F:MAP kinase activity; P:angiogenesis; P:MAPK cascade; P:artery morphogenesis; C:intracellular; P:protein phosphorylation; P:venous blood vessel morphogenesis; P:lymphangiogenesis; C:synaptic vesicle; P:positive regulation of transforming growth factor beta receptor signaling pathway; P:endothelial cell migration; P:synaptic transmission; P:regulation of synaptic plasticity; P:protein targeting; …
GSONMT00002406001	dnaj homolog subfamily b member 1-like	350	20	0	82.25%	8	F:unfolded protein binding; P:protein folding; C:cellular_component; P:chaperone cofactor-dependent protein refolding; P:chaperone mediated protein folding requiring cofactor; P:response to stress; C:cytoplasm; C:nucleolus
GSONMT00002409001	transmembrane protease serine 6	327	20	5.88817e-88	80.4%	10	P:proteolysis; F:serine-type endopeptidase activity; F:serine-type peptidase activity; F:hydrolase activity; F:catalytic activity; F:peptidase activity; C:integral component of membrane; P:fibrinolysis; P:iron ion homeostasis; C:plasma membrane
GSONMT00002410001	transmembrane protease serine 6	125	20	1.54811e-31	68.15%	10	P:proteolysis; F:serine-type endopeptidase activity; F:serine-type peptidase activity; F:hydrolase activity; F:catalytic activity; F:peptidase activity; P:fibrinolysis; C:integral component of membrane; P:iron ion homeostasis; C:plasma membrane
GSONMT00002413001	neuropilin 2a	88	20	5.37577e-34	91.2%	12	C:membrane; P:axon guidance; P:vascular endothelial growth factor signaling pathway; P:angiogenesis; F:vascular endothelial growth factor-activated receptor activity; P:regulation of vascular endothelial growth factor receptor signaling pathway; P:neural crest cell migration; P:vasculogenesis; F:semaphorin receptor activity; P:cell adhesion; P:semaphorin-plexin signaling pathway; P:axonal fascicu…
GSONMT00002414001	band -like protein 4b-like	98	11	1.66642e-13	58.09%	0	-
GSONMT00002416001	transmembrane protein 182-like	253	20	5.44645e-119	65.5%	4	C:integral component of membrane; F:molecular_function; C:membrane; P:biological_process
GSONMT00002417001	type i inositol -bisphosphate 4-phosphatase-like	707	20	0	70.05%	3	F:molecular_function; P:biological_process; C:cellular_component
GSONMT00002420001	protein unc-50 homolog	298	20	1.09999e-168	92.6%	9	P:protein transport; C:integral component of membrane; C:nuclear inner membrane; C:membrane; C:Golgi membrane; C:nucleus; P:transport; C:Golgi apparatus; F:RNA binding
GSONMT00002421001	PREDICTED: uncharacterized protein LOC101167499	243	1	0.000453487	49.0%	0	-
GSONMT00002422001	lipoyltransferase mitochondrial	380	20	0	74.4%	6	P:protein lipoylation; F:transferase activity; F:catalytic activity; P:cellular protein modification process; C:cellular_component; C:mitochondrion
GSONMT00002423001	---NA---	141	0			0	-
GSONMT00002426001	rna-directed dna polymerase from mobile element jockey-like	267	20	1.18054e-95	76.25%	16	F:RNA binding; P:RNA-dependent DNA replication; F:RNA-directed DNA polymerase activity; P:oxidation-reduction process; F:oxidoreductase activity, acting on paired donors, with incorporation or reduction of molecular oxygen, 2-oxoglutarate as one donor, and incorporation of one atom each of oxygen into both donors; F:methyltransferase activity; P:methylation; C:integral component of membrane; C:me…
GSONMT00002427001	nucleosome assembly protein 1-like 4-like isoform x1	105	20	6.73231e-57	91.8%	6	P:nucleosome assembly; C:nucleus; F:molecular_function; F:unfolded protein binding; C:cytoplasm; F:protein binding
GSONMT00002428001	sphingosine 1-phosphate receptor 1-like	378	20	7.27655e-173	81.05%	8	F:signal transducer activity; F:G-protein coupled receptor activity; C:integral component of membrane; C:membrane; P:signal transduction; F:sphingosine-1-phosphate receptor activity; P:G-protein coupled receptor signaling pathway; P:sphingosine-1-phosphate signaling pathway
GSONMT00002430001	kinetochore protein spc24	196	20	5.89099e-127	73.2%	13	C:chromosome; C:Ndc80 complex; C:condensed chromosome kinetochore; P:mitosis; C:nucleus; C:kinetochore; C:chromosome, centromeric region; P:cell division; F:molecular_function; P:cell cycle; P:mitotic cell cycle; C:cytosol; F:protein binding
GSONMT00002431001	protein kri1 homolog	770	20	0	70.15%	0	-
GSONMT00002433001	low-density lipoprotein receptor	398	20	8.94274e-177	80.6%	22	F:calcium ion binding; C:integral component of membrane; C:membrane; P:cholesterol import; P:regulation of phosphatidylcholine catabolic process; P:positive regulation of triglyceride biosynthetic process; C:late endosome; P:cholesterol homeostasis; F:low-density lipoprotein receptor activity; P:cholesterol metabolic process; F:low-density lipoprotein particle binding; F:glycoprotein binding; F:v…
GSONMT00002434001	transcription activator brg1-like isoform x1	1020	20	0	86.8%	91	P:glial cell fate determination; P:epidermis morphogenesis; P:positive regulation by host of viral transcription; F:Tat protein binding; P:blastocyst hatching; P:blastocyst growth; P:negative regulation of androgen receptor signaling pathway; C:perichromatin fibrils; P:vasculogenesis; P:keratinocyte differentiation; P:DNA methylation on cytosine within a CG sequence; P:definitive erythrocyte diff…
GSONMT00002436001	transcription activator brg1-like isoform x1	259	20	7.25104e-21	75.4%	91	P:epidermis morphogenesis; F:protein binding; P:chromatin modification; P:in utero embryonic development; P:positive regulation of DNA binding; P:extracellular matrix organization; F:nucleotide binding; F:RNA polymerase II transcription coactivator activity; F:protein N-terminus binding; P:aortic smooth muscle cell differentiation; P:heart development; P:histone H3 acetylation; P:glial cell fate …
GSONMT00002437001	galactosylceramide sulfotransferase-like	445	20	1.29573e-170	60.05%	6	P:biosynthetic process; C:integral component of membrane; C:Golgi apparatus; F:galactosylceramide sulfotransferase activity; F:transferase activity; F:galactose 3-O-sulfotransferase activity
GSONMT00002438001	cysteine protease atg4d-like	463	20	4.28393e-175	71.05%	11	P:proteolysis; P:autophagy; C:cytoplasm; F:hydrolase activity; F:cysteine-type peptidase activity; F:peptidase activity; P:protein transport; P:transport; F:molecular_function; P:biological_process; C:cellular_component
GSONMT00002440001	udp-glucose 6-dehydrogenase isoform x1	475	20	0	89.4%	8	P:oxidation-reduction process; F:oxidoreductase activity; F:oxidoreductase activity, acting on the CH-OH group of donors, NAD or NADP as acceptor; F:UDP-glucose 6-dehydrogenase activity; F:NAD binding; P:UDP-glucuronate biosynthetic process; P:gastrulation with mouth forming second; P:heart valve formation
GSONMT00002445001	gdnf family receptor alpha-4-like	215	20	1.41818e-115	76.4%	2	F:receptor activity; P:branchiomeric skeletal muscle development
GSONMT00002446001	kinesin-like protein kif20a-like	441	20	0	76.6%	9	P:microtubule-based movement; P:cytokinesis; C:microtubule; F:nucleotide binding; C:Golgi apparatus; F:ATP binding; C:kinesin complex; F:microtubule motor activity; F:microtubule binding
GSONMT00002447001	bromodomain-containing protein 8-like isoform x1	821	20	1.56099e-112	72.05%	5	C:mitochondrion; C:NuA4 histone acetyltransferase complex; P:histone H2A acetylation; P:histone H4 acetylation; C:nucleus
GSONMT00002449001	dnaj homolog subfamily c member 18-like	393	20	0	81.2%	0	-
GSONMT00002451001	serine threonine-protein phosphatase 2b catalytic subunit alpha isoform-like isoform x1	159	20	9.46549e-38	78.35%	3	F:hydrolase activity; F:phosphoprotein phosphatase activity; C:cellular_component
GSONMT00002452001	serine threonine-protein phosphatase 2b catalytic subunit alpha isoform-like isoform x1	294	20	2.73438e-160	98.25%	2	F:hydrolase activity; F:phosphoprotein phosphatase activity
GSONMT00002453001	junctional adhesion molecule b-like	320	20	7.59737e-116	73.1%	4	F:protein binding; P:myoblast fusion; C:integral component of membrane; C:membrane
GSONMT00002454001	atp synthase-coupling factor mitochondrial precursor	123	20	5.97049e-71	88.6%	13	P:ATP synthesis coupled proton transport; C:membrane; C:mitochondrial inner membrane; C:mitochondrial proton-transporting ATP synthase complex, coupling factor F(o); P:ion transport; C:mitochondrion; P:transport; F:hydrogen ion transmembrane transporter activity; P:proton transport; F:hydrolase activity; P:ATP catabolic process; F:ATPase activity; C:mitochondrial proton-transporting ATP synthase …
GSONMT00002456001	amyloid beta a4 isoform x1	534	20	0	87.2%	59	F:heparin binding; F:transition metal ion binding; C:integral component of membrane; F:serine-type endopeptidase inhibitor activity; P:convergent extension; P:central nervous system development; F:metal ion binding; F:peptidase inhibitor activity; C:membrane; P:negative regulation of peptidase activity; C:cell surface; C:dendritic shaft; C:dendritic spine; C:synapse; F:identical protein binding; …
GSONMT00002457001	amyloid beta a4 isoform x2	187	20	6.32253e-90	96.5%	89	F:heparin binding; F:transition metal ion binding; C:integral component of membrane; F:serine-type endopeptidase inhibitor activity; P:regulation of protein binding; C:intracellular membrane-bounded organelle; F:protein binding; C:dendritic shaft; P:regulation of synapse structure and activity; F:peptidase activator activity; C:dendritic spine; P:mating behavior; C:extracellular region; C:neuromu…
GSONMT00002459001	cysteine and tyrosine-rich protein 1	159	20	3.25345e-48	81.95%	5	F:molecular_function; C:integral component of membrane; C:membrane; P:biological_process; C:cellular_component
GSONMT00002460001	a disintegrin and metalloproteinase with thrombospondin motifs 1-like	946	20	0	79.45%	10	F:metalloendopeptidase activity; F:hydrolase activity; F:zinc ion binding; C:proteinaceous extracellular matrix; F:metallopeptidase activity; C:extracellular matrix; C:extracellular region; F:peptidase activity; P:proteolysis; F:metal ion binding
GSONMT00002462001	a disintegrin and metalloproteinase with thrombospondin motifs 5	986	20	0	72.35%	14	F:metalloendopeptidase activity; F:hydrolase activity; F:zinc ion binding; C:proteinaceous extracellular matrix; F:metallopeptidase activity; C:extracellular matrix; C:extracellular region; F:peptidase activity; P:proteolysis; F:metal ion binding; C:cytoplasm; C:nucleus; P:integrin-mediated signaling pathway; C:nucleolus
GSONMT00002463001	centrosomal protein of 170 kda-like isoform x4	713	20	2.90189e-166	67.1%	0	-
GSONMT00002466001	leucine-rich repeat-containing protein 16b-like isoform x1	215	20	9.04629e-97	96.5%	0	-
GSONMT00002467001	ap-1 complex subunit mu-2	216	20	2.60716e-145	95.35%	9	C:clathrin adaptor complex; P:vesicle-mediated transport; C:membrane; P:intracellular protein transport; P:protein transport; P:transport; P:post-Golgi vesicle-mediated transport; P:organ morphogenesis; C:intracellular
GSONMT00002468001	potassium voltage-gated channel subfamily g member 2-like	294	20	1.1938e-119	74.1%	14	F:ion channel activity; F:voltage-gated ion channel activity; C:integral component of membrane; P:potassium ion transmembrane transport; P:protein homooligomerization; C:membrane; P:potassium ion transport; F:potassium channel activity; P:ion transport; P:transport; P:regulation of ion transmembrane transport; C:voltage-gated potassium channel complex; P:transmembrane transport; F:voltage-gated p…
GSONMT00002472001	cpg-binding	81	20	1.48765e-34	92.05%	19	F:metal ion binding; F:zinc ion binding; F:DNA binding; P:histone H3-K4 methylation; C:nucleus; P:cellular protein metabolic process; P:regulation of transcription, DNA-templated; C:nuclear matrix; F:histone methyltransferase activity (H3-K4 specific); P:transcription, DNA-templated; P:activation of signaling protein activity involved in unfolded protein response; F:unmethylated CpG binding; C:hi…
GSONMT00002473001	pctp-like	101	20	1.08915e-42	78.5%	1	F:lipid binding
GSONMT00002474001	tryptase-2-like	204	20	3.96245e-47	58.9%	6	P:proteolysis; F:serine-type endopeptidase activity; F:catalytic activity; F:serine-type peptidase activity; F:hydrolase activity; F:peptidase activity
GSONMT00002477001	protein gamete expressed 1-like	423	20	5.76093e-100	56.05%	0	-
GSONMT00002478001	methyl- -binding protein 2	503	20	1.62066e-66	90.3%	59	P:locomotory behavior; C:nucleus; F:DNA binding; P:startle response; C:cytosol; P:visual learning; P:positive regulation of cell proliferation; F:sequence-specific DNA binding transcription factor activity; P:transcription, DNA-templated; P:neuron maturation; P:glutamine metabolic process; P:adult locomotory behavior; P:cardiolipin metabolic process; P:phosphatidylcholine metabolic process; P:neg…
GSONMT00002480001	host cell factor 1-like	307	20	0	95.75%	34	F:histone acetyltransferase activity (H4-K5 specific); C:MLL1 complex; C:nucleus; P:regulation of transcription, DNA-templated; P:modulation by virus of host morphology or physiology; F:identical protein binding; P:protein stabilization; C:histone acetyltransferase complex; C:MLL5-L complex; P:negative regulation of transcription from RNA polymerase II promoter; P:release from viral latency; P:ce…
GSONMT00002481001	host cell factor 1	355	20	1.53607e-53	68.9%	26	P:biological_process; C:cellular_component; F:histone acetyltransferase activity (H4-K5 specific); C:MLL1 complex; C:nucleus; P:regulation of transcription, DNA-templated; F:identical protein binding; P:protein stabilization; C:histone acetyltransferase complex; C:MLL5-L complex; P:release from viral latency; C:Ada2/Gcn5/Ada3 transcription activator complex; P:positive regulation of gene expressi…
GSONMT00002482001	host cell factor 1-like	434	20	4.60225e-33	59.7%	2	P:biological_process; C:cellular_component
GSONMT00002484001	origin recognition complex subunit 4	117	20	7.92304e-37	82.95%	7	P:DNA replication; F:ATP binding; F:nucleotide binding; F:nucleoside-triphosphatase activity; C:origin recognition complex; C:nucleus; F:DNA binding
GSONMT00002485001	methyl- -binding domain protein 5	180	20	1.47568e-55	91.45%	4	C:chromosome; F:chromatin binding; C:nucleus; F:DNA binding
GSONMT00002486001	methyl- -binding domain protein 5-like	534	20	4.15524e-141	62.35%	2	C:nucleus; F:DNA binding
GSONMT00002487001	methylmalonic aciduria and homocystinuria type d mitochondrial-like isoform x1	63	9	5.03768e-27	80.0%	2	C:mitochondrion; P:cobalamin metabolic process
GSONMT00002489001	r-spondin-3 precursor	235	20	2.84552e-118	76.05%	5	P:response to stimulus; F:heparin binding; P:Wnt signaling pathway; C:extracellular region; F:iron-sulfur cluster binding
GSONMT00002492001	tetratricopeptide repeat protein 13-like isoform x2	244	20	9.96931e-132	97.8%	2	P:biological_process; C:cellular_component
GSONMT00002496001	e3 ubiquitin-protein ligase rnf170-like	196	20	5.35391e-121	87.5%	9	F:metal ion binding; F:zinc ion binding; F:ligase activity; C:integral component of membrane; C:membrane; P:protein ubiquitination; P:embryo development; C:endoplasmic reticulum membrane; C:endoplasmic reticulum
GSONMT00002501001	transmembrane protein fam155a-like	163	20	1.2106e-55	82.15%	0	-
GSONMT00002502001	low quality protein: 1-phosphatidylinositol -bisphosphate phosphodiesterase beta-4-like	124	20	2.76486e-52	96.9%	20	P:phototransduction; P:lipid metabolic process; P:intracellular signal transduction; F:phosphoric diester hydrolase activity; F:phospholipase C activity; P:signal transduction; F:phosphatidylinositol phospholipase C activity; F:signal transducer activity; F:calcium ion binding; F:mitogen-activated protein kinase binding; C:dendrite; C:nucleus; P:lipid catabolic process; C:cytoplasm; P:negative re…
GSONMT00002504001	dmx-like protein 2-like	487	20	0	83.5%	0	-
GSONMT00002507001	ctd small phosphatase-like protein 2-a-like	123	20	1.31639e-79	84.8%	11	F:phosphatase activity; P:dephosphorylation; C:eukaryotic translation initiation factor 3 complex; P:regulation of translational initiation; P:translational initiation; C:cytoplasm; P:translation; C:eukaryotic 43S preinitiation complex; P:formation of translation preinitiation complex; F:translation initiation factor activity; C:eukaryotic 48S preinitiation complex
GSONMT00002510001	protein	338	20	4.21101e-32	63.2%	0	-
GSONMT00002511001	leucine-rich repeat transmembrane protein flrt2-like	384	20	1.29071e-118	88.7%	1	C:integral component of membrane
GSONMT00002513001	apelin receptor a	360	20	0	89.85%	18	C:integral component of membrane; F:G-protein coupled receptor activity; F:signal transducer activity; P:signal transduction; P:G-protein coupled receptor signaling pathway; F:angiotensin type II receptor activity; P:cardiac muscle tissue development; P:apelin receptor signaling pathway; F:apelin receptor activity; P:heart development; P:mesodermal cell migration; P:gastrulation with mouth formin…
GSONMT00002514001	myosin heavy chain	42	20	9.65416e-18	93.3%	6	C:myosin complex; F:motor activity; F:ATP binding; F:nucleotide binding; F:actin binding; P:somite specification
GSONMT00002515001	myosin heavy chain	175	20	7.72402e-98	98.25%	10	C:myosin complex; F:motor activity; F:ATP binding; F:actin binding; F:nucleotide binding; C:cytoplasm; C:myofibril; F:calmodulin binding; C:myosin filament; P:response to activity
GSONMT00002516001	far upstream element-binding protein 3	85	20	3.24015e-40	84.95%	7	F:RNA binding; P:biological_process; C:cellular_component; C:cytoplasm; P:transcription, DNA-templated; P:positive regulation of transcription, DNA-templated; C:nucleus
GSONMT00002520001	teneurin-3-like isoform x5	197	20	2.27437e-110	95.05%	11	C:integral component of membrane; C:membrane; C:axon; C:cell projection; F:protein homodimerization activity; P:cell differentiation; P:signal transduction; F:protein heterodimerization activity; P:positive regulation of neuron projection development; P:homophilic cell adhesion; P:cell adhesion
GSONMT00002522001	glutamate receptor kainate 2-like	144	20	4.16427e-65	94.85%	48	C:postsynaptic membrane; C:neuronal cell body; C:integral component of plasma membrane; C:plasma membrane; P:neuronal action potential; C:cell junction; C:integral component of membrane; P:synaptic transmission; P:synaptic transmission, glutamatergic; P:positive regulation of synaptic transmission; P:receptor clustering; P:regulation of synaptic transmission; P:behavioral fear response; P:regulat…
GSONMT00002523001	solute carrier family 12 member 9-like	365	20	0	76.15%	3	C:membrane; P:transmembrane transport; P:transport
GSONMT00002526001	tumor protein p73-like isoform x2	296	20	6.49049e-134	93.55%	12	F:metal ion binding; P:apoptotic process; P:cell cycle; C:cytoplasm; P:transcription, DNA-templated; F:transcription regulatory region DNA binding; C:nucleus; F:sequence-specific DNA binding transcription factor activity; P:protein tetramerization; F:DNA binding; P:embryonic cranial skeleton morphogenesis; P:regulation of transcription, DNA-templated
GSONMT00002528001	cysteine-rich motor neuron 1 protein	190	20	1.5053e-90	85.45%	11	F:serine-type endopeptidase inhibitor activity; C:integral component of membrane; C:membrane; F:enzyme inhibitor activity; P:regulation of cell growth; C:extracellular region; F:insulin-like growth factor binding; P:notochord morphogenesis; P:somitogenesis; P:blood vessel development; P:negative regulation of catalytic activity
GSONMT00002529001	bcl-6 corepressor-like	205	8	8.76707e-08	51.25%	0	-
GSONMT00002530001	spondin-1-like	211	20	9.81275e-46	84.1%	2	P:cell adhesion; C:proteinaceous extracellular matrix
GSONMT00002532001	cholecystokinin precursor	133	20	4.85741e-64	66.85%	10	F:hormone activity; C:extracellular region; P:peptide hormone secretion; P:feeding behavior; P:growth hormone secretion; P:axonogenesis; P:neuron migration; C:axon; F:neuropeptide hormone activity; P:eating behavior
GSONMT00002536001	heterogeneous nuclear ribonucleoproteins c1 c2-like	158	20	2.75694e-37	66.95%	1	F:carbohydrate binding
GSONMT00002537001	5-hydroxyisourate hydrolase-like	147	20	1.66735e-70	81.35%	7	F:hydroxyisourate hydrolase activity; P:purine nucleobase metabolic process; P:transport; C:peroxisome; F:hydrolase activity, acting on carbon-nitrogen (but not peptide) bonds, in linear amides; F:hydrolase activity; P:urate catabolic process
GSONMT00002538001	programmed cell death protein 5	127	20	2.12527e-77	94.05%	8	F:DNA binding; P:biological_process; P:positive regulation of apoptotic process; C:cytoplasm; C:nucleus; P:apoptotic process; F:molecular_function; C:cellular_component
GSONMT00002539001	diphosphomevalonate decarboxylase	403	20	0	87.6%	20	F:ATP binding; P:isoprenoid biosynthetic process; F:diphosphomevalonate decarboxylase activity; P:sterol biosynthetic process; P:lipid metabolic process; F:nucleotide binding; F:lyase activity; C:cellular_component; P:cholesterol metabolic process; P:steroid metabolic process; P:cholesterol biosynthetic process; P:steroid biosynthetic process; F:Hsp70 protein binding; P:positive regulation of cel…
GSONMT00002541001	cytochrome b-245 light chain-like	189	20	7.19254e-109	87.3%	15	F:heme binding; P:inflammatory response; F:electron carrier activity; C:mitochondrion; P:respiratory burst; C:cytoplasm; F:superoxide-generating NADPH oxidase activity; P:cytochrome complex assembly; P:oxidation-reduction process; P:superoxide metabolic process; F:protein heterodimerization activity; C:NADPH oxidase complex; P:innate immune response; P:superoxide anion generation; F:SH3 domain bi…
GSONMT00002542001	transcription factor 25-like isoform x2	248	20	1.01951e-50	68.2%	6	C:mitochondrion; P:negative regulation of transcription from RNA polymerase II promoter; C:cytoplasm; C:nucleolus; C:nucleus; F:sequence-specific DNA binding transcription factor activity
GSONMT00002543001	ylp motif-containing protein 1-like isoform x4	574	20	1.03205e-36	57.0%	1	C:nucleus
GSONMT00002544001	ylp motif-containing protein 1-like isoform x5	453	12	4.38097e-05	56.67%	1	C:nucleus
GSONMT00002546001	probable g-protein coupled receptor 157-like	338	20	2.42548e-163	79.55%	7	F:transmembrane signaling receptor activity; C:integral component of membrane; F:G-protein coupled receptor activity; C:membrane; P:cell surface receptor signaling pathway; F:cAMP binding; P:G-protein coupled receptor signaling pathway
GSONMT00002548001	carbonic anhydrase 6	141	20	1.37094e-66	81.1%	4	F:zinc ion binding; P:one-carbon metabolic process; F:carbonate dehydratase activity; F:metal ion binding
GSONMT00002549001	interferon-induced guanylate-binding protein 1-like	384	20	0	74.85%	8	F:GTP binding; F:GTPase activity; P:GTP catabolic process; C:cellular_component; P:regulation of apoptotic process; F:ATP binding; F:nucleotide binding; C:intracellular
GSONMT00002551001	deoxyhypusine synthase	361	20	0	88.5%	8	P:peptidyl-lysine modification to hypusine; F:molecular_function; C:cellular_component; F:transferase activity; F:hydrolase activity; F:deoxyhypusine synthase activity; P:deoxyhypusine biosynthetic process from spermidine; P:protein homotetramerization
GSONMT00002553001	f-box wd repeat-containing protein 9	458	20	5.67381e-161	73.1%	3	F:molecular_function; P:biological_process; C:cellular_component
GSONMT00002555001	transportin-2 isoform x2	172	20	1.27939e-101	97.95%	7	F:Ran GTPase binding; C:cytoplasm; P:intracellular protein transport; F:protein binding; P:protein transport; P:transport; C:nucleus
GSONMT00002556001	transportin-2-like isoform x2	259	20	5.90843e-137	90.95%	8	F:Ran GTPase binding; C:cytoplasm; P:intracellular protein transport; F:protein binding; P:protein transport; P:transport; C:nucleus; F:nuclear localization sequence binding
GSONMT00002559001	nucleolar protein 8	170	20	2.84772e-13	52.9%	5	F:nucleic acid binding; F:nucleotide binding; P:DNA replication; P:positive regulation of cell growth; P:rRNA processing
GSONMT00002561001	canalicular multispecific organic anion transporter 2-like isoform x2	302	20	0	91.55%	10	F:ATPase activity, coupled to transmembrane movement of substances; F:transporter activity; C:integral component of membrane; P:transport; P:ATP catabolic process; F:nucleotide binding; F:nucleoside-triphosphatase activity; F:ATP binding; F:ATPase activity; P:transmembrane transport
GSONMT00002563001	exonuclease 3 -5 domain-containing protein 2-like isoform x1	158	20	1.25453e-48	80.8%	3	P:nucleobase-containing compound metabolic process; F:nucleic acid binding; F:3'-5' exonuclease activity
GSONMT00002564001	exonuclease 3 -5 domain-containing protein 2-like isoform x2	206	20	1.35953e-55	77.55%	3	P:nucleobase-containing compound metabolic process; F:nucleic acid binding; F:3'-5' exonuclease activity
GSONMT00002565001	chromodomain-helicase-dna-binding protein 8-like isoform x2	2585	20	0	86.6%	29	F:helicase activity; F:nucleic acid binding; F:ATP binding; F:chromatin binding; F:hydrolase activity, acting on acid anhydrides; C:nucleus; F:DNA binding; P:negative regulation of fibroblast apoptotic process; C:MLL1 complex; C:protein complex; F:DNA helicase activity; P:in utero embryonic development; P:canonical Wnt signaling pathway; F:p53 binding; F:DNA-dependent ATPase activity; P:ATP-depen…
GSONMT00002567001	tox high mobility group box family member 4-like isoform x1	680	20	0	69.7%	0	-
GSONMT00002568001	e3 ubiquitin isg15 ligase trim25-like	490	20	0	56.6%	6	P:regulation of cell cycle; F:metal ion binding; F:zinc ion binding; P:protein ubiquitination; F:ubiquitin-protein ligase activity; C:intracellular
GSONMT00002571001	zinc finger protein 3-like	210	1	0.000214195	61.0%	2	F:metal ion binding; F:nucleic acid binding
GSONMT00002572001	calsequestrin-1-like	434	20	0	86.75%	2	F:calcium ion binding; C:cellular_component
GSONMT00002574001	gtpase imap family member 4-like	378	20	6.46984e-114	75.8%	1	F:GTP binding
GSONMT00002576001	gtpase imap family member 7-like	282	20	1.83406e-141	76.25%	3	F:GTP binding; P:biological_process; C:cellular_component
GSONMT00002577001	zinc finger protein 135-like	160	20	6.22466e-25	67.45%	7	F:metal ion binding; F:nucleic acid binding; P:regulation of transcription, DNA-templated; P:transcription, DNA-templated; C:nucleus; F:DNA binding; C:intracellular
GSONMT00002579001	solute carrier family 12 member 2-like	1114	20	0	85.25%	7	F:cation:chloride symporter activity; C:integral component of membrane; C:membrane; P:transmembrane transport; P:ion transport; P:transport; F:transporter activity
GSONMT00002581001	zinc finger protein 608-like	1159	20	0	67.8%	1	F:metal ion binding
GSONMT00002582001	centrosomal protein of 120 kda-like isoform x1	858	20	0	75.75%	11	P:microtubule cytoskeleton organization; P:astral microtubule organization; P:regulation of microtubule-based process; C:centrosome; P:neurogenesis; F:protein C-terminus binding; P:regulation of protein localization; P:interkinetic nuclear migration; P:cerebral cortex development; P:cell proliferation; C:cytoplasm
GSONMT00002583001	probable atp-dependent rna helicase ddx6	223	20	3.68551e-107	95.7%	20	F:helicase activity; F:nucleic acid binding; F:ATP binding; F:hydrolase activity; F:nucleotide binding; F:ATP-dependent helicase activity; C:cytoplasmic stress granule; P:cytoplasmic mRNA processing body assembly; C:RISC complex; P:exonucleolytic nuclear-transcribed mRNA catabolic process involved in deadenylation-dependent decay; C:cytoplasmic mRNA processing body; P:mRNA metabolic process; F:RN…
GSONMT00002585001	probable atp-dependent rna helicase ddx6	136	20	5.96499e-50	74.2%	20	F:helicase activity; F:nucleic acid binding; F:ATP binding; F:hydrolase activity; F:nucleotide binding; F:ATP-dependent helicase activity; C:cytoplasmic stress granule; P:cytoplasmic mRNA processing body assembly; C:RISC complex; P:exonucleolytic nuclear-transcribed mRNA catabolic process involved in deadenylation-dependent decay; C:cytoplasmic mRNA processing body; P:mRNA metabolic process; F:RN…
GSONMT00002586001	gtp-binding protein 10	381	20	0	84.25%	10	F:GTP binding; F:GTPase activity; P:GTP catabolic process; F:magnesium ion binding; F:nucleotide binding; P:ribosome biogenesis; C:nucleolus; C:nucleus; C:mitochondrion; C:chromosome
GSONMT00002588001	von willebrand factor a domain-containing protein 1-like	392	20	6.87409e-133	70.05%	0	-
GSONMT00002598001	t-lymphocyte activation antigen cd80	261	20	1.34192e-151	57.6%	7	C:integral component of membrane; C:membrane; P:toll-like receptor signaling pathway; C:intracellular membrane-bounded organelle; P:B cell activation; P:defense response to virus; C:external side of plasma membrane
GSONMT00002599001	cytochrome photolyase-like protein	92	20	9.25684e-18	63.1%	4	F:DNA photolyase activity; P:DNA repair; P:protein-chromophore linkage; F:lyase activity
GSONMT00002600001	glycine cleavage system h mitochondrial precursor	175	20	1.95426e-112	85.45%	5	P:glycine catabolic process; P:glycine decarboxylation via glycine cleavage system; C:glycine cleavage complex; F:aminomethyltransferase activity; F:transferase activity
GSONMT00002601001	inosine-5 -monophosphate dehydrogenase 1a-like	694	20	0	89.65%	10	F:metal ion binding; P:purine nucleotide biosynthetic process; F:IMP dehydrogenase activity; P:oxidation-reduction process; F:oxidoreductase activity; F:catalytic activity; F:adenyl nucleotide binding; P:GMP biosynthetic process; C:nucleus; C:cytoplasm
GSONMT00002602001	rna-binding protein 28-like	904	20	8.59786e-132	68.8%	12	F:nucleic acid binding; F:nucleotide binding; C:cellular_component; P:mRNA processing; P:RNA splicing; C:nucleus; C:Golgi apparatus; F:molecular_function; F:RNA binding; C:nucleolus; C:spliceosomal complex; P:biological_process
GSONMT00002603001	leptin	172	15	9.70124e-84	73.0%	3	F:hormone activity; P:signal transduction; C:extracellular region
GSONMT00002608001	neural cell adhesion molecule l1-like isoform x3	385	20	0	80.65%	7	C:integral component of membrane; P:cell adhesion; C:membrane; C:plasma membrane; P:cell differentiation; P:nervous system development; P:multicellular organismal development
GSONMT00002613001	lysyl oxidase homolog 2b-like	191	20	2.62248e-89	82.65%	32	C:basement membrane; C:nucleus; P:endothelial cell migration; F:scavenger receptor activity; C:chromosome; P:endothelial cell proliferation; F:metal ion binding; P:regulation of transcription, DNA-templated; P:chromatin modification; F:protein-lysine 6-oxidase activity; F:oxidoreductase activity, acting on the CH-NH2 group of donors, oxygen as acceptor; C:membrane; P:transcription, DNA-templated;…
GSONMT00002614001	acidic mammalian chitinase-like	427	20	0	81.65%	7	P:chitin catabolic process; F:hydrolase activity, hydrolyzing O-glycosyl compounds; F:chitin binding; P:chitin metabolic process; P:carbohydrate metabolic process; F:chitinase activity; C:extracellular region
GSONMT00002617001	liprin-alpha-2-like isoform x3	94	20	6.32249e-31	96.95%	0	-
GSONMT00002618001	ubiquitin-conjugating enzyme family protein	196	20	3.43582e-66	63.75%	5	F:acid-amino acid ligase activity; C:ubiquitin ligase complex; P:protein ubiquitination; F:ubiquitin-protein ligase activity; F:ligase activity
GSONMT00002619001	nedd4-binding protein 3	70	20	1.39789e-13	65.85%	5	C:cytoplasmic vesicle; C:membrane; P:biological_process; F:protein binding; C:cytoplasmic vesicle membrane
[truncated: 45,138 more rows]
