# Supplementary material for: Whole-body transcriptome of selectively bred, resistant-, control-, and susceptible-line rainbow trout following experimental challenge with Flavobacterium psychrophilum
Source: Front Genet. 2015 Jan 8;5:453. doi: 10.3389/fgene.2014.00453 (PMC4288049; doi:10.3389/fgene.2014.00453)
Supplement: Supplementary file 4 [file DataSheet2.XLSX]

## Sheet: Supplmentary Data File 2
Supplmentary Data File 2. Immune relevant genes identified by a combination of GO annotation and manual annotation.								Manual annotation "Putative Immune Relevant"
						Mean	Numb.	B2GO annotation P:immune response
Number	Seq Name	Sequence Description (Automated)	Seq Length	.Hits	min eValue	Similarity	.GOs	GOs
1	GSONMT00000030001	il-4 receptor-2 precursor	486	20	0	57.95%	0	-
2	GSONMT00000036001	cd48 antigen-like	338	20	4.36176e-31	55.4%	2	F:receptor activity; C:integral component of membrane
3	GSONMT00000102001	complement c1q-like protein 4-like	356	20	1.93642e-125	88.5%	2	C:collagen; C:extracellular region
4	GSONMT00000118001	c-c motif chemokine 25-like	103	20	7.18224e-56	74.0%	5	F:chemokine activity; P:immune response; C:extracellular region; C:extracellular space; F:cytokine activity
5	GSONMT00000124001	tpa_inf: von willebrand factor	298	20	5.5872e-98	66.55%	21	F:growth factor activity; C:extracellular region; P:hemostasis; F:protease binding; P:liver development; F:protein homodimerization activity; P:cell adhesion; C:endoplasmic reticulum; P:cell-substrate adhesion; C:extracellular matrix; C:Weibel-Palade body; F:immunoglobulin binding; F:glycoprotein binding; F:protein N-terminus binding; P:protein homooligomerization; F:integrin binding; P:placenta …
6	GSONMT00000194001	macrophage mannose receptor 1-like	255	20	4.91934e-31	54.75%	1	F:carbohydrate binding
7	GSONMT00000195001	macrophage mannose receptor 1-like	243	20	4.90463e-50	54.95%	1	F:carbohydrate binding
8	GSONMT00000201001	c4b-binding protein alpha chain precursor	188	20	1.41372e-51	64.1%	0	-
9	GSONMT00000209001	interleukin-1 receptor accessory	298	9	8.84146e-13	47.22%	0	-
10	GSONMT00000225001	t-cell surface antigen cd2-like	313	20	9.05456e-86	47.85%	2	F:receptor activity; C:integral component of membrane
11	GSONMT00000258001	caspase recruitment domain-containing protein 8-like	147	20	3.54128e-15	58.9%	2	P:regulation of apoptotic process; C:intracellular
12	GSONMT00000279001	complement c2-like	207	20	1.35673e-115	66.8%	5	P:proteolysis; F:serine-type endopeptidase activity; F:catalytic activity; P:complement activation; C:extracellular region
13	GSONMT00000309001	exonuclease 1	808	20	0	75.75%	22	P:nucleic acid phosphodiester bond hydrolysis; P:DNA recombination; F:hydrolase activity, acting on ester bonds; P:cellular response to DNA damage stimulus; F:hydrolase activity; F:DNA binding; C:nucleus; F:single-stranded DNA 5'-3' exodeoxyribonuclease activity; F:flap endonuclease activity; F:exonuclease activity; P:DNA repair; F:catalytic activity; F:endonuclease activity; F:metal ion binding;…
14	GSONMT00000330001	leucine-rich repeat-containing protein 49-like	282	20	1.09155e-154	75.2%	2	C:cytoplasm; C:microtubule
15	GSONMT00000354001	paired amphipathic helix protein sin3a-like	72	20	2.66331e-19	85.2%	41	P:regulation of transcription, DNA-templated; C:nucleus; P:positive regulation of G2/M transition of mitotic cell cycle; F:sequence-specific DNA binding transcription factor activity; P:response to methylglyoxal; P:transcription, DNA-templated; P:positive regulation of chromatin silencing; F:protein complex binding; C:chromatin; P:positive regulation of transcription from RNA polymerase II promot…
16	GSONMT00000355001	paired amphipathic helix protein sin3a-like	291	20	1.25157e-106	80.25%	42	P:regulation of transcription, DNA-templated; C:nucleus; F:molecular_function; P:positive regulation of G2/M transition of mitotic cell cycle; F:sequence-specific DNA binding transcription factor activity; P:response to methylglyoxal; P:transcription, DNA-templated; P:positive regulation of chromatin silencing; F:protein complex binding; C:chromatin; P:positive regulation of transcription from RN…
17	GSONMT00000397001	complement c1q tumor necrosis factor-related protein 5-like	271	20	3.88929e-136	87.7%	3	C:collagen; C:extracellular region; F:molecular_function
18	GSONMT00000420001	cathepsin l-like	348	20	0	69.15%	6	F:cysteine-type peptidase activity; F:cysteine-type endopeptidase activity; P:proteolysis; F:hydrolase activity; F:peptidase activity; C:cellular_component
19	GSONMT00000463001	leucine-rich repeat-containing protein ddb_g0290503-like	142	20	8.96006e-26	58.3%	3	F:molecular_function; P:biological_process; C:cellular_component
20	GSONMT00000533001	tetraspanin-33	155	20	2.45845e-93	90.65%	2	C:integral component of membrane; C:membrane
21	GSONMT00000548001	protein nlrc3-like	156	20	8.08834e-44	72.25%	2	P:biological_process; C:cellular_component
22	GSONMT00000549001	protein nlrc3-like	690	20	2.96481e-177	68.5%	2	F:ATP binding; F:nucleotide binding
23	GSONMT00000630001	protein argonaute-4	310	20	1.73851e-131	92.4%	18	F:nucleic acid binding; F:miRNA binding; C:RISC complex; P:negative regulation of translation involved in gene silencing by miRNA; C:micro-ribonucleoprotein complex; P:mRNA catabolic process; F:RNA binding; C:cytoplasmic mRNA processing body; P:fibroblast growth factor receptor signaling pathway; P:epidermal growth factor receptor signaling pathway; P:Notch signaling pathway; P:phosphatidylinosit…
24	GSONMT00000648001	cd209 antigen-like	271	20	3.16069e-45	59.6%	1	F:carbohydrate binding
25	GSONMT00000669001	e3 ubiquitin-protein ligase trim21-like	480	20	0	64.7%	3	F:metal ion binding; F:zinc ion binding; C:intracellular
26	GSONMT00000722001	immunoglobulin superfamily member 11-like isoform x3	429	20	0	80.3%	2	P:melanocyte migration; P:late stripe melanocyte differentiation
27	GSONMT00000746001	fibroblast growth factor 2	156	20	8.69767e-109	86.55%	87	F:fibroblast growth factor receptor binding; F:growth factor activity; F:receptor binding; P:fibroblast growth factor receptor signaling pathway; C:extracellular region; F:cytokine activity; C:extracellular space; F:protein binding; P:embryonic morphogenesis; P:glial cell differentiation; P:insulin receptor signaling pathway; P:negative regulation of cell proliferation; P:positive regulation of c…
28	GSONMT00000749001	interleukin-21 precursor	166	8	2.7642e-118	69.5%	5	F:cytokine receptor binding; C:extracellular space; F:cytokine activity; P:immune response; C:extracellular region
29	GSONMT00000768001	lectin precursor	187	20	7.63645e-114	63.2%	1	F:carbohydrate binding
30	GSONMT00000791001	leucine-rich repeat-containing protein c10orf11 homolog	193	20	2.2223e-110	75.95%	0	-
31	GSONMT00000821001	c-c motif chemokine 20-like	105	20	1.86443e-25	66.75%	5	F:chemokine activity; P:immune response; C:extracellular region; C:extracellular space; F:cytokine activity
32	GSONMT00000824001	cytoskeleton-associated protein 2-like	409	20	2.70539e-45	68.85%	9	C:extracellular space; F:interleukin-1 receptor binding; F:cytokine activity; P:positive regulation of cell division; P:immune response; C:extracellular region; P:inflammatory response; P:fever generation; C:centrosome
33	GSONMT00000915001	tumor necrosis factor receptor superfamily member 14-like isoform x1	247	20	5.18103e-55	65.7%	5	F:transmembrane signaling receptor activity; P:apoptotic process; C:membrane; P:signal transduction; P:immune response
34	GSONMT00000935001	c4b-binding protein alpha chain precursor	118	20	7.30038e-27	62.8%	0	-
35	GSONMT00000965001	complement c1q-like protein 4-like	266	20	1.55885e-61	84.45%	2	C:collagen; C:extracellular region
36	GSONMT00001038001	leucine-rich repeat-containing protein 3-like	353	20	3.54092e-61	79.05%	2	C:integral component of membrane; C:membrane
37	GSONMT00001089001	ig kappa chain v-iii region cll precursor	136	20	3.5833e-59	81.6%	0	-
38	GSONMT00001156001	ig kappa chain v region k29-213	273	20	4.89812e-159	70.85%	1	C:integral component of membrane
39	GSONMT00001160001	complement c1q-like protein 2-like	251	20	4.7887e-121	76.7%	4	C:collagen; C:extracellular region; P:protein oligomerization; F:identical protein binding
40	GSONMT00001173001	protein nlrc3-like	180	20	3.90045e-64	71.35%	0	-
41	GSONMT00001213001	leucine-rich repeat-containing protein 8a-like	804	20	0	93.7%	0	-
42	GSONMT00001226001	tnf receptor-associated factor 1	519	20	0	64.95%	10	F:metal ion binding; P:regulation of apoptotic process; P:positive regulation of NF-kappaB transcription factor activity; F:zinc ion binding; P:signal transduction; P:protein ubiquitination; F:ubiquitin-protein ligase activity; F:ubiquitin protein ligase binding; F:thioesterase binding; P:regulation of extrinsic apoptotic signaling pathway
43	GSONMT00001251001	growth factor receptor-bound protein 2	214	20	5.39281e-140	92.75%	55	C:cellular_component; F:protein phosphatase binding; P:cellular response to ionizing radiation; P:insulin receptor signaling pathway; F:epidermal growth factor receptor binding; F:protein kinase binding; P:receptor internalization; C:nucleus; P:signal transduction in response to DNA damage; F:ephrin receptor binding; F:identical protein binding; F:neurotrophin TRKA receptor binding; P:positive re…
44	GSONMT00001275001	b-cell receptor cd22-like	242	20	3.25124e-25	54.65%	0	-
45	GSONMT00001306001	tapasin precursor	445	20	0	86.6%	3	P:antigen processing and presentation of endogenous peptide antigen via MHC class I; C:membrane; F:molecular_function
46	GSONMT00001308001	mhc class i antigen	135	20	1.47674e-61	89.8%	7	P:antigen processing and presentation of peptide antigen via MHC class I; F:peptide antigen binding; P:positive regulation of T cell mediated cytotoxicity; C:membrane; C:MHC class I protein complex; P:antigen processing and presentation; P:immune response
47	GSONMT00001330001	scavenger receptor cysteine-rich type 1 protein m130-like	163	20	4.85685e-70	66.75%	2	F:scavenger receptor activity; C:membrane
48	GSONMT00001343001	mhc class i antigen	396	20	0	79.85%	9	P:antigen processing and presentation of peptide antigen via MHC class I; F:peptide antigen binding; P:positive regulation of T cell mediated cytotoxicity; C:membrane; C:MHC class I protein complex; P:antigen processing and presentation; P:immune response; F:antigen binding; C:plasma membrane
49	GSONMT00001345001	mhc class i alpha 1 antigen	80	20	4.14164e-38	92.3%	7	C:membrane; P:antigen processing and presentation; P:immune response; P:antigen processing and presentation of peptide antigen via MHC class I; F:peptide antigen binding; P:positive regulation of T cell mediated cytotoxicity; C:MHC class I protein complex
50	GSONMT00001346001	mhc class i antigen	472	20	0	77.5%	9	P:antigen processing and presentation of peptide antigen via MHC class I; F:peptide antigen binding; P:positive regulation of T cell mediated cytotoxicity; C:membrane; C:MHC class I protein complex; P:antigen processing and presentation; P:immune response; F:antigen binding; C:plasma membrane
51	GSONMT00001419001	complement c1q tumor necrosis factor-related protein 2-like	320	20	7.12872e-117	85.75%	12	C:collagen; C:extracellular region; P:protein heterotrimerization; P:protein trimerization; P:protein homooligomerization; P:positive regulation of glucose import; F:identical protein binding; F:receptor binding; P:positive regulation of glycogen biosynthetic process; P:positive regulation of fatty acid oxidation; P:activation of MAPK activity; C:extracellular space
52	GSONMT00001454001	leucine-rich repeat-containing protein 17-like	259	20	9.12759e-76	73.9%	3	P:negative regulation of osteoclast differentiation; P:bone marrow development; C:extracellular space
53	GSONMT00001460001	tyrosine-protein kinase syk	288	20	0	86.05%	82	F:transferase activity; P:intracellular signal transduction; P:phosphorylation; P:peptidyl-tyrosine phosphorylation; F:protein kinase activity; P:protein phosphorylation; F:nucleotide binding; C:cytoplasm; F:non-membrane spanning protein tyrosine kinase activity; F:ATP binding; F:kinase activity; F:protein tyrosine kinase activity; F:transferase activity, transferring phosphorus-containing groups…
54	GSONMT00001561001	cxc chemokine d1	116	20	2.07203e-61	62.75%	29	F:chemokine activity; P:immune response; C:extracellular region; F:interleukin-8 receptor binding; P:neutrophil chemotaxis; P:neutrophil activation; C:extracellular space; F:cytokine activity; P:inflammatory response; P:positive regulation of cAMP metabolic process; P:positive regulation of release of sequestered calcium ion into cytosol; C:external side of plasma membrane; P:positive regulation …
55	GSONMT00001577001	actin-related protein 2 isoform x2	240	20	4.95288e-98	94.1%	27	C:Arp2/3 protein complex; F:ATP binding; P:regulation of actin filament polymerization; C:cytoskeleton; P:Arp2/3 complex-mediated actin nucleation; C:cell projection; F:nucleotide binding; C:cytoplasm; F:actin binding; P:Fc-gamma receptor signaling pathway involved in phagocytosis; F:molecular_function; C:actin cytoskeleton; P:spindle localization; P:meiotic cytokinesis; C:actin cap; P:cellular c…
56	GSONMT00001583001	interleukin-17 receptor b	265	20	7.10419e-60	56.4%	9	C:cytoplasm; C:cell surface; C:integral component of membrane; C:membrane; C:extracellular region; P:cytokine-mediated signaling pathway; F:cytokine receptor activity; C:integral component of plasma membrane; C:plasma membrane
57	GSONMT00001593001	serine threonine-protein kinase tbk1	143	20	2.83143e-50	84.25%	21	F:kinase activity; F:ATP binding; F:protein kinase activity; P:phosphorylation; F:nucleotide binding; P:protein phosphorylation; F:transferase activity, transferring phosphorus-containing groups; F:transferase activity; C:cellular_component; F:protein binding; P:positive regulation of interferon-beta production; P:positive regulation of transcription from RNA polymerase II promoter; P:positive re…
58	GSONMT00001614001	chitinase-like isoform x2	410	20	2.07438e-155	67.6%	0	-
59	GSONMT00001637001	b-cell receptor cd22-like	532	20	1.30854e-53	49.65%	0	-
60	GSONMT00001640001	neurobeachin isoform 3	323	20	0	95.4%	15	F:protein kinase binding; C:endomembrane system; P:protein localization; C:cytosol; C:trans-Golgi network; C:plasma membrane; P:protein targeting; F:protein kinase A binding; C:membrane; C:synapse; C:cell junction; P:post-Golgi vesicle-mediated transport; C:cell; C:intracellular; C:postsynaptic membrane
61	GSONMT00001641001	neurobeachin isoform x3	144	20	3.7246e-74	96.15%	6	F:protein kinase binding; C:endomembrane system; P:protein localization; C:cytosol; C:trans-Golgi network; C:plasma membrane
62	GSONMT00001647001	fish virus induced trim protein	279	20	4.86918e-132	89.2%	3	F:metal ion binding; F:zinc ion binding; C:intracellular
63	GSONMT00001658001	complement c1q-like protein 2-like	106	20	4.01198e-17	55.15%	0	-
64	GSONMT00001661001	ribosomal protein s6 kinase alpha-5-like	153	20	2.86727e-75	94.9%	49	F:transferase activity; F:protein serine/threonine kinase activity; P:phosphorylation; F:protein kinase activity; P:protein phosphorylation; F:nucleotide binding; F:ATP binding; F:kinase activity; F:transferase activity, transferring phosphorus-containing groups; F:magnesium ion binding; P:toll-like receptor 4 signaling pathway; P:histone H3-S28 phosphorylation; P:histone H3-S10 phosphorylation; …
65	GSONMT00001703001	t-cell surface antigen cd2-like isoform x1	418	20	1.66086e-61	61.85%	0	-
66	GSONMT00001739001	engulfment and cell motility protein 1	267	20	7.78095e-153	95.65%	19	C:cytoskeleton; P:phagocytosis; P:positive regulation of angiogenesis; P:lymphangiogenesis; P:Rac protein signal transduction; P:actin filament-based process; C:cytoplasm; P:phagocytosis, engulfment; P:cellular component movement; C:plasma membrane; P:actin cytoskeleton organization; F:SH3 domain binding; P:regulation of defense response to virus by virus; P:apoptotic process; P:viral process; F:…
67	GSONMT00001789001	phosphatidylinositol -bisphosphate 3-kinase catalytic subunit delta isoform-like	452	20	0	78.2%	24	F:transferase activity; P:phosphorylation; F:nucleotide binding; P:phosphatidylinositol phosphorylation; F:ATP binding; F:kinase activity; P:phosphatidylinositol-mediated signaling; F:phosphotransferase activity, alcohol group as acceptor; F:transferase activity, transferring phosphorus-containing groups; F:phosphatidylinositol-4,5-bisphosphate 3-kinase activity; F:1-phosphatidylinositol-3-kinase…
68	GSONMT00001792001	properdin	450	20	0	63.55%	2	P:immune response; C:extracellular matrix
69	GSONMT00001800001	deleted in malignant brain tumors 1	908	20	1.48046e-146	56.65%	21	P:epithelial cell differentiation; F:scavenger receptor activity; P:pattern recognition receptor signaling pathway; C:zymogen granule membrane; P:induction of bacterial agglutination; P:modulation by virus of host morphology or physiology; F:calcium-dependent protein binding; C:membrane; C:extrinsic component of membrane; F:signaling pattern recognition receptor activity; P:protein transport; P:d…
70	GSONMT00001814001	actin-related protein 2 isoform x3	112	20	4.46193e-63	99.9%	26	C:Arp2/3 protein complex; F:ATP binding; P:regulation of actin filament polymerization; C:cytoskeleton; P:Arp2/3 complex-mediated actin nucleation; P:asymmetric cell division; P:spindle localization; C:cell projection; C:actin cap; C:actin cytoskeleton; F:actin binding; P:meiotic cytokinesis; P:establishment or maintenance of cell polarity; P:innate immune response; P:Fc-gamma receptor signaling …
71	GSONMT00001816001	actin-related protein 2-a	74	20	2.01719e-30	98.4%	21	C:cell projection; P:Arp2/3 complex-mediated actin nucleation; C:cytoplasm; F:nucleotide binding; F:actin binding; F:ATP binding; P:regulation of actin filament polymerization; C:cytoskeleton; C:Arp2/3 protein complex; P:asymmetric cell division; P:spindle localization; C:actin cap; P:meiotic cytokinesis; P:establishment or maintenance of cell polarity; F:protein binding; P:cytoplasmic transport;…
72	GSONMT00001984001	mhc class ii beta partial	428	20	5.06041e-85	68.7%	6	C:integral component of membrane; C:membrane; P:antigen processing and presentation of peptide or polysaccharide antigen via MHC class II; C:MHC class II protein complex; P:antigen processing and presentation; P:immune response
73	GSONMT00002063001	dedicator of cytokinesis protein 2-like	147	20	1.11127e-42	84.4%	26	P:small GTPase mediated signal transduction; F:guanyl-nucleotide exchange factor activity; P:positive regulation of phagocytosis; P:establishment of T cell polarity; F:T cell receptor binding; P:membrane raft polarization; C:membrane; P:negative thymic T cell selection; P:immunological synapse formation; P:macropinocytosis; F:Rac guanyl-nucleotide exchange factor activity; F:Rac GTPase activator …
74	GSONMT00002102001	abl interactor 1-like	208	20	3.13159e-65	73.45%	39	C:cytoplasm; F:molecular_function; P:biological_process; F:ubiquitin protein ligase binding; F:kinase binding; P:cell migration; C:cell-cell adherens junction; F:DNA binding; P:peptidyl-tyrosine phosphorylation; F:cytoskeletal adaptor activity; P:camera-type eye development; F:proline-rich region binding; P:actin polymerization or depolymerization; P:cellular component movement; P:cytoskeleton or…
75	GSONMT00002147001	nonclassical mhc class i antigen	309	20	0	71.65%	5	C:membrane; P:antigen processing and presentation; P:immune response; F:antigen binding; C:plasma membrane
76	GSONMT00002148001	nonclassical mhc class i antigen	138	20	2.26418e-43	64.8%	5	C:membrane; P:antigen processing and presentation; P:immune response; F:antigen binding; C:plasma membrane
77	GSONMT00002149001	nonclassical mhc class i antigen	428	20	0	70.8%	5	C:membrane; P:antigen processing and presentation; P:immune response; F:antigen binding; C:plasma membrane
78	GSONMT00002150001	major histocompatibility complex class i-related gene	360	20	0	70.0%	5	C:membrane; P:antigen processing and presentation; P:immune response; F:antigen binding; C:plasma membrane
79	GSONMT00002174001	interferon regulatory factor 5	510	20	0	74.65%	10	P:regulation of transcription, DNA-templated; F:regulatory region DNA binding; F:sequence-specific DNA binding transcription factor activity; P:positive regulation of apoptotic process; P:positive regulation of transcription from RNA polymerase II promoter; P:response to muramyl dipeptide; C:nucleus; P:response to peptidoglycan; C:cytoplasm; P:defense response to virus
80	GSONMT00002218001	protein kinase c delta type-like	171	20	1.59219e-67	96.35%	99	F:transferase activity; P:intracellular signal transduction; F:protein serine/threonine kinase activity; P:phosphorylation; F:protein kinase activity; F:protein kinase C activity; P:protein phosphorylation; F:nucleotide binding; F:ATP binding; F:kinase activity; F:metal ion binding; F:transferase activity, transferring phosphorus-containing groups; C:nucleus; P:apoptotic process; P:cell cycle; C:…
81	GSONMT00002237001	interferon regulatory factor 4	474	20	0	74.95%	3	P:regulation of transcription, DNA-templated; F:regulatory region DNA binding; F:sequence-specific DNA binding transcription factor activity
82	GSONMT00002274001	lrr and pyd domains-containing protein 1-like	229	20	5.23944e-30	55.0%	2	P:regulation of apoptotic process; C:intracellular
83	GSONMT00002287001	calcium calmodulin-dependent 3 -cyclic nucleotide phosphodiesterase 1b	97	20	5.03376e-49	89.4%	34	F:metal ion binding; F:hydrolase activity; P:metabolic process; F:phosphoric diester hydrolase activity; F:catalytic activity; P:signal transduction; F:3',5'-cyclic-nucleotide phosphodiesterase activity; P:cellular response to granulocyte macrophage colony-stimulating factor stimulus; P:epidermal growth factor receptor signaling pathway; P:locomotory behavior; P:neurotrophin TRK receptor signalin…
84	GSONMT00002331001	protein cornichon homolog	99	20	2.65792e-50	97.25%	14	P:intracellular signal transduction; C:membrane; C:endoplasmic reticulum membrane; P:vesicle-mediated transport; C:integral component of membrane; P:signal transduction; C:Golgi membrane; P:immune response; P:transport; C:Golgi apparatus; F:molecular_function; C:cellular_component; C:endoplasmic reticulum; P:biological_process
85	GSONMT00002457001	amyloid beta a4 isoform x2	187	20	6.32253e-90	96.5%	89	F:heparin binding; F:transition metal ion binding; C:integral component of membrane; F:serine-type endopeptidase inhibitor activity; P:regulation of protein binding; C:intracellular membrane-bounded organelle; F:protein binding; C:dendritic shaft; P:regulation of synapse structure and activity; F:peptidase activator activity; C:dendritic spine; P:mating behavior; C:extracellular region; C:neuromu…
86	GSONMT00002466001	leucine-rich repeat-containing protein 16b-like isoform x1	215	20	9.04629e-97	96.5%	0	-
87	GSONMT00002541001	cytochrome b-245 light chain-like	189	20	7.19254e-109	87.3%	15	F:heme binding; P:inflammatory response; F:electron carrier activity; C:mitochondrion; P:respiratory burst; C:cytoplasm; F:superoxide-generating NADPH oxidase activity; P:cytochrome complex assembly; P:oxidation-reduction process; P:superoxide metabolic process; F:protein heterodimerization activity; C:NADPH oxidase complex; P:innate immune response; P:superoxide anion generation; F:SH3 domain bi…
88	GSONMT00002549001	interferon-induced guanylate-binding protein 1-like	384	20	0	74.85%	8	F:GTP binding; F:GTPase activity; P:GTP catabolic process; C:cellular_component; P:regulation of apoptotic process; F:ATP binding; F:nucleotide binding; C:intracellular
89	GSONMT00002568001	e3 ubiquitin isg15 ligase trim25-like	490	20	0	56.6%	6	P:regulation of cell cycle; F:metal ion binding; F:zinc ion binding; P:protein ubiquitination; F:ubiquitin-protein ligase activity; C:intracellular
90	GSONMT00002620001	dedicator of cytokinesis protein 2	284	20	1.5848e-104	93.4%	24	P:small GTPase mediated signal transduction; F:guanyl-nucleotide exchange factor activity; P:positive regulation of phagocytosis; P:establishment of T cell polarity; F:T cell receptor binding; P:membrane raft polarization; C:membrane; P:negative thymic T cell selection; P:cytoskeleton organization; P:immunological synapse formation; P:macropinocytosis; F:Rac guanyl-nucleotide exchange factor acti…
91	GSONMT00002671001	fish-egg lectin	98	20	4.48954e-45	73.1%	1	C:extracellular region
92	GSONMT00002696001	complement c1q-like protein 2-like	163	20	6.40281e-75	65.15%	0	-
93	GSONMT00002716001	protein nlrc3-like	972	20	0	69.7%	4	F:ATP binding; F:nucleotide binding; P:biological_process; C:cellular_component
94	GSONMT00002731001	interferon-induced protein 44-like	173	20	8.86683e-38	56.95%	3	F:GTP binding; F:GTPase activity; P:GTP catabolic process
95	GSONMT00002732001	interferon-induced protein 44-like	353	20	1.17622e-129	73.85%	3	F:GTP binding; F:GTPase activity; P:GTP catabolic process
96	GSONMT00002760001	e3 ubiquitin-protein ligase trim39	474	20	8.82175e-164	62.75%	5	F:metal ion binding; F:zinc ion binding; C:intracellular; P:biological_process; P:erythrocyte differentiation
97	GSONMT00002875001	integrin alpha-4-like	378	20	2.11376e-165	75.55%	31	P:integrin-mediated signaling pathway; C:integral component of membrane; P:cell adhesion; C:membrane; C:integrin complex; P:negative regulation of protein homodimerization activity; P:chorio-allantoic fusion; C:cell surface; P:face development; P:cell migration; F:fibronectin binding; C:cell-cell junction; P:cell-cell adhesion; P:leukocyte cell-cell adhesion; F:metal ion binding; P:T cell migrati…
98	GSONMT00002900001	immunoglobulin superfamily member 5-like	92	3	6.32498e-05	49.33%	0	-
99	GSONMT00002901001	immunoglobulin superfamily member 5-like	200	20	1.476e-24	56.2%	1	C:membrane
100	GSONMT00002915001	tyrosine-protein kinase lyn isoform x1	286	20	0	81.45%	111	F:transferase activity; P:phosphorylation; P:peptidyl-tyrosine phosphorylation; F:protein kinase activity; P:protein phosphorylation; F:nucleotide binding; F:ATP binding; F:kinase activity; F:protein tyrosine kinase activity; F:transferase activity, transferring phosphorus-containing groups; P:response to wounding; P:regulation of neutrophil chemotaxis; P:positive regulation of Fc receptor mediat…
101	GSONMT00002955001	interleukin-10 receptor subunit beta-like	113	20	4.71574e-56	69.5%	4	F:interferon receptor activity; P:immune response-activating signal transduction; C:integral component of membrane; P:cytokine-mediated signaling pathway
102	GSONMT00002985001	dna-directed rna polymerase iii subunit rpc2	1134	20	0	94.2%	27	F:transferase activity; F:ribonucleoside binding; C:DNA-directed RNA polymerase III complex; F:RNA polymerase III activity; F:DNA binding; P:exocrine pancreas development; F:nucleotidyltransferase activity; P:tRNA transcription; P:transcription, DNA-templated; P:digestive tract development; F:DNA-directed RNA polymerase activity; P:positive regulation of interferon-beta production; P:positive reg…
103	GSONMT00003064001	fish virus induced trim protein	213	20	2.37434e-144	95.75%	3	F:metal ion binding; F:zinc ion binding; C:intracellular
104	GSONMT00003077001	leucine-rich repeat-containing partial	999	20	0	76.65%	1	F:calcium ion binding
105	GSONMT00003110001	interleukin-7 receptor subunit alpha	352	20	0	55.7%	16	F:cytokine receptor activity; C:membrane; P:cytokine-mediated signaling pathway; P:T cell differentiation in thymus; P:T cell differentiation; P:cell growth; P:homeostasis of number of cells; P:positive regulation of T cell differentiation in thymus; P:cell morphogenesis; C:external side of plasma membrane; P:negative regulation of T cell mediated cytotoxicity; P:positive regulation of gene expre…
106	GSONMT00003182001	interleukin-17 receptor c	301	18	1.29279e-43	49.5%	0	-
107	GSONMT00003313001	double-strand break repair protein mre11a	146	20	3.36328e-66	87.7%	50	P:nucleic acid phosphodiester bond hydrolysis; P:DNA metabolic process; F:hydrolase activity; C:nucleus; P:cellular response to DNA damage stimulus; P:double-strand break repair; P:DNA repair; F:exonuclease activity; F:endonuclease activity; F:manganese ion binding; F:nuclease activity; P:meiosis; C:cytosol; P:positive regulation of kinase activity; F:endodeoxyribonuclease activity; P:cell prolif…
108	GSONMT00003446001	e3 ubiquitin-protein ligase trim21-like	510	20	0	65.5%	3	F:metal ion binding; F:zinc ion binding; C:intracellular
109	GSONMT00003531001	tumor necrosis factor receptor superfamily member 5 precursor	164	20	4.63613e-107	66.25%	5	F:transmembrane signaling receptor activity; P:apoptotic process; C:membrane; P:signal transduction; P:immune response
110	GSONMT00003546001	cd40 ligand	265	20	0	56.55%	19	F:tumor necrosis factor receptor binding; C:extracellular space; F:cytokine activity; C:membrane; P:immune response; P:positive regulation of immunoglobulin production; F:CD40 receptor binding; C:external side of plasma membrane; P:regulation of immunoglobulin secretion; P:positive regulation of interleukin-12 production; P:B cell differentiation; C:integral component of membrane; P:immunoglobuli…
111	GSONMT00003567001	thrombospondin-1-like	338	20	0	96.9%	93	P:negative regulation of angiogenesis; F:heparin binding; F:calcium ion binding; C:extracellular space; P:cell adhesion; F:extracellular matrix binding; C:extracellular region; P:inflammatory response; C:extracellular matrix; P:negative regulation of cysteine-type endopeptidase activity involved in apoptotic process; P:cell migration; P:positive regulation of translation; F:collagen V binding; P:…
112	GSONMT00003618001	zinc finger e-box-binding homeobox 1	737	20	0	66.9%	43	P:cochlea morphogenesis; P:negative regulation of cell proliferation; P:cell proliferation; P:regulation of transcription from RNA polymerase II promoter; P:cartilage development; F:sequence-specific DNA binding transcription factor activity; F:E-box binding; P:transcription, DNA-templated; F:sequence-specific DNA binding; P:negative regulation of epithelial cell differentiation; P:positive regul…
113	GSONMT00003633001	interleukin-1 receptor accessory 1-b-like isoform x2	50	20	5.97195e-26	94.6%	6	P:signal transduction; F:interleukin-1 receptor activity; C:cytoplasm; C:integral component of membrane; C:membrane; C:plasma membrane
114	GSONMT00003661001	tir domain-containing adapter molecule 1	605	20	3.41746e-116	54.65%	7	P:signal transduction; P:positive regulation of interferon-beta biosynthetic process; P:positive regulation of I-kappaB kinase/NF-kappaB signaling; C:Golgi apparatus; F:protein binding; F:signal transducer activity; P:innate immune response
115	GSONMT00003822001	complement c2-like	92	20	2.15787e-42	74.95%	10	P:proteolysis; F:serine-type endopeptidase activity; F:catalytic activity; P:complement activation; C:extracellular region; F:complement binding; P:regulation of complement activation; P:innate immune response; P:complement activation, alternative pathway; C:plasma membrane
116	GSONMT00003823001	complement c2-like	477	20	0	71.05%	13	P:proteolysis; F:serine-type endopeptidase activity; F:catalytic activity; P:complement activation; C:extracellular region; P:nervous system development; C:neurofilament; C:intermediate filament; F:structural molecule activity; P:intein-mediated protein splicing; F:serine-type peptidase activity; F:hydrolase activity; F:peptidase activity
117	GSONMT00003865001	probable atp-dependent rna helicase ddx41	78	20	6.94313e-46	97.6%	24	F:helicase activity; F:nucleic acid binding; F:ATP binding; F:hydrolase activity; F:zinc ion binding; F:ATP-dependent helicase activity; C:catalytic step 2 spliceosome; P:positive regulation of transcription from RNA polymerase II promoter; F:DNA binding; C:nucleus; P:cellular response to interferon-beta; P:defense response to virus; C:endoplasmic reticulum; F:RNA binding; P:positive regulation o…
118	GSONMT00003871001	cd4-related protein	449	20	0	92.6%	11	F:ubiquitin thiolesterase activity; F:hydrolase activity; F:omega peptidase activity; F:zinc ion binding; P:ubiquitin-dependent protein catabolic process; F:cysteine-type peptidase activity; F:peptidase activity; P:proteolysis; F:metal ion binding; P:dorsal/ventral pattern formation; C:cellular_component
119	GSONMT00003898001	cd59 glyco	120	20	1.85624e-81	74.25%	1	P:negative regulation of activation of membrane attack complex
120	GSONMT00003908001	interleukin-1 beta	242	20	8.823e-87	55.3%	8	C:extracellular space; F:interleukin-1 receptor binding; F:cytokine activity; P:immune response; C:extracellular region; P:inflammatory response; P:positive regulation of cell division; P:fever generation
121	GSONMT00003950001	ubiquitin carboxyl-terminal hydrolase cyld-like	708	20	0	68.05%	31	F:hydrolase activity; F:ubiquitin thiolesterase activity; P:ubiquitin-dependent protein catabolic process; P:necroptotic process; F:structural constituent of ribosome; P:central nervous system morphogenesis; P:cytoplasmic translation; P:positive regulation of extrinsic apoptotic signaling pathway; P:negative regulation of NF-kappaB transcription factor activity; F:ubiquitin-specific protease acti…
122	GSONMT00003989001	fish virus induced trim protein	264	20	5.15256e-135	88.0%	3	F:metal ion binding; F:zinc ion binding; C:intracellular
123	GSONMT00004012001	nuclear factor of activated t- cytoplasmic 1-like isoform x2	197	20	1.56293e-74	96.55%	28	P:regulation of transcription, DNA-templated; C:nucleus; F:sequence-specific DNA binding transcription factor activity; P:intracellular signal transduction; C:nuclear chromatin; C:transcription factor complex; P:Fc-epsilon receptor signaling pathway; F:FK506 binding; F:mitogen-activated protein kinase p38 binding; F:RNA polymerase II distal enhancer sequence-specific DNA binding transcription fac…
124	GSONMT00004048001	defensin beta 2	40	13	3.7835e-19	94.38%	3	P:defense response; C:extracellular region; P:defense response to bacterium
125	GSONMT00004137001	e3 ubiquitin-protein ligase trim13	387	20	0	82.7%	9	F:metal ion binding; F:zinc ion binding; C:intracellular; F:ligase activity; C:integral component of membrane; C:membrane; P:protein ubiquitination; C:endoplasmic reticulum membrane; C:endoplasmic reticulum
126	GSONMT00004158001	interferon-related developmental regulator 2	633	20	0	84.6%	1	C:cellular_component
127	GSONMT00004190001	protein nlrc3-like	744	20	0	76.7%	0	-
128	GSONMT00004195001	complement component c7-like	851	20	0	70.4%	2	C:membrane attack complex; P:immune response
129	GSONMT00004198001	ig kappa chain v-iv region b17 precursor	106	20	5.44471e-28	90.75%	0	-
130	GSONMT00004248001	lrr and pyd domains-containing protein 3 isoform x2	63	13	1.1211e-07	61.46%	2	F:ATP binding; F:nucleotide binding
131	GSONMT00004333001	tnf receptor-associated factor 3	577	20	0	82.95%	20	P:Toll signaling pathway; P:regulation of defense response to virus; P:regulation of cytokine production; F:zinc ion binding; P:tumor necrosis factor-mediated signaling pathway; P:protein ubiquitination; P:signal transduction; P:negative regulation of NF-kappaB transcription factor activity; F:ubiquitin-protein ligase activity; P:innate immune response; P:regulation of apoptotic process; F:metal …
132	GSONMT00004396001	complement c1q tumor necrosis factor-related protein 3-like	340	20	0	62.2%	0	-
133	GSONMT00004397001	dedicator of cytokinesis protein 2-like	136	20	3.89066e-73	89.2%	24	P:small GTPase mediated signal transduction; F:guanyl-nucleotide exchange factor activity; P:positive regulation of phagocytosis; P:establishment of T cell polarity; F:T cell receptor binding; P:membrane raft polarization; C:membrane; P:negative thymic T cell selection; P:cytoskeleton organization; P:immunological synapse formation; P:macropinocytosis; F:Rac guanyl-nucleotide exchange factor acti…
134	GSONMT00004399001	dedicator of cytokinesis protein 2-like	247	20	9.1149e-36	89.15%	20	P:small GTPase mediated signal transduction; F:guanyl-nucleotide exchange factor activity; P:positive regulation of phagocytosis; P:establishment of T cell polarity; F:T cell receptor binding; P:membrane raft polarization; P:positive regulation of Rac GTPase activity; P:negative thymic T cell selection; P:cytoskeleton organization; P:immunological synapse formation; P:macropinocytosis; F:Rac guan…
135	GSONMT00004410001	scavenger receptor cysteine-rich type 1 protein m130-like isoform x2	260	20	3.81573e-55	61.85%	2	F:scavenger receptor activity; C:membrane
136	GSONMT00004479001	shc-transforming protein 1-like	186	20	1.28302e-92	82.8%	39	P:intracellular signal transduction; P:angiogenesis; P:fibroblast growth factor receptor signaling pathway; C:cytosol; P:insulin receptor signaling pathway; P:positive regulation of cell proliferation; P:regulation of epidermal growth factor-activated receptor activity; P:epidermal growth factor receptor signaling pathway; C:plasma membrane; F:protein tyrosine kinase activity; P:Fc-epsilon recept…
137	GSONMT00004544001	toll-like receptor 3	914	20	0	79.85%	15	P:response to exogenous dsRNA; P:toll-like receptor 3 signaling pathway; F:transmembrane signaling receptor activity; C:integral component of membrane; C:membrane; P:positive regulation of cytokine production; F:double-stranded RNA binding; P:positive regulation of chemokine production; P:positive regulation of inflammatory response; P:MyD88-independent toll-like receptor signaling pathway; P:sig…
138	GSONMT00004546001	lrr and pyd domains-containing protein 3-like	259	20	1.06486e-78	64.8%	9	C:integral component of membrane; F:hydrolase activity; C:membrane; P:transmembrane transport; F:ion channel activity; P:ion transport; P:transport; P:biological_process; C:cellular_component
139	GSONMT00004552001	cell division control protein 42 homolog isoform x1	192	20	1.16849e-136	99.1%	115	F:GTP binding; P:cell cycle; P:small GTPase mediated signal transduction; F:nucleotide binding; P:cell division; C:membrane; P:cell migration involved in gastrulation; C:intracellular; C:secretory granule; P:epithelial cell-cell adhesion; P:actin filament branching; F:protein kinase binding; F:protein binding; P:GTP catabolic process; P:positive regulation of substrate adhesion-dependent cell spr…
140	GSONMT00004586001	immunoglobulin light chain	306	20	2.97905e-25	45.05%	1	C:integral component of membrane
141	GSONMT00004693001	protein nlrc3-like	285	20	8.84834e-85	65.4%	0	-
142	GSONMT00004702001	b-cell receptor cd22-like	410	20	1.65718e-81	54.85%	0	-
143	GSONMT00004715001	c-x-c chemokine receptor type 7-like	261	20	1.83797e-121	78.9%	15	F:chemokine binding; C:integral component of membrane; C:membrane; F:coreceptor activity; P:germ cell migration; P:posterior lateral line neuromast primordium migration; F:G-protein coupled receptor activity; P:chemokine-mediated signaling pathway; P:angiogenesis; P:signal transduction; P:chemotaxis; F:chemokine receptor activity; F:signal transducer activity; P:G-protein coupled receptor signali…
144	GSONMT00004718001	chitinase domain-containing protein 1-like	240	20	2.66512e-160	79.75%	9	F:hydrolase activity, hydrolyzing O-glycosyl compounds; P:carbohydrate metabolic process; P:chitin catabolic process; C:lysosome; F:chitinase activity; C:extracellular region; F:hydrolase activity; P:metabolic process; F:hydrolase activity, acting on glycosyl bonds
145	GSONMT00004775001	integrin beta-1-like	251	20	9.34541e-140	92.55%	99	P:cell-matrix adhesion; P:integrin-mediated signaling pathway; F:receptor activity; C:integral component of membrane; P:multicellular organismal development; P:cell adhesion; C:membrane; C:integrin complex; P:cell migration involved in gastrulation; P:Kupffer's vesicle development; F:protein heterodimerization activity; P:determination of left/right symmetry; F:protein domain specific binding; F:…
146	GSONMT00004785001	protein nlrc3-like	849	20	0	76.0%	0	-
147	GSONMT00004835001	e3 ubiquitin-protein ligase trim71-like	804	20	0	83.55%	26	F:metal ion binding; F:zinc ion binding; C:intracellular; P:embryonic body morphogenesis; P:negative regulation of translation involved in gene silencing by miRNA; F:RNA binding; C:cytoplasmic mRNA processing body; P:miRNA metabolic process; F:miRNA binding; P:stem cell proliferation; P:regulation of neural precursor cell proliferation; P:gene silencing by RNA; F:ligase activity; P:fibroblast gro…
148	GSONMT00004844001	purine nucleoside phosphorylase-like	132	20	6.45851e-69	83.85%	23	P:nucleobase-containing compound metabolic process; P:nucleoside metabolic process; F:purine-nucleoside phosphorylase activity; F:transferase activity; F:transferase activity, transferring pentosyl groups; F:catalytic activity; F:transferase activity, transferring glycosyl groups; C:cellular_component; P:response to drug; F:drug binding; F:nucleoside binding; P:positive regulation of T cell proli…
149	GSONMT00004872001	fish virus induced trim protein	188	20	1.78167e-22	55.75%	3	F:metal ion binding; F:zinc ion binding; C:intracellular
150	GSONMT00004890001	ubiquitin-40s ribosomal protein s27a	157	20	1.3891e-82	98.95%	98	F:metal ion binding; F:structural constituent of ribosome; P:translation; C:cytoplasm; C:ribonucleoprotein complex; C:ribosome; C:nucleus; C:intracellular; C:small ribosomal subunit; C:cytosolic small ribosomal subunit; P:cellular response to hypoxia; P:viral protein processing; P:antigen processing and presentation of exogenous peptide antigen via MHC class I, TAP-dependent; P:anaphase-promoting…
151	GSONMT00004918001	platelet basic protein precursor	98	20	1.21559e-58	74.85%	5	F:chemokine activity; P:immune response; C:extracellular region; C:extracellular space; F:cytokine activity
152	GSONMT00004926001	interleukin-21 receptor-like	410	20	2.63819e-53	48.35%	3	F:cytokine receptor activity; C:membrane; P:cytokine-mediated signaling pathway
153	GSONMT00004927001	interleukin-21 receptor	511	20	0	47.45%	3	F:cytokine receptor activity; C:membrane; P:cytokine-mediated signaling pathway
154	GSONMT00004956001	immunoglobulin superfamily member 5-like	420	20	5.60892e-84	58.25%	1	C:membrane
155	GSONMT00005013001	serum amyloid a	122	20	6.90865e-54	85.5%	5	P:acute-phase response; C:high-density lipoprotein particle; C:extracellular region; P:response to bacterium; P:response to stilbenoid
156	GSONMT00005022001	60 kda heat shock mitochondrial-like	577	20	0	95.45%	44	P:cellular protein metabolic process; F:ATP binding; P:response to stress; C:cytoplasm; P:protein folding; F:nucleotide binding; P:protein refolding; P:fin regeneration; P:tissue regeneration; C:mitochondrial matrix; F:chaperone binding; C:cytosol; P:positive regulation of T cell activation; P:B cell cytokine production; P:positive regulation of interferon-gamma production; C:plasma membrane; P:p…
157	GSONMT00005088001	interferon inducible mx protein	478	20	0	92.65%	5	F:GTP binding; F:GTPase activity; P:GTP catabolic process; F:nucleotide binding; C:cytoplasm
158	GSONMT00005101001	e3 ubiquitin-protein ligase trim33-like isoform x4	1229	20	0	76.95%	15	F:metal ion binding; F:zinc ion binding; C:intracellular; F:ligase activity; P:erythrocyte differentiation; P:embryonic hemopoiesis; P:regulation of transcription elongation from RNA polymerase II promoter; C:nucleus; F:DNA binding; P:protein ubiquitination; P:regulation of transcription, DNA-templated; P:transcription, DNA-templated; P:post-embryonic hemopoiesis; P:primitive hemopoiesis; P:fin d…
159	GSONMT00005166001	c-type lectin domain family 4 member e	189	20	6.76359e-135	83.6%	1	F:carbohydrate binding
160	GSONMT00005220001	e3 ubiquitin-protein ligase trim39-like	288	20	3.37132e-84	73.85%	4	F:metal ion binding; F:zinc ion binding; C:intracellular; P:biological_process
161	GSONMT00005255001	immunoglobulin-like domain-containing receptor 2-like isoform x3	89	20	5.8937e-11	69.3%	2	P:pancreas development; P:endoderm development
162	GSONMT00005258001	immunoglobulin-like domain-containing receptor 2-like isoform x3	140	20	1.47368e-52	82.9%	3	P:pancreas development; P:endoderm development; C:cellular_component
163	GSONMT00005288001	cytoplasmic fmr1-interacting protein 2 isoform x5	444	20	0	99.0%	16	F:molecular_function; C:cytoplasm; P:retina layer formation; P:retinal ganglion cell axon guidance; C:neuron projection; P:cell-cell adhesion; C:synapse; P:activation of cysteine-type endopeptidase activity; C:cell junction; P:apoptotic process; P:positive regulation of proteolysis; C:perinuclear region of cytoplasm; F:protein binding; P:innate immune response; P:Fc-gamma receptor signaling pathw…
164	GSONMT00005304001	lim domain kinase 1	54	20	4.24097e-29	82.8%	30	F:metal ion binding; F:ATP binding; F:protein kinase activity; P:protein phosphorylation; F:zinc ion binding; F:transferase activity, transferring phosphorus-containing groups; F:transferase activity; P:phosphorylation; P:response to yeast; F:kinase activity; P:Fc-gamma receptor signaling pathway involved in phagocytosis; C:nucleus; F:protein heterodimerization activity; P:Rho protein signal tran…
165	GSONMT00005419001	cell division control protein 42 homolog isoform x2	192	20	4.94932e-136	97.85%	111	F:GTP binding; P:cell cycle; P:small GTPase mediated signal transduction; F:nucleotide binding; C:membrane; P:cell division; P:cell migration involved in gastrulation; C:intracellular; P:epidermis morphogenesis; C:secretory granule; C:cell periphery; P:epithelial cell-cell adhesion; P:actin filament branching; F:protein kinase binding; F:protein binding; P:GTP catabolic process; P:positive regula…
166	GSONMT00005436001	lipopolysaccharide-responsive and beige-like anchor isoform x2	80	20	5.05511e-49	100.0%	0	-
167	GSONMT00005442001	vtnb protein	141	12	2.97522e-46	68.5%	4	F:polysaccharide binding; F:scavenger receptor activity; P:immune response; C:cellular_component
168	GSONMT00005489001	interleukin-1 beta	261	20	0	77.05%	8	C:extracellular space; F:interleukin-1 receptor binding; F:cytokine activity; P:positive regulation of cell division; P:immune response; C:extracellular region; P:inflammatory response; P:fever generation
169	GSONMT00005503001	proteoglycan 4-like	479	20	4.75147e-117	66.6%	5	F:metal ion binding; F:polysaccharide binding; F:scavenger receptor activity; P:immune response; C:cellular_component
170	GSONMT00005547001	tyrosine-protein kinase hck	361	20	0	94.1%	58	F:transferase activity; P:phosphorylation; P:peptidyl-tyrosine phosphorylation; F:protein kinase activity; P:protein phosphorylation; F:nucleotide binding; F:ATP binding; F:kinase activity; F:protein tyrosine kinase activity; F:transferase activity, transferring phosphorus-containing groups; C:cytosol; P:mesoderm development; P:positive regulation of cell proliferation; P:respiratory burst after …
171	GSONMT00005576001	growth factor receptor-bound protein 2	171	20	5.43195e-64	97.45%	57	C:cellular_component; C:nucleus; C:endosome; F:insulin receptor substrate binding; P:female meiosis; C:cytoplasm; C:Golgi apparatus; P:multicellular organismal development; F:epidermal growth factor receptor binding; P:insulin receptor signaling pathway; P:meiosis; F:protein phosphatase binding; P:T cell costimulation; P:fibroblast growth factor receptor signaling pathway; F:protein kinase bindin…
172	GSONMT00005612001	proepiregulin	162	20	5.93089e-85	60.8%	47	P:negative regulation of cell proliferation; F:epidermal growth factor receptor binding; P:epidermal growth factor receptor signaling pathway; P:positive regulation of cell proliferation; P:positive regulation of phosphorylation; P:cell-cell signaling; P:positive regulation of cytokine biosynthetic process; C:extracellular space; P:mRNA transcription; P:positive regulation of fibroblast prolifera…
173	GSONMT00005675001	chitinase 2	498	20	0	79.95%	7	P:chitin catabolic process; F:hydrolase activity, hydrolyzing O-glycosyl compounds; F:chitin binding; P:chitin metabolic process; P:carbohydrate metabolic process; F:chitinase activity; C:extracellular region
174	GSONMT00005677001	cell division control protein 42 homolog isoform x2	190	20	5.8632e-134	97.15%	111	F:GTP binding; P:small GTPase mediated signal transduction; F:nucleotide binding; P:cell division; C:membrane; C:intracellular; P:cell cycle; P:cell migration involved in gastrulation; P:epidermis morphogenesis; C:secretory granule; C:cell periphery; P:epithelial cell-cell adhesion; P:actin filament branching; F:protein kinase binding; F:protein binding; P:GTP catabolic process; P:positive regula…
175	GSONMT00005709001	interferon-induced guanylate-binding protein 1	227	4	4.9143e-42	81.0%	4	F:GTP binding; F:GTPase activity; P:GTP catabolic process; C:cellular_component
176	GSONMT00005714001	interferon-induced guanylate-binding protein 1	469	20	0	75.4%	11	F:GTP binding; F:GTPase activity; P:GTP catabolic process; C:membrane; C:Golgi membrane; F:nucleotide binding; C:cytoplasm; C:Golgi apparatus; C:extracellular region; P:defense response to bacterium; P:defense response to virus
177	GSONMT00005717001	interferon-induced guanylate-binding protein 1-like	270	20	5.17428e-154	63.75%	11	F:GTP binding; F:GTPase activity; P:GTP catabolic process; C:symbiont-containing vacuole membrane; P:defense response to protozoan; C:cytoplasmic vesicle; P:adhesion to symbiont; P:cellular response to interferon-gamma; P:cellular response to interferon-beta; P:defense response to Gram-positive bacterium; C:cytosol
178	GSONMT00005738001	tetraspanin-4-like	167	20	2.25225e-91	75.55%	3	C:integral component of membrane; C:membrane; F:protein binding
179	GSONMT00005754001	t-cell receptor beta chain	147	20	2.96768e-09	53.35%	0	-
180	GSONMT00005755001	t-cell receptor type 1	167	20	1.85346e-23	59.45%	0	-
181	GSONMT00005757001	t-cell receptor type 2	217	20	4.85516e-66	71.2%	0	-
182	GSONMT00005784001	engulfment and cell motility protein 2-like	101	20	3.53964e-59	95.55%	11	C:cytoskeleton; P:phagocytosis; P:cell chemotaxis; C:membrane; C:cytosol; F:receptor tyrosine kinase binding; P:apoptotic process; F:protein binding; P:innate immune response; P:Fc-gamma receptor signaling pathway involved in phagocytosis; F:SH3 domain binding
183	GSONMT00005791001	tetraspanin-33	155	20	2.45845e-93	90.65%	2	C:integral component of membrane; C:membrane
184	GSONMT00005840001	neurobeachin-like isoform x1	223	20	2.16189e-77	81.55%	6	F:protein kinase binding; C:endomembrane system; P:protein localization; C:cytosol; C:trans-Golgi network; C:plasma membrane
185	GSONMT00005965001	b-cell cll lymphoma 6 member b	144	20	5.691e-57	91.35%	39	F:metal ion binding; F:nucleic acid binding; C:nucleus; P:negative regulation of cell differentiation; P:negative regulation of cell proliferation; F:sequence-specific DNA binding transcription factor activity; P:B cell differentiation; P:positive regulation of cellular component movement; P:negative regulation of T-helper 2 cell differentiation; P:negative regulation of Rho protein signal transd…
186	GSONMT00005983001	toll-like receptor 2	196	20	4.35523e-51	61.95%	13	P:inflammatory response; P:response to molecule of bacterial origin; F:transmembrane signaling receptor activity; C:integral component of membrane; C:membrane; P:toll-like receptor 2 signaling pathway; P:regulation of cytokine secretion; P:positive regulation of inflammatory response; P:MyD88-dependent toll-like receptor signaling pathway; P:toll-like receptor signaling pathway; P:signal transduc…
187	GSONMT00006039001	butyrophilin subfamily 3 member a3-like isoform x2	211	20	1.99616e-97	74.7%	0	-
188	GSONMT00006047001	nf-kappa-b-activating partial	329	20	1.77688e-81	94.05%	0	-
189	GSONMT00006073001	sam and sh3 domain-containing protein 3-like	402	20	0	75.1%	16	P:positive regulation of adaptive immune response; P:positive regulation of interleukin-10 production; P:positive regulation of organ growth; P:positive regulation of tumor necrosis factor production; P:positive regulation of interferon-gamma production; P:homeostasis of number of cells within a tissue; C:nucleus; P:positive regulation of interleukin-4 production; C:cytoplasm; P:positive regulati…
190	GSONMT00006125001	leucine-rich repeats and immunoglobulin-like domains protein 2	83	20	8.86057e-22	77.4%	0	-
191	GSONMT00006126001	leucine-rich repeats and immunoglobulin-like domains protein 2-like	101	20	2.64428e-32	86.5%	3	F:molecular_function; P:biological_process; C:cellular_component
192	GSONMT00006128001	leucine-rich repeats and immunoglobulin-like domains protein 2	103	20	4.09515e-43	83.4%	3	F:molecular_function; P:biological_process; C:cellular_component
193	GSONMT00006129001	leucine-rich repeats and immunoglobulin-like domains protein 2-like	330	20	1.20334e-178	85.1%	3	F:molecular_function; P:biological_process; C:cellular_component
194	GSONMT00006142001	protein nlrc3-like	595	20	0	74.85%	0	-
195	GSONMT00006236001	butyrophilin subfamily 3 member a3-like isoform x2	165	20	1.49375e-100	87.1%	0	-
196	GSONMT00006261001	leucine-rich repeat-containing protein 3-like	267	20	3.96932e-131	85.25%	2	C:integral component of membrane; C:membrane
197	GSONMT00006291001	interleukin-20 receptor alpha chain precursor	273	20	1.85664e-46	52.2%	4	F:cytokine receptor activity; C:integral component of membrane; F:interferon receptor activity; P:cytokine-mediated signaling pathway
198	GSONMT00006293001	cytokine receptor family member b1	429	20	6.30528e-46	48.75%	5	P:immune response-activating signal transduction; C:integral component of membrane; F:interferon receptor activity; P:defense response to virus; P:cytokine-mediated signaling pathway
199	GSONMT00006316001	probable protein brick1-like	76	20	2.12177e-46	97.95%	11	C:cytoplasm; C:cytoskeleton; P:in utero embryonic development; P:positive regulation of cell proliferation; P:cell motility; P:actin cytoskeleton organization; C:cytosol; P:Fc-gamma receptor signaling pathway involved in phagocytosis; P:innate immune response; F:molecular_function; C:cellular_component
200	GSONMT00006334001	complement c1q tumor necrosis factor-related protein 3-like	186	20	2.61359e-44	62.15%	0	-
201	GSONMT00006343001	leukotriene b4 receptor 1-like	547	20	4.10355e-59	80.05%	7	C:integral component of membrane; F:G-protein coupled receptor activity; F:leukotriene receptor activity; P:G-protein coupled receptor signaling pathway; F:angiotensin type II receptor activity; F:signal transducer activity; P:signal transduction
202	GSONMT00006349001	ig kappa chain v region k29-213	125	20	1.37292e-61	90.75%	0	-
203	GSONMT00006381001	inhibitor of nuclear factor kappa-b kinase subunit beta-like	224	20	4.79125e-64	90.65%	63	F:ATP binding; F:protein kinase activity; P:protein phosphorylation; F:transferase activity, transferring phosphorus-containing groups; F:protein serine/threonine kinase activity; C:CD40 receptor complex; F:protein kinase binding; P:signal transduction by phosphorylation; C:nucleus; F:protein heterodimerization activity; C:intracellular membrane-bounded organelle; P:regulation of I-kappaB kinase/…
204	GSONMT00006397001	autophagy-related protein 9a	239	20	2.36845e-13	52.45%	8	F:molecular_function; C:cellular_component; P:autophagic vacuole assembly; C:autophagic vacuole; P:autophagy; P:protein localization to Golgi apparatus; C:cytoplasm; P:innate immune response
205	GSONMT00006437001	e3 ubiquitin-protein ligase trim37	101	7	6.47899e-13	56.86%	13	F:metal ion binding; F:zinc ion binding; C:intracellular; C:peroxisome; C:aggresome; P:aggresome assembly; F:tumor necrosis factor receptor binding; P:protein autoubiquitination; F:protein homodimerization activity; F:ubiquitin protein ligase binding; P:negative regulation of NF-kappaB transcription factor activity; F:ubiquitin-protein ligase activity; C:cytosol
206	GSONMT00006438001	e3 ubiquitin-protein ligase trim37	358	20	2.31344e-63	59.0%	13	F:metal ion binding; F:zinc ion binding; C:intracellular; C:peroxisome; C:aggresome; P:aggresome assembly; F:tumor necrosis factor receptor binding; P:protein autoubiquitination; F:protein homodimerization activity; F:ubiquitin protein ligase binding; P:negative regulation of NF-kappaB transcription factor activity; F:ubiquitin-protein ligase activity; C:cytosol
207	GSONMT00006440001	e3 ubiquitin-protein ligase trim37	662	20	0	87.25%	14	F:metal ion binding; F:zinc ion binding; C:intracellular; F:ligase activity; C:peroxisome; C:aggresome; P:aggresome assembly; F:tumor necrosis factor receptor binding; P:protein autoubiquitination; F:protein homodimerization activity; F:ubiquitin protein ligase binding; P:negative regulation of NF-kappaB transcription factor activity; F:ubiquitin-protein ligase activity; C:cytosol
208	GSONMT00006554001	acyl-coenzyme a thioesterase them4-like	265	20	3.49868e-120	72.5%	26	F:molecular_function; P:biological_process; F:palmitoyl-CoA hydrolase activity; C:membrane; P:fatty acid metabolic process; P:lipid metabolic process; C:mitochondrial inner membrane; C:cell projection; F:hydrolase activity; C:mitochondrion; P:apoptotic process; C:cytoplasm; C:mitochondrial intermembrane space; C:ruffle membrane; C:plasma membrane; P:regulation of mitochondrial membrane permeabili…
209	GSONMT00006580001	suppressor of cytokine signaling 2	171	20	6.99614e-101	83.05%	21	P:intracellular signal transduction; P:negative regulation of JAK-STAT cascade; C:cytoplasm; P:regulation of cell growth; F:JAK pathway signal transduction adaptor activity; F:insulin-like growth factor receptor binding; P:protein ubiquitination; P:cellular response to hormone stimulus; P:growth hormone receptor signaling pathway; P:response to estradiol; F:SH3/SH2 adaptor activity; P:regulation …
210	GSONMT00006613001	vasoactive intestinal polypeptide receptor 2-like	215	20	7.32661e-73	60.6%	24	F:transmembrane signaling receptor activity; C:integral component of membrane; C:membrane; F:G-protein coupled receptor activity; P:cell surface receptor signaling pathway; P:signal transduction; F:signal transducer activity; P:G-protein coupled receptor signaling pathway; C:plasma membrane; F:vasoactive intestinal polypeptide receptor activity; P:adenylate cyclase-modulating G-protein coupled re…
211	GSONMT00006626001	cell division control protein 42 homolog isoform x2	192	20	3.41582e-138	97.65%	111	F:GTP binding; P:small GTPase mediated signal transduction; F:nucleotide binding; P:cell division; C:membrane; C:intracellular; P:cell cycle; P:cell migration involved in gastrulation; P:epidermis morphogenesis; C:secretory granule; C:cell periphery; P:epithelial cell-cell adhesion; P:actin filament branching; F:protein kinase binding; F:protein binding; P:GTP catabolic process; P:positive regula…
212	GSONMT00006636001	endoplasmic reticulum aminopeptidase 1-like	221	20	5.76088e-62	74.8%	31	P:proteolysis; F:metallopeptidase activity; F:zinc ion binding; C:cellular_component; F:hydrolase activity; P:positive regulation of angiogenesis; C:intracellular membrane-bounded organelle; F:metal ion binding; F:interleukin-6 receptor binding; C:endoplasmic reticulum lumen; C:integral component of membrane; C:membrane; F:metalloexopeptidase activity; F:peptidase activity; F:tumor necrosis facto…
213	GSONMT00006698001	cd63-like protein	194	6	2.56919e-08	48.5%	2	C:integral component of membrane; C:membrane
214	GSONMT00006702001	interferon regulatory factor 2	249	20	1.91317e-154	80.15%	17	P:regulation of transcription, DNA-templated; F:regulatory region DNA binding; F:sequence-specific DNA binding transcription factor activity; P:transcription, DNA-templated; C:nucleus; F:DNA binding; C:focal adhesion; P:type I interferon signaling pathway; P:blood coagulation; P:interferon-gamma-mediated signaling pathway; C:nucleoplasm; C:nucleolus; F:protein binding; P:cytokine-mediated signali…
215	GSONMT00006771001	coxsackievirus and adenovirus receptor homolog	179	20	1.74626e-67	81.35%	56	C:integral component of membrane; C:membrane; P:kidney development; C:tight junction; C:cell junction; C:basolateral plasma membrane; C:adherens junction; C:plasma membrane; P:cell adhesion; P:transepithelial transport; C:integral component of plasma membrane; P:regulation of immune response; C:intercalated disc; F:integrin binding; P:leukocyte migration; F:connexin binding; P:homotypic cell-cell…
216	GSONMT00006782001	fish-egg lectin	118	20	2.5178e-45	72.85%	1	C:extracellular region
217	GSONMT00006808001	tetraspanin-4-like isoform x2	114	20	3.65788e-46	89.35%	2	C:integral component of membrane; C:membrane
218	GSONMT00006819001	transcription factor eb-like isoform x1	236	20	2.07812e-26	92.45%	17	P:regulation of transcription, DNA-templated; P:humoral immune response; P:positive regulation of transcription, DNA-templated; P:embryonic placenta development; F:protein dimerization activity; F:transcription regulatory region DNA binding; C:transcription factor complex; P:positive regulation of autophagy; P:positive regulation of transcription from RNA polymerase II promoter; F:sequence-specif…
219	GSONMT00006820001	transcription factor eb-like isoform x4	277	20	2.1797e-84	88.35%	5	P:regulation of transcription, DNA-templated; P:humoral immune response; P:embryonic placenta development; P:positive regulation of transcription, DNA-templated; F:protein dimerization activity
220	GSONMT00006867001	butyrophilin subfamily 1 member a1- partial	236	20	1.50255e-141	62.45%	4	C:integral component of membrane; C:membrane; F:molecular_function; P:biological_process
221	GSONMT00006881001	protein nlrc3-like	118	20	3.49561e-31	66.25%	0	-
222	GSONMT00006882001	traf family member-associated nf-kappa-b activator-like	160	20	5.84975e-50	65.55%	5	F:molecular_function; P:biological_process; C:cellular_component; P:activation of innate immune response; P:innate immune response
223	GSONMT00006896001	leucine-rich repeat-containing protein 66	1104	20	6.33079e-81	46.9%	0	-
224	GSONMT00006922001	protein nlrc3-like	716	20	0	76.4%	0	-
225	GSONMT00007017001	srsf protein kinase 2-like	860	20	1.48992e-153	87.25%	30	P:positive regulation of cell proliferation; P:intracellular signal transduction; P:protein phosphorylation; C:nucleus; P:cell differentiation; F:ATP binding; F:protein serine/threonine kinase activity; F:protein kinase activity; P:regulation of mRNA splicing, via spliceosome; P:positive regulation of neuron apoptotic process; P:spliceosomal complex assembly; F:14-3-3 protein binding; P:positive …
226	GSONMT00007036001	platelet basic protein precursor	93	20	2.90038e-56	75.85%	6	F:chemokine activity; P:immune response; C:extracellular region; C:extracellular space; F:cytokine activity; P:response to lipopolysaccharide
227	GSONMT00007085001	unconventional myosin-if-like	185	20	5.94778e-92	94.5%	17	F:ATP binding; F:nucleotide binding; C:myosin complex; F:motor activity; F:actin binding; C:filamentous actin; C:unconventional myosin complex; P:neutrophil degranulation; P:positive regulation of cell migration; F:calmodulin binding; P:regulation of actin cytoskeleton organization; P:regulation of innate immune response; P:negative regulation of cell adhesion; C:cortical actin cytoskeleton; P:de…
228	GSONMT00007114001	nedd4 family-interacting protein 1	194	20	1.1405e-113	92.7%	25	P:negative regulation of protein transport; P:positive regulation of protein catabolic process; P:positive regulation of I-kappaB kinase/NF-kappaB signaling; P:regulation of myeloid leukocyte differentiation; P:negative regulation of type 2 immune response; C:perinuclear region of cytoplasm; F:WW domain binding; P:regulation of isotype switching to IgG isotypes; P:negative regulation of interleuk…
229	GSONMT00007132001	leucine-rich repeat-containing partial	936	20	0	71.6%	1	F:calcium ion binding
230	GSONMT00007137001	macrophage mannose receptor 1-like isoform 2	530	20	7.0139e-102	61.1%	1	F:carbohydrate binding
231	GSONMT00007194001	ras-related c3 botulinum toxin substrate 2 isoform x1	81	20	1.17668e-39	95.8%	80	P:positive regulation of protein phosphorylation; P:apoptotic signaling pathway; P:T cell costimulation; F:protein kinase binding; C:cytosol; P:cochlea morphogenesis; P:cell proliferation; F:Rab GTPase binding; C:plasma membrane; C:lamellipodium; P:Fc-gamma receptor signaling pathway involved in phagocytosis; F:enzyme binding; P:Fc-epsilon receptor signaling pathway; C:extrinsic component of plas…
232	GSONMT00007210001	lysm domain protein	214	20	1.18702e-19	50.1%	11	P:translational elongation; F:translation elongation factor activity; C:nuclear pore; P:protein import into nucleus; P:cell wall macromolecule catabolic process; C:chloroplast; P:pyrimidine ribonucleotide biosynthetic process; P:biological_process; P:mRNA export from nucleus; C:nuclear envelope; C:nucleolus
233	GSONMT00007225001	leucine-rich repeat-containing protein 3b-like	266	20	9.42456e-155	78.6%	0	-
234	GSONMT00007278001	cc chemokine	94	20	7.63924e-27	69.75%	3	F:chemokine activity; P:immune response; C:extracellular region
235	GSONMT00007279001	c-c motif chemokine 20 precursor	110	20	2.27869e-32	62.7%	10	F:chemokine activity; P:immune response; C:extracellular region; C:extracellular space; F:cytokine activity; P:inflammatory response; P:positive regulation of interleukin-1 alpha biosynthetic process; P:chemotaxis; F:protein binding; P:positive regulation of nitric-oxide synthase biosynthetic process
236	GSONMT00007359001	t-cell immunoreceptor with ig and itim domains	253	20	2.50755e-13	45.1%	7	P:positive regulation of interleukin-10 production; P:negative regulation of interleukin-12 production; F:receptor binding; P:negative regulation of T cell activation; C:cell surface; C:integral component of membrane; C:membrane
237	GSONMT00007479001	extracellular matrix protein 1	191	20	1.89727e-98	59.05%	8	C:extracellular space; C:extracellular region; P:regulation of T cell migration; P:regulation of type 2 immune response; F:interleukin-2 receptor binding; P:regulation of transcription from RNA polymerase II promoter; P:negative regulation of cytokine-mediated signaling pathway; P:inflammatory response
238	GSONMT00007506001	e3 ubiquitin isg15 ligase trim25-like	472	20	2.18565e-153	59.5%	3	F:metal ion binding; F:zinc ion binding; C:intracellular
239	GSONMT00007520001	leucine-rich repeat-containing protein 4b-like	664	20	0	83.45%	2	P:positive regulation of synapse assembly; F:receptor binding
240	GSONMT00007562001	ubiquitin-conjugating enzyme e2 d2	148	20	8.79414e-106	99.4%	34	P:toll-like receptor 3 signaling pathway; P:protein polyubiquitination; P:ubiquitin-dependent protein catabolic process; P:toll-like receptor signaling pathway; P:cellular protein modification process; F:ATP binding; P:protein ubiquitination; P:protein K48-linked ubiquitination; P:regulation of transcription from RNA polymerase II promoter in response to hypoxia; P:cellular response to hypoxia; P…
241	GSONMT00007611001	chemokine-binding protein 2	223	20	9.14058e-41	61.2%	15	P:inflammatory response; C:integral component of membrane; C:membrane; F:G-protein coupled receptor activity; P:chemokine-mediated signaling pathway; F:C-C chemokine receptor activity; P:signal transduction; P:chemotaxis; F:chemokine receptor activity; F:signal transducer activity; P:G-protein coupled receptor signaling pathway; P:immune response; F:C-C chemokine binding; P:neutrophil activation;…
242	GSONMT00007669001	interleukin-15 receptor subunit alpha-like isoform x7	196	20	4.31659e-42	65.95%	0	-
243	GSONMT00007729001	protein nlrc3-like	202	20	1.46164e-70	69.85%	0	-
244	GSONMT00007740001	btb poz domain-containing adapter for cul3-mediated degradation protein 2-like	128	20	5.04227e-27	83.35%	15	P:protein homooligomerization; C:Cul3-RING ubiquitin ligase complex; P:proteasome-mediated ubiquitin-dependent protein catabolic process; C:cytoplasm; F:ubiquitin-protein ligase activity; P:protein ubiquitination; C:nucleolus; C:nucleus; P:cell migration; P:negative regulation of Rho protein signal transduction; C:endosome; P:embryo development; P:stress fiber assembly; F:GTP-Rho binding; P:immun…
245	GSONMT00007744001	protein nlrc3-like	307	20	1.26655e-122	76.75%	2	P:biological_process; C:cellular_component
246	GSONMT00007756001	interferon inducible mx protein	194	20	3.43851e-60	51.95%	7	F:GTP binding; F:GTPase activity; P:GTP catabolic process; F:nucleotide binding; C:cytoplasm; P:response to virus; P:response to arsenic-containing substance
247	GSONMT00007824001	neurobeachin isoform x1	61	20	1.43848e-36	99.3%	0	-
248	GSONMT00007860001	interleukin-1 receptor accessory	185	20	4.15348e-28	53.7%	6	F:interleukin-1, Type II, blocking receptor activity; F:interleukin-1 receptor activity; C:integral component of membrane; C:extracellular region; C:plasma membrane; C:membrane
249	GSONMT00007861001	protein nlrc3-like	753	20	0	61.75%	4	F:ATP binding; F:nucleotide binding; P:biological_process; C:cellular_component
250	GSONMT00007865001	beta-defensin 1	66	12	3.5226e-25	93.33%	3	P:defense response; C:extracellular region; P:defense response to bacterium
251	GSONMT00007907001	phosphatidylinositol -trisphosphate 5-phosphatase 1-like	85	20	2.36572e-36	85.7%	46	P:phosphatidylinositol dephosphorylation; P:negative regulation of neutrophil chemotaxis; P:positive regulation of apoptotic process; P:negative regulation of osteoclast differentiation; P:negative regulation of cell proliferation; P:negative regulation of granulocyte differentiation; P:intracellular signal transduction; F:PTB domain binding; P:negative regulation of neutrophil differentiation; F…
252	GSONMT00007921001	e3 ubiquitin-protein ligase cbl-like isoform x3	539	20	0	84.9%	35	C:nucleus; F:zinc ion binding; P:cell surface receptor signaling pathway; F:ubiquitin-protein ligase activity; F:signal transducer activity; P:regulation of signaling; F:metal ion binding; F:phosphotyrosine binding; F:calcium ion binding; P:protein ubiquitination; P:epidermal growth factor receptor signaling pathway; F:ephrin receptor binding; P:positive regulation of phosphatidylinositol 3-kinas…
253	GSONMT00007925001	b-cell lymphoma 3 protein homolog isoform x1	308	20	9.26372e-63	78.1%	43	P:positive regulation of translation; F:sequence-specific DNA binding transcription factor activity; C:perinuclear region of cytoplasm; P:positive regulation of interferon-gamma production; P:transcription, DNA-templated; C:Bcl3/NF-kappaB2 complex; P:follicular dendritic cell differentiation; P:spleen development; P:positive regulation of transcription from RNA polymerase II promoter; P:defense r…
254	GSONMT00008022001	leucine-rich repeat-containing protein 16b-like	1060	20	0	77.65%	0	-
255	GSONMT00008032001	caspase-8-like	438	20	6.26338e-78	54.05%	30	P:regulation of apoptotic process; P:apoptotic process; P:proteolysis; F:cysteine-type peptidase activity; F:cysteine-type endopeptidase activity; C:intracellular; F:hydrolase activity; F:peptidase activity; P:neural tube formation; F:protease binding; P:negative regulation of I-kappaB kinase/NF-kappaB signaling; C:death-inducing signaling complex; P:response to tumor necrosis factor; P:positive …
256	GSONMT00008040001	interleukin-5 receptor subunit alpha-like	404	11	4.84489e-29	48.09%	6	P:regulation of interleukin-5 production; P:inflammatory response to antigenic stimulus; F:cytokine receptor activity; C:membrane; P:cellular response to organic substance; P:cytokine-mediated signaling pathway
257	GSONMT00008041001	interferon regulatory factor 10	227	20	6.05826e-82	78.8%	3	P:regulation of transcription, DNA-templated; F:regulatory region DNA binding; F:sequence-specific DNA binding transcription factor activity
258	GSONMT00008158001	ubiquitin-40s ribosomal protein s27a	157	20	1.53231e-82	98.9%	97	F:structural constituent of ribosome; P:translation; C:ribosome; C:intracellular; F:metal ion binding; C:cytoplasm; C:ribonucleoprotein complex; C:nucleus; C:small ribosomal subunit; C:cytosolic small ribosomal subunit; P:activation of NF-kappaB-inducing kinase activity; P:toll-like receptor 3 signaling pathway; P:toll-like receptor 2 signaling pathway; P:activation of MAPK activity involved in i…
259	GSONMT00008208001	b-cell receptor cd22	178	20	1.54022e-31	47.8%	3	F:receptor activity; C:integral component of membrane; C:membrane
260	GSONMT00008396001	calmodulin	173	20	5.97281e-102	97.25%	62	P:positive regulation of cyclic-nucleotide phosphodiesterase activity; P:fibroblast growth factor receptor signaling pathway; P:muscle contraction; C:cytosol; F:calcium ion binding; P:glucose metabolic process; P:glycogen catabolic process; P:epidermal growth factor receptor signaling pathway; C:plasma membrane; P:Fc-epsilon receptor signaling pathway; F:ion channel binding; P:rhodopsin mediated …
261	GSONMT00008488001	interferon-induced very large gtpase 1-like	461	20	1.13483e-130	71.95%	0	-
262	GSONMT00008531001	protein nlrc5- partial	450	17	6.16866e-141	69.35%	0	-
263	GSONMT00008565001	fish virus induced trim protein	220	20	9.88865e-106	80.5%	3	F:metal ion binding; F:zinc ion binding; C:intracellular
264	GSONMT00008603001	tpa: interleukin-11b	160	20	3.06573e-24	52.9%	1	C:extracellular region
265	GSONMT00008604001	sialoadhesin-like	272	20	5.09702e-159	54.2%	2	P:cell-cell adhesion; C:membrane
266	GSONMT00008606001	c3a anaphylatoxin chemotactic receptor-like	358	20	0	80.8%	7	F:N-formyl peptide receptor activity; C:integral component of membrane; F:G-protein coupled receptor activity; F:signal transducer activity; C:membrane; P:signal transduction; P:G-protein coupled receptor signaling pathway
267	GSONMT00008686001	fish virus induced trim protein	555	20	0	69.7%	3	F:metal ion binding; F:zinc ion binding; C:intracellular
268	GSONMT00008689001	fish virus induced trim protein	287	20	4.63735e-150	88.7%	3	F:metal ion binding; F:zinc ion binding; C:intracellular
269	GSONMT00008796001	caspace-like protein	89	20	1.45932e-29	65.6%	0	-
270	GSONMT00008816001	tumor necrosis factor receptor superfamily member 16-like	180	20	1.00125e-58	78.45%	1	P:signal transduction
271	GSONMT00008865001	caspase-1-like	417	20	3.49201e-113	63.8%	11	P:regulation of apoptotic process; P:apoptotic process; P:proteolysis; F:cysteine-type peptidase activity; F:cysteine-type endopeptidase activity; C:intracellular; P:positive regulation of apoptotic process; F:hydrolase activity; P:embryonic viscerocranium morphogenesis; F:Pyrin domain binding; F:peptidase activity
272	GSONMT00008892001	caspase-8-like isoform x1	584	20	1.73722e-180	63.85%	7	P:regulation of apoptotic process; P:apoptotic process; P:proteolysis; F:cysteine-type peptidase activity; F:cysteine-type endopeptidase activity; F:hydrolase activity; F:peptidase activity
273	GSONMT00008895001	interferon-inducible double stranded rna-dependent protein kinase activator a	309	20	1.08475e-154	79.0%	29	P:regulation of apoptotic process; P:apoptotic process; P:proteolysis; F:cysteine-type peptidase activity; F:cysteine-type endopeptidase activity; C:perinuclear region of cytoplasm; F:RNA binding; C:cytoplasm; P:production of siRNA involved in RNA interference; P:gene silencing by RNA; C:nucleus; P:response to stress; F:protein homodimerization activity; P:skeletal system morphogenesis; P:protein…
274	GSONMT00008936001	protein nlrc3 isoform x2	204	20	9.50868e-74	71.3%	7	C:integral component of membrane; F:hydrolase activity; C:membrane; P:transmembrane transport; F:ion channel activity; P:ion transport; P:transport
275	GSONMT00008956001	ubiquitin-60s ribosomal protein l40	129	20	5.13317e-88	99.85%	102	F:structural constituent of ribosome; P:translation; C:ribosome; C:lysosomal membrane; C:cytosolic large ribosomal subunit; C:nucleus; C:intracellular; P:cellular response to hypoxia; P:viral protein processing; P:antigen processing and presentation of exogenous peptide antigen via MHC class I, TAP-dependent; P:anaphase-promoting complex-dependent proteasomal ubiquitin-dependent protein catabolic…
276	GSONMT00009001001	low quality protein: neurobeachin-like protein 1-like	171	20	2.09322e-68	85.35%	0	-
277	GSONMT00009005001	proteoglycan 4-like isoform x2	457	12	4.31432e-27	74.08%	4	F:metal ion binding; F:polysaccharide binding; F:scavenger receptor activity; P:immune response
278	GSONMT00009007001	leucine-rich repeat-containing protein 16b-like isoform x1	480	20	0	93.5%	0	-
279	GSONMT00009008001	leucine-rich repeat-containing protein 16b-like	395	20	0	91.9%	0	-
280	GSONMT00009085001	vtnb protein	266	20	5.97302e-129	69.55%	3	F:polysaccharide binding; F:scavenger receptor activity; P:immune response
281	GSONMT00009104001	protein nlrc3-like	692	20	0	77.45%	0	-
282	GSONMT00009131001	dna-directed rna polymerase iii subunit rpc3	542	20	0	83.3%	6	P:transcription, DNA-templated; F:DNA-directed RNA polymerase activity; F:DNA binding; C:nucleus; P:positive regulation of interferon-beta production; P:positive regulation of innate immune response
283	GSONMT00009144001	leukocyte receptor cluster member 8 homolog	278	20	9.12049e-174	85.7%	4	F:molecular_function; P:biological_process; C:cellular_component; F:protein binding
284	GSONMT00009205001	interleukin-1 receptor-associated kinase 1-like	307	20	1.08127e-27	47.85%	25	F:ATP binding; F:protein kinase activity; F:nucleotide binding; P:protein phosphorylation; P:signal transduction; F:transferase activity, transferring phosphorus-containing groups; F:protein serine/threonine kinase activity; F:transferase activity; P:phosphorylation; F:kinase activity; P:protein oligomerization; P:activation of NF-kappaB-inducing kinase activity; P:toll-like receptor 2 signaling …
285	GSONMT00009241001	interferon regulatory factor 4	469	20	0	73.85%	26	P:regulation of transcription, DNA-templated; F:regulatory region DNA binding; F:sequence-specific DNA binding transcription factor activity; P:positive regulation of interleukin-10 biosynthetic process; C:nucleus; P:chromatin organization; P:positive regulation of DNA binding; P:defense response to protozoan; P:myeloid dendritic cell differentiation; F:nucleosome binding; P:protein methylation; …
286	GSONMT00009250001	immunoglobulin mu heavy chain	132	20	1.70906e-63	93.95%	0	-
287	GSONMT00009259001	ig kappa chain v region k29-213	320	20	1.37153e-170	69.5%	2	C:integral component of membrane; C:membrane
288	GSONMT00009260001	ig kappa chain v region k29-213	315	20	8.33415e-158	66.7%	2	C:integral component of membrane; C:membrane
289	GSONMT00009261001	ig kappa chain v region k29-213	250	20	3.09223e-98	65.4%	2	C:integral component of membrane; C:membrane
290	GSONMT00009262001	ig kappa chain v region k29-213	371	20	5.65949e-154	66.95%	2	C:integral component of membrane; C:membrane
291	GSONMT00009292001	fish virus induced trim protein	367	20	3.206e-146	73.5%	3	F:metal ion binding; F:zinc ion binding; C:intracellular
292	GSONMT00009293001	fish virus induced trim protein	515	20	0	89.15%	3	F:metal ion binding; F:zinc ion binding; C:intracellular
293	GSONMT00009304001	complement component 1 q subcomponent-binding mitochondrial precursor	281	20	6.44256e-178	90.35%	4	C:mitochondrial matrix; F:protein dimerization activity; F:molecular_function; P:biological_process
294	GSONMT00009376001	osteopontin-like protein precursor	177	14	8.12764e-39	76.43%	5	P:cell adhesion; P:ossification; F:molecular_function; P:biological_process; C:cellular_component
295	GSONMT00009377001	osteopontin-like protein precursor	161	2	4.69521e-08	77.0%	0	-
296	GSONMT00009407001	novel immune-type receptor 2	239	20	1.74441e-96	62.4%	2	C:integral component of membrane; C:membrane
297	GSONMT00009456001	tnf receptor-associated factor 4	296	20	0	96.35%	6	F:metal ion binding; P:regulation of apoptotic process; F:zinc ion binding; P:signal transduction; P:protein ubiquitination; F:ubiquitin-protein ligase activity
298	GSONMT00009466001	b-cell receptor cd22-like	153	20	6.17091e-13	60.2%	0	-
299	GSONMT00009558001	suppressor of cytokine signaling 6	544	20	0	79.15%	6	P:intracellular signal transduction; P:regulation of growth; P:protein ubiquitination; P:proteasomal protein catabolic process; C:immunological synapse; P:negative regulation of T cell activation
300	GSONMT00009588001	arf-gap with coiled- ank repeat and ph domain-containing protein 1	331	20	0	77.55%	95	F:metal ion binding; F:ARF GTPase activator activity; P:regulation of ARF GTPase activity; F:zinc ion binding; C:cytoplasm; C:recycling endosome membrane; P:protein transport; F:protein domain specific binding; F:laminin binding; P:cellular calcium ion homeostasis; P:integrin-mediated signaling pathway; F:protein kinase binding; P:cell fate specification; F:collagen binding; P:leukocyte migration…
301	GSONMT00009589001	tpa_inf: von willebrand factor	173	20	5.02538e-42	72.1%	18	C:extracellular region; F:growth factor activity; P:hemostasis; P:protein homooligomerization; F:protein N-terminus binding; C:Weibel-Palade body; F:protein homodimerization activity; F:protease binding; P:blood coagulation; F:glycoprotein binding; F:immunoglobulin binding; C:extracellular matrix; F:collagen binding; F:integrin binding; F:chaperone binding; C:endoplasmic reticulum; P:cell-substra…
302	GSONMT00009644001	somatomedin-b and thrombospondin type-1 domain-containing	147	20	1.71583e-42	68.35%	5	F:polysaccharide binding; F:scavenger receptor activity; P:immune response; C:extracellular matrix; C:proteinaceous extracellular matrix
303	GSONMT00009674001	presenilin-2	365	20	0	82.5%	76	C:integral component of membrane; F:aspartic-type endopeptidase activity; C:membrane; P:melanocyte differentiation; C:neuronal cell body; C:perinuclear region of cytoplasm; C:integral component of plasma membrane; C:endoplasmic reticulum membrane; C:endoplasmic reticulum; F:hydrolase activity; P:brain development; C:Z disc; P:membrane protein ectodomain proteolysis; P:proteolysis; C:Golgi membran…
304	GSONMT00009683001	t-cell surface antigen cd2-like	322	20	4.57013e-116	51.75%	8	F:receptor activity; C:integral component of membrane; P:cell adhesion; F:protein homodimerization activity; C:anchored component of plasma membrane; C:cytoplasmic side of plasma membrane; C:extracellular region; C:external side of plasma membrane
305	GSONMT00009712001	sh2 domain-containing protein 1a	49	20	1.79852e-26	82.1%	6	P:cell-cell signaling; F:SH3/SH2 adaptor activity; C:cytoplasm; P:cellular defense response; P:positive regulation of natural killer cell mediated cytotoxicity; P:humoral immune response
306	GSONMT00009735001	cd83	149	20	6.75003e-93	82.4%	0	-
307	GSONMT00009786001	mitogen-activated protein kinase 3	390	20	0	92.3%	91	F:transferase activity; P:phosphorylation; F:protein serine/threonine kinase activity; F:protein kinase activity; P:protein phosphorylation; F:nucleotide binding; P:MAPK cascade; F:ATP binding; F:kinase activity; F:MAP kinase activity; F:transferase activity, transferring phosphorus-containing groups; P:central nervous system projection neuron axonogenesis; P:embryo development; P:eye development…
308	GSONMT00009915001	b-cell receptor-associated protein 31	285	20	3.75958e-79	89.9%	25	C:integral component of membrane; C:endoplasmic reticulum; P:intracellular protein transport; P:positive regulation of cysteine-type endopeptidase activity involved in apoptotic process; P:calcium-mediated signaling using intracellular calcium source; P:negative regulation of endoplasmic reticulum calcium ion concentration; P:spermatogenesis; P:positive regulation of intrinsic apoptotic signaling…
309	GSONMT00009920001	otu domain-containing protein 5	549	20	0	87.25%	12	P:response to lipopolysaccharide; F:hydrolase activity; P:protein K48-linked deubiquitination; C:cellular_component; F:cysteine-type peptidase activity; P:proteolysis; F:ubiquitin-specific protease activity; F:peptidase activity; P:protein K63-linked deubiquitination; P:negative regulation of type I interferon production; C:cytosol; P:innate immune response
310	GSONMT00009983001	forkhead box protein j1-a-like	395	20	7.78642e-167	61.4%	32	P:regulation of transcription, DNA-templated; P:transcription, DNA-templated; F:sequence-specific DNA binding; C:nucleus; F:sequence-specific DNA binding transcription factor activity; F:DNA binding; P:heart jogging; P:cilium assembly; P:heart looping; P:auditory receptor cell stereocilium organization; P:determination of left/right symmetry; P:negative regulation of humoral immune response media…
311	GSONMT00010034001	e3 ubiquitin-protein ligase trim39-like isoform x1	239	20	1.80362e-43	67.35%	4	F:metal ion binding; F:zinc ion binding; C:intracellular; P:biological_process
312	GSONMT00010105001	t-cell receptor beta chain	93	3	3.69363e-42	86.33%	0	-
313	GSONMT00010106001	t-cell receptor beta chain	129	20	8.65691e-80	65.55%	0	-
314	GSONMT00010108001	reverse transcriptase-like protein	281	20	5.51456e-31	54.45%	8	F:RNA binding; P:RNA-dependent DNA replication; F:RNA-directed DNA polymerase activity; F:transmembrane signaling receptor activity; P:apoptotic process; C:membrane; P:signal transduction; P:immune response
315	GSONMT00010157001	srsf protein kinase 3-like	515	20	0	71.05%	35	P:positive regulation of cell proliferation; P:intracellular signal transduction; P:protein phosphorylation; C:nucleus; P:cell differentiation; F:ATP binding; F:protein serine/threonine kinase activity; P:regulation of mRNA splicing, via spliceosome; P:positive regulation of neuron apoptotic process; P:spliceosomal complex assembly; F:14-3-3 protein binding; P:positive regulation of gene expressi…
316	GSONMT00010186001	forkhead box protein j1-a-like	466	20	8.26114e-149	57.65%	32	P:negative regulation of humoral immune response mediated by circulating immunoglobulin; P:negative regulation of T cell differentiation in thymus; C:transcription factor complex; F:DNA binding; C:nucleus; P:left/right pattern formation; P:cilium assembly; P:leukocyte migration; P:lung development; P:establishment of apical/basal cell polarity; P:regulation of transcription, DNA-templated; P:nega…
317	GSONMT00010221001	tumor necrosis factor alpha	241	20	3.04041e-180	66.7%	14	F:tumor necrosis factor receptor binding; C:extracellular space; F:cytokine activity; C:membrane; P:immune response; P:response to exogenous dsRNA; P:response to molecule of bacterial origin; P:response to lipopolysaccharide; P:defense response to bacterium; P:liver development; P:response to bacterium; P:response to arsenic-containing substance; P:response to virus; C:integral component of membr…
318	GSONMT00010242001	protein nlrc3-like	682	20	0	66.5%	2	F:ATP binding; F:nucleotide binding
319	GSONMT00010309001	c4b-binding protein alpha chain precursor	239	20	7.78649e-68	62.0%	0	-
320	GSONMT00010398001	ubiquitin-like protein atg12	48	20	1.35379e-21	97.05%	4	C:cytoplasm; P:autophagic vacuole assembly; C:pre-autophagosomal structure membrane; P:innate immune response
321	GSONMT00010428001	interleukin-17 receptor c	442	20	3.01629e-114	58.65%	1	C:membrane
322	GSONMT00010463001	protein nlrc3-like	806	20	0	72.15%	2	P:biological_process; C:cellular_component
323	GSONMT00010464001	protein nlrc3-like	869	20	0	74.5%	0	-
324	GSONMT00010468001	protein nlrc3-like	707	20	0	77.25%	0	-
325	GSONMT00010472001	immmunoglobulin light chain	126	20	3.84546e-72	86.55%	1	C:integral component of membrane
326	GSONMT00010475001	tetraspanin-10-like	274	20	6.79016e-98	77.8%	2	C:integral component of membrane; C:membrane
327	GSONMT00010537001	protein nlrc3-like	190	20	2.09412e-55	70.0%	2	P:biological_process; C:cellular_component
328	GSONMT00010618001	proline-serine-threonine phosphatase-interacting protein 1	85	20	1.02181e-36	85.55%	13	C:actomyosin contractile ring; C:cleavage furrow; P:nucleotide-binding domain, leucine rich repeat containing receptor signaling pathway; C:lamellipodium; F:actin binding; C:perinuclear region of cytoplasm; P:signal transduction; F:protein binding; P:innate immune response; C:cytosol; C:stress fiber; F:protein phosphatase binding; P:cell adhesion
329	GSONMT00010656001	interferon regulatory factor 3	465	20	0	75.8%	3	P:regulation of transcription, DNA-templated; F:regulatory region DNA binding; F:sequence-specific DNA binding transcription factor activity
330	GSONMT00010705001	nf-kappa-b inhibitor alpha	321	20	0	79.0%	0	-
331	GSONMT00010713001	leucine-rich repeat-containing protein 4c-like	622	20	0	85.6%	3	C:integral component of membrane; P:regulation of axonogenesis; F:protein binding
332	GSONMT00010741001	tumor necrosis factor receptor superfamily member edar-like	206	20	4.94271e-78	73.8%	2	P:signal transduction; P:bone development
333	GSONMT00010770001	fish virus induced trim protein	75	20	1.61996e-13	80.95%	3	F:metal ion binding; F:zinc ion binding; C:intracellular
334	GSONMT00010776001	protein nlrc3-like	1203	20	0	68.75%	2	F:ATP binding; F:nucleotide binding
335	GSONMT00010835001	immunoglobulin light chain	160	20	1.2078e-73	88.2%	0	-
336	GSONMT00010838001	cytokine-like protein 1-like	146	20	2.74544e-86	73.15%	0	-
337	GSONMT00010878001	proteinase-activated receptor 2-like	189	20	2.41957e-82	81.6%	58	P:thrombin receptor signaling pathway; C:integral component of membrane; F:G-protein coupled receptor activity; P:blood coagulation; F:thrombin receptor activity; P:G-protein coupled receptor signaling pathway; F:receptor activity; F:hydrolase activity; F:peptidase activity; P:proteolysis; C:pseudopodium; P:positive regulation of vasodilation; P:T cell activation involved in immune response; P:po…
338	GSONMT00010890001	chemokine xc receptor 1-like	112	20	1.21473e-11	66.1%	9	C:integral component of membrane; C:membrane; F:G-protein coupled receptor activity; P:chemokine-mediated signaling pathway; P:signal transduction; P:chemotaxis; F:chemokine receptor activity; F:signal transducer activity; P:G-protein coupled receptor signaling pathway
339	GSONMT00010891001	chemokine xc receptor 1-like	244	20	8.98411e-28	64.15%	9	C:integral component of membrane; C:membrane; F:G-protein coupled receptor activity; P:chemokine-mediated signaling pathway; P:signal transduction; P:chemotaxis; F:chemokine receptor activity; F:signal transducer activity; P:G-protein coupled receptor signaling pathway
340	GSONMT00010894001	interferon regulatory factor 2	370	20	0	68.75%	7	P:regulation of transcription, DNA-templated; P:transcription, DNA-templated; F:regulatory region DNA binding; C:nucleus; F:DNA binding; F:sequence-specific DNA binding transcription factor activity; C:focal adhesion
341	GSONMT00010945001	interleukin-17 receptor a-like	223	20	1.13434e-102	65.45%	0	-
342	GSONMT00011006001	purine nucleoside phosphorylase	215	20	3.12994e-88	78.95%	23	P:nucleobase-containing compound metabolic process; P:nucleoside metabolic process; F:purine-nucleoside phosphorylase activity; F:transferase activity; F:catalytic activity; F:transferase activity, transferring glycosyl groups; C:cellular_component; F:transferase activity, transferring pentosyl groups; P:response to drug; F:drug binding; F:nucleoside binding; P:positive regulation of T cell proli…
343	GSONMT00011031001	interleukin enhancer-binding factor 2 homolog	440	20	0	90.35%	11	F:RNA binding; F:ATP binding; F:transferase activity; P:immune response; C:nucleus; F:DNA binding; F:double-stranded RNA binding; P:positive regulation of transcription, DNA-templated; P:regulation of transcription, DNA-templated; C:nucleolus; P:transcription, DNA-templated
344	GSONMT00011040001	immunoglobulin superfamily dcc subclass member 3-like	409	20	0	77.4%	0	-
345	GSONMT00011115001	tumor necrosis factor ligand superfamily member 15	208	20	1.826e-13	48.0%	12	F:tumor necrosis factor receptor binding; C:extracellular space; F:cytokine activity; P:activation of NF-kappaB-inducing kinase activity; P:activation of cysteine-type endopeptidase activity involved in apoptotic process; P:immune response; P:cytokine metabolic process; C:plasma membrane; P:apoptotic process; C:membrane; P:signal transduction; C:extracellular region
346	GSONMT00011120001	dna-directed rna polymerase iii subunit rpc3	149	20	2.80675e-39	66.8%	9	P:transcription, DNA-templated; F:DNA-directed RNA polymerase activity; F:DNA binding; C:nucleus; P:positive regulation of interferon-beta production; C:nucleolus; P:positive regulation of innate immune response; P:innate immune response; P:defense response to virus
347	GSONMT00011241001	c-c chemokine receptor type 9-like	369	20	0	77.5%	13	C:integral component of membrane; C:membrane; F:G-protein coupled receptor activity; P:chemokine-mediated signaling pathway; P:signal transduction; P:chemotaxis; F:chemokine receptor activity; F:signal transducer activity; P:G-protein coupled receptor signaling pathway; P:neutrophil activation; F:C-X-C chemokine receptor activity; F:chemokine binding; F:scavenger receptor activity
348	GSONMT00011302001	leucine-rich repeat-containing protein 17-like	156	20	4.66061e-48	67.5%	0	-
349	GSONMT00011392001	immunoglobulin mu heavy chain	120	20	1.25392e-52	90.55%	0	-
350	GSONMT00011397001	leucine-rich repeat-containing protein 58	352	20	0	82.85%	0	-
351	GSONMT00011427001	ectonucleotide pyrophosphatase phosphodiesterase family member 2-like	766	20	0	79.95%	13	F:metal ion binding; F:nucleic acid binding; F:polysaccharide binding; F:scavenger receptor activity; F:hydrolase activity; P:metabolic process; F:catalytic activity; P:immune response; F:lysophospholipase activity; P:regulation of angiogenesis; P:oligodendrocyte differentiation; F:phosphoric diester hydrolase activity; C:cellular_component
352	GSONMT00011440001	caspase recruitment domain-containing protein 8-like	139	20	4.56204e-31	68.95%	6	F:GTP binding; P:regulation of apoptotic process; F:ATP binding; F:GTPase activity; F:nucleotide binding; C:intracellular
353	GSONMT00011445001	b-cell receptor cd22-like	198	20	2.07263e-66	63.15%	3	F:molecular_function; P:biological_process; C:cellular_component
354	GSONMT00011511001	complement factor h-like	203	20	2.17208e-137	56.85%	11	F:complement component C3b binding; C:nucleus; P:regulation of complement activation; C:cytoplasm; C:extracellular region; F:heparan sulfate proteoglycan binding; P:innate immune response; F:heparin binding; P:complement activation, alternative pathway; C:plasma membrane; C:extracellular space
355	GSONMT00011534001	lrr and pyd domains-containing protein 14-like	546	20	4.01326e-129	62.75%	0	-
356	GSONMT00011549001	cytotoxic t-lymphocyte protein 4-like	217	20	1.23287e-75	58.2%	11	C:membrane; P:immune response; P:positive regulation of apoptotic process; P:cellular response to DNA damage stimulus; C:clathrin-coated endocytic vesicle; C:Golgi apparatus; C:perinuclear region of cytoplasm; C:external side of plasma membrane; P:negative regulation of regulatory T cell differentiation; P:negative regulation of B cell proliferation; P:B cell receptor signaling pathway
357	GSONMT00011607001	adenylate cyclase type 2-like	322	20	8.19621e-161	90.2%	29	P:intracellular signal transduction; C:integral component of membrane; C:membrane; P:cyclic nucleotide biosynthetic process; F:nucleotide binding; F:lyase activity; P:cAMP biosynthetic process; F:phosphorus-oxygen lyase activity; F:adenylate cyclase activity; P:small molecule metabolic process; P:activation of protein kinase A activity; P:epidermal growth factor receptor signaling pathway; P:neur…
358	GSONMT00011668001	interleukin-12 subunit beta-like	127	20	1.63353e-67	66.1%	3	F:molecular_function; P:biological_process; C:cellular_component
359	GSONMT00011695001	tetraspanin-3-like isoform x1	257	20	4.77272e-61	58.85%	2	C:integral component of membrane; C:membrane
360	GSONMT00011740001	neurogenic locus notch homolog protein 2	2372	20	0	74.7%	65	P:Notch signaling pathway; P:cell differentiation; F:calcium ion binding; C:integral component of membrane; P:multicellular organismal development; C:membrane; P:regulation of developmental process; P:tissue regeneration; P:lymphangiogenesis; P:face morphogenesis; P:liver development; P:cartilage development involved in endochondral bone morphogenesis; P:positive regulation of apoptotic process; …
361	GSONMT00011772001	toll-like receptor 13-like	679	20	3.90047e-146	65.4%	13	P:lipopolysaccharide-mediated signaling pathway; F:transmembrane signaling receptor activity; C:integral component of membrane; P:macrophage activation; P:regulation of cytokine secretion; F:lipopolysaccharide receptor activity; C:lipopolysaccharide receptor complex; P:MyD88-dependent toll-like receptor signaling pathway; P:signal transduction; P:defense response to Gram-negative bacterium; P:inn…
362	GSONMT00011795001	leucine-rich repeat-containing protein 17-like	425	20	7.1835e-73	67.3%	0	-
363	GSONMT00011801001	autophagy protein 5	276	20	0	92.3%	22	P:autophagy; C:cytoplasm; P:nervous system development; F:molecular_function; C:autophagic vacuole; P:heart contraction; P:response to drug; P:regulation of cytokine secretion involved in immune response; P:regulation of cilium assembly; P:ventricular cardiac muscle cell development; P:apoptotic process; P:autophagic vacuole assembly; P:response to fungus; P:blood vessel remodeling; P:otolith dev…
364	GSONMT00011815001	b-cell lymphoma 3 protein homolog isoform x1	416	20	2.45925e-119	73.55%	44	P:positive regulation of translation; F:sequence-specific DNA binding transcription factor activity; P:regulation of transcription, DNA-templated; P:positive regulation of interferon-gamma production; P:transcription, DNA-templated; C:Bcl3/NF-kappaB2 complex; P:follicular dendritic cell differentiation; P:spleen development; P:positive regulation of transcription from RNA polymerase II promoter; …
365	GSONMT00011873001	ig kappa chain v-iv region b17 precursor	192	20	6.40728e-55	92.45%	0	-
366	GSONMT00011933001	b2 bradykinin receptor-like	365	20	0	67.75%	22	F:bradykinin receptor activity; P:response to stress; C:integral component of membrane; F:G-protein coupled receptor activity; F:signal transducer activity; P:signal transduction; P:G-protein coupled receptor signaling pathway; C:membrane; P:smooth muscle contraction; P:vasoconstriction; P:arachidonic acid secretion; F:protease binding; F:protein heterodimerization activity; P:response to salt st…
367	GSONMT00011934001	b2 bradykinin receptor-like	506	20	9.28058e-143	73.35%	19	C:integral component of membrane; P:response to stress; F:G-protein coupled receptor activity; P:smooth muscle contraction; P:signal transduction; F:signal transducer activity; F:bradykinin receptor activity; P:G-protein coupled receptor signaling pathway; P:vasoconstriction; P:negative regulation of apoptotic process; P:arachidonic acid secretion; C:endosome; F:protease binding; P:negative regul…
368	GSONMT00011992001	b-cell receptor cd22-like	189	20	2.9078e-21	54.05%	0	-
369	GSONMT00012058001	trinucleotide repeat-containing gene 6c protein isoform x3	259	20	1.01033e-13	100.0%	21	F:nucleic acid binding; F:nucleotide binding; P:phosphatidylinositol-mediated signaling; P:endoderm formation; P:negative regulation of translation involved in gene silencing by miRNA; P:epidermal growth factor receptor signaling pathway; F:RNA binding; P:neurotrophin TRK receptor signaling pathway; P:Fc-epsilon receptor signaling pathway; P:positive regulation of nuclear-transcribed mRNA poly(A)…
370	GSONMT00012064001	calcium calmodulin-dependent 3 -cyclic nucleotide phosphodiesterase 1b-like	143	20	2.16114e-85	88.8%	35	F:metal ion binding; F:hydrolase activity; P:metabolic process; F:phosphoric diester hydrolase activity; F:catalytic activity; P:signal transduction; F:3',5'-cyclic-nucleotide phosphodiesterase activity; P:cellular response to granulocyte macrophage colony-stimulating factor stimulus; P:locomotory behavior; C:nucleus; F:calcium- and calmodulin-regulated 3',5'-cyclic-GMP phosphodiesterase activity…
371	GSONMT00012140001	macrophage mannose receptor 1-like	198	20	9.78152e-86	77.75%	2	F:carbohydrate binding; P:biological_process
372	GSONMT00012149001	e3 ubiquitin isg15 ligase trim25-like	343	20	1.41384e-47	62.95%	6	F:molecular_function; P:biological_process; C:cellular_component; F:metal ion binding; F:zinc ion binding; C:intracellular
373	GSONMT00012199001	caspase-2-like isoform x2	486	20	0	76.6%	11	P:regulation of apoptotic process; P:apoptotic process; P:proteolysis; F:hydrolase activity; F:cysteine-type peptidase activity; F:peptidase activity; F:cysteine-type endopeptidase activity; C:intracellular; P:regulation of cysteine-type endopeptidase activity involved in apoptotic process; P:positive regulation of apoptotic process; P:intrinsic apoptotic signaling pathway in response to DNA dama…
374	GSONMT00012217001	c-type lectin domain family 9 member a-like isoform x1	252	20	2.38182e-149	58.95%	1	F:carbohydrate binding
375	GSONMT00012267001	toll-like receptor 8	1033	20	0	63.7%	19	C:integral component of membrane; C:membrane; P:signal transduction; P:inflammatory response; F:single-stranded RNA binding; P:regulation of cytokine secretion; F:DNA binding; P:toll-like receptor 8 signaling pathway; F:double-stranded RNA binding; P:MyD88-dependent toll-like receptor signaling pathway; P:positive regulation of innate immune response; P:defense response to virus; P:response to vi…
376	GSONMT00012332001	leucine-rich repeat-containing protein ddb_g0290503-like	598	5	3.25783e-48	50.0%	0	-
377	GSONMT00012422001	leukemia inhibitory factor receptor-like	959	20	0	56.0%	13	F:cytokine receptor activity; C:membrane; P:cytokine-mediated signaling pathway; P:oncostatin-M-mediated signaling pathway; P:ciliary neurotrophic factor-mediated signaling pathway; F:growth factor binding; F:ciliary neurotrophic factor receptor binding; F:oncostatin-M receptor activity; F:leukemia inhibitory factor receptor activity; P:leukemia inhibitory factor signaling pathway; P:response to …
378	GSONMT00012454001	zona pellucida sperm-binding protein 3-like	658	20	4.61038e-137	57.9%	37	C:viral envelope; P:manganese ion transmembrane transport; P:positive regulation of type IV hypersensitivity; F:signal transducer activity; C:perinuclear region of cytoplasm; P:positive regulation of interferon-gamma production; P:positive regulation of leukocyte migration; C:plasma membrane; P:binding of sperm to zona pellucida; P:positive regulation of interleukin-4 production; P:oocyte develop…
379	GSONMT00012539001	caspase-3-like	122	20	4.88719e-44	70.95%	4	P:apoptotic process; P:proteolysis; F:cysteine-type peptidase activity; F:cysteine-type endopeptidase activity
380	GSONMT00012556001	receptor tyrosine-protein kinase erbb-3-like	414	20	0	82.0%	65	F:transferase activity; P:signal transduction by phosphorylation; C:integral component of membrane; P:phosphorylation; C:membrane; P:peptidyl-tyrosine phosphorylation; F:protein kinase activity; P:protein phosphorylation; F:nucleotide binding; F:receptor signaling protein tyrosine kinase activity; P:transmembrane receptor protein tyrosine kinase signaling pathway; F:ATP binding; F:kinase activity…
381	GSONMT00012579001	tumor necrosis factor receptor superfamily member 5 precursor	353	20	0	62.9%	5	F:transmembrane signaling receptor activity; P:apoptotic process; C:membrane; P:signal transduction; P:immune response
382	GSONMT00012607001	complement c4-a-like	775	20	0	59.55%	4	C:extracellular space; F:endopeptidase inhibitor activity; C:extracellular region; P:negative regulation of endopeptidase activity
383	GSONMT00012610001	complement c4-a-like	175	20	1.45731e-42	72.4%	4	C:extracellular region; C:extracellular space; F:endopeptidase inhibitor activity; P:negative regulation of endopeptidase activity
384	GSONMT00012646001	cd83 antigen precursor	146	16	8.49052e-53	74.25%	0	-
385	GSONMT00012647001	cd83	218	20	9.9171e-143	80.25%	0	-
386	GSONMT00012655001	cd44 antigen-like	394	20	2.84675e-30	61.85%	3	P:cell adhesion; C:membrane; F:hyaluronic acid binding
387	GSONMT00012740001	calmodulin	182	20	1.75698e-103	96.85%	62	F:calcium ion binding; F:metal ion binding; P:positive regulation of cyclic-nucleotide phosphodiesterase activity; P:fibroblast growth factor receptor signaling pathway; P:muscle contraction; C:cytosol; P:glucose metabolic process; P:glycogen catabolic process; P:epidermal growth factor receptor signaling pathway; C:plasma membrane; P:Fc-epsilon receptor signaling pathway; F:ion channel binding; …
388	GSONMT00012745001	suppressor of cytokine signaling 5	481	20	8.02407e-111	78.3%	5	P:epidermal growth factor receptor signaling pathway; P:intracellular signal transduction; P:JAK-STAT cascade; P:protein ubiquitination; P:positive regulation of proteasomal ubiquitin-dependent protein catabolic process
389	GSONMT00012818001	tubulointerstitial nephritis antigen-like	72	20	8.73709e-40	86.85%	20	P:proteolysis; F:peptidase inhibitor activity; F:polysaccharide binding; F:scavenger receptor activity; F:cysteine-type peptidase activity; P:immune response; P:negative regulation of peptidase activity; P:sprouting angiogenesis; C:extracellular matrix; F:voltage-gated potassium channel activity; F:ion channel activity; C:integral component of membrane; C:membrane; P:transmembrane transport; C:vo…
390	GSONMT00012852001	mhc class i antigen	273	20	3.96035e-87	67.15%	7	P:antigen processing and presentation of peptide antigen via MHC class I; F:peptide antigen binding; P:positive regulation of T cell mediated cytotoxicity; C:membrane; C:MHC class I protein complex; P:antigen processing and presentation; P:immune response
391	GSONMT00012887001	novel immune-type receptor 2	316	20	0	68.35%	1	C:integral component of membrane
392	GSONMT00012893001	interleukin-1 receptor accessory 1-b-like isoform x2	105	20	4.72122e-61	92.0%	2	P:signal transduction; F:interleukin-1 receptor activity
393	GSONMT00012943001	serine threonine-protein kinase mtor	161	20	6.60915e-47	95.65%	89	F:kinase activity; F:drug binding; F:ATP binding; P:phosphorylation; F:transferase activity; F:nucleotide binding; F:phosphotransferase activity, alcohol group as acceptor; F:transferase activity, transferring phosphorus-containing groups; P:skin development; P:digestive tract development; P:cellular response to hypoxia; F:protein domain specific binding; C:PML body; F:protein serine/threonine ki…
394	GSONMT00013029001	interleukin-1 receptor-associated kinase 1-binding protein 1 homolog	241	20	7.09075e-176	66.8%	9	C:cytoplasm; C:nucleus; F:kinase activity; P:phosphorylation; F:molecular_function; P:biological_process; P:I-kappaB kinase/NF-kappaB signaling; P:regulation of transcription, DNA-templated; P:transcription, DNA-templated
395	GSONMT00013032001	nonclassical mhc class i antigen	359	20	0	71.35%	5	C:membrane; P:antigen processing and presentation; P:immune response; F:antigen binding; C:plasma membrane
396	GSONMT00013033001	interleukin-17 receptor d-like isoform x2	506	20	1.37215e-175	71.6%	6	P:dorsal/ventral pattern formation; P:negative regulation of fibroblast growth factor receptor signaling pathway; C:integral component of membrane; C:membrane; P:inactivation of MAPK activity; P:signal transduction
397	GSONMT00013101001	sam domain-containing protein samsn-1	350	20	0	76.65%	8	F:molecular_function; P:biological_process; C:cellular_component; P:negative regulation of adaptive immune response; P:negative regulation of B cell activation; C:cytosol; P:negative regulation of peptidyl-tyrosine phosphorylation; C:nucleus
398	GSONMT00013116001	suppressor of cytokine signaling 3	216	20	1.31006e-83	70.9%	4	P:intracellular signal transduction; P:negative regulation of apoptotic process; P:JAK-STAT cascade; P:protein ubiquitination
399	GSONMT00013155001	c-x-c chemokine receptor type 2-like	363	20	1.86546e-137	70.2%	11	C:integral component of membrane; C:membrane; F:G-protein coupled receptor activity; P:chemokine-mediated signaling pathway; P:signal transduction; P:chemotaxis; F:chemokine receptor activity; F:signal transducer activity; P:G-protein coupled receptor signaling pathway; F:C-X-C chemokine receptor activity; P:neutrophil activation
400	GSONMT00013162001	serine threonine-protein kinase tbk1	41	20	9.12008e-16	96.9%	43	F:kinase activity; F:ATP binding; F:protein kinase activity; P:phosphorylation; F:nucleotide binding; P:protein phosphorylation; F:transferase activity, transferring phosphorus-containing groups; F:nucleic acid binding; F:protein serine/threonine kinase activity; P:positive regulation of interferon-beta biosynthetic process; P:defense response to virus; P:negative regulation of gene expression; P…
401	GSONMT00013182001	tumor necrosis factor receptor superfamily member 5-like	305	20	4.24466e-179	52.75%	35	F:transmembrane signaling receptor activity; P:apoptotic process; C:membrane; P:signal transduction; P:immune response; P:positive regulation of tyrosine phosphorylation of Stat1 protein; P:regulation of immunoglobulin secretion; F:ubiquitin protein ligase binding; C:CD40 receptor complex; P:positive regulation of interleukin-12 production; P:positive regulation of MAP kinase activity; C:intracel…
402	GSONMT00013220001	leucine-rich repeat-containing protein 59-like	348	20	4.11362e-93	85.25%	9	C:endoplasmic reticulum membrane; C:intracellular membrane-bounded organelle; C:integral component of membrane; C:membrane; C:endoplasmic reticulum; P:biological_process; C:nuclear envelope; C:nucleus; C:mitochondrial nucleoid
403	GSONMT00013235001	protein nlrc3-like	106	20	2.12108e-11	60.8%	6	P:regulation of apoptotic process; P:apoptotic process; P:proteolysis; F:cysteine-type peptidase activity; F:cysteine-type endopeptidase activity; C:intracellular
404	GSONMT00013248001	suppressor of cytokine signaling 3	297	20	3.94572e-67	71.3%	5	P:intracellular signal transduction; P:negative regulation of apoptotic process; P:JAK-STAT cascade; P:protein ubiquitination; P:retina morphogenesis in camera-type eye
405	GSONMT00013267001	e3 ubiquitin isg15 ligase trim25-like	495	20	0	52.55%	8	F:metal ion binding; F:zinc ion binding; C:intracellular; P:apoptotic process; C:mitochondrion; F:ligase activity; C:cytoplasm; F:identical protein binding
406	GSONMT00013299001	leucine-rich repeat-containing protein 8d-like	838	20	0	86.7%	2	P:biological_process; C:cellular_component
407	GSONMT00013374001	adenylate cyclase type 2-like	201	20	1.34702e-58	85.15%	35	P:intracellular signal transduction; P:cyclic nucleotide biosynthetic process; F:phosphorus-oxygen lyase activity; C:integral component of membrane; F:nucleotide binding; C:membrane; F:lyase activity; P:small molecule metabolic process; P:activation of protein kinase A activity; P:epidermal growth factor receptor signaling pathway; P:neurotrophin TRK receptor signaling pathway; P:synaptic transmi…
408	GSONMT00013408001	teneurin-1 isoform 2	671	20	0	83.4%	28	P:positive regulation of MAP kinase activity; C:integral component of membrane; F:protein homodimerization activity; P:positive regulation of peptidyl-serine phosphorylation; C:perinuclear region of cytoplasm; P:regulation of transcription from RNA polymerase III promoter; P:positive regulation of filopodium assembly; C:extracellular region; P:positive regulation of actin filament polymerization;…
409	GSONMT00013511001	mhc class ii beta partial	264	20	2.00886e-82	69.0%	6	C:integral component of membrane; C:membrane; P:antigen processing and presentation of peptide or polysaccharide antigen via MHC class II; C:MHC class II protein complex; P:antigen processing and presentation; P:immune response
410	GSONMT00013594001	leucine-rich repeat-containing protein 4b-like	321	20	6.61041e-66	67.55%	1	P:positive regulation of synapse assembly
411	GSONMT00013626001	e3 ubiquitin-protein ligase trim63-like	352	20	0	85.65%	3	F:metal ion binding; F:zinc ion binding; C:intracellular
412	GSONMT00013632001	leucine-rich repeat-containing protein 3-like	267	20	2.26498e-149	84.6%	2	C:integral component of membrane; C:membrane
413	GSONMT00013635001	ig kappa chain v-iv region b17 precursor	125	20	1.18349e-63	89.7%	0	-
414	GSONMT00013660001	interferon regulatory factor 10	369	20	3.98063e-140	69.35%	3	P:regulation of transcription, DNA-templated; F:regulatory region DNA binding; F:sequence-specific DNA binding transcription factor activity
415	GSONMT00013711001	leucine-rich repeat-containing protein 69	237	20	5.41441e-58	66.45%	0	-
416	GSONMT00013735001	wiskott-aldrich syndrome protein homolog	209	20	1.55927e-96	79.45%	19	P:actin filament organization; F:actin binding; P:positive regulation of Arp2/3 complex-mediated actin nucleation; P:leukocyte chemotaxis; F:identical protein binding; F:molecular_function; P:T cell activation; P:actin filament-based movement; P:endosomal transport; C:cellular_component; C:vesicle membrane; C:intracellular; P:actin polymerization or depolymerization; P:actin filament polymerizati…
417	GSONMT00013748001	il-6 subfamily-like cytokine m17	195	5	9.79263e-08	46.6%	5	F:cytokine activity; P:immune response; C:extracellular region; C:cytoplasm; P:growth
418	GSONMT00013769001	fibroblast growth factor receptor 2 isoform 2	412	20	0	91.75%	132	P:epidermis morphogenesis; P:lung lobe morphogenesis; P:coronal suture morphogenesis; F:protein binding; P:in utero embryonic development; C:extracellular region; P:insulin receptor signaling pathway; P:positive regulation of cell cycle; P:negative regulation of cell proliferation; P:positive regulation of cell proliferation; P:regulation of cell fate commitment; P:peptidyl-tyrosine phosphorylati…
419	GSONMT00013822001	tumor necrosis factor alpha-induced protein 3	462	20	0	56.6%	43	F:zinc ion binding; F:DNA binding; P:negative regulation of interleukin-1 beta production; F:ubiquitin-specific protease activity; F:kinase binding; P:negative regulation of cell death; F:ubiquitin-protein ligase activity; P:negative regulation of toll-like receptor 3 signaling pathway; P:protein K63-linked deubiquitination; P:negative regulation of smooth muscle cell proliferation; P:negative re…
420	GSONMT00013827001	complement c4-a-like	287	20	5.76546e-104	69.45%	4	P:negative regulation of endopeptidase activity; C:extracellular space; C:extracellular region; F:endopeptidase inhibitor activity
421	GSONMT00013855001	toll-like receptor 5 membrane form	665	20	0	74.85%	10	F:transmembrane signaling receptor activity; C:integral component of membrane; P:positive regulation of cytokine production; P:toll-like receptor 5 signaling pathway; P:MyD88-dependent toll-like receptor signaling pathway; P:regulation of cytokine secretion; P:innate immune response; P:defense response to bacterium; C:membrane; P:signal transduction
422	GSONMT00013889001	dna-directed rna polymerase iii subunit rpc9	139	20	7.29464e-67	88.5%	16	P:transcription, DNA-templated; F:DNA-directed RNA polymerase activity; F:nucleotide binding; P:cellular metabolic process; F:catalytic activity; P:inflammatory response; C:acrosomal vesicle; F:calcitonin gene-related polypeptide receptor activity; C:nucleus; P:neuropeptide signaling pathway; P:transcription from RNA polymerase III promoter; C:DNA polymerase III complex; P:innate immune response;…
423	GSONMT00013957001	macrophage mannose receptor 1-like	314	20	3.40762e-31	51.05%	1	F:carbohydrate binding
424	GSONMT00014036001	tetraspanin-4-like isoform x1	612	20	1.89264e-161	87.95%	6	F:transposase activity; P:DNA integration; P:transposition, DNA-mediated; F:DNA binding; C:integral component of membrane; C:membrane
425	GSONMT00014072001	lrr and pyd domains-containing protein 3 isoform x3	772	20	1.66661e-97	56.5%	2	F:ATP binding; F:nucleotide binding
426	GSONMT00014075001	cd209 antigen-like protein d	138	20	1.02793e-32	63.6%	1	F:carbohydrate binding
427	GSONMT00014076001	cd209 antigen-like	233	20	2.15256e-21	57.6%	1	F:carbohydrate binding
428	GSONMT00014178001	immunoglobulin superfamily member 10	2499	20	0	80.9%	0	-
429	GSONMT00014181001	nf-kappa-b-repressing factor	695	20	0	78.85%	3	F:nucleic acid binding; P:negative regulation of transcription, DNA-templated; C:nucleus
430	GSONMT00014289001	dual specificity protein phosphatase 10-like	758	20	6.80594e-163	80.5%	21	F:phosphatase activity; P:dephosphorylation; F:hydrolase activity; P:protein dephosphorylation; F:MAP kinase tyrosine/serine/threonine phosphatase activity; F:protein tyrosine phosphatase activity; F:protein tyrosine/serine/threonine phosphatase activity; P:peptidyl-tyrosine dephosphorylation; P:regulation of adaptive immune response; P:negative regulation of stress-activated MAPK cascade; C:nucl…
431	GSONMT00014336001	leukotriene b4 receptor 1-like	358	20	2.1997e-128	73.15%	5	C:integral component of membrane; F:G-protein coupled receptor activity; F:signal transducer activity; P:signal transduction; P:G-protein coupled receptor signaling pathway
432	GSONMT00014352001	interleukin-10 receptor subunit beta	108	15	6.91178e-37	67.8%	4	F:cytokine receptor activity; C:integral component of membrane; P:cytokine-mediated signaling pathway; P:blood coagulation
433	GSONMT00014368001	programmed cell death 1 ligand 1	269	20	7.70889e-128	60.75%	13	F:ATP binding; F:nucleotide binding; C:integral component of membrane; C:membrane; F:nucleoside-triphosphatase activity; P:T cell costimulation; C:external side of plasma membrane; P:cell surface receptor signaling pathway; P:signal transduction; C:extracellular vesicular exosome; P:positive regulation of interleukin-10 secretion; P:negative regulation of T cell proliferation; P:immune response
434	GSONMT00014397001	e3 ubiquitin-protein ligase trim21-like	382	20	0	75.85%	4	F:metal ion binding; F:zinc ion binding; C:intracellular; P:biological_process
435	GSONMT00014398001	e3 ubiquitin-protein ligase trim39-like	379	20	2.37414e-107	63.7%	4	F:metal ion binding; F:zinc ion binding; C:intracellular; P:biological_process
436	GSONMT00014459001	low quality protein: adenylate cyclase type 5	945	20	0	92.15%	37	P:intracellular signal transduction; P:regulation of protein phosphorylation; C:integral component of membrane; C:membrane; P:response to ethanol; P:cyclic nucleotide biosynthetic process; F:nucleotide binding; F:lyase activity; F:phosphorus-oxygen lyase activity; F:adenylate cyclase activity; P:cAMP biosynthetic process; P:locomotory behavior; F:adenylate cyclase binding; F:protein heterodimeriz…
437	GSONMT00014477001	casp8 and fadd-like apoptosis regulator	221	20	7.80425e-70	61.2%	11	P:regulation of apoptotic process; P:proteolysis; F:cysteine-type endopeptidase activity; P:apoptotic process; F:cysteine-type peptidase activity; C:death-inducing signaling complex; F:protease binding; C:cytoplasm; F:enzyme activator activity; P:positive regulation of I-kappaB kinase/NF-kappaB signaling; P:negative regulation of extrinsic apoptotic signaling pathway via death domain receptors
438	GSONMT00014479001	mothers against decapentaplegic homolog 3-like	169	20	1.02975e-75	95.6%	118	P:regulation of transcription, DNA-templated; C:transcription factor complex; P:transcription, DNA-templated; P:transforming growth factor beta receptor signaling pathway; C:nucleus; C:intracellular; F:sequence-specific DNA binding transcription factor activity; P:transport; C:receptor complex; F:phosphatase binding; F:protein kinase binding; F:collagen binding; P:mesoderm formation; P:positive r…
439	GSONMT00014517001	mam domain-containing glycosylphosphatidylinositol anchor protein 1	142	20	5.69062e-53	57.85%	6	C:integral component of membrane; C:membrane; P:antigen processing and presentation of peptide or polysaccharide antigen via MHC class II; C:MHC class II protein complex; P:antigen processing and presentation; P:immune response
440	GSONMT00014605001	lrr and pyd domains-containing protein 1-like	232	20	5.10788e-37	55.2%	0	-
441	GSONMT00014633001	mhc class i alpha partial	272	20	1.42729e-176	95.3%	7	P:antigen processing and presentation of peptide antigen via MHC class I; F:peptide antigen binding; P:positive regulation of T cell mediated cytotoxicity; C:membrane; C:MHC class I protein complex; P:antigen processing and presentation; P:immune response
442	GSONMT00014634001	tapasin precursor	332	20	0	84.55%	3	P:antigen processing and presentation of endogenous peptide antigen via MHC class I; C:membrane; F:molecular_function
443	GSONMT00014679001	protein nlrc3-like	645	20	0	75.7%	0	-
444	GSONMT00014723001	immunoglobulin light chain variable region	124	20	1.44149e-47	82.95%	0	-
445	GSONMT00014735001	low quality protein: methionine-r-sulfoxide reductase b1	94	20	8.3774e-37	85.2%	15	F:peptide-methionine (R)-S-oxide reductase activity; P:oxidation-reduction process; F:oxidoreductase activity, acting on a sulfur group of donors, disulfide as acceptor; P:protein repair; P:response to oxidative stress; C:nucleus; C:actin cytoskeleton; C:cytoplasm; F:actin binding; F:oxidoreductase activity; P:innate immune response; P:actin filament polymerization; F:metal ion binding; C:cytoske…
446	GSONMT00014805001	interleukin enhancer-binding factor 3 homolog isoform x3	746	20	0	89.25%	5	P:regulation of transcription, DNA-templated; F:RNA binding; P:transcription, DNA-templated; F:DNA binding; C:nucleus
447	GSONMT00014841001	c-c motif chemokine 19 precursor	108	20	7.31105e-32	70.7%	3	F:chemokine activity; P:immune response; C:extracellular region
448	GSONMT00014879001	tyrosine-protein phosphatase non-receptor type 11	603	20	0	94.6%	77	P:convergent extension involved in gastrulation; F:protein tyrosine phosphatase activity; P:dephosphorylation; F:phosphatase activity; F:phosphoprotein phosphatase activity; F:hydrolase activity; P:heart jogging; P:negative regulation of cell death; P:peptidyl-tyrosine dephosphorylation; P:protein dephosphorylation; C:cytoplasm; P:heart development; P:fibroblast growth factor receptor signaling p…
449	GSONMT00014954001	immunoglobulin light chain	129	20	1.07014e-41	73.9%	0	-
450	GSONMT00014976001	c-x-c chemokine receptor type 3-like	281	20	3.10231e-168	78.85%	13	P:inflammatory response; C:integral component of membrane; C:membrane; P:regulation of leukocyte migration; F:G-protein coupled receptor activity; P:chemokine-mediated signaling pathway; F:C-X-C chemokine receptor activity; P:signal transduction; P:chemotaxis; F:chemokine receptor activity; F:signal transducer activity; P:G-protein coupled receptor signaling pathway; P:neutrophil activation
451	GSONMT00014978001	c-x-c chemokine receptor type 3-like	323	20	0	73.2%	13	P:inflammatory response; P:neutrophil activation; C:integral component of membrane; C:membrane; P:regulation of leukocyte migration; F:G-protein coupled receptor activity; P:chemokine-mediated signaling pathway; F:C-X-C chemokine receptor activity; P:signal transduction; P:chemotaxis; F:chemokine receptor activity; F:signal transducer activity; P:G-protein coupled receptor signaling pathway
452	GSONMT00015050001	complement factor h-like	708	20	0	50.1%	3	F:molecular_function; P:biological_process; C:cellular_component
453	GSONMT00015052001	complement factor h-like	390	20	2.15628e-131	58.6%	0	-
454	GSONMT00015053001	complement factor h	199	20	8.37407e-66	52.7%	12	P:regulation of complement activation; C:extracellular region; F:heparan sulfate proteoglycan binding; F:protein binding; P:innate immune response; F:heparin binding; P:complement activation, alternative pathway; P:complement activation; C:extracellular space; F:molecular_function; P:biological_process; C:cellular_component
455	GSONMT00015062001	protein nlrc3-like	235	20	7.6479e-78	78.95%	0	-
456	GSONMT00015068001	b-cell receptor cd22-like	196	20	1.82789e-42	61.85%	0	-
457	GSONMT00015142001	butyrophilin subfamily 1 member a1-like	186	20	1.02829e-55	70.0%	2	C:integral component of membrane; C:membrane
458	GSONMT00015174001	caspase recruitment domain-containing protein 8-like	149	20	3.68921e-27	64.05%	0	-
459	GSONMT00015231001	protein nlrc3-like	780	20	0	76.5%	0	-
460	GSONMT00015283001	interferon-induced very large gtpase 1-like	596	20	0	72.95%	0	-
461	GSONMT00015318001	butyrophilin subfamily 3 member a3-like isoform x2	400	20	0	80.45%	0	-
462	GSONMT00015347001	perforin-1-like	175	20	4.79541e-32	58.55%	12	C:membrane attack complex; P:immune response; C:cytoplasmic membrane-bounded vesicle; C:cytolytic granule; C:integral component of membrane; P:protein homooligomerization; P:immune response to tumor cell; F:wide pore channel activity; P:cytolysis; P:defense response to tumor cell; P:defense response to virus; F:calcium ion binding
463	GSONMT00015358001	immunoglobulin mu heavy chain	109	20	8.47274e-14	67.95%	0	-
464	GSONMT00015367001	complement c1q tumor necrosis factor-related protein 3-like	255	20	3.73833e-57	56.7%	3	F:molecular_function; P:biological_process; C:cellular_component
465	GSONMT00015408001	cytokine receptor-like factor 1-like isoform x1	393	20	0	87.05%	1	P:biological_process
466	GSONMT00015456001	scavenger receptor class f member 1-like	458	20	1.58188e-143	57.85%	0	-
467	GSONMT00015457001	scavenger receptor class f member 1-like	537	20	0	69.65%	7	P:dendrite development; P:neuron remodeling; P:positive regulation of neuron projection development; F:scavenger receptor activity; C:integral component of membrane; P:positive regulation of axon regeneration; F:low-density lipoprotein particle binding
468	GSONMT00015524001	mhc class i antigen	375	20	0	79.4%	9	P:antigen processing and presentation of peptide antigen via MHC class I; F:peptide antigen binding; P:positive regulation of T cell mediated cytotoxicity; C:membrane; C:MHC class I protein complex; P:antigen processing and presentation; P:immune response; F:antigen binding; C:plasma membrane
469	GSONMT00015614001	mhc class i alpha partial	307	20	0	83.95%	7	P:antigen processing and presentation of peptide antigen via MHC class I; F:peptide antigen binding; P:positive regulation of T cell mediated cytotoxicity; C:membrane; C:MHC class I protein complex; P:antigen processing and presentation; P:immune response
470	GSONMT00015644001	p2y purinoceptor 14 isoform a	335	20	1.30481e-129	71.5%	10	C:integral component of membrane; F:G-protein coupled receptor activity; F:signal transducer activity; P:signal transduction; P:G-protein coupled receptor signaling pathway; P:G-protein coupled purinergic nucleotide receptor signaling pathway; F:G-protein coupled purinergic nucleotide receptor activity; C:membrane; C:plasma membrane; P:immune response
471	GSONMT00015695001	sushi domain-containing protein 2-like	779	20	0	68.05%	3	F:polysaccharide binding; F:scavenger receptor activity; P:immune response
472	GSONMT00015747001	xbp1 protein	104	20	3.27259e-23	74.85%	24	P:regulation of transcription, DNA-templated; P:transcription from RNA polymerase II promoter; F:sequence-specific DNA binding RNA polymerase II transcription factor activity; F:sequence-specific DNA binding; P:hatching gland development; P:regulation of transcription from RNA polymerase II promoter; P:hatching; F:sequence-specific DNA binding transcription factor activity; P:response to drug; C:…
473	GSONMT00015752001	complement c1q tumor necrosis factor-related protein 1-like	256	20	2.99826e-123	81.4%	6	C:collagen; C:extracellular region; P:protein oligomerization; C:extracellular space; P:protein heterotrimerization; F:identical protein binding
474	GSONMT00015772001	dual specificity mitogen-activated protein kinase kinase 2-like	400	20	0	89.4%	37	F:ATP binding; F:protein kinase activity; P:protein phosphorylation; F:transferase activity, transferring phosphorus-containing groups; F:protein serine/threonine kinase activity; F:nucleotide binding; F:kinase activity; P:phosphorylation; C:cellular_component; C:cell-cell junction; P:positive regulation of cell motility; C:perinuclear region of cytoplasm; C:endoplasmic reticulum; F:PDZ domain bi…
475	GSONMT00015840001	ig kappa chain v region k29-213	116	20	6.82515e-49	84.95%	0	-
476	GSONMT00015841001	ig kappa chain v-iv region b17 precursor	134	20	1.30469e-52	93.85%	0	-
477	GSONMT00015842001	ig kappa chain v region k29-213	133	20	7.15104e-55	89.2%	0	-
478	GSONMT00015850001	interleukin-6	220	20	2.83647e-148	59.8%	7	F:interleukin-6 receptor binding; F:cytokine activity; P:immune response; C:extracellular region; P:acute-phase response; F:growth factor activity; C:extracellular space
479	GSONMT00015866001	nuclear factor interleukin-3-regulated protein	200	20	3.66258e-121	70.8%	20	P:regulation of transcription, DNA-templated; P:circadian rhythm; P:transcription, DNA-templated; F:sequence-specific DNA binding; C:nucleus; F:sequence-specific DNA binding transcription factor activity; P:myeloid cell development; F:DNA binding; C:cytoplasm; P:heart development; P:rhythmic process; P:cellular response to interleukin-4; F:RNA polymerase II core promoter proximal region sequence-…
480	GSONMT00015880001	deoxynucleoside triphosphate triphosphohydrolase samhd1-like	366	20	4.95714e-151	79.9%	11	F:metal ion binding; P:metabolic process; F:phosphoric diester hydrolase activity; F:catalytic activity; F:hydrolase activity; C:nucleus; F:RNA binding; P:regulation of innate immune response; P:innate immune response; P:defense response to virus; F:nucleic acid binding
481	GSONMT00015885001	tumor necrosis factor ligand superfamily member 10-like	209	20	2.44828e-109	73.45%	5	F:tumor necrosis factor receptor binding; C:extracellular space; F:cytokine activity; C:membrane; P:immune response
482	GSONMT00015943001	leucine-rich repeat-containing protein 9-like	307	20	5.82582e-126	76.8%	4	F:NAD+ ADP-ribosyltransferase activity; F:molecular_function; P:biological_process; C:cellular_component
483	GSONMT00015944001	leucine-rich repeat-containing protein 9-like	1156	20	0	75.05%	1	F:NAD+ ADP-ribosyltransferase activity
484	GSONMT00016002001	tyrosine-protein phosphatase non-receptor type 11	605	20	0	94.1%	77	P:convergent extension involved in gastrulation; F:protein tyrosine phosphatase activity; P:dephosphorylation; F:phosphatase activity; F:phosphoprotein phosphatase activity; F:hydrolase activity; P:heart jogging; P:negative regulation of cell death; P:peptidyl-tyrosine dephosphorylation; P:protein dephosphorylation; C:cytoplasm; P:heart development; P:fibroblast growth factor receptor signaling p…
485	GSONMT00016026001	protein nlrc3-like	711	20	0	75.5%	0	-
486	GSONMT00016155001	cytokine-dependent hematopoietic cell linker	357	20	3.5426e-92	67.95%	4	P:intracellular signal transduction; P:transmembrane receptor protein tyrosine kinase signaling pathway; F:protein binding; C:intracellular
487	GSONMT00016246001	lipopolysaccharide-responsive and beige-like anchor isoform x5	365	20	2.39784e-89	79.95%	0	-
488	GSONMT00016249001	e3 ubiquitin isg15 ligase trim25-like	449	20	1.65515e-164	59.05%	3	F:metal ion binding; F:zinc ion binding; C:intracellular
489	GSONMT00016280001	interleukin-10 receptor subunit beta-like	367	20	1.94016e-176	66.1%	4	F:interferon receptor activity; P:immune response-activating signal transduction; C:integral component of membrane; P:cytokine-mediated signaling pathway
490	GSONMT00016281001	interleukin-10 receptor subunit beta-like	357	20	6.55417e-173	55.8%	4	F:interferon receptor activity; P:immune response-activating signal transduction; C:integral component of membrane; P:cytokine-mediated signaling pathway
491	GSONMT00016282001	interferon gamma receptor 2	186	20	3.20811e-50	52.35%	5	F:cytokine receptor activity; C:integral component of membrane; P:cytokine-mediated signaling pathway; C:endoplasmic reticulum; C:plasma membrane
492	GSONMT00016296001	serum amyloid a	143	20	2.13673e-57	84.75%	5	P:acute-phase response; C:high-density lipoprotein particle; C:extracellular region; P:response to bacterium; P:response to stilbenoid
493	GSONMT00016360001	leucine-rich repeat-containing protein 17-like	101	20	2.2131e-12	77.75%	0	-
494	GSONMT00016430001	e3 ubiquitin-protein ligase trim39	163	20	8.40769e-45	55.65%	4	F:metal ion binding; F:zinc ion binding; C:intracellular; P:biological_process
495	GSONMT00016433001	e3 ubiquitin-protein ligase trim39-like	388	20	0	73.05%	4	F:metal ion binding; F:zinc ion binding; C:intracellular; C:cellular_component
496	GSONMT00016453001	interleukin-1 beta	255	20	8.83637e-167	71.45%	8	C:extracellular space; F:interleukin-1 receptor binding; F:cytokine activity; P:immune response; C:extracellular region; P:inflammatory response; P:positive regulation of cell division; P:fever generation
497	GSONMT00016467001	sialoadhesin-like	310	20	4.03653e-80	60.9%	0	-
498	GSONMT00016505001	c-c motif chemokine 20-like	101	20	1.18088e-24	65.9%	5	F:chemokine activity; P:immune response; C:extracellular region; C:extracellular space; F:cytokine activity
499	GSONMT00016611001	dual specificity mitogen-activated protein kinase kinase 3	107	20	2.39881e-65	97.3%	37	F:kinase activity; F:ATP binding; F:protein kinase activity; P:phosphorylation; P:protein phosphorylation; F:transferase activity, transferring phosphorus-containing groups; F:protein serine/threonine kinase activity; F:nucleotide binding; P:toll-like receptor 3 signaling pathway; P:cardiac muscle contraction; P:toll-like receptor 10 signaling pathway; F:protein kinase binding; P:toll-like recept…
500	GSONMT00016629001	lipopolysaccharide-responsive and beige-like anchor isoform x2	112	20	1.41856e-22	90.7%	0	-
501	GSONMT00016631001	e3 ubiquitin-protein ligase trim39-like	519	20	6.34069e-175	70.55%	4	F:metal ion binding; F:zinc ion binding; C:intracellular; P:biological_process
502	GSONMT00016692001	tnfaip3-interacting protein 1-like	220	12	9.70036e-46	78.17%	0	-
503	GSONMT00016710001	c-c motif chemokine 20 precursor	106	20	3.45142e-57	68.9%	5	F:chemokine activity; P:immune response; C:extracellular region; C:extracellular space; F:cytokine activity
504	GSONMT00016736001	lrr and pyd domains-containing protein 1-like	104	20	2.98651e-19	62.7%	0	-
505	GSONMT00016741001	lrr and pyd domains-containing protein 12-like	171	20	8.00952e-42	59.95%	2	F:ATP binding; F:nucleotide binding
506	GSONMT00016793001	nf-kappa-b inhibitor alpha	314	20	0	86.05%	1	P:response to virus
507	GSONMT00016815001	actin-related protein 2 isoform x2	395	20	0	94.25%	27	C:Arp2/3 protein complex; F:ATP binding; P:regulation of actin filament polymerization; C:cytoskeleton; P:Arp2/3 complex-mediated actin nucleation; P:Fc-gamma receptor signaling pathway involved in phagocytosis; F:molecular_function; C:actin cytoskeleton; P:spindle localization; P:meiotic cytokinesis; C:actin cap; P:cellular component movement; P:cytoplasmic transport; P:asymmetric cell division;…
508	GSONMT00016828001	cxc chemokine d1	110	20	1.78497e-65	58.6%	17	F:chemokine activity; P:immune response; C:extracellular region; F:interleukin-8 receptor binding; P:neutrophil chemotaxis; P:neutrophil activation; P:chemotaxis; C:extracellular space; F:cytokine activity; P:inflammatory response; P:positive regulation of cAMP metabolic process; P:positive regulation of release of sequestered calcium ion into cytosol; C:external side of plasma membrane; P:positi…
509	GSONMT00016829001	cxc chemokine d1	113	20	2.87078e-76	61.9%	9	F:interleukin-8 receptor binding; F:chemokine activity; P:neutrophil chemotaxis; P:immune response; C:extracellular region; P:neutrophil activation; P:vasculogenesis; C:extracellular space; F:cytokine activity
510	GSONMT00016846001	phosphatidylinositol 3-kinase catalytic subunit type 3-like	151	20	5.52622e-80	75.25%	33	F:transferase activity; P:early endosome to late endosome transport; P:cytokinesis; P:phosphorylation; F:protein kinase activity; C:late endosome; F:1-phosphatidylinositol-3-kinase activity; P:protein phosphorylation; F:nucleotide binding; P:phosphatidylinositol phosphorylation; F:ATP binding; P:phosphatidylinositol-3-phosphate biosynthetic process; F:kinase activity; P:phosphatidylinositol-media…
511	GSONMT00016870001	fish virus induced trim protein	577	20	0	67.1%	4	F:metal ion binding; F:zinc ion binding; C:intracellular; P:intracellular signal transduction
512	GSONMT00016891001	t cell receptor alpha	146	20	4.60808e-62	86.2%	0	-
513	GSONMT00016916001	h-2 class ii histocompatibility antigen gamma chain	286	20	0	76.45%	7	C:membrane; P:intracellular protein transport; P:antigen processing and presentation; F:MHC class II protein binding; P:immune response; P:inner ear development; P:neuromast development
514	GSONMT00016920001	macrophage colony-stimulating factor 1 receptor 1-like	998	20	0	81.95%	23	F:transferase activity; C:integral component of membrane; P:phosphorylation; C:membrane; P:peptidyl-tyrosine phosphorylation; F:protein kinase activity; P:protein phosphorylation; F:nucleotide binding; P:transmembrane receptor protein tyrosine kinase signaling pathway; F:ATP binding; F:kinase activity; F:transmembrane receptor protein tyrosine kinase activity; F:protein tyrosine kinase activity; …
515	GSONMT00016924001	t-cell surface antigen cd2-like isoform x2	349	20	2.33932e-68	58.3%	0	-
516	GSONMT00016944001	macrophage migration inhibitory factor	67	20	6.95296e-42	93.2%	4	P:inner ear development; P:negative regulation of apoptotic process; P:embryonic morphogenesis; P:cell proliferation
517	GSONMT00016966001	dedicator of cytokinesis protein 2	249	20	6.38556e-110	84.75%	28	P:small GTPase mediated signal transduction; F:guanyl-nucleotide exchange factor activity; P:positive regulation of phagocytosis; P:establishment of T cell polarity; F:T cell receptor binding; P:membrane raft polarization; C:membrane; P:negative thymic T cell selection; P:cytoskeleton organization; P:immunological synapse formation; P:macropinocytosis; F:Rac guanyl-nucleotide exchange factor acti…
518	GSONMT00016967001	dedicator of cytokinesis protein 2	395	20	0	87.95%	28	P:small GTPase mediated signal transduction; F:guanyl-nucleotide exchange factor activity; P:positive regulation of phagocytosis; P:establishment of T cell polarity; F:T cell receptor binding; P:membrane raft polarization; C:membrane; P:negative thymic T cell selection; P:cytoskeleton organization; P:immunological synapse formation; P:macropinocytosis; F:Rac guanyl-nucleotide exchange factor acti…
519	GSONMT00016980001	plastin-2 isoform x2	625	20	0	90.9%	13	F:metal ion binding; C:cytoplasm; F:calcium ion binding; F:actin binding; C:actin filament; P:actin filament bundle assembly; F:actin filament binding; F:identical protein binding; P:T cell activation involved in immune response; P:regulation of intracellular protein transport; C:phagocytic cup; C:ruffle; C:cytosol
520	GSONMT00016995001	interleukin-1 receptor type 1-like	541	20	2.1012e-147	54.75%	5	F:interleukin-1, Type II, blocking receptor activity; F:interleukin-1 receptor activity; P:signal transduction; F:interleukin-1, Type I, activating receptor activity; P:interleukin-1-mediated signaling pathway
521	GSONMT00016998001	nck-associated protein 1	1133	20	0	97.7%	29	P:neural tube closure; P:in utero embryonic development; P:apical protein localization; P:basal protein localization; P:cell migration involved in gastrulation; P:paraxial mesoderm development; P:protein stabilization; P:embryonic foregut morphogenesis; P:endoderm development; P:regulation of protein localization; P:embryonic heart tube development; P:zygotic determination of anterior/posterior a…
522	GSONMT00017003001	calmodulin-dependent phosphodiesterase	505	20	0	80.1%	26	P:fibroblast growth factor receptor signaling pathway; P:activation of phospholipase C activity; F:calmodulin-dependent cyclic-nucleotide phosphodiesterase activity; F:3',5'-cyclic-nucleotide phosphodiesterase activity; P:epidermal growth factor receptor signaling pathway; P:blood coagulation; P:signal transduction; P:neurotrophin TRK receptor signaling pathway; F:calmodulin binding; P:innate imm…
523	GSONMT00017069001	bactericidal permeability-increasing protein precursor	153	20	2.24404e-82	66.4%	1	F:lipid binding
524	GSONMT00017145001	cd209 antigen-like protein a	86	20	5.04472e-10	59.45%	3	F:carbohydrate binding; C:integral component of membrane; P:innate immune response
525	GSONMT00017154001	leucine-rich immunoglobulin-like domain and transmembrane domain-containing protein 3	645	20	0	76.25%	1	P:regulation of fibroblast growth factor receptor signaling pathway
526	GSONMT00017207001	protein nlrc3-like	229	20	6.63078e-69	72.55%	0	-
527	GSONMT00017229001	interleukin-12 subunit beta-like	121	20	1.72079e-17	57.55%	3	F:molecular_function; P:biological_process; C:cellular_component
528	GSONMT00017247001	c-c chemokine receptor type 7	189	20	2.02466e-105	75.95%	39	P:inflammatory response; C:integral component of membrane; C:membrane; F:G-protein coupled receptor activity; P:chemokine-mediated signaling pathway; F:C-C chemokine receptor activity; P:signal transduction; P:chemotaxis; F:chemokine receptor activity; F:signal transducer activity; P:G-protein coupled receptor signaling pathway; P:immune response; P:neutrophil activation; F:C-X-C chemokine recept…
529	GSONMT00017268001	transforming growth factor beta receptor type 3-like	854	20	0	48.6%	15	P:cardiac epithelial to mesenchymal transition; P:response to luteinizing hormone; P:transforming growth factor beta receptor signaling pathway; P:response to prostaglandin E; F:coreceptor activity; F:transforming growth factor beta-activated receptor activity; P:response to follicle-stimulating hormone; C:external side of plasma membrane; C:extracellular region; P:epithelial to mesenchymal trans…
530	GSONMT00017283001	immunoglobulin superfamily member 3-like	1162	20	0	48.7%	0	-
531	GSONMT00017379001	ig kappa chain v-iv region b17 precursor	136	20	3.59209e-52	85.25%	0	-
532	GSONMT00017380001	scavenger receptor cysteine-rich domain-containing group b protein	161	20	8.88772e-54	83.75%	2	F:scavenger receptor activity; C:membrane
533	GSONMT00017434001	macrophage colony-stimulating factor 1 receptor 1-like	569	20	0	84.25%	23	F:transferase activity; C:integral component of membrane; P:phosphorylation; C:membrane; P:peptidyl-tyrosine phosphorylation; F:protein kinase activity; P:protein phosphorylation; F:nucleotide binding; P:transmembrane receptor protein tyrosine kinase signaling pathway; F:ATP binding; F:kinase activity; F:transmembrane receptor protein tyrosine kinase activity; F:protein tyrosine kinase activity; …
534	GSONMT00017439001	h-2 class ii histocompatibility antigen gamma chain	216	20	8.9243e-144	75.3%	7	C:membrane; P:intracellular protein transport; P:antigen processing and presentation; F:MHC class II protein binding; P:immune response; P:inner ear development; P:neuromast development
535	GSONMT00017454001	chemokine-like factor	140	20	1.11684e-33	65.75%	2	C:membrane; C:integral component of membrane
536	GSONMT00017486001	immunoglobulin light chain	262	20	5.93844e-33	47.55%	1	C:integral component of membrane
537	GSONMT00017489001	immunoglobulin light chain	309	20	5.94372e-39	44.5%	1	C:integral component of membrane
538	GSONMT00017581001	ig kappa chain v-iv region b17 precursor	132	20	1.43695e-52	92.5%	0	-
539	GSONMT00017614001	b-cell receptor cd22-like	288	20	3.69207e-59	57.05%	3	F:molecular_function; P:biological_process; C:cellular_component
540	GSONMT00017625001	leucine-rich repeat-containing protein 61-like	150	20	1.13404e-65	87.1%	3	P:biological_process; C:cellular_component; F:molecular_function
541	GSONMT00017643001	leucine-rich repeat-containing protein 58	337	20	0	83.2%	0	-
542	GSONMT00017647001	interferon-induced protein with tetratricopeptide repeats 2-like	443	20	3.32496e-87	55.8%	0	-
543	GSONMT00017685001	polymeric immunoglobulin receptor	169	20	9.5427e-100	75.15%	0	-
544	GSONMT00017711001	zinc finger protein 260-like	455	20	6.27723e-124	65.85%	46	F:metal ion binding; F:nucleic acid binding; C:nucleus; P:negative regulation of cell proliferation; F:sequence-specific DNA binding transcription factor activity; P:B cell differentiation; P:regulation of immune response; P:transcription, DNA-templated; P:positive regulation of cellular component movement; P:negative regulation of T-helper 2 cell differentiation; P:negative regulation of Rho pro…
545	GSONMT00017718001	phospholipase d1-like isoform x1	912	20	0	81.45%	21	F:phosphatidylinositol binding; P:metabolic process; P:cell communication; F:catalytic activity; P:glycerophospholipid biosynthetic process; P:small molecule metabolic process; F:phospholipase D activity; P:Fc-gamma receptor signaling pathway involved in phagocytosis; P:small GTPase mediated signal transduction; C:endoplasmic reticulum membrane; P:G-protein coupled receptor internalization; C:bru…
546	GSONMT00017796001	immunoglobulin mu heavy chain	142	20	9.86712e-64	94.5%	0	-
547	GSONMT00017871001	c-c motif chemokine 20-like	113	20	3.21358e-52	64.75%	10	F:chemokine activity; P:immune response; C:extracellular region; C:extracellular space; F:cytokine activity; P:inflammatory response; P:positive regulation of interleukin-1 alpha biosynthetic process; P:chemotaxis; F:protein binding; P:positive regulation of nitric-oxide synthase biosynthetic process
548	GSONMT00017873001	cc chemokine	110	20	3.14186e-73	61.95%	3	F:chemokine activity; P:immune response; C:extracellular region
549	GSONMT00017874001	c-c motif chemokine 4-like	145	20	2.71757e-70	58.75%	5	F:chemokine activity; C:extracellular space; F:cytokine activity; P:immune response; C:extracellular region
550	GSONMT00017876001	c-c motif chemokine 2-like	154	20	2.16932e-27	59.2%	66	F:chemokine activity; P:immune response; C:extracellular region; C:extracellular space; F:cytokine activity; C:membrane; P:transforming growth factor beta receptor signaling pathway; P:response to gamma radiation; P:negative regulation of natural killer cell chemotaxis; P:positive regulation of T cell activation; C:neuronal cell body; P:cellular response to tumor necrosis factor; P:organ regenera…
551	GSONMT00017914001	chitinase-like isoform x1	790	20	0	61.7%	0	-
552	GSONMT00017958001	sialoadhesin-like	213	20	7.93644e-40	60.55%	2	P:cell-cell adhesion; C:membrane
553	GSONMT00017969001	ccaat enhancer-binding protein epsilon	135	20	1.09812e-33	74.25%	17	P:regulation of transcription, DNA-templated; F:sequence-specific DNA binding; F:sequence-specific DNA binding transcription factor activity; P:positive regulation of gene expression; P:myeloid cell differentiation; F:protein homodimerization activity; P:cellular response to lipopolysaccharide; F:DNA binding; C:nucleus; P:cytokine biosynthetic process; P:phagocytosis; C:cellular_component; C:nucl…
554	GSONMT00018007001	t-cell receptor beta chain	136	20	3.1249e-76	65.0%	0	-
555	GSONMT00018017001	stromal cell-derived factor 1-like	197	20	1.10173e-46	74.7%	27	F:chemokine activity; P:immune response; C:extracellular region; P:negative regulation of hematopoietic stem cell migration; P:negative regulation of cell proliferation; P:cell morphogenesis; P:neuron migration; P:cell migration involved in gastrulation; P:induction of positive chemotaxis; P:negative regulation of neutrophil chemotaxis; P:retinal ganglion cell axon guidance; P:positive chemotaxis…
556	GSONMT00018114001	leucine-rich repeat-containing protein 8c	788	20	0	87.9%	0	-
557	GSONMT00018116001	leucine-rich repeat-containing protein 8c	798	20	0	88.75%	2	C:endoplasmic reticulum membrane; C:integral component of membrane
558	GSONMT00018118001	leucine-rich repeat-containing protein 8d-like	836	20	0	88.7%	2	P:biological_process; C:cellular_component
559	GSONMT00018184001	interferon regulatory factor 9	318	20	0	66.95%	3	P:regulation of transcription, DNA-templated; F:regulatory region DNA binding; F:sequence-specific DNA binding transcription factor activity
560	GSONMT00018221001	mitogen-activated protein kinase kinase kinase 7-like	95	20	7.87663e-32	87.9%	57	F:kinase activity; F:ATP binding; F:protein kinase activity; P:phosphorylation; P:protein phosphorylation; F:transferase activity, transferring phosphorus-containing groups; F:nucleotide binding; F:protein serine/threonine kinase activity; P:MAPK cascade; P:signal transduction; F:MAP kinase kinase kinase activity; P:activation of MAPKK activity; F:magnesium ion binding; P:transforming growth fact…
561	GSONMT00018235001	c-c chemokine receptor type 6-like	375	20	3.19863e-147	71.3%	14	C:integral component of membrane; C:membrane; F:G-protein coupled receptor activity; P:chemokine-mediated signaling pathway; F:C-C chemokine receptor activity; P:signal transduction; P:chemotaxis; F:chemokine receptor activity; F:signal transducer activity; P:G-protein coupled receptor signaling pathway; P:immune response; P:microtubule anchoring; C:microtubule organizing center; F:calcium ion bi…
562	GSONMT00018262001	nucleotide-binding oligomerization domain-containing protein 1-like isoform x1	863	20	0	65.6%	0	-
563	GSONMT00018288001	e3 ubiquitin-protein ligase trim39-like	692	20	0	65.95%	3	F:metal ion binding; F:zinc ion binding; C:intracellular
564	GSONMT00018291001	e3 ubiquitin-protein ligase trim39-like	597	20	0	73.3%	4	F:metal ion binding; F:zinc ion binding; C:intracellular; P:biological_process
565	GSONMT00018292001	e3 ubiquitin-protein ligase trim39-like	595	20	0	67.7%	4	F:metal ion binding; F:zinc ion binding; C:intracellular; P:biological_process
566	GSONMT00018310001	complement c1q tumor necrosis factor-related protein 3 precursor	68	3	4.41497e-09	62.33%	0	-
567	GSONMT00018329001	leukotriene b4 receptor 1-like	204	20	3.03751e-67	76.4%	7	C:integral component of membrane; F:G-protein coupled receptor activity; F:leukotriene receptor activity; P:G-protein coupled receptor signaling pathway; F:angiotensin type II receptor activity; F:signal transducer activity; P:signal transduction
568	GSONMT00018330001	leukotriene b4 receptor 1-like	426	20	1.24542e-65	56.85%	16	C:integral component of membrane; F:G-protein coupled receptor activity; F:signal transducer activity; P:signal transduction; F:leukotriene receptor activity; P:G-protein coupled receptor signaling pathway; C:membrane; F:leukotriene B4 receptor activity; P:inflammatory response; P:phospholipase C-activating G-protein coupled receptor signaling pathway; F:nucleotide binding; P:muscle contraction; …
569	GSONMT00018331001	leukotriene b4 receptor 1-like	394	20	4.09625e-143	71.0%	9	F:signal transducer activity; F:G-protein coupled receptor activity; C:integral component of membrane; C:membrane; P:signal transduction; F:leukotriene receptor activity; P:G-protein coupled receptor signaling pathway; F:leukotriene B4 receptor activity; F:angiotensin type II receptor activity
570	GSONMT00018332001	complement c1q tumor necrosis factor-related protein 3-like	213	20	7.24318e-77	61.5%	6	P:negative regulation of apoptotic process; P:blood vessel morphogenesis; P:negative regulation of mitotic cell cycle; F:cysteine-type endopeptidase inhibitor activity involved in apoptotic process; P:negative regulation of cysteine-type endopeptidase activity involved in apoptotic process; P:defense response to bacterium
571	GSONMT00018343001	cathepsin l	196	20	1.32783e-83	87.2%	4	P:proteolysis; F:hydrolase activity; F:cysteine-type peptidase activity; F:peptidase activity
572	GSONMT00018344001	cathepsin l	339	20	0	89.6%	4	P:proteolysis; F:hydrolase activity; F:cysteine-type peptidase activity; F:peptidase activity
573	GSONMT00018346001	cathepsin l	338	20	0	89.95%	4	P:proteolysis; F:hydrolase activity; F:cysteine-type peptidase activity; F:peptidase activity
574	GSONMT00018364001	interferon-induced protein 44-like	244	20	2.5983e-101	68.0%	4	F:GTP binding; F:molecular_function; P:biological_process; C:cellular_component
575	GSONMT00018388001	interferon-induced protein 44-like	313	20	9.29198e-81	64.7%	2	F:GTP binding; P:cell cycle
576	GSONMT00018399001	fibroblast growth factor receptor 4	226	20	2.05344e-82	96.5%	135	P:positive regulation of cell proliferation; P:protein phosphorylation; F:ATP binding; F:kinase activity; C:integral component of membrane; P:peptidyl-tyrosine phosphorylation; C:membrane; F:protein kinase activity; P:fibroblast growth factor receptor signaling pathway; C:endoplasmic reticulum; F:nucleotide binding; C:endosome; P:phosphorylation; F:fibroblast growth factor-activated receptor acti…
577	GSONMT00018512001	interleukin-6 receptor subunit beta-like	603	20	9.7033e-94	50.95%	3	F:cytokine receptor activity; C:membrane; P:cytokine-mediated signaling pathway
578	GSONMT00018566001	leucine-rich repeat-containing protein 19	465	20	1.4431e-36	47.7%	0	-
579	GSONMT00018604001	c-x-c chemokine receptor type 3-like	201	20	2.60804e-124	78.45%	16	C:integral component of membrane; C:membrane; F:G-protein coupled receptor activity; P:chemokine-mediated signaling pathway; P:signal transduction; P:chemotaxis; F:chemokine receptor activity; F:signal transducer activity; P:G-protein coupled receptor signaling pathway; P:leukocyte migration involved in immune response; P:response to bacterium; P:neutrophil activation; F:C-X-C chemokine receptor …
580	GSONMT00018627001	wiskott-aldrich syndrome protein family member 2 isoform 2	150	20	2.43824e-74	88.45%	20	C:cytoskeleton; F:actin binding; P:actin cytoskeleton organization; P:Fc-gamma receptor signaling pathway involved in phagocytosis; P:actin filament-based movement; P:adenylate cyclase-modulating G-protein coupled receptor signaling pathway; C:actin cytoskeleton; P:lamellipodium morphogenesis; P:ameboidal cell migration; C:lamellipodium; C:early endosome; P:angiogenesis; C:ruffle; P:megakaryocyte…
581	GSONMT00018635001	cd209 antigen-like protein d	98	20	3.13202e-24	64.45%	1	F:carbohydrate binding
582	GSONMT00018636001	e3 ubiquitin-protein ligase trim32	195	20	2.32935e-83	71.75%	38	F:metal ion binding; P:Kupffer's vesicle development; F:zinc ion binding; P:melanosome transport; C:intracellular; P:response to UV; F:protein self-association; P:protein polyubiquitination; F:RNA binding; P:negative regulation of intrinsic apoptotic signaling pathway in response to DNA damage; C:nucleus; P:positive regulation of protein catabolic process; P:response to tumor necrosis factor; C:s…
583	GSONMT00018646001	dna-directed rna polymerases and iii subunit rpabc3	151	20	4.1148e-104	98.05%	37	P:transcription, DNA-templated; F:DNA-directed RNA polymerase activity; C:DNA-directed RNA polymerase III complex; F:RNA polymerase III activity; C:DNA-directed RNA polymerase II, core complex; C:DNA-directed RNA polymerase I complex; F:RNA polymerase II activity; F:RNA polymerase I activity; P:transcription from RNA polymerase II promoter; F:nucleotidyltransferase activity; F:transferase activit…
584	GSONMT00018659001	interferon-induced protein 44-like	133	20	1.21212e-21	62.85%	1	F:GTP binding
585	GSONMT00018703001	polyribonucleotide 5 -hydroxyl-kinase clp1	176	20	7.71034e-88	89.45%	48	F:ATP-dependent polyribonucleotide 5'-hydroxyl-kinase activity; F:polydeoxyribonucleotide kinase activity; C:mRNA cleavage factor complex; C:nucleus; P:mRNA 3'-end processing; F:nucleotide binding; C:tRNA-intron endonuclease complex; F:ATP binding; P:tRNA splicing, via endonucleolytic cleavage and ligation; P:siRNA loading onto RISC involved in RNA interference; P:targeting of mRNA for destructio…
586	GSONMT00018792001	tumor necrosis factor alpha-induced protein 3	65	20	2.18774e-24	82.9%	65	F:zinc ion binding; F:DNA binding; P:negative regulation of osteoclast proliferation; P:negative regulation of interleukin-1 beta production; P:negative regulation of toll-like receptor 4 signaling pathway; C:cytosol; F:ubiquitin-specific protease activity; F:kinase binding; P:negative regulation of cell death; F:ubiquitin-protein ligase activity; P:negative regulation of toll-like receptor 3 sig…
587	GSONMT00018815001	complement c1r subcomponent-like	291	20	1.66132e-150	65.0%	13	P:proteolysis; F:serine-type endopeptidase activity; F:calcium ion binding; F:hydrolase activity; F:catalytic activity; F:peptidase activity; P:complement activation; C:extracellular region; F:serine-type peptidase activity; F:protein binding; P:innate immune response; P:complement activation, classical pathway; P:immune response
588	GSONMT00018930001	caspace-like protein	124	20	1.35661e-16	63.35%	0	-
589	GSONMT00018931001	protein nlrc3-like	205	20	3.58799e-57	64.6%	2	F:ATP binding; F:nucleotide binding
590	GSONMT00018940001	leucine-rich repeat-containing protein 33-like	773	20	0	68.5%	4	C:integral component of membrane; C:membrane; P:innate immune response; C:plasma membrane
591	GSONMT00018952001	riken cdna isoform cra_a	152	20	1.58651e-28	77.15%	8	F:metal ion binding; F:nucleic acid binding; P:inflammatory response to antigenic stimulus; P:negative regulation of type 2 immune response; P:negative regulation of T-helper 2 cell differentiation; F:molecular_function; P:biological_process; C:cellular_component
592	GSONMT00018980001	caspase recruitment domain-containing protein 11	119	20	2.72581e-39	78.15%	22	P:regulation of apoptotic process; C:intracellular; P:positive regulation of T cell activation; F:CARD domain binding; P:T cell costimulation; P:positive regulation of I-kappaB kinase/NF-kappaB signaling; C:membrane; P:regulation of immune response; P:regulation of B cell differentiation; P:thymic T cell selection; P:positive regulation of NF-kappaB transcription factor activity; P:positive regul…
593	GSONMT00018998001	leukocyte receptor cluster member 8 homolog	370	20	0	84.6%	4	F:molecular_function; P:biological_process; C:cellular_component; F:protein binding
594	GSONMT00019008001	tumor necrosis factor receptor superfamily member 1a precursor	404	20	0	53.15%	21	P:signal transduction; P:innate immune response; P:defense response to bacterium; F:transmembrane signaling receptor activity; P:apoptotic process; C:membrane; P:immune response; F:ATP binding; F:protein kinase activity; P:protein phosphorylation; F:transferase activity, transferring phosphorus-containing groups; F:protein serine/threonine kinase activity; P:cellular response to mechanical stimul…
595	GSONMT00019013001	tapasin-related	400	20	0	65.25%	2	P:antigen processing and presentation of endogenous peptide antigen via MHC class I; C:membrane
596	GSONMT00019014001	complement c1r subcomponent-like	199	20	8.78027e-72	76.8%	10	P:proteolysis; F:serine-type endopeptidase activity; F:calcium ion binding; F:hydrolase activity; F:catalytic activity; F:peptidase activity; P:complement activation; C:extracellular region; P:biological_process; C:cellular_component
597	GSONMT00019015001	complement c1r subcomponent-like	617	20	1.21436e-104	63.7%	13	P:proteolysis; F:serine-type endopeptidase activity; F:calcium ion binding; F:hydrolase activity; F:catalytic activity; F:peptidase activity; P:complement activation; C:extracellular region; F:calcium-dependent protein binding; P:complement activation, lectin pathway; F:protein binding; P:innate immune response; P:complement activation, classical pathway
598	GSONMT00019018001	calcium-dependent serine proteinase-like	343	20	3.41524e-124	60.25%	12	P:proteolysis; F:serine-type endopeptidase activity; F:calcium ion binding; F:hydrolase activity; F:catalytic activity; F:peptidase activity; P:complement activation; C:extracellular region; F:identical protein binding; F:protein binding; P:innate immune response; P:complement activation, classical pathway
599	GSONMT00019045001	bactericidal permeability-increasing	300	20	1.31363e-159	85.3%	1	F:lipid binding
600	GSONMT00019052001	immunoglobulin superfamily dcc subclass member 4	169	20	1.88186e-52	76.75%	0	-
601	GSONMT00019145001	leucine-rich repeat-containing protein 8a-like	719	20	0	93.9%	1	P:pre-B cell differentiation
602	GSONMT00019177001	leucine-rich repeat and immunoglobulin-like domain-containing nogo receptor-interacting protein 3-like	585	20	0	86.1%	0	-
603	GSONMT00019184001	dual specificity mitogen-activated protein kinase kinase 2-like	402	20	0	93.45%	36	F:kinase activity; F:ATP binding; F:protein kinase activity; P:phosphorylation; F:nucleotide binding; P:protein phosphorylation; F:transferase activity, transferring phosphorus-containing groups; F:protein serine/threonine kinase activity; F:transferase activity; P:peptidyl-tyrosine phosphorylation; F:protein tyrosine kinase activity; C:cellular_component; P:toll-like receptor 3 signaling pathway…
604	GSONMT00019208001	lipopolysaccharide-induced tumor necrosis factor-alpha factor homolog	161	20	2.68596e-64	66.0%	0	-
605	GSONMT00019217001	e3 ubiquitin-protein ligase trim39-like	193	20	4.23201e-76	75.15%	4	F:metal ion binding; F:zinc ion binding; C:intracellular; P:biological_process
606	GSONMT00019251001	perforin-1-like	590	20	0	79.5%	2	C:membrane attack complex; P:immune response
607	GSONMT00019300001	nonclassical mhc class i antigen	301	20	2.16667e-160	69.7%	5	C:membrane; P:antigen processing and presentation; P:immune response; F:antigen binding; C:plasma membrane
608	GSONMT00019394001	toll-like receptor 5 membrane form	680	20	0	65.85%	10	F:transmembrane signaling receptor activity; C:integral component of membrane; C:membrane; P:positive regulation of cytokine production; P:regulation of cytokine secretion; P:MyD88-dependent toll-like receptor signaling pathway; P:signal transduction; P:defense response to bacterium; P:innate immune response; P:toll-like receptor 5 signaling pathway
609	GSONMT00019415001	cathepsin l2-like	183	2	4.3996e-25	50.0%	0	-
610	GSONMT00019455001	ectonucleotide pyrophosphatase phosphodiesterase family member 2-like	858	20	0	80.3%	13	F:lysophospholipase activity; F:polysaccharide binding; P:regulation of angiogenesis; P:oligodendrocyte differentiation; F:hydrolase activity; F:nucleic acid binding; F:phosphoric diester hydrolase activity; F:catalytic activity; C:cellular_component; F:scavenger receptor activity; P:metabolic process; F:metal ion binding; P:immune response
611	GSONMT00019457001	ectonucleotide pyrophosphatase phosphodiesterase family member 3-like	611	20	0	73.55%	12	F:metal ion binding; F:nucleic acid binding; F:polysaccharide binding; F:scavenger receptor activity; F:hydrolase activity; P:metabolic process; F:catalytic activity; P:immune response; P:phosphate-containing compound metabolic process; F:nucleoside-triphosphate diphosphatase activity; C:perinuclear region of cytoplasm; P:nucleoside triphosphate catabolic process
612	GSONMT00019496001	tumor necrosis factor ligand superfamily member 10-like	292	20	0	72.4%	5	F:tumor necrosis factor receptor binding; C:extracellular space; F:cytokine activity; C:membrane; P:immune response
613	GSONMT00019558001	leucine-rich repeat-containing protein 49-like	319	20	7.92231e-144	70.55%	2	C:cytoplasm; C:microtubule
614	GSONMT00019590001	caspase-9	329	20	3.35502e-137	72.75%	23	P:regulation of apoptotic process; P:apoptotic process; P:proteolysis; F:hydrolase activity; F:cysteine-type peptidase activity; F:peptidase activity; F:cysteine-type endopeptidase activity; C:intracellular; P:positive regulation of apoptotic process; P:response to UV; F:protein kinase binding; C:nucleus; C:apoptosome; P:signal transduction in response to DNA damage; P:activation of cysteine-type…
615	GSONMT00019631001	cd209 antigen-like	154	20	6.44305e-37	66.65%	1	F:carbohydrate binding
616	GSONMT00019691001	leucine-rich repeat-containing protein ddb_g0290503-like	188	17	2.81102e-13	60.0%	3	F:molecular_function; P:biological_process; C:cellular_component
617	GSONMT00019714001	interferon-induced protein 44-like	185	20	1.51761e-72	66.65%	4	F:GTP binding; F:molecular_function; P:biological_process; C:cellular_component
618	GSONMT00019718001	immunoglobulin light chain	111	20	8.80287e-18	79.15%	0	-
619	GSONMT00019719001	immunoglobulin light chain	176	20	1.38081e-51	76.05%	0	-
620	GSONMT00019720001	ig kappa chain v-iv region sth	162	20	6.2005e-50	81.75%	0	-
621	GSONMT00019721001	ig kappa chain v-iv region sth	121	20	5.34503e-65	82.6%	0	-
622	GSONMT00019764001	cd209 antigen-like protein d	106	20	2.09858e-25	64.8%	1	F:carbohydrate binding
623	GSONMT00019774001	tumor necrosis factor-inducible gene 6	136	20	1.95625e-91	90.2%	3	P:cell adhesion; F:hyaluronic acid binding; C:cellular_component
624	GSONMT00019809001	granulocyte colony-stimulating factor-like	200	20	1.60508e-114	61.3%	3	F:cytokine activity; P:immune response; C:extracellular region
625	GSONMT00019812001	leucine-rich repeat-containing protein 3b-like	285	20	9.33443e-111	74.55%	0	-
626	GSONMT00019839001	transcription factor e3-like	449	20	1.4267e-163	74.0%	17	P:regulation of transcription, DNA-templated; F:protein dimerization activity; P:transcription from RNA polymerase II promoter; C:nucleoplasm; F:sequence-specific DNA binding RNA polymerase II transcription factor activity; P:transcription, DNA-templated; P:regulation of transcription from RNA polymerase II promoter; P:positive regulation of transcription from RNA polymerase II promoter; F:DNA bi…
627	GSONMT00019853001	leucine-rich repeat-containing protein 3-like	316	20	1.19204e-78	77.65%	2	C:integral component of membrane; C:membrane
628	GSONMT00019907001	cd209 antigen-like protein d	104	20	3.2671e-28	72.35%	1	F:carbohydrate binding
629	GSONMT00019911001	polymeric immunoglobulin receptor-like	112	20	2.27143e-33	61.15%	0	-
630	GSONMT00019921001	protein ambp-like	179	20	5.87824e-85	80.1%	23	F:small molecule binding; F:serine-type endopeptidase inhibitor activity; C:extracellular region; F:peptidase inhibitor activity; P:protein-chromophore linkage; P:negative regulation of peptidase activity; C:cell surface; F:calcium channel inhibitor activity; C:intracellular membrane-bounded organelle; F:heme binding; F:protein homodimerization activity; P:modulation by virus of host morphology o…
631	GSONMT00019950001	leucine-rich repeat and immunoglobulin-like domain-containing nogo receptor-interacting protein 1-b-like	632	20	0	89.4%	5	P:axon regeneration; F:protein binding; C:integral component of membrane; C:membrane; C:plasma membrane
632	GSONMT00019970001	neurobeachin-like isoform x2	92	20	6.39356e-14	90.55%	0	-
633	GSONMT00019978001	interleukin-12 subunit alpha-like	217	20	3.83958e-33	55.25%	7	F:interleukin-12 receptor binding; F:growth factor activity; P:immune response; C:extracellular region; P:response to lipopolysaccharide; P:response to exogenous dsRNA; P:response to molecule of bacterial origin
634	GSONMT00019979001	caspase recruitment domain-containing protein 8-like	518	20	0	67.6%	1	P:signal transduction
635	GSONMT00019988001	presenilin-1-like isoform x1	222	20	7.19879e-90	96.95%	123	P:intracellular signal transduction; C:integral component of membrane; F:aspartic-type endopeptidase activity; C:membrane; P:myeloid leukocyte differentiation; P:cellular calcium ion homeostasis; P:regulation of protein binding; P:negative regulation of protein ubiquitination involved in ubiquitin-dependent protein catabolic process; P:cell fate specification; P:thymus development; C:dendritic sh…
636	GSONMT00020017001	protein kinase c epsilon type	154	20	7.84611e-62	84.05%	82	F:transferase activity; P:intracellular signal transduction; F:protein serine/threonine kinase activity; P:phosphorylation; F:protein kinase activity; F:protein kinase C activity; P:protein phosphorylation; F:nucleotide binding; F:ATP binding; F:kinase activity; F:metal ion binding; F:transferase activity, transferring phosphorus-containing groups; P:positive regulation of MAPK cascade; P:fibrobl…
637	GSONMT00020130001	btb poz domain-containing adapter for cul3-mediated degradation protein 2	150	20	1.63125e-28	73.85%	15	P:protein homooligomerization; P:cell migration; P:negative regulation of Rho protein signal transduction; C:nucleus; C:endosome; P:DNA replication; C:cytoplasm; P:proteasome-mediated ubiquitin-dependent protein catabolic process; P:embryo development; P:protein ubiquitination; C:Cul3-RING ubiquitin ligase complex; F:ubiquitin-protein ligase activity; P:stress fiber assembly; F:GTP-Rho binding; P…
638	GSONMT00020162001	tnfaip3-interacting protein 2	503	20	2.17771e-147	65.6%	0	-
639	GSONMT00020182001	ubiquitin-conjugating enzyme e2 d2	148	20	8.79414e-106	99.4%	34	P:toll-like receptor 3 signaling pathway; P:protein polyubiquitination; P:ubiquitin-dependent protein catabolic process; P:toll-like receptor signaling pathway; P:cellular protein modification process; F:ATP binding; P:protein ubiquitination; P:protein K48-linked ubiquitination; P:regulation of transcription from RNA polymerase II promoter in response to hypoxia; P:cellular response to hypoxia; P…
640	GSONMT00020221001	sh2 domain-containing protein 1a-like isoform x1	81	20	1.39819e-26	72.75%	6	P:cell-cell signaling; F:SH3/SH2 adaptor activity; C:cytoplasm; P:cellular defense response; P:positive regulation of natural killer cell mediated cytotoxicity; P:humoral immune response
641	GSONMT00020230001	leucine-rich repeat-containing protein 8d isoform x6	552	20	1.42286e-138	62.5%	0	-
642	GSONMT00020238001	leukotriene b4 receptor 1-like	302	20	1.37656e-51	64.1%	0	-
643	GSONMT00020279001	protein nlrc3-like	610	20	0	76.3%	0	-
644	GSONMT00020311001	ubiquitin carboxyl-terminal hydrolase cyld-like	906	20	0	72.0%	29	F:ubiquitin thiolesterase activity; P:ubiquitin-dependent protein catabolic process; C:cytoplasmic microtubule; F:protein kinase binding; P:regulation of intrinsic apoptotic signaling pathway; P:regulation of microtubule cytoskeleton organization; P:regulation of mitotic cell cycle; P:protein K63-linked deubiquitination; C:midbody; C:extrinsic component of cytoplasmic side of plasma membrane; P:n…
645	GSONMT00020321001	e3 ubiquitin-protein ligase trim39-like	346	20	9.64749e-119	72.7%	3	F:metal ion binding; F:zinc ion binding; C:intracellular
646	GSONMT00020365001	ubiquitin carboxyl-terminal hydrolase cyld-like isoform x3	889	20	0	84.85%	22	F:ubiquitin thiolesterase activity; P:ubiquitin-dependent protein catabolic process; P:necroptotic process; F:structural constituent of ribosome; P:central nervous system morphogenesis; P:cytoplasmic translation; P:positive regulation of extrinsic apoptotic signaling pathway; P:negative regulation of NF-kappaB transcription factor activity; F:ubiquitin-specific protease activity; P:regulation of …
647	GSONMT00020447001	c-c motif chemokine 28 precursor	99	20	1.31546e-21	63.5%	5	F:chemokine activity; P:immune response; C:extracellular region; C:extracellular space; F:cytokine activity
648	GSONMT00020512001	tetraspanin-13-like	204	20	5.1216e-110	85.6%	4	C:integral component of membrane; C:membrane; F:molecular_function; P:biological_process
649	GSONMT00020566001	rapamycin-insensitive companion of mtor-like	132	19	7.24032e-11	88.84%	25	C:TORC2 complex; P:TOR signaling; P:regulation of cell migration; P:regulation of actin cytoskeleton organization; P:embryo development; P:positive regulation of protein kinase B signaling; P:regulation of protein kinase B signaling; P:regulation of phosphorylation; P:positive regulation of TOR signaling; P:multicellular organismal development; P:positive regulation of peptidyl-tyrosine phosphory…
650	GSONMT00020614001	toll-like receptor 2	230	20	3.18453e-144	74.25%	13	P:inflammatory response; P:response to molecule of bacterial origin; F:transmembrane signaling receptor activity; C:integral component of membrane; C:membrane; P:toll-like receptor 2 signaling pathway; P:regulation of cytokine secretion; P:positive regulation of inflammatory response; P:MyD88-dependent toll-like receptor signaling pathway; P:toll-like receptor signaling pathway; P:signal transduc…
651	GSONMT00020623001	mhc class i alpha chain	238	20	2.99441e-136	92.65%	7	P:antigen processing and presentation of peptide antigen via MHC class I; F:peptide antigen binding; P:positive regulation of T cell mediated cytotoxicity; C:membrane; C:MHC class I protein complex; P:antigen processing and presentation; P:immune response
652	GSONMT00020831001	cytokine receptor-like factor 3	112	20	3.63183e-66	87.05%	8	C:cytoplasm; P:positive regulation of JAK-STAT cascade; P:negative regulation of cell growth; P:positive regulation of transcription from RNA polymerase II promoter; F:molecular_function; P:positive regulation of transcription, DNA-templated; P:G1/S transition of mitotic cell cycle; P:positive regulation of cell cycle arrest
653	GSONMT00020935001	leucine-rich repeat-containing protein 16a-like	1389	20	0	78.1%	0	-
654	GSONMT00020936001	tumor necrosis factor receptor superfamily member 6b-like	286	20	3.22117e-179	61.55%	7	P:response to mechanical stimulus; P:negative regulation of odontogenesis of dentin-containing tooth; P:apoptotic process; P:extracellular matrix organization; C:extracellular space; P:signal transduction; C:proteinaceous extracellular matrix
655	GSONMT00020938001	ectonucleotide pyrophosphatase phosphodiesterase family member 3-like	264	20	2.09031e-130	74.6%	20	F:metal ion binding; F:nucleic acid binding; F:polysaccharide binding; F:scavenger receptor activity; F:hydrolase activity; P:metabolic process; F:catalytic activity; P:immune response; P:phosphate-containing compound metabolic process; P:inorganic diphosphate transport; F:nucleoside-triphosphate diphosphatase activity; C:perinuclear region of cytoplasm; F:phosphodiesterase I activity; C:extracel…
656	GSONMT00020946001	complement c3	1670	20	0	71.75%	10	P:negative regulation of endopeptidase activity; C:extracellular space; C:extracellular region; F:endopeptidase inhibitor activity; P:complement activation, classical pathway; P:complement activation, alternative pathway; P:innate immune response; P:inflammatory response; C:cellular_component; P:cellular response to estrogen stimulus
657	GSONMT00020964001	vitronectin-like isoform x2	607	20	7.93315e-143	68.65%	4	F:scavenger receptor activity; F:polysaccharide binding; P:immune response; C:cellular_component
658	GSONMT00020965001	scavenger receptor class f member 1-like	928	20	0	60.45%	0	-
659	GSONMT00021046001	leucine-rich repeat-containing protein 3b	274	20	4.20916e-160	76.5%	4	C:integral component of membrane; C:membrane; P:biological_process; F:molecular_function
660	GSONMT00021125001	protein kinase c epsilon type	223	20	5.68903e-80	95.75%	81	P:positive regulation of MAPK cascade; P:fibroblast growth factor receptor signaling pathway; C:cytosol; F:signal transducer activity; P:positive regulation of cellular glucuronidation; C:perinuclear region of cytoplasm; C:cytoskeleton; P:epidermal growth factor receptor signaling pathway; C:plasma membrane; P:Fc-gamma receptor signaling pathway involved in phagocytosis; P:positive regulation of …
661	GSONMT00021278001	cathepsin f-like	402	20	0	78.95%	3	P:proteolysis; F:cysteine-type peptidase activity; F:cysteine-type endopeptidase inhibitor activity
662	GSONMT00021290001	e3 ubiquitin isg15 ligase trim25-like isoform x2	252	20	6.41437e-107	77.55%	3	F:metal ion binding; F:zinc ion binding; C:intracellular
663	GSONMT00021294001	lily-type lectin	93	20	8.02197e-54	64.45%	0	-
664	GSONMT00021467001	polymeric immunoglobulin receptor-like	239	20	2.28883e-31	62.25%	0	-
665	GSONMT00021524001	b chain rhamnose-binding lectin csl3	112	20	2.74868e-46	72.8%	1	F:carbohydrate binding
666	GSONMT00021533001	protein nlrc3-like	511	20	0	76.05%	0	-
667	GSONMT00021536001	proteoglycan 4-like isoform x2	807	20	2.10346e-122	78.15%	4	F:polysaccharide binding; F:scavenger receptor activity; P:immune response; F:metal ion binding
668	GSONMT00021540001	butyrophilin subfamily 3 member a1-like	446	20	1.95749e-117	56.75%	0	-
669	GSONMT00021584001	leucine-rich repeat-containing protein 4b	414	20	2.89073e-33	52.05%	16	P:lipopolysaccharide-mediated signaling pathway; F:transmembrane signaling receptor activity; C:integral component of membrane; P:macrophage activation; P:regulation of cytokine secretion; F:lipopolysaccharide receptor activity; C:lipopolysaccharide receptor complex; P:MyD88-dependent toll-like receptor signaling pathway; P:signal transduction; P:defense response to Gram-negative bacterium; P:inn…
670	GSONMT00021620001	suppressor of cytokine signaling 9	466	20	0	73.3%	5	P:epidermal growth factor receptor signaling pathway; P:intracellular signal transduction; P:JAK-STAT cascade; P:protein ubiquitination; P:positive regulation of proteasomal ubiquitin-dependent protein catabolic process
671	GSONMT00021660001	protein nlrc3-like	659	20	0	75.9%	0	-
672	GSONMT00021708001	novel immune-type receptor 4 precursor	154	3	3.28259e-07	47.67%	0	-
673	GSONMT00021802001	osteopontin-like protein precursor	351	17	2.58159e-81	72.18%	5	F:molecular_function; P:biological_process; C:cellular_component; P:cell adhesion; P:ossification
674	GSONMT00021841001	interleukin-10 receptor subunit beta-like	190	20	1.37629e-99	58.75%	3	F:cytokine receptor activity; C:integral component of membrane; P:cytokine-mediated signaling pathway
675	GSONMT00021867001	gtpase kras isoform x2	190	20	7.62031e-128	98.25%	48	F:GTP binding; F:GTPase activity; P:small GTPase mediated signal transduction; P:GTP catabolic process; F:nucleotide binding; C:membrane; P:signal transduction; P:heart development; P:embryonic cranial skeleton morphogenesis; P:hemopoiesis; P:positive regulation of protein phosphorylation; P:positive regulation of gene expression; P:fibroblast growth factor receptor signaling pathway; P:visual le…
676	GSONMT00021934001	interleukin-1 receptor accessory 1-b-like isoform x2	119	20	1.56369e-59	94.65%	6	P:signal transduction; F:interleukin-1 receptor activity; C:cytoplasm; C:integral component of membrane; C:membrane; C:plasma membrane
677	GSONMT00021943001	interleukin-1 receptor-like 1	289	20	1.16451e-156	60.0%	2	P:signal transduction; F:interleukin-1 receptor activity
678	GSONMT00021955001	macrophage mannose receptor 1-like	107	7	5.13896e-17	62.0%	1	F:carbohydrate binding
679	GSONMT00022007001	complement c1q tumor necrosis factor-related protein 3-like	288	20	6.02004e-92	56.65%	0	-
680	GSONMT00022008001	transforming growth factor beta receptor type 3-like	746	20	0	50.8%	64	P:ventricular cardiac muscle tissue morphogenesis; F:transforming growth factor beta-activated receptor activity; P:transforming growth factor beta receptor signaling pathway; F:glycosaminoglycan binding; F:activin binding; P:epithelial to mesenchymal transition; C:integral component of plasma membrane; C:plasma membrane; F:fibroblast growth factor binding; P:negative regulation of epithelial to …
681	GSONMT00022011001	phosphatidylinositol 3-kinase regulatory subunit alpha-like isoform x1	113	20	7.25529e-41	93.9%	55	C:phosphatidylinositol 3-kinase complex; F:phosphatidylinositol 3-kinase regulator activity; P:signal transduction; C:intracellular; F:protein phosphatase binding; P:phosphatidylinositol 3-kinase signaling; P:fibroblast growth factor receptor signaling pathway; P:T cell costimulation; C:cytosol; P:insulin receptor signaling pathway; P:phospholipid metabolic process; P:B cell differentiation; P:ep…
682	GSONMT00022012001	phosphatidylinositol 3-kinase regulatory subunit alpha-like isoform x1	225	20	5.21505e-78	79.25%	52	C:phosphatidylinositol 3-kinase complex; F:phosphatidylinositol 3-kinase regulator activity; P:regulation of phosphatidylinositol 3-kinase activity; P:signal transduction; C:intracellular; F:protein phosphatase binding; P:phosphatidylinositol 3-kinase signaling; P:fibroblast growth factor receptor signaling pathway; P:T cell costimulation; C:cytosol; P:insulin receptor signaling pathway; P:phosph…
683	GSONMT00022023001	perforin-1-like	590	20	0	79.4%	2	C:membrane attack complex; P:immune response
684	GSONMT00022067001	zona pellucida sperm-binding protein 4-like	1400	20	0	56.65%	12	C:extracellular region; P:intracellular signal transduction; P:acrosomal vesicle exocytosis; P:positive regulation of humoral immune response; P:negative regulation of binding of sperm to zona pellucida; P:positive regulation of protein kinase activity; P:protein kinase A signaling; P:positive regulation of acrosome reaction; F:signal transducer activity; P:positive regulation of T cell prolifera…
685	GSONMT00022097001	protein nlrc3-like	225	20	1.34077e-71	69.55%	0	-
686	GSONMT00022118001	complement c4-1	68	9	6.21059e-12	67.67%	4	P:negative regulation of endopeptidase activity; C:extracellular space; C:extracellular region; F:endopeptidase inhibitor activity
687	GSONMT00022161001	fucolectin-4 precursor	181	20	2.17452e-56	74.85%	10	P:cell adhesion; F:metal ion binding; F:carbohydrate binding; F:fucose binding; P:regulation of complement activation, lectin pathway; C:extracellular region; P:regulation of cellular defense response; P:regulation of innate immune response; F:calcium ion binding; C:extracellular space
688	GSONMT00022164001	pulmonary surfactant-associated protein d-like	253	20	2.98909e-158	61.05%	10	F:carbohydrate binding; C:collagen; F:chemokine activity; C:extracellular region; P:immune response; F:receptor binding; P:negative regulation of growth of symbiont in host; P:complement activation, lectin pathway; P:defense response to Gram-positive bacterium; F:calcium-dependent protein binding
689	GSONMT00022165001	complement c1q-like protein 4 precursor	323	20	3.61984e-34	55.4%	3	F:molecular_function; P:biological_process; C:cellular_component
690	GSONMT00022166001	e3 ubiquitin-protein ligase trim21-like	497	20	3.72672e-62	48.85%	3	F:metal ion binding; F:zinc ion binding; C:intracellular
691	GSONMT00022168001	e3 ubiquitin-protein ligase trim39-like	1032	20	0	67.65%	3	F:metal ion binding; F:zinc ion binding; C:intracellular
692	GSONMT00022169001	e3 ubiquitin-protein ligase trim39-like	585	20	0	70.15%	4	F:metal ion binding; F:zinc ion binding; C:intracellular; P:biological_process
693	GSONMT00022171001	e3 ubiquitin-protein ligase trim39-like	375	20	5.9775e-96	63.7%	4	F:metal ion binding; P:biological_process; F:zinc ion binding; C:intracellular
694	GSONMT00022172001	e3 ubiquitin-protein ligase trim39-like	363	20	1.57315e-109	62.6%	3	F:metal ion binding; F:zinc ion binding; C:intracellular
695	GSONMT00022178001	e3 ubiquitin-protein ligase trim39-like	354	20	1.59266e-71	52.65%	3	F:metal ion binding; F:zinc ion binding; C:intracellular
696	GSONMT00022179001	butyrophilin subfamily 1 member a1-like	667	20	2.50709e-39	50.9%	8	C:integral component of membrane; P:lipid metabolic process; F:molecular_function; C:integral component of plasma membrane; C:membrane; P:negative regulation of activated T cell proliferation; P:negative regulation of cellular metabolic process; P:negative regulation of cytokine secretion
697	GSONMT00022180001	e3 ubiquitin-protein ligase trim39-like	219	20	6.88727e-29	56.15%	3	F:metal ion binding; F:zinc ion binding; C:intracellular
698	GSONMT00022183001	butyrophilin subfamily 2 member a1 isoform 1	531	20	6.5539e-82	52.9%	5	C:integral component of membrane; C:membrane; P:lipid metabolic process; F:molecular_function; C:integral component of plasma membrane
699	GSONMT00022186001	e3 ubiquitin-protein ligase trim39-like	292	20	1.74287e-19	56.2%	4	F:metal ion binding; F:zinc ion binding; C:intracellular; P:erythrocyte differentiation
700	GSONMT00022252001	immunoglobulin superfamily member 10	299	20	3.00193e-145	78.95%	4	P:cell differentiation; P:multicellular organismal development; C:extracellular region; P:ossification
701	GSONMT00022281001	interferon-inducible protein gig1	219	20	5.16721e-51	54.9%	0	-
702	GSONMT00022285001	macrophage mannose receptor 1-like	354	20	4.6028e-88	53.7%	1	F:carbohydrate binding
703	GSONMT00022286001	macrophage mannose receptor 1-like	402	20	2.36278e-84	52.85%	1	F:carbohydrate binding
704	GSONMT00022291001	neural wiskott-aldrich syndrome protein	134	20	8.54491e-27	81.35%	45	P:actin filament organization; P:spindle localization; C:lamellipodium; F:identical protein binding; C:nucleus; P:mitosis; C:actin cap; P:cellular protein complex localization; F:actin binding; P:regulation of transcription, DNA-templated; P:regulation of protein localization; F:protein binding; P:transcription, DNA-templated; P:response to bacterium; P:positive regulation of Arp2/3 complex-media…
705	GSONMT00022297001	interleukin-1 receptor type 2	235	20	2.70913e-161	56.15%	3	P:signal transduction; F:interleukin-1 receptor activity; F:interleukin-1, Type II, blocking receptor activity
706	GSONMT00022321001	protein nlrc3-like	811	20	0	70.75%	2	P:biological_process; C:cellular_component
707	GSONMT00022348001	engulfment and cell motility protein 1	154	20	1.36611e-96	95.5%	20	C:cytoskeleton; P:phagocytosis; P:Rac protein signal transduction; P:actin filament-based process; C:membrane; P:apoptotic process; C:cytoplasm; P:phagocytosis, engulfment; F:protein binding; P:cellular component movement; C:plasma membrane; P:actin cytoskeleton organization; F:SH3 domain binding; P:positive regulation of angiogenesis; P:lymphangiogenesis; P:regulation of defense response to viru…
708	GSONMT00022443001	ubiquitin-like protein atg12	48	20	1.10376e-21	98.2%	4	C:cytoplasm; P:autophagic vacuole assembly; C:pre-autophagosomal structure membrane; P:innate immune response
709	GSONMT00022472001	leucine-rich repeat-containing protein 15	564	20	7.14298e-146	55.4%	2	P:biological_process; C:cellular_component
710	GSONMT00022551001	mitogen-activated protein kinase kinase kinase 5-like	1336	20	0	79.4%	36	F:ATP binding; F:protein kinase activity; F:nucleotide binding; P:protein phosphorylation; F:transferase activity, transferring phosphorus-containing groups; F:protein serine/threonine kinase activity; F:transferase activity; P:phosphorylation; F:kinase activity; P:positive regulation of protein phosphorylation; F:protein phosphatase binding; P:regulation of cell death; F:protein kinase binding; …
711	GSONMT00022557001	complement component c3	1526	20	0	68.9%	8	P:negative regulation of endopeptidase activity; C:extracellular space; P:complement activation, classical pathway; P:complement activation, alternative pathway; C:extracellular region; F:endopeptidase inhibitor activity; P:innate immune response; P:inflammatory response
712	GSONMT00022570001	e3 ubiquitin-protein ligase trim39-like	435	20	7.35061e-167	68.8%	4	F:metal ion binding; F:zinc ion binding; C:intracellular; P:biological_process
713	GSONMT00022575001	butyrophilin subfamily 1 member a1-like	142	20	2.91502e-50	63.05%	4	C:integral component of membrane; C:membrane; F:molecular_function; P:biological_process
714	GSONMT00022626001	lysm and peptidoglycan-binding domain-containing protein 3-like	313	20	2.07165e-106	75.75%	4	P:cell wall macromolecule catabolic process; F:molecular_function; C:integral component of membrane; C:membrane
715	GSONMT00022627001	dna-directed rna polymerase iii subunit rpc7	276	20	2.10422e-54	76.4%	8	P:transcription, DNA-templated; P:positive regulation of interferon-beta production; P:positive regulation of innate immune response; P:defense response to virus; P:innate immune response; C:nucleus; F:DNA-directed RNA polymerase activity; P:RNA biosynthetic process
716	GSONMT00022702001	e3 ubiquitin-protein ligase trim23-like	588	20	0	92.75%	21	F:metal ion binding; F:GTP binding; P:small GTPase mediated signal transduction; F:nucleotide binding; F:zinc ion binding; C:intracellular; F:identical protein binding; C:Golgi membrane; C:lysosomal membrane; F:ubiquitin-protein ligase activity; F:GTPase activity; F:GDP binding; C:nucleus; P:GTP catabolic process; P:protein ubiquitination; C:membrane; F:ligase activity; P:protein ADP-ribosylation…
717	GSONMT00022769001	tyrosine-protein phosphatase non-receptor type 6	189	20	3.30236e-83	89.1%	32	F:phosphatase activity; P:dephosphorylation; F:hydrolase activity; P:protein dephosphorylation; P:peptidyl-tyrosine dephosphorylation; F:protein tyrosine phosphatase activity; F:phosphoprotein phosphatase activity; C:cytoplasm; P:negative regulation of humoral immune response mediated by circulating immunoglobulin; F:protein kinase binding; P:negative regulation of peptidyl-tyrosine phosphorylati…
718	GSONMT00022796001	protein kinase c alpha type	124	20	1.91347e-60	88.75%	115	F:metal ion binding; F:kinase activity; P:intracellular signal transduction; P:phosphorylation; F:transferase activity; F:protein serine/threonine kinase activity; F:protein kinase activity; F:protein kinase C activity; F:nucleotide binding; P:protein phosphorylation; F:zinc ion binding; F:ATP binding; F:transferase activity, transferring phosphorus-containing groups; P:cellular calcium ion homeo…
719	GSONMT00022849001	leucine-rich repeat-containing protein 4c-like isoform x1	646	20	0	91.0%	6	C:integral component of membrane; P:regulation of axonogenesis; F:protein binding; C:membrane; C:postsynaptic membrane; C:cell junction
720	GSONMT00022859001	lipopolysaccharide-responsive and beige-like anchor	183	20	2.07918e-53	83.7%	0	-
721	GSONMT00022906001	guanine nucleotide exchange factor vav3	70	20	6.06896e-41	95.5%	40	P:small GTPase mediated signal transduction; F:metal ion binding; P:intracellular signal transduction; F:Rho guanyl-nucleotide exchange factor activity; P:regulation of Rho protein signal transduction; F:guanyl-nucleotide exchange factor activity; P:cell projection assembly; F:epidermal growth factor receptor binding; P:cell migration; P:response to drug; P:regulation of Rac GTPase activity; P:B …
722	GSONMT00022957001	lrr and pyd domains-containing protein 3-like	462	20	7.35788e-117	64.35%	2	F:ATP binding; F:nucleotide binding
723	GSONMT00022958001	lrr and pyd domains-containing protein 3-like	572	20	1.50976e-28	53.85%	13	F:ATP binding; F:nucleotide binding; P:inflammatory response; P:positive regulation of cysteine-type endopeptidase activity involved in apoptotic process; P:negative regulation of interleukin-1 beta secretion; P:cellular response to lipopolysaccharide; C:NLRP3 inflammasome complex; P:negative regulation of inflammatory response; P:positive regulation of NF-kappaB transcription factor activity; P:…
724	GSONMT00023035001	c-type mannose receptor 2-like isoform x2	1104	20	0	71.45%	1	F:carbohydrate binding
725	GSONMT00023048001	immunoglobulin superfamily dcc subclass member 3-like	162	20	4.03145e-82	87.5%	6	P:neuromuscular process controlling balance; C:integral component of plasma membrane; F:molecular_function; C:integral component of membrane; C:membrane; C:cellular_component
726	GSONMT00023057001	acyl-coenzyme a thioesterase them4-like	166	20	6.60637e-54	67.65%	20	F:molecular_function; P:biological_process; F:palmitoyl-CoA hydrolase activity; C:mitochondrion; P:regulation of mitochondrial membrane permeability involved in apoptotic process; C:intracellular membrane-bounded organelle; C:cytosol; P:protein kinase B signaling; P:fatty acid metabolic process; P:insulin receptor signaling pathway; P:phosphatidylinositol-mediated signaling; P:epidermal growth fa…
727	GSONMT00023182001	ig kappa chain v region k29-213	133	20	1.65248e-46	88.3%	0	-
728	GSONMT00023212001	cytokine receptor common subunit gamma-like	338	20	0	61.15%	17	F:cytokine receptor activity; C:membrane; P:interleukin-7-mediated signaling pathway; P:interleukin-4-mediated signaling pathway; F:interleukin-2 receptor activity; P:interleukin-2-mediated signaling pathway; F:interleukin-2 binding; P:modulation by virus of host morphology or physiology; C:external side of plasma membrane; P:signal transduction; F:protein binding; F:interleukin-7 receptor activi…
729	GSONMT00023338001	sushi domain-containing protein 2-like	808	20	0	74.8%	3	F:polysaccharide binding; F:scavenger receptor activity; P:immune response
730	GSONMT00023347001	macrophage colony-stimulating factor 1 receptor 1-like	971	20	0	71.75%	23	F:transferase activity; C:integral component of membrane; P:phosphorylation; C:membrane; P:peptidyl-tyrosine phosphorylation; F:protein kinase activity; P:protein phosphorylation; F:nucleotide binding; P:transmembrane receptor protein tyrosine kinase signaling pathway; F:ATP binding; F:kinase activity; F:transmembrane receptor protein tyrosine kinase activity; F:protein tyrosine kinase activity; …
731	GSONMT00023357001	iclp2 protein	202	20	1.19276e-143	65.0%	7	C:membrane; P:intracellular protein transport; P:antigen processing and presentation; F:MHC class II protein binding; P:immune response; P:inner ear development; P:neuromast development
732	GSONMT00023370001	leucine-rich repeat-containing protein 19-like	345	20	4.30218e-42	52.7%	0	-
733	GSONMT00023382001	immunoglobulin heavy chain	480	20	0	77.3%	0	-
734	GSONMT00023383001	immunoglobulin mu heavy chain	131	20	5.45321e-78	79.95%	0	-
735	GSONMT00023384001	immunoglobulin mu heavy chain	142	20	2.10957e-51	83.65%	0	-
736	GSONMT00023390001	deleted in malignant brain tumors 1	546	20	3.31177e-111	55.5%	21	F:scavenger receptor activity; C:membrane; C:phagocytic vesicle membrane; C:cytoplasm; P:epithelial cell differentiation; P:pattern recognition receptor signaling pathway; C:zymogen granule membrane; P:induction of bacterial agglutination; P:modulation by virus of host morphology or physiology; F:calcium-dependent protein binding; C:extrinsic component of membrane; F:signaling pattern recognition…
737	GSONMT00023406001	l-amino-acid oxidase-like	508	20	0	79.3%	6	P:oxidation-reduction process; F:oxidoreductase activity; F:L-amino-acid oxidase activity; C:extracellular region; P:innate immune response; P:defense response to bacterium
738	GSONMT00023409001	interleukin 18	200	20	1.94341e-142	60.95%	39	C:extracellular space; F:cytokine activity; P:regulation of cell adhesion; P:positive regulation of blood vessel remodeling; P:positive regulation of interferon-gamma production; P:positive regulation of granulocyte macrophage colony-stimulating factor production; P:positive regulation of interleukin-8 production; P:interleukin-13 biosynthetic process; P:positive regulation of chemokine productio…
739	GSONMT00023435001	coxsackievirus and adenovirus receptor homolog	162	20	4.41638e-67	78.3%	55	C:integral component of membrane; C:membrane; P:kidney development; C:tight junction; C:cell junction; C:basolateral plasma membrane; C:adherens junction; C:plasma membrane; P:cell adhesion; P:transepithelial transport; C:intercalated disc; F:integrin binding; F:connexin binding; P:homotypic cell-cell adhesion; F:cell adhesion molecule binding; P:neutrophil chemotaxis; C:acrosomal vesicle; C:cell…
740	GSONMT00023446001	tumor necrosis factor receptor superfamily member 14-like isoform x1	365	20	8.83936e-54	66.8%	7	F:transmembrane signaling receptor activity; P:apoptotic process; C:membrane; P:signal transduction; P:immune response; P:biological_process; C:cellular_component
741	GSONMT00023447001	tumor necrosis factor receptor superfamily member 14-like isoform x1	271	20	1.88908e-46	66.3%	7	F:transmembrane signaling receptor activity; P:apoptotic process; C:membrane; P:signal transduction; P:immune response; P:biological_process; C:cellular_component
742	GSONMT00023487001	t-cell receptor beta chain	121	20	2.84089e-68	76.05%	0	-
743	GSONMT00023499001	protein nlrc3-like	846	20	0	77.9%	0	-
744	GSONMT00023572001	leukotriene b4 receptor 1-like	406	20	3.85005e-141	76.0%	7	C:integral component of membrane; F:G-protein coupled receptor activity; F:leukotriene receptor activity; P:G-protein coupled receptor signaling pathway; F:angiotensin type II receptor activity; F:signal transducer activity; P:signal transduction
745	GSONMT00023659001	e3 ubiquitin-protein ligase trim39-like	402	20	1.13753e-170	59.35%	3	F:molecular_function; P:biological_process; C:cellular_component
746	GSONMT00023734001	polycomb complex protein bmi-1	329	20	0	85.7%	37	F:metal ion binding; F:zinc ion binding; C:nucleus; C:PcG protein complex; P:cerebellum development; P:hematopoietic stem cell migration; P:chromatin modification; P:regulation of transcription, DNA-templated; P:transcription, DNA-templated; P:primitive hemopoiesis; P:positive regulation of ubiquitin-protein ligase activity; P:positive regulation of immature T cell proliferation in thymus; C:cyto…
747	GSONMT00023743001	protein nlrc3	905	20	0	45.7%	4	P:regulation of apoptotic process; F:ATP binding; F:nucleotide binding; C:intracellular
748	GSONMT00023781001	butyrophilin subfamily 1 member a1- partial	237	20	1.62131e-136	62.4%	4	C:integral component of membrane; C:membrane; F:molecular_function; P:biological_process
749	GSONMT00023809001	ccaat enhancer-binding protein delta	285	20	9.64689e-178	78.4%	3	P:regulation of transcription, DNA-templated; F:sequence-specific DNA binding; F:sequence-specific DNA binding transcription factor activity
750	GSONMT00023815001	g-protein coupled receptor 183	232	20	4.59525e-142	58.45%	14	C:integral component of membrane; F:G-protein coupled receptor activity; F:signal transducer activity; P:signal transduction; P:G-protein coupled receptor signaling pathway; F:oxysterol binding; P:humoral immune response; P:mature B cell differentiation involved in immune response; P:positive regulation of B cell proliferation; P:positive regulation of ERK1 and ERK2 cascade; C:plasma membrane; F:…
751	GSONMT00023861001	cd209 antigen-like protein d	219	20	1.7502e-20	58.55%	1	F:carbohydrate binding
752	GSONMT00023884001	low quality protein: neurobeachin-like protein 1-like	408	20	0	94.1%	0	-
753	GSONMT00023930001	fish virus induced trim protein	558	20	0	73.2%	3	F:metal ion binding; F:zinc ion binding; C:intracellular
754	GSONMT00023937001	lrr and pyd domains-containing protein 3 isoform x1	222	20	1.47028e-57	67.5%	4	F:ATP binding; F:nucleotide binding; P:biological_process; C:cellular_component
755	GSONMT00023938001	protein nlrc3-like	943	20	0	71.3%	4	F:ATP binding; F:nucleotide binding; P:biological_process; C:cellular_component
756	GSONMT00023947001	ig kappa chain v region k29-213	133	20	6.83717e-46	85.9%	0	-
757	GSONMT00023963001	tumor necrosis factor ligand superfamily member 6-like	270	20	1.89442e-166	57.75%	20	F:tumor necrosis factor receptor binding; C:extracellular space; F:cytokine activity; C:membrane; P:immune response; P:positive regulation of apoptotic process; P:negative regulation of angiogenesis; C:nucleus; P:activation of cysteine-type endopeptidase activity involved in apoptotic process; P:extrinsic apoptotic signaling pathway via death domain receptors; P:positive regulation of I-kappaB ki…
758	GSONMT00023966001	interferon-induced gtp-binding protein mx-like	457	20	0	71.7%	5	F:GTP binding; F:GTPase activity; P:GTP catabolic process; F:nucleotide binding; C:cytoplasm
759	GSONMT00023976001	complement c4-b-like	167	20	7.89172e-107	73.95%	10	P:negative regulation of endopeptidase activity; C:extracellular space; C:extracellular region; F:endopeptidase inhibitor activity; P:inflammatory response; P:regulation of complement activation; P:innate immune response; P:complement activation, classical pathway; C:plasma membrane; P:complement activation
760	GSONMT00024054001	c-type lectin domain family 4 member f-like	196	7	1.11303e-79	63.57%	1	F:carbohydrate binding
761	GSONMT00024057001	c-type lectin domain family 4 member f-like	78	12	3.71224e-29	80.92%	3	F:carbohydrate binding; P:biological_process; F:calcium ion binding
762	GSONMT00024063001	cell division control protein 42 homolog isoform x2	205	20	1.54189e-137	97.05%	110	F:GTP binding; P:small GTPase mediated signal transduction; F:nucleotide binding; P:cell division; C:membrane; C:intracellular; P:cell cycle; P:epidermis morphogenesis; C:secretory granule; C:cell periphery; P:epithelial cell-cell adhesion; P:actin filament branching; F:protein kinase binding; F:protein binding; P:GTP catabolic process; P:positive regulation of substrate adhesion-dependent cell s…
763	GSONMT00024081001	c-type lectin domain family 4 member e-like	241	20	3.37347e-62	56.05%	1	F:carbohydrate binding
764	GSONMT00024116001	deleted in malignant brain tumors 1	670	20	0	66.95%	23	F:polysaccharide binding; F:scavenger receptor activity; P:immune response; P:cell differentiation; C:zymogen granule membrane; P:blastocyst development; C:integral component of membrane; C:membrane; C:extrinsic component of membrane; C:extracellular matrix; P:protein transport; P:multicellular organismal development; C:cytoplasm; F:zymogen binding; P:inner cell mass cell proliferation; C:cytopla…
765	GSONMT00024124001	chemokine ck-1	88	20	2.91426e-56	80.4%	5	F:chemokine activity; P:immune response; C:extracellular region; C:extracellular space; F:cytokine activity
766	GSONMT00024157001	protein nlrc3-like	185	20	7.95425e-57	71.25%	3	F:metal ion binding; F:zinc ion binding; C:intracellular
767	GSONMT00024170001	caspace-like protein	127	3	2.1675e-08	58.67%	0	-
768	GSONMT00024202001	novel immune-type receptor 2	364	20	0	60.0%	2	C:integral component of membrane; C:membrane
769	GSONMT00024204001	ig kappa chain v region k29-213	357	20	0	61.9%	2	C:integral component of membrane; C:membrane
770	GSONMT00024209001	novel immune-type receptor 2	289	20	4.7187e-154	64.4%	1	C:integral component of membrane
771	GSONMT00024210001	novel immune-type receptor 2	240	20	2.3061e-133	73.95%	1	C:integral component of membrane
772	GSONMT00024211001	novel immune-type receptor 2	325	20	2.34546e-155	68.5%	2	C:integral component of membrane; C:membrane
773	GSONMT00024212001	novel immune-type receptor 2	243	20	8.20599e-91	69.55%	2	C:integral component of membrane; C:membrane
774	GSONMT00024213001	novel immune-type receptor 2	362	20	6.77499e-151	62.75%	1	C:cellular_component
775	GSONMT00024262001	sialoadhesin-like	411	20	4.17956e-90	59.3%	0	-
776	GSONMT00024263001	sialoadhesin-like	398	20	7.62972e-68	59.85%	0	-
777	GSONMT00024315001	interleukin-10 receptor subunit beta-like	162	20	3.64457e-19	55.85%	4	F:cytokine receptor activity; C:integral component of membrane; P:cytokine-mediated signaling pathway; P:blood coagulation
778	GSONMT00024351001	c-type lectin domain family 18 member a-like	140	20	9.72105e-72	89.4%	4	F:carbohydrate binding; P:biological_process; C:extracellular region; C:cellular_component
779	GSONMT00024352001	c-type lectin domain family 18 member c isoform x2	71	20	4.45931e-27	86.0%	2	F:carbohydrate binding; C:extracellular region
780	GSONMT00024371001	interferon-induced protein with tetratricopeptide repeats 2-like	412	20	4.56687e-126	65.1%	0	-
781	GSONMT00024383001	leucine-rich repeat and immunoglobulin-like domain-containing nogo receptor-interacting protein 3-like	623	20	0	86.55%	0	-
782	GSONMT00024392001	srsf protein kinase 1-like isoform x2	196	20	1.33926e-90	95.75%	29	F:ATP binding; F:protein kinase activity; F:nucleotide binding; P:protein phosphorylation; F:transferase activity, transferring phosphorus-containing groups; F:protein serine/threonine kinase activity; F:transferase activity; P:phosphorylation; F:kinase activity; P:intracellular signal transduction; C:nucleus; C:intracellular membrane-bounded organelle; P:cell differentiation; P:regulation of mRN…
783	GSONMT00024461001	c-type mannose receptor 2-like	61	5	5.07946e-05	60.2%	0	-
784	GSONMT00024485001	fish virus induced trim protein	582	20	0	69.0%	3	F:metal ion binding; F:zinc ion binding; C:intracellular
785	GSONMT00024490001	mhc class ii beta partial	261	20	5.79805e-153	70.9%	6	C:integral component of membrane; C:membrane; P:antigen processing and presentation of peptide or polysaccharide antigen via MHC class II; C:MHC class II protein complex; P:antigen processing and presentation; P:immune response
786	GSONMT00024492001	mhc class ii antigen alpha chain	254	20	3.09857e-171	64.1%	6	C:membrane; C:MHC class II protein complex; P:antigen processing and presentation; P:immune response; C:integral component of membrane; P:antigen processing and presentation of peptide or polysaccharide antigen via MHC class II
787	GSONMT00024504001	low quality protein: fibroblast growth factor receptor 2	197	20	4.3868e-49	91.15%	127	P:epidermis morphogenesis; P:lung lobe morphogenesis; P:coronal suture morphogenesis; F:protein binding; P:in utero embryonic development; C:extracellular region; P:insulin receptor signaling pathway; P:positive regulation of cell cycle; P:negative regulation of cell proliferation; P:positive regulation of cell proliferation; P:regulation of cell fate commitment; P:peptidyl-tyrosine phosphorylati…
788	GSONMT00024537001	caspase recruitment domain-containing protein 14	1056	20	0	67.9%	9	P:regulation of apoptotic process; C:intracellular; P:positive regulation of NF-kappaB transcription factor activity; P:negative regulation of apoptotic process; C:cytoplasm; F:CARD domain binding; P:tumor necrosis factor-mediated signaling pathway; C:aggresome; P:positive regulation of protein phosphorylation
789	GSONMT00024543001	low quality protein: neurobeachin-like protein 1-like	171	20	5.25061e-68	85.3%	0	-
790	GSONMT00024548001	interleukin 10 precursor	312	20	4.61929e-44	75.15%	5	F:cytokine activity; P:immune response; C:extracellular region; P:response to chemical; P:response to lipopolysaccharide
791	GSONMT00024577001	ubiquitin-conjugating enzyme e2 d2	148	20	1.08886e-105	97.95%	22	F:ligase activity; F:acid-amino acid ligase activity; F:ATP binding; F:nucleotide binding; P:protein ubiquitination; F:ubiquitin-protein ligase activity; P:toll-like receptor 3 signaling pathway; P:protein polyubiquitination; P:ubiquitin-dependent protein catabolic process; P:toll-like receptor signaling pathway; P:cellular protein modification process; P:protein K48-linked ubiquitination; P:regu…
792	GSONMT00024578001	low quality protein: nuclear factor nf-kappa-b p105 subunit-like	945	20	0	84.15%	65	P:regulation of transcription, DNA-templated; C:nucleus; F:sequence-specific DNA binding transcription factor activity; P:signal transduction; C:cytosol; P:toll-like receptor 4 signaling pathway; P:membrane protein intracellular domain proteolysis; P:Fc-epsilon receptor signaling pathway; C:I-kappaB/NF-kappaB complex; P:TRIF-dependent toll-like receptor signaling pathway; F:sequence-specific DNA …
793	GSONMT00024589001	tetraspanin-7	252	20	1.27172e-172	83.25%	2	C:integral component of membrane; C:membrane
794	GSONMT00024615001	e3 ubiquitin-protein ligase trim39-like	361	20	2.99497e-26	46.95%	4	F:metal ion binding; F:zinc ion binding; C:intracellular; P:biological_process
795	GSONMT00024618001	protein argonaute-1	639	20	0	99.0%	23	F:nucleic acid binding; P:phosphatidylinositol-mediated signaling; P:negative regulation of translation involved in gene silencing by miRNA; P:epidermal growth factor receptor signaling pathway; F:RNA binding; C:cytoplasmic mRNA processing body; P:neurotrophin TRK receptor signaling pathway; P:Fc-epsilon receptor signaling pathway; C:ribonucleoprotein complex; P:regulation of transcription, DNA-t…
796	GSONMT00024636001	novel immune-type receptor 2	295	20	6.02901e-124	68.8%	1	C:integral component of membrane
797	GSONMT00024746001	leukocyte cell-derived chemotaxin 2 precursor	144	20	7.88579e-84	87.15%	0	-
798	GSONMT00024749001	leucine-rich repeat and immunoglobulin-like domain-containing nogo receptor-interacting protein 2-like	559	20	0	78.15%	0	-
799	GSONMT00024811001	interferon-induced 35 kda protein	404	20	0	69.25%	6	F:nucleic acid binding; F:nucleotide binding; F:structural constituent of ribosome; P:translation; C:ribosome; C:intracellular
800	GSONMT00024843001	suppressor of cytokine signaling 9	474	20	0	73.55%	5	P:epidermal growth factor receptor signaling pathway; P:intracellular signal transduction; P:JAK-STAT cascade; P:protein ubiquitination; P:positive regulation of proteasomal ubiquitin-dependent protein catabolic process
801	GSONMT00024856001	shc-transforming protein 1-like	138	20	1.21757e-78	86.35%	39	P:intracellular signal transduction; P:angiogenesis; P:fibroblast growth factor receptor signaling pathway; C:cytosol; P:insulin receptor signaling pathway; P:positive regulation of cell proliferation; P:regulation of epidermal growth factor-activated receptor activity; P:epidermal growth factor receptor signaling pathway; C:plasma membrane; F:protein tyrosine kinase activity; P:Fc-epsilon recept…
802	GSONMT00024886001	ig kappa chain v-iv region b17 precursor	158	20	8.00551e-54	94.9%	0	-
803	GSONMT00024945001	immunoglobulin mu heavy chain	122	20	9.26445e-73	97.25%	0	-
804	GSONMT00024946001	immunoglobulin tau heavy chain membrane-bound form	468	20	0	66.45%	3	F:molecular_function; P:biological_process; C:cellular_component
805	GSONMT00024947001	immunoglobulin mu heavy chain	136	20	3.72839e-70	87.15%	0	-
806	GSONMT00024948001	immunoglobulin mu heavy chain	119	20	4.62999e-68	90.9%	0	-
807	GSONMT00024950001	immunoglobulin mu heavy chain	119	20	1.15936e-47	83.1%	0	-
808	GSONMT00024951001	immunoglobulin mu heavy chain	231	20	3.10789e-64	93.4%	0	-
809	GSONMT00024952001	immunoglobulin tau heavy chain membrane-bound form	485	20	0	79.8%	0	-
810	GSONMT00024955001	protein nlrc3-like	556	20	0	76.6%	0	-
811	GSONMT00024964001	mhc class i antigen	487	20	8.66561e-178	63.6%	11	P:antigen processing and presentation of peptide antigen via MHC class I; F:peptide antigen binding; P:positive regulation of T cell mediated cytotoxicity; C:membrane; C:MHC class I protein complex; P:antigen processing and presentation; P:immune response; P:intracellular signal transduction; F:phosphatidylinositol phospholipase C activity; P:lipid metabolic process; P:signal transduction
812	GSONMT00024992001	immunoglobulin light chain variable region	119	20	5.92439e-19	83.45%	0	-
813	GSONMT00025033001	lrr and pyd domains-containing protein 3-like	299	20	3.30829e-39	53.6%	4	F:ATP binding; F:nucleotide binding; P:biological_process; C:cellular_component
814	GSONMT00025035001	protein nlrc3-like	733	20	1.83786e-142	59.05%	4	F:ATP binding; F:nucleotide binding; P:biological_process; C:cellular_component
815	GSONMT00025037001	lrr and pyd domains-containing protein 3-like	920	20	2.19039e-119	53.4%	2	F:ATP binding; F:nucleotide binding
816	GSONMT00025099001	caspase-2-like isoform x3	372	20	0	79.5%	11	P:regulation of apoptotic process; P:apoptotic process; P:proteolysis; F:hydrolase activity; F:cysteine-type peptidase activity; F:peptidase activity; F:cysteine-type endopeptidase activity; C:intracellular; P:regulation of cysteine-type endopeptidase activity involved in apoptotic process; P:positive regulation of apoptotic process; P:intrinsic apoptotic signaling pathway in response to DNA dama…
817	GSONMT00025114001	c-type lectin domain family 9 member a-like isoform 2	83	2	8.95188e-06	67.5%	1	F:carbohydrate binding
818	GSONMT00025115001	c-type lectin domain family 9 member a-like isoform x1	240	20	1.44079e-137	58.55%	1	F:carbohydrate binding
819	GSONMT00025194001	cc chemokine	98	20	4.00507e-40	67.3%	3	F:chemokine activity; P:immune response; C:extracellular region
820	GSONMT00025203001	immunoglobulin delta heavy chain	291	20	4.22386e-134	71.25%	0	-
821	GSONMT00025204001	immunoglobulin delta heavy chain	226	20	6.80756e-105	76.05%	0	-
822	GSONMT00025229001	t-cell surface glycoprotein cd4	250	20	3.77712e-164	66.7%	0	-
823	GSONMT00025362001	b-cell receptor cd22-like	339	20	6.2889e-70	58.25%	0	-
824	GSONMT00025439001	mitochondrial antiviral signaling	389	20	0	71.4%	5	C:mitochondrion; F:signal transducer activity; P:signal transduction; P:defense response to virus; P:cytoplasmic pattern recognition receptor signaling pathway in response to virus
825	GSONMT00025454001	complement c4-b-like	845	20	0	68.0%	4	P:negative regulation of endopeptidase activity; C:extracellular space; C:extracellular region; F:endopeptidase inhibitor activity
826	GSONMT00025518001	cd59b glyco	89	14	1.93819e-45	59.14%	1	P:negative regulation of activation of membrane attack complex
827	GSONMT00025564001	protein nlrc3-like	211	20	2.12534e-75	75.35%	2	P:biological_process; C:cellular_component
828	GSONMT00025611001	interleukin-3 receptor class 2 subunit beta-like isoform x1	156	11	1.01618e-16	50.27%	3	F:cytokine receptor activity; C:membrane; P:cytokine-mediated signaling pathway
829	GSONMT00025612001	cytokine receptor common subunit beta	616	20	3.4108e-88	51.85%	3	F:cytokine receptor activity; C:membrane; P:cytokine-mediated signaling pathway
830	GSONMT00025672001	leukocyte immune-type receptor partial	111	20	1.63972e-12	58.55%	0	-
831	GSONMT00025687001	leucine-rich repeat-containing protein 51-like	182	20	7.28394e-91	72.45%	13	P:biological_process; C:cellular_component; F:transferase activity; P:methylation; F:catechol O-methyltransferase activity; P:catecholamine metabolic process; C:integral component of membrane; F:O-methyltransferase activity; C:membrane; F:methyltransferase activity; C:cytoplasm; P:neurotransmitter catabolic process; P:sensory perception of sound
832	GSONMT00025745001	leucine-rich repeat-containing protein 24-like	564	20	0	73.6%	1	F:protein binding
833	GSONMT00025755001	leucine-rich repeat-containing protein 7	910	20	0	72.45%	0	-
834	GSONMT00025756001	leucine-rich repeat-containing protein 7 isoform x6	232	20	5.88987e-46	84.45%	15	C:dendritic spine; C:neuron projection; C:synapse; C:axon initial segment; C:actin cytoskeleton; C:cell junction; C:cytoplasm; F:protein C-terminus binding; P:positive regulation of neuron projection development; F:protein binding; C:filopodium; C:postsynaptic membrane; C:plasma membrane; C:postsynaptic density; P:response to organic cyclic compound
835	GSONMT00025757001	leucine-rich repeat-containing protein 7-like	124	20	1.36392e-42	93.2%	15	C:dendritic spine; C:neuron projection; C:synapse; C:axon initial segment; C:actin cytoskeleton; C:cell junction; C:cytoplasm; F:protein C-terminus binding; P:positive regulation of neuron projection development; F:protein binding; C:filopodium; C:postsynaptic membrane; C:plasma membrane; C:postsynaptic density; P:response to organic cyclic compound
836	GSONMT00025948001	e3 ubiquitin-protein ligase trim63-like	177	20	5.37077e-110	84.1%	8	F:metal ion binding; F:zinc ion binding; C:intracellular; P:proteasome-mediated ubiquitin-dependent protein catabolic process; F:titin binding; P:regulation of gene expression; P:protein ubiquitination; F:ubiquitin-protein ligase activity
837	GSONMT00025982001	leucine-rich repeat-containing protein 14b-like	527	20	0	75.9%	6	P:negative regulation of retinoic acid receptor signaling pathway; P:negative regulation of apoptotic process; P:negative regulation of cell differentiation; P:positive regulation of cell proliferation; F:retinoic acid receptor binding; P:negative regulation of transcription, DNA-templated
838	GSONMT00026009001	cytokine receptor common subunit gamma	181	20	1.18056e-06	50.3%	13	F:cytokine receptor activity; C:membrane; P:cytokine-mediated signaling pathway; C:integral component of membrane; C:cell surface; P:positive regulation of B cell differentiation; F:interleukin-7 binding; P:positive regulation of T cell differentiation in thymus; F:interleukin-2 binding; P:positive regulation of CD4-positive, CD25-positive, alpha-beta regulatory T cell differentiation; C:external…
839	GSONMT00026012001	lectin precursor	206	20	8.69291e-131	59.1%	1	F:carbohydrate binding
840	GSONMT00026102001	scavenger receptor class b member 1-like isoform x2	511	20	0	91.2%	3	C:integral component of membrane; P:cell adhesion; C:membrane
841	GSONMT00026152001	e3 ubiquitin-protein ligase trim39-like	509	20	1.09013e-131	51.55%	3	F:metal ion binding; F:zinc ion binding; C:intracellular
842	GSONMT00026159001	interferon regulatory factor 1	312	20	0	70.25%	6	P:regulation of transcription, DNA-templated; P:transcription, DNA-templated; F:regulatory region DNA binding; C:nucleus; F:sequence-specific DNA binding transcription factor activity; F:DNA binding
843	GSONMT00026206001	protein nlrc3-like	742	20	0	73.35%	4	F:metal ion binding; F:ATP binding; F:nucleotide binding; F:zinc ion binding
844	GSONMT00026239001	leucine-rich repeat-containing protein 66	1058	20	1.14724e-131	45.35%	0	-
845	GSONMT00026292001	immunoglobulin light chain	130	20	2.27411e-59	87.6%	0	-
846	GSONMT00026293001	ig kappa chain v-iv region b17 precursor	123	20	2.34472e-71	93.45%	0	-
847	GSONMT00026314001	chitinase 1	208	20	1.89856e-110	87.8%	21	P:chitin catabolic process; F:hydrolase activity, hydrolyzing O-glycosyl compounds; F:chitin binding; P:chitin metabolic process; P:carbohydrate metabolic process; F:chitinase activity; C:extracellular region; F:kinase binding; P:positive regulation of chemokine secretion; P:production of molecular mediator involved in inflammatory response; P:apoptotic process; F:carbohydrate binding; F:lysozyme…
848	GSONMT00026321001	ubiquitin-conjugating enzyme e2 n	155	20	9.61734e-109	98.2%	48	F:ligase activity; F:acid-amino acid ligase activity; P:positive regulation of DNA repair; C:nucleus; C:UBC13-MMS2 complex; P:positive regulation of I-kappaB kinase/NF-kappaB signaling; P:protein ubiquitination; P:T cell receptor signaling pathway; P:positive regulation of NF-kappaB transcription factor activity; P:DNA double-strand break processing; P:double-strand break repair via homologous re…
849	GSONMT00026357001	phosphatidylinositol -bisphosphate 3-kinase catalytic subunit beta isoform-like isoform x1	244	20	1.91504e-67	78.2%	49	F:transferase activity; P:phosphorylation; F:nucleotide binding; P:phosphatidylinositol phosphorylation; F:ATP binding; F:kinase activity; P:phosphatidylinositol-mediated signaling; F:phosphotransferase activity, alcohol group as acceptor; F:transferase activity, transferring phosphorus-containing groups; F:phosphatidylinositol-4,5-bisphosphate 3-kinase activity; F:1-phosphatidylinositol-3-kinase…
850	GSONMT00026400001	interleukin-21	142	20	8.65626e-82	56.2%	5	F:cytokine receptor binding; C:extracellular space; F:cytokine activity; P:immune response; C:extracellular region
851	GSONMT00026427001	leucine-rich repeat-containing protein 31	341	20	4.0483e-51	66.4%	0	-
852	GSONMT00026429001	leucine-rich repeat-containing protein 34	417	20	4.48789e-165	72.6%	0	-
853	GSONMT00026438001	protein nlrc3-like	350	20	2.90378e-136	78.35%	0	-
854	GSONMT00026439001	protein nlrc3-like	246	20	4.86086e-97	81.2%	2	F:ATP binding; F:nucleotide binding
855	GSONMT00026504001	leucine-rich repeat-containing protein 4	678	20	0	83.05%	0	-
856	GSONMT00026522001	interleukin-3 receptor class 2 subunit beta-like isoform x1	203	14	3.5148e-26	49.71%	3	F:cytokine receptor activity; C:membrane; P:cytokine-mediated signaling pathway
857	GSONMT00026574001	bactericidal permeability-increasing	206	20	3.16451e-139	85.9%	1	F:lipid binding
858	GSONMT00026622001	neurogenic locus notch homolog protein 2	2469	20	0	74.8%	65	P:Notch signaling pathway; P:cell differentiation; F:calcium ion binding; C:integral component of membrane; P:multicellular organismal development; C:membrane; P:regulation of developmental process; P:tissue regeneration; P:lymphangiogenesis; P:face morphogenesis; P:liver development; P:cartilage development involved in endochondral bone morphogenesis; P:left/right axis specification; C:cytosol; …
859	GSONMT00026647001	f-actin-capping protein subunit alpha-1	317	20	0	84.8%	19	C:F-actin capping protein complex; F:actin binding; C:WASH complex; P:actin cytoskeleton organization; C:Z disc; C:actin cytoskeleton; P:blood coagulation; C:extracellular region; P:protein complex assembly; F:protein binding; P:innate immune response; P:actin filament capping; C:cytosol; P:cellular component movement; C:cytoskeleton; C:membrane; P:barbed-end actin filament capping; F:actin filam…
860	GSONMT00026650001	toll-like receptor 9	1062	20	0	76.5%	9	F:transmembrane signaling receptor activity; C:integral component of membrane; C:membrane; F:single-stranded RNA binding; P:toll-like receptor 7 signaling pathway; P:MyD88-dependent toll-like receptor signaling pathway; P:signal transduction; P:defense response to virus; P:immune response
861	GSONMT00026658001	immunoglobulin superfamily containing leucine-rich repeat protein 2-like isoform x1	761	20	0	67.9%	1	F:protein binding
862	GSONMT00026674001	inositol -trisphosphate receptor type 1-like isoform x3	239	20	6.23771e-144	97.3%	65	P:calcium ion transmembrane transport; F:calcium channel activity; P:calcium ion transport; C:membrane; C:endoplasmic reticulum; F:inositol 1,4,5-trisphosphate-sensitive calcium-release channel activity; P:inositol phosphate-mediated signaling; F:ion channel activity; C:integral component of membrane; P:ion transport; P:transport; P:transmembrane transport; F:protein phosphatase binding; P:intrin…
863	GSONMT00026718001	macrophage mannose receptor 1-like	731	20	0	61.95%	3	F:carbohydrate binding; P:cell adhesion; F:calcium ion binding
864	GSONMT00026719001	macrophage mannose receptor 1-like	120	20	1.56509e-47	69.35%	16	F:carbohydrate binding; P:cell adhesion; C:cell surface; P:reactive oxygen species metabolic process; F:phospholipase binding; P:receptor-mediated endocytosis; P:cytokine production; P:oxidative stress-induced premature senescence; C:extracellular region; F:receptor activity; P:negative regulation of arachidonic acid secretion; P:negative regulation of phospholipase A2 activity; P:positive regula…
865	GSONMT00026720001	macrophage mannose receptor 1-like	474	20	0	58.9%	3	F:carbohydrate binding; F:calcium ion binding; P:cell adhesion
866	GSONMT00026777001	e3 ubiquitin-protein ligase trim71	812	20	0	78.95%	26	P:negative regulation of translation involved in gene silencing by miRNA; F:RNA binding; C:cytoplasmic mRNA processing body; P:miRNA metabolic process; F:miRNA binding; F:metal ion binding; P:stem cell proliferation; P:regulation of neural precursor cell proliferation; P:gene silencing by RNA; F:ligase activity; P:fibroblast growth factor receptor signaling pathway; F:ubiquitin-protein ligase act…
867	GSONMT00026803001	tpa_inf: von willebrand factor	180	20	1.3696e-14	64.3%	25	F:growth factor activity; C:extracellular region; F:protease binding; P:liver development; F:protein homodimerization activity; F:identical protein binding; P:cell adhesion; C:endoplasmic reticulum; P:platelet activation; C:Weibel-Palade body; P:cell-substrate adhesion; C:extracellular matrix; F:immunoglobulin binding; F:glycoprotein binding; F:protein N-terminus binding; P:protein homooligomeriz…
868	GSONMT00026820001	macrophage mannose receptor 1-like	255	20	3.67062e-64	61.3%	1	F:carbohydrate binding
869	GSONMT00026821001	e3 ubiquitin-protein ligase trim39-like	330	20	2.0386e-98	63.55%	5	F:metal ion binding; F:zinc ion binding; C:intracellular; P:biological_process; P:erythrocyte differentiation
870	GSONMT00026828001	c4b-binding protein alpha chain precursor	175	20	5.01124e-26	60.35%	0	-
871	GSONMT00026860001	tumor necrosis factor ligand superfamily member 13b-like	277	20	5.46111e-141	78.25%	19	F:tumor necrosis factor receptor binding; C:extracellular space; F:cytokine activity; C:membrane; P:immune response; P:positive regulation of cell proliferation; P:cell proliferation; P:B cell costimulation; P:T cell costimulation; C:integral component of membrane; P:immunoglobulin secretion; F:receptor binding; P:positive regulation of T cell proliferation; P:positive regulation of B cell prolif…
872	GSONMT00026925001	protein nlrc5	837	20	0	55.5%	15	F:ATP binding; C:cytoplasm; F:nucleotide binding; P:innate immune response; P:negative regulation of type I interferon-mediated signaling pathway; P:positive regulation of type I interferon-mediated signaling pathway; P:positive regulation of transcription from RNA polymerase II promoter; C:nucleus; P:positive regulation of interferon-gamma-mediated signaling pathway; P:negative regulation of NF-…
873	GSONMT00026926001	protein nlrc5	309	20	5.69045e-91	60.55%	15	F:ATP binding; F:nucleotide binding; C:cytoplasm; P:innate immune response; P:negative regulation of type I interferon-mediated signaling pathway; P:positive regulation of type I interferon-mediated signaling pathway; P:positive regulation of transcription from RNA polymerase II promoter; C:nucleus; P:positive regulation of interferon-gamma-mediated signaling pathway; P:negative regulation of NF-…
874	GSONMT00026927001	protein nlrc5	344	20	1.02624e-90	56.3%	4	F:ATP binding; C:cytoplasm; F:nucleotide binding; P:innate immune response
875	GSONMT00026942001	interleukin-34 precursor	205	20	4.24703e-120	63.1%	8	P:positive regulation of cell proliferation; C:extracellular space; F:macrophage colony-stimulating factor receptor binding; P:positive regulation of protein phosphorylation; F:growth factor activity; F:cytokine activity; P:innate immune response; P:inflammatory response
876	GSONMT00026998001	interferon-induced very large gtpase 1-like	1488	20	0	72.1%	0	-
877	GSONMT00027014001	tumor necrosis factor ligand superfamily member 10-like	292	20	7.07653e-145	71.9%	6	F:tumor necrosis factor receptor binding; C:extracellular space; F:cytokine activity; C:membrane; P:immune response; P:positive regulation of extrinsic apoptotic signaling pathway
878	GSONMT00027074001	cd48 antigen-like	246	20	6.60965e-31	55.3%	2	F:receptor activity; C:integral component of membrane
879	GSONMT00027085001	interleukin-1 receptor accessory 1-b-like isoform x2	155	20	1.80825e-51	86.5%	6	F:interleukin-1 receptor activity; P:signal transduction; C:cytoplasm; C:integral component of membrane; C:membrane; C:plasma membrane
880	GSONMT00027098001	interleukin-20 receptor subunit beta-like	265	20	3.19256e-71	54.8%	15	F:nucleic acid binding; F:RNA binding; F:nucleotide binding; F:interleukin-20 binding; P:positive regulation of interleukin-10 production; P:negative regulation of interleukin-2 production; P:immune response-inhibiting signal transduction; P:homeostasis of number of cells within a tissue; P:positive regulation of interleukin-4 production; P:inflammatory response to antigenic stimulus; P:regulatio…
881	GSONMT00027105001	protein nlrc3-like	510	20	0	77.75%	0	-
882	GSONMT00027212001	tumor necrosis factor receptor superfamily member 21-like	204	20	1.60421e-85	89.55%	11	P:establishment of endothelial blood-brain barrier; P:sprouting angiogenesis; P:signal transduction; C:integral component of membrane; C:axon; C:cytoplasm; P:neuron apoptotic process; P:cellular lipid metabolic process; F:protein binding; P:small molecule metabolic process; C:plasma membrane
883	GSONMT00027248001	dna-directed rna polymerase iii subunit rpc4-like	397	20	0	78.95%	9	C:DNA-directed RNA polymerase III complex; F:DNA-directed RNA polymerase activity; P:transcription from RNA polymerase III promoter; F:DNA binding; F:chromatin binding; P:positive regulation of interferon-beta production; P:positive regulation of innate immune response; P:innate immune response; P:defense response to virus
884	GSONMT00027343001	probable atp-dependent rna helicase dhx58	679	20	0	81.7%	7	F:helicase activity; F:nucleic acid binding; F:ATP binding; F:hydrolase activity; F:hydrolase activity, acting on acid anhydrides; F:DNA binding; F:nucleotide binding
885	GSONMT00027432001	cd83 antigen precursor	143	20	3.4465e-79	74.8%	0	-
886	GSONMT00027446001	serum amyloid p-component-like	226	20	1.24015e-134	60.9%	2	C:extracellular space; C:extracellular matrix
887	GSONMT00027457001	myeloid differentiation factor 88	243	20	1.71376e-97	84.5%	7	P:positive regulation of I-kappaB kinase/NF-kappaB signaling; F:TIR domain binding; P:signal transduction; P:MyD88-dependent toll-like receptor signaling pathway; C:cytoplasm; P:innate immune response; P:inflammatory response
888	GSONMT00027471001	protein spinster homolog 2-like	202	20	2.19277e-104	89.45%	20	C:integral component of membrane; P:transmembrane transport; C:membrane; P:lipid transport; P:transport; P:regulation of cartilage development; P:vasculature development; P:sphingosine-1-phosphate signaling pathway; P:patterning of blood vessels; P:lymphocyte migration; F:sphingolipid transporter activity; P:regulation of humoral immune response; P:T cell homeostasis; P:lymphocyte homeostasis; P:…
889	GSONMT00027495001	cd209 antigen-like protein d	70	7	3.8276e-11	66.71%	1	F:carbohydrate binding
890	GSONMT00027507001	cd209 antigen-like	222	20	4.32922e-24	59.2%	1	F:carbohydrate binding
891	GSONMT00027516001	c-type mannose receptor 2-like	286	20	7.23397e-132	79.35%	6	F:carbohydrate binding; C:integral component of membrane; C:cell surface; C:membrane; F:collagen binding; P:endocytosis
892	GSONMT00027558001	toll-like receptor 8-like	1070	20	0	73.75%	12	C:integral component of membrane; C:membrane; P:signal transduction; P:inflammatory response; F:single-stranded RNA binding; P:regulation of cytokine secretion; F:DNA binding; P:toll-like receptor 8 signaling pathway; F:double-stranded RNA binding; P:MyD88-dependent toll-like receptor signaling pathway; P:positive regulation of innate immune response; P:defense response to virus
893	GSONMT00027559001	toll-like receptor 7	1013	20	0	77.05%	27	C:integral component of membrane; C:membrane; P:signal transduction; C:cytoskeleton; F:transmembrane signaling receptor activity; F:single-stranded RNA binding; P:toll-like receptor 7 signaling pathway; P:MyD88-dependent toll-like receptor signaling pathway; P:defense response to virus; P:immune response; F:double-stranded RNA binding; C:early phagosome; F:siRNA binding; C:endoplasmic reticulum; …
894	GSONMT00027584001	complement component 1 q subcomponent-binding mitochondrial precursor	290	20	0	86.95%	2	C:mitochondrial matrix; F:protein dimerization activity
895	GSONMT00027665001	interleukin-13 receptor subunit alpha-2-like isoform x3	321	20	0	65.6%	0	-
896	GSONMT00027669001	scavenger receptor cysteine-rich type 1 protein m130-like	433	20	5.7924e-108	59.05%	2	F:scavenger receptor activity; C:membrane
897	GSONMT00027710001	complement c1q tumor necrosis factor-related protein 3-like	219	20	2.49701e-149	62.85%	1	C:collagen
898	GSONMT00027719001	forkhead box protein j1-a-like	460	20	0	62.0%	32	P:regulation of transcription, DNA-templated; P:transcription, DNA-templated; F:sequence-specific DNA binding; C:nucleus; F:sequence-specific DNA binding transcription factor activity; F:DNA binding; P:heart jogging; P:cilium assembly; P:heart looping; P:auditory receptor cell stereocilium organization; P:determination of left/right symmetry; P:negative regulation of humoral immune response media…
899	GSONMT00027743001	methionine-r-sulfoxide reductase b1-a-like	93	20	6.23019e-56	85.65%	15	F:peptide-methionine (R)-S-oxide reductase activity; P:oxidation-reduction process; F:oxidoreductase activity, acting on a sulfur group of donors, disulfide as acceptor; P:protein repair; P:response to oxidative stress; C:cellular_component; C:nucleus; C:actin cytoskeleton; C:cytoplasm; F:actin binding; F:oxidoreductase activity; P:innate immune response; P:actin filament polymerization; F:metal …
900	GSONMT00027770001	butyrophilin subfamily 1 member a1-like	108	20	7.73025e-33	61.85%	2	C:integral component of membrane; C:membrane
901	GSONMT00027840001	complement factor b-like	773	20	0	69.25%	6	P:proteolysis; F:serine-type endopeptidase activity; F:catalytic activity; P:complement activation; C:extracellular region; P:response to bacterium
902	GSONMT00027844001	immunoglobulin superfamily member 11-like	298	20	1.10638e-144	69.75%	5	F:molecular_function; P:biological_process; C:cellular_component; P:melanocyte migration; P:late stripe melanocyte differentiation
903	GSONMT00027889001	c-x-c chemokine receptor type 2-like	361	20	7.16066e-139	70.55%	12	C:integral component of membrane; C:membrane; F:G-protein coupled receptor activity; P:chemokine-mediated signaling pathway; F:C-X-C chemokine receptor activity; P:signal transduction; P:chemotaxis; F:chemokine receptor activity; F:signal transducer activity; P:G-protein coupled receptor signaling pathway; P:neutrophil activation; F:interleukin-8 binding
904	GSONMT00027932001	lrr and pyd domains-containing protein 1-like	104	20	4.10648e-20	62.4%	0	-
905	GSONMT00027938001	leucine-rich repeat-containing protein 38-like	212	20	9.21077e-109	82.7%	0	-
906	GSONMT00028027001	interferon-induced very large gtpase 1-like	954	20	0	70.3%	0	-
907	GSONMT00028028001	interferon-induced very large gtpase 1-like	220	20	1.72962e-76	72.25%	0	-
908	GSONMT00028041001	macrophage receptor marco	420	20	3.07992e-83	51.0%	4	F:scavenger receptor activity; C:membrane; P:apoptotic cell clearance; P:endocytosis
909	GSONMT00028054001	cd209 antigen-like	178	20	1.1378e-23	53.7%	1	F:carbohydrate binding
910	GSONMT00028067001	leucine-rich repeat-containing protein 19-like	221	20	5.72611e-23	54.3%	0	-
911	GSONMT00028099001	nf-kappa-b inhibitor alpha	315	20	0	84.25%	1	P:response to virus
912	GSONMT00028105001	nf-kappa-b inhibitor epsilon	355	20	0	72.4%	3	F:molecular_function; P:biological_process; C:cellular_component
913	GSONMT00028108001	nucleotide-binding oligomerization domain containing 1-like	453	20	0	76.95%	0	-
914	GSONMT00028110001	lrr and pyd domains-containing protein 12-like	310	20	1.77449e-58	67.3%	4	F:ATP binding; F:nucleotide binding; P:biological_process; C:cellular_component
915	GSONMT00028111001	protein nlrc3-like	732	20	0	72.4%	0	-
916	GSONMT00028119001	dual specificity protein phosphatase 10-like	504	20	0	79.65%	21	F:phosphatase activity; P:dephosphorylation; F:MAP kinase tyrosine/serine/threonine phosphatase activity; F:hydrolase activity; P:protein dephosphorylation; P:peptidyl-tyrosine dephosphorylation; F:protein tyrosine/serine/threonine phosphatase activity; F:protein tyrosine phosphatase activity; C:nucleus; C:Golgi apparatus; P:inactivation of MAPK activity; F:MAP kinase phosphatase activity; P:regu…
917	GSONMT00028126001	e3 ubiquitin-protein ligase trim23	572	20	0	93.15%	21	F:metal ion binding; F:GTP binding; P:small GTPase mediated signal transduction; F:nucleotide binding; F:zinc ion binding; C:intracellular; F:identical protein binding; C:Golgi membrane; C:lysosomal membrane; F:ubiquitin-protein ligase activity; F:GTPase activity; F:GDP binding; C:nucleus; P:GTP catabolic process; P:protein ubiquitination; C:membrane; F:ligase activity; P:protein ADP-ribosylation…
918	GSONMT00028142001	tetraspanin 14	269	20	5.26168e-179	87.0%	4	C:integral component of membrane; C:membrane; F:molecular_function; P:biological_process
919	GSONMT00028182001	lrr and pyd domains-containing protein 1-like isoform x1	268	20	6.0352e-60	63.3%	0	-
920	GSONMT00028185001	lrr and pyd domains-containing protein 1-like isoform x3	143	20	5.69327e-40	65.5%	0	-
921	GSONMT00028186001	e3 ubiquitin isg15 ligase trim25-like	434	20	0	60.15%	3	F:metal ion binding; F:zinc ion binding; C:intracellular
922	GSONMT00028196001	cd209 antigen-like	229	20	1.84112e-24	63.2%	1	F:carbohydrate binding
923	GSONMT00028268001	protein nlrc3-like	578	20	0	71.15%	2	F:ATP binding; F:nucleotide binding
924	GSONMT00028278001	polymeric immunoglobulin receptor	377	20	0	60.75%	0	-
925	GSONMT00028405001	tumor necrosis factor receptor superfamily member 19l	327	20	2.61433e-77	68.35%	2	P:biological_process; C:cellular_component
926	GSONMT00028502001	protein nlrc5- partial	484	18	5.39313e-152	69.44%	0	-
927	GSONMT00028529001	polymeric immunoglobulin receptor-like	333	20	3.46105e-145	63.45%	0	-
928	GSONMT00028571001	interferon-gamma receptor 2	131	1	1.04691e-61	100.0%	0	-
929	GSONMT00028612001	tyrosine-protein kinase fer	770	20	0	90.35%	58	F:transferase activity; P:phosphorylation; P:peptidyl-tyrosine phosphorylation; F:protein kinase activity; C:cytoplasm; F:nucleotide binding; P:protein phosphorylation; F:non-membrane spanning protein tyrosine kinase activity; F:ATP binding; F:kinase activity; F:protein tyrosine kinase activity; F:transferase activity, transferring phosphorus-containing groups; C:cytoskeleton; F:lipid binding; P:…
930	GSONMT00028625001	calcium calmodulin-dependent protein kinase type iv	364	20	0	92.0%	32	F:transferase activity; F:protein serine/threonine kinase activity; P:phosphorylation; F:protein kinase activity; C:nucleus; F:nucleotide binding; P:protein phosphorylation; F:ATP binding; F:kinase activity; F:transferase activity, transferring phosphorus-containing groups; C:cytosol; P:myeloid dendritic cell differentiation; P:long-term memory; C:nucleolus; P:regulation of osteoclast differentia…
931	GSONMT00028658001	ph domain leucine-rich repeat-containing protein phosphatase 1-like	865	20	0	76.65%	16	P:metabolic process; F:catalytic activity; P:fibroblast growth factor receptor signaling pathway; C:membrane; F:phosphoprotein phosphatase activity; C:nucleus; P:apoptotic process; P:epidermal growth factor receptor signaling pathway; P:phosphatidylinositol-mediated signaling; P:neurotrophin TRK receptor signaling pathway; P:entrainment of circadian clock; F:protein binding; P:innate immune respo…
932	GSONMT00028662001	b-cell receptor cd22-like	128	20	4.40403e-20	62.75%	0	-
933	GSONMT00028678001	tyrosine-protein kinase lyn-like	159	20	1.06149e-109	95.55%	117	F:transferase activity; P:phosphorylation; P:peptidyl-tyrosine phosphorylation; F:protein kinase activity; P:protein phosphorylation; F:nucleotide binding; F:ATP binding; F:kinase activity; F:protein tyrosine kinase activity; F:transferase activity, transferring phosphorus-containing groups; P:response to wounding; P:regulation of neutrophil chemotaxis; P:positive regulation of Fc receptor mediat…
934	GSONMT00028747001	unconventional myosin-ic-like	114	20	1.78716e-50	97.7%	63	F:ATP binding; F:nucleotide binding; C:myosin complex; F:motor activity; P:protein targeting to membrane; C:plasma membrane; P:positive regulation of vascular endothelial growth factor signaling pathway; C:membrane; F:protein C-terminus binding; C:cell projection; P:protein targeting; P:regulation of tight junction assembly; P:positive regulation of cell migration by vascular endothelial growth f…
935	GSONMT00028823001	chitinase domain-containing protein 1	161	20	1.96537e-65	66.3%	10	F:hydrolase activity, hydrolyzing O-glycosyl compounds; P:carbohydrate metabolic process; P:chitin catabolic process; C:lysosome; F:chitinase activity; C:extracellular region; F:hydrolase activity; P:metabolic process; F:hydrolase activity, acting on glycosyl bonds; P:innate immune response
936	GSONMT00028915001	ectodysplasin splice variant-8 exons	166	20	1.20767e-93	90.4%	8	F:tumor necrosis factor receptor binding; C:extracellular space; F:cytokine activity; P:bone development; C:membrane; P:immune response; C:collagen; C:extracellular region
937	GSONMT00028952001	casp8 and fadd-like apoptosis regulator	208	20	2.01783e-10	71.9%	28	P:regulation of apoptotic process; P:proteolysis; F:cysteine-type endopeptidase activity; P:apoptotic process; F:cysteine-type peptidase activity; P:negative regulation of myoblast fusion; P:regulation of satellite cell proliferation; P:skeletal muscle tissue development; F:protease binding; P:skeletal muscle tissue regeneration; P:skeletal muscle atrophy; C:death-inducing signaling complex; P:po…
938	GSONMT00028960001	immunoglobulin superfamily member 3-like	167	20	1.01107e-46	70.4%	0	-
939	GSONMT00028980001	lipopolysaccharide-responsive and beige-like anchor isoform x2	108	20	1.43345e-52	92.0%	0	-
940	GSONMT00029003001	inositol -trisphosphate receptor type 1-like isoform x3	321	20	4.63134e-171	91.45%	65	F:protein phosphatase binding; P:intrinsic apoptotic signaling pathway in response to endoplasmic reticulum stress; F:intracellular ligand-gated calcium channel activity; C:perinuclear region of cytoplasm; C:neuronal cell body; F:ion channel activity; C:synaptic membrane; C:plasma membrane; C:secretory granule membrane; P:negative regulation of neuron death; P:endoplasmic reticulum calcium ion ho…
941	GSONMT00029070001	low quality protein: neurobeachin-like protein 1-like	383	20	0	93.45%	0	-
942	GSONMT00029080001	leucine-rich repeat-containing protein 4-like	458	20	0	74.8%	0	-
943	GSONMT00029081001	leucine-rich repeat-containing protein 4-like	149	20	1.78003e-56	90.5%	0	-
944	GSONMT00029128001	tumor necrosis alpha-induced protein 8-like protein 2 b-like	187	20	2.01845e-108	86.0%	6	P:innate immune response; F:molecular_function; C:cellular_component; P:negative regulation of inflammatory response; C:cytoplasm; P:negative regulation of T cell activation
945	GSONMT00029148001	sialic acid-binding ig-like lectin 12-like	283	20	9.54887e-23	50.45%	0	-
946	GSONMT00029149001	interleukin-17a	160	20	4.21376e-78	55.9%	3	F:cytokine activity; C:extracellular region; P:inflammatory response
947	GSONMT00029183001	leucine-rich repeat-containing protein 31	247	20	8.34067e-58	70.7%	0	-
948	GSONMT00029200001	e3 ubiquitin-protein ligase trim9-like isoform x1	298	20	0	95.75%	3	F:metal ion binding; F:zinc ion binding; C:intracellular
949	GSONMT00029219001	suppressor of cytokine signaling 7	260	20	4.49615e-161	86.2%	2	P:intracellular signal transduction; P:protein ubiquitination
950	GSONMT00029220001	suppressor of cytokine signaling 7	459	20	0	53.5%	2	P:intracellular signal transduction; P:protein ubiquitination
951	GSONMT00029251001	leucine-rich repeat-containing protein 4c-like isoform x1	646	20	0	90.6%	6	C:integral component of membrane; P:regulation of axonogenesis; F:protein binding; C:membrane; C:postsynaptic membrane; C:cell junction
952	GSONMT00029263001	protein cornichon homolog	71	20	4.75961e-18	98.45%	14	P:intracellular signal transduction; C:membrane; C:integral component of membrane; P:transport; C:Golgi apparatus; F:molecular_function; C:cellular_component; C:endoplasmic reticulum; P:vesicle-mediated transport; P:biological_process; C:endoplasmic reticulum membrane; P:signal transduction; C:Golgi membrane; P:immune response
953	GSONMT00029265001	protein nlrc3-like	453	20	0	77.6%	0	-
954	GSONMT00029339001	inositol -trisphosphate receptor type 3	243	20	1.41921e-136	89.35%	61	F:ion channel activity; P:calcium ion transport; C:integral component of membrane; C:membrane; P:ion transport; P:transport; P:inositol phosphate-mediated signaling; F:calcium channel activity; P:transmembrane transport; C:endoplasmic reticulum; P:calcium ion transmembrane transport; F:inositol 1,4,5-trisphosphate-sensitive calcium-release channel activity; F:calcium ion binding; F:inositol hexak…
955	GSONMT00029386001	protein nlrc3-like	206	20	2.64533e-96	84.3%	2	F:ATP binding; F:nucleotide binding
956	GSONMT00029434001	leucine-rich repeat-containing protein 15-like	358	20	3.8723e-135	60.1%	5	C:integral component of membrane; P:cell communication; C:intracellular; C:membrane; P:regulation of axonogenesis
957	GSONMT00029456001	t-cell receptor beta chain	108	20	1.59653e-64	76.6%	0	-
958	GSONMT00029506001	leucine-rich repeat-containing protein loc400891-like	459	20	8.49469e-167	67.65%	1	F:calcium ion binding
959	GSONMT00029523001	scavenger receptor class f member 2-like	517	20	0	84.15%	2	P:heterophilic cell-cell adhesion; F:scavenger receptor activity
960	GSONMT00029531001	interferon-induced gtp-binding protein mx-like	172	20	1.09313e-43	56.7%	7	F:GTP binding; F:GTPase activity; P:GTP catabolic process; F:nucleotide binding; C:cytoplasm; P:response to virus; P:response to arsenic-containing substance
961	GSONMT00029541001	complement c1r subcomponent-like	260	20	1.72693e-175	68.8%	13	P:proteolysis; F:serine-type endopeptidase activity; F:calcium ion binding; F:hydrolase activity; F:catalytic activity; F:peptidase activity; P:complement activation; C:extracellular region; F:serine-type peptidase activity; F:protein binding; P:innate immune response; P:complement activation, classical pathway; P:immune response
962	GSONMT00029638001	c-type lectin domain family 4 member m-like	111	20	3.73549e-22	67.25%	1	F:carbohydrate binding
963	GSONMT00029639001	protein nlrc3 isoform x1	179	20	2.55172e-37	64.05%	0	-
964	GSONMT00029643001	interferon-induced very large gtpase 1-like	1875	20	0	64.0%	0	-
965	GSONMT00029672001	c- partial	208	20	7.53809e-142	99.75%	59	P:regulation of actin cytoskeleton reorganization; C:cytosol; P:regulation of cell adhesion; C:perinuclear region of cytoplasm; P:regulation of transcription, DNA-templated; P:negative regulation of protein serine/threonine kinase activity; F:non-membrane spanning protein tyrosine kinase activity; P:Fc-gamma receptor signaling pathway involved in phagocytosis; F:protein tyrosine kinase activity; …
966	GSONMT00029719001	interleukin-18 receptor accessory protein	197	17	6.83419e-09	47.88%	2	P:signal transduction; F:interleukin-1 receptor activity
967	GSONMT00029817001	protein nlrc3-like	205	20	9.64062e-68	67.85%	2	F:ATP binding; F:nucleotide binding
968	GSONMT00029954001	fish virus induced trim protein	557	20	0	79.8%	3	F:metal ion binding; F:zinc ion binding; C:intracellular
969	GSONMT00029958001	tetraspanin-5	200	20	2.2728e-122	91.6%	4	C:integral component of membrane; C:membrane; F:molecular_function; P:biological_process
970	GSONMT00029959001	tetraspanin-5-like isoform x2	94	20	7.30169e-44	95.8%	4	F:molecular_function; C:integral component of membrane; C:membrane; P:biological_process
971	GSONMT00029972001	tapasin-related isoform x1	419	20	8.10586e-117	62.45%	2	P:antigen processing and presentation of endogenous peptide antigen via MHC class I; C:membrane
972	GSONMT00029983001	serine threonine-protein phosphatase 2b catalytic subunit alpha isoform isoform x3	558	20	5.65796e-158	97.5%	46	F:hydrolase activity; F:phosphoprotein phosphatase activity; P:G1/S transition of mitotic cell cycle; C:cytosol; F:calcium ion binding; F:enzyme binding; P:Fc-epsilon receptor signaling pathway; P:dephosphorylation; P:response to calcium ion; C:membrane; P:positive regulation of transcription from RNA polymerase II promoter; P:cellular response to drug; P:regulation of synaptic transmission; C:nu…
973	GSONMT00029989001	fish virus induced trim protein	310	20	4.89927e-170	92.5%	3	F:metal ion binding; F:zinc ion binding; C:intracellular
974	GSONMT00029992001	interleukin-6 receptor subunit beta-like isoform x1	224	20	1.19054e-71	64.2%	3	F:cytokine receptor activity; C:membrane; P:cytokine-mediated signaling pathway
975	GSONMT00029993001	interleukin-6 receptor subunit beta-like isoform x1	642	20	0	60.4%	3	F:cytokine receptor activity; C:membrane; P:cytokine-mediated signaling pathway
976	GSONMT00029994001	interleukin-6 receptor subunit alpha precursor	438	20	0	71.4%	3	F:cytokine receptor activity; C:membrane; P:cytokine-mediated signaling pathway
977	GSONMT00030025001	unconventional myosin-x-like	494	20	6.63901e-149	79.3%	30	C:cytoskeleton; P:signal transduction; P:regulation of cell shape; P:regulation of filopodium assembly; P:Fc-gamma receptor signaling pathway involved in phagocytosis; F:ATP binding; F:actin-dependent ATPase activity; C:myosin complex; C:filopodium membrane; C:filopodium tip; C:lamellipodium; F:actin filament binding; C:neuronal cell body; C:cytoplasm; P:positive regulation of cell-cell adhesion;…
978	GSONMT00030039001	caspase recruitment domain-containing protein 8-like	115	20	4.71022e-42	69.7%	6	F:GTP binding; P:regulation of apoptotic process; F:ATP binding; F:GTPase activity; F:nucleotide binding; C:intracellular
979	GSONMT00030042001	protein nlrc3-like	220	20	4.63284e-91	79.65%	0	-
980	GSONMT00030070001	c-c chemokine receptor type 4-like	841	20	0	67.3%	13	C:integral component of membrane; C:membrane; F:G-protein coupled receptor activity; P:chemokine-mediated signaling pathway; P:signal transduction; P:chemotaxis; F:chemokine receptor activity; F:signal transducer activity; P:G-protein coupled receptor signaling pathway; P:inflammatory response; F:C-C chemokine receptor activity; P:immune response; P:positive regulation of monocyte chemotaxis
981	GSONMT00030092001	interleukin-10 receptor subunit beta-like	250	20	6.18276e-20	56.05%	4	F:cytokine receptor activity; C:integral component of membrane; P:cytokine-mediated signaling pathway; P:blood coagulation
982	GSONMT00030168001	receptor-type tyrosine-protein phosphatase c-like	646	20	0	74.7%	61	F:phosphatase activity; P:dephosphorylation; F:hydrolase activity; P:protein dephosphorylation; P:peptidyl-tyrosine dephosphorylation; F:protein tyrosine phosphatase activity; F:phosphoprotein phosphatase activity; P:T cell receptor signaling pathway; C:integral component of membrane; C:membrane; P:heterotypic cell-cell adhesion; P:positive regulation of alpha-beta T cell proliferation; F:protein…
983	GSONMT00030172001	scavenger receptor cysteine-rich domain-containing group b protein	408	20	8.44863e-154	59.9%	2	F:scavenger receptor activity; C:membrane
984	GSONMT00030219001	protein nlrc3-like	133	20	9.61114e-18	63.25%	0	-
985	GSONMT00030408001	purine nucleoside phosphorylase	299	20	0	82.75%	23	P:nucleobase-containing compound metabolic process; P:nucleoside metabolic process; F:purine-nucleoside phosphorylase activity; F:transferase activity; F:catalytic activity; F:transferase activity, transferring glycosyl groups; C:cellular_component; F:transferase activity, transferring pentosyl groups; P:response to drug; F:drug binding; F:nucleoside binding; P:positive regulation of T cell proli…
986	GSONMT00030441001	immunoglobulin superfamily dcc subclass member 3-like	441	20	0	78.0%	0	-
987	GSONMT00030453001	perforin-1-like	595	20	0	63.7%	2	C:membrane attack complex; P:immune response
988	GSONMT00030454001	interferon-induced very large gtpase 1-like	1697	20	0	75.95%	0	-
989	GSONMT00030455001	interferon-induced very large gtpase 1-like	1590	20	0	77.4%	0	-
990	GSONMT00030459001	protein nlrc3-like	429	20	9.42352e-75	53.4%	2	F:ATP binding; F:nucleotide binding
991	GSONMT00030460001	protein nlrc3-like	537	20	4.89816e-134	67.2%	4	F:ATP binding; F:nucleotide binding; P:biological_process; C:cellular_component
992	GSONMT00030464001	toll-interacting protein	276	20	0	94.4%	15	P:phosphorylation; C:cytoplasm; P:innate immune response; P:inflammatory response; C:nuclear body; F:SUMO binding; F:kinase binding; F:ubiquitin protein ligase binding; F:ubiquitin conjugating enzyme binding; C:perinuclear region of cytoplasm; P:signal transduction; P:positive regulation of protein sumoylation; F:Toll-like receptor binding; F:interleukin-1, Type I receptor binding; F:protein bind…
993	GSONMT00030480001	interleukin 15	194	16	1.57597e-137	55.31%	5	F:cytokine receptor binding; C:extracellular space; F:cytokine activity; P:immune response; C:extracellular region
994	GSONMT00030493001	cd209 antigen-like protein a	214	20	5.27057e-125	68.05%	1	F:carbohydrate binding
995	GSONMT00030501001	e3 ubiquitin isg15 ligase trim25- partial	293	20	9.66727e-32	70.8%	6	F:molecular_function; P:biological_process; C:cellular_component; F:metal ion binding; F:zinc ion binding; C:intracellular
996	GSONMT00030506001	interleukin-31 receptor subunit alpha	359	20	0	49.6%	3	F:cytokine receptor activity; C:membrane; P:cytokine-mediated signaling pathway
997	GSONMT00030509001	interleukin-6 receptor subunit beta-like isoform x1	1217	20	0	61.75%	3	F:cytokine receptor activity; C:membrane; P:cytokine-mediated signaling pathway
998	GSONMT00030539001	cd209 antigen-like	284	20	1.24704e-164	62.95%	1	F:carbohydrate binding
999	GSONMT00030548001	chemokine-like receptor 1-like	325	20	0	83.4%	10	F:N-formyl peptide receptor activity; C:integral component of membrane; F:G-protein coupled receptor activity; F:signal transducer activity; C:membrane; P:signal transduction; P:G-protein coupled receptor signaling pathway; P:chemokine-mediated signaling pathway; P:chemotaxis; F:chemokine receptor activity
1000	GSONMT00030582001	protein nlrc3-like	298	20	1.35721e-85	70.25%	2	F:ATP binding; F:nucleotide binding
1001	GSONMT00030591001	leucine-rich repeat-containing protein 38-like	212	20	2.88951e-108	82.25%	0	-
1002	GSONMT00030599001	immunoglobulin superfamily member 21-like isoform x2	322	20	2.23576e-107	82.75%	4	F:molecular_function; P:biological_process; C:cellular_component; F:protein binding
1003	GSONMT00030705001	tetraspanin 8	122	20	6.34076e-66	67.7%	2	C:integral component of membrane; C:membrane
1004	GSONMT00030735001	fibroblast growth factor receptor 3	62	20	2.19103e-25	99.5%	172	F:transferase activity; P:fibroblast growth factor receptor signaling pathway; C:integral component of membrane; P:phosphorylation; C:membrane; P:peptidyl-tyrosine phosphorylation; F:protein kinase activity; P:skeletal system development; F:nucleotide binding; P:protein phosphorylation; F:ATP binding; F:kinase activity; F:transmembrane receptor protein tyrosine kinase activity; F:protein tyrosine…
1005	GSONMT00030744001	ubiquitin-conjugating enzyme e2 d2	95	20	1.75355e-51	97.2%	39	F:ligase activity; F:acid-amino acid ligase activity; F:ATP binding; P:protein polyubiquitination; P:protein K48-linked ubiquitination; P:protein ubiquitination; F:ubiquitin-protein ligase activity; C:cellular_component; P:transforming growth factor beta receptor signaling pathway; C:cytosol; P:toll-like receptor 4 signaling pathway; C:plasma membrane; P:transcription, DNA-templated; P:BMP signal…
1006	GSONMT00030799001	cyclic amp-responsive element-binding protein 1 isoform x2	329	20	1.5522e-172	90.25%	66	P:regulation of transcription, DNA-templated; F:sequence-specific DNA binding; C:nucleus; F:sequence-specific DNA binding transcription factor activity; F:DNA binding; P:midbrain-hindbrain boundary development; P:convergent extension involved in axis elongation; P:somitogenesis; F:RNA polymerase II distal enhancer sequence-specific DNA binding; F:RNA polymerase II transcription factor binding tra…
1007	GSONMT00030824001	leucine-rich repeat-containing protein 52-like	243	20	4.96283e-126	79.45%	0	-
1008	GSONMT00030838001	complement c1q tumor necrosis factor-related protein 7-like	203	20	6.48267e-97	92.95%	2	C:collagen; C:extracellular region
1009	GSONMT00030928001	forkhead box protein j1-like	475	20	0	73.3%	40	P:regulation of cilium beat frequency involved in ciliary motility; P:response to wounding; F:sequence-specific DNA binding; F:sequence-specific DNA binding transcription factor activity; F:DNA binding; C:nucleus; P:heart jogging; P:cilium assembly; P:heart looping; P:epithelial cilium movement; P:regulation of transcription, DNA-templated; P:transcription, DNA-templated; P:determination of left/…
1010	GSONMT00030970001	beta-defensin 1	69	12	1.15286e-40	74.75%	3	P:defense response; C:extracellular region; P:defense response to bacterium
1011	GSONMT00030977001	defensin beta 2	63	13	2.94486e-26	87.69%	3	P:defense response; C:extracellular region; P:defense response to bacterium
1012	GSONMT00031001001	complement c3-like	137	20	8.46297e-19	62.25%	24	P:negative regulation of endopeptidase activity; C:extracellular space; C:extracellular region; F:endopeptidase inhibitor activity; P:inflammatory response; P:oxidation-reduction process; F:oxidoreductase activity; P:metabolic process; P:complement activation; P:positive regulation of phagocytosis; P:positive regulation of type IIa hypersensitivity; P:regulation of triglyceride biosynthetic proce…
1013	GSONMT00031064001	ph domain leucine-rich repeat-containing protein phosphatase 1-like	212	20	1.52832e-65	83.9%	16	P:metabolic process; F:catalytic activity; P:fibroblast growth factor receptor signaling pathway; C:membrane; F:phosphoprotein phosphatase activity; C:nucleus; P:apoptotic process; P:epidermal growth factor receptor signaling pathway; P:phosphatidylinositol-mediated signaling; P:neurotrophin TRK receptor signaling pathway; P:entrainment of circadian clock; F:protein binding; P:innate immune respo…
1014	GSONMT00031075001	cathepsin f-like	476	20	0	81.7%	3	P:proteolysis; F:cysteine-type peptidase activity; F:cysteine-type endopeptidase inhibitor activity
1015	GSONMT00031085001	transforming growth factor beta-2-like	367	20	5.30572e-180	78.25%	94	P:cell growth; F:growth factor activity; C:extracellular space; F:transforming growth factor beta receptor binding; P:growth; C:extracellular region; P:positive regulation of cell division; P:activation of protein kinase activity; P:spleen development; P:positive regulation of heart contraction; P:positive regulation of integrin biosynthetic process; P:cardioblast differentiation; P:neutrophil ch…
1016	GSONMT00031094001	comm domain-containing protein 3-like isoform x2	306	20	2.24296e-150	88.2%	31	P:regulation of transcription, DNA-templated; F:metal ion binding; C:PcG protein complex; P:cerebellum development; P:transcription, DNA-templated; F:zinc ion binding; P:chromatin modification; C:nucleus; P:skeletal system development; P:cellular process; P:brain development; P:in utero embryonic development; P:somatic stem cell division; P:negative regulation of transcription from RNA polymerase…
1017	GSONMT00031117001	fish virus induced trim protein	414	20	1.44143e-149	75.15%	3	F:metal ion binding; F:zinc ion binding; C:intracellular
1018	GSONMT00031164001	immunoglobulin superfamily dcc subclass member 3-like	219	20	2.80831e-117	88.95%	0	-
1019	GSONMT00031165001	immunoglobulin superfamily dcc subclass member 3-like	416	20	0	79.45%	0	-
1020	GSONMT00031171001	dna-directed rna polymerase iii subunit rpc7-like	218	20	1.1164e-80	80.95%	13	F:DNA-directed RNA polymerase activity; P:RNA biosynthetic process; F:molecular_function; P:biological_process; C:cellular_component; P:positive regulation of type I interferon production; C:nucleoplasm; P:termination of RNA polymerase III transcription; P:transcription elongation from RNA polymerase III promoter; C:cytosol; P:transcription from RNA polymerase III promoter; P:gene expression; P:i…
1021	GSONMT00031189001	interferon-induced protein 44-like	472	20	0	77.1%	4	F:GTP binding; F:molecular_function; P:biological_process; C:cellular_component
1022	GSONMT00031263001	tyrosine-protein kinase lyn-like	339	20	0	89.9%	111	F:transferase activity; P:phosphorylation; P:peptidyl-tyrosine phosphorylation; F:protein kinase activity; P:protein phosphorylation; F:nucleotide binding; F:ATP binding; F:kinase activity; F:protein tyrosine kinase activity; F:transferase activity, transferring phosphorus-containing groups; P:response to wounding; P:regulation of neutrophil chemotaxis; P:positive regulation of Fc receptor mediat…
1023	GSONMT00031270001	phosphatidylinositol -bisphosphate 3-kinase catalytic subunit beta isoform-like isoform x2	512	20	0	93.8%	49	F:transferase activity; P:phosphorylation; F:nucleotide binding; P:phosphatidylinositol phosphorylation; F:ATP binding; F:kinase activity; P:phosphatidylinositol-mediated signaling; F:phosphotransferase activity, alcohol group as acceptor; F:transferase activity, transferring phosphorus-containing groups; F:phosphatidylinositol-4,5-bisphosphate 3-kinase activity; F:1-phosphatidylinositol-3-kinase…
1024	GSONMT00031372001	lysm and peptidoglycan-binding domain-containing protein 2-like	132	20	1.45504e-65	69.9%	3	P:cell wall macromolecule catabolic process; F:molecular_function; C:cellular_component
1025	GSONMT00031375001	camp-dependent protein kinase type i-alpha regulatory subunit	380	20	0	96.5%	43	P:regulation of protein phosphorylation; C:cAMP-dependent protein kinase complex; F:cAMP-dependent protein kinase regulator activity; F:kinase activity; P:phosphorylation; F:transferase activity; P:sarcomere organization; P:fibroblast growth factor receptor signaling pathway; C:cytosol; P:regulation of transcription from RNA polymerase II promoter; P:female meiosis; P:epidermal growth factor rece…
1026	GSONMT00031388001	adapter protein ciks-like	196	20	1.19555e-96	79.35%	7	F:ubiquitin protein ligase binding; P:positive regulation of I-kappaB kinase/NF-kappaB signaling; P:humoral immune response; P:B cell apoptotic process; P:immunoglobulin secretion; C:cell; F:protein binding
1027	GSONMT00031418001	g-protein coupled receptor 183	441	20	0	83.8%	14	C:integral component of membrane; F:G-protein coupled receptor activity; F:signal transducer activity; C:membrane; P:signal transduction; P:G-protein coupled receptor signaling pathway; C:plasma membrane; P:mature B cell differentiation involved in immune response; F:oxysterol binding; P:humoral immune response; P:positive regulation of B cell proliferation; P:positive regulation of ERK1 and ERK2…
1028	GSONMT00031460001	adenylate cyclase type 5-like	166	20	1.04874e-89	93.4%	50	P:intracellular signal transduction; P:regulation of protein phosphorylation; C:integral component of membrane; C:membrane; P:response to ethanol; P:cyclic nucleotide biosynthetic process; F:nucleotide binding; F:lyase activity; F:phosphorus-oxygen lyase activity; F:adenylate cyclase activity; P:small molecule metabolic process; P:activation of protein kinase A activity; P:epidermal growth factor…
1029	GSONMT00031476001	leucine-rich repeat-containing protein 18	283	20	1.62194e-77	66.2%	0	-
1030	GSONMT00031515001	b chain rhamnose-binding lectin csl3	100	20	3.22367e-49	75.55%	1	F:carbohydrate binding
1031	GSONMT00031633001	complement factor d-like	215	20	2.14282e-133	75.15%	9	P:proteolysis; F:serine-type endopeptidase activity; F:serine-type peptidase activity; F:hydrolase activity; F:catalytic activity; F:peptidase activity; C:cellular_component; C:extracellular space; P:complement activation, alternative pathway
1032	GSONMT00031669001	l-amino-acid oxidase-like	519	20	0	79.4%	6	P:oxidation-reduction process; F:oxidoreductase activity; F:L-amino-acid oxidase activity; C:extracellular region; P:innate immune response; P:defense response to bacterium
1033	GSONMT00031683001	nf-kappa-b inhibitor zeta-like	353	20	2.5605e-42	54.0%	2	F:molecular_function; C:cellular_component
1034	GSONMT00031705001	tumor necrosis factor receptor superfamily member 21-like	291	20	9.57543e-80	70.65%	11	P:establishment of endothelial blood-brain barrier; P:sprouting angiogenesis; P:signal transduction; C:integral component of membrane; C:axon; C:cytoplasm; P:neuron apoptotic process; P:cellular lipid metabolic process; F:protein binding; P:small molecule metabolic process; C:plasma membrane
1035	GSONMT00031766001	fish virus induced trim protein	577	20	0	67.5%	3	F:metal ion binding; F:zinc ion binding; C:intracellular
1036	GSONMT00031818001	immunoglobulin mu heavy chain	125	20	4.76936e-66	87.4%	0	-
1037	GSONMT00031819001	immunoglobulin mu heavy chain	118	20	1.8423e-76	91.25%	0	-
1038	GSONMT00031821001	immunoglobulin delta heavy chain	234	20	3.23745e-93	82.4%	0	-
1039	GSONMT00031822001	immunoglobulin mu heavy chain	142	20	3.72771e-79	99.7%	0	-
1040	GSONMT00031824001	immunoglobulin mu heavy chain	156	20	1.82457e-63	91.0%	0	-
1041	GSONMT00031826001	immunoglobulin mu heavy chain	120	20	5.45631e-69	96.95%	0	-
1042	GSONMT00031828001	immunoglobulin mu heavy chain	166	20	4.42378e-45	92.45%	0	-
1043	GSONMT00031887001	tyrosine-protein kinase jak2	307	20	5.58437e-139	80.45%	55	P:protein phosphorylation; P:primitive hemopoiesis; P:positive regulation of JAK-STAT cascade; F:ATP binding; P:erythrocyte differentiation; F:kinase activity; P:peptidyl-tyrosine phosphorylation; C:membrane; F:protein kinase activity; P:positive regulation of transcription from RNA polymerase II promoter; F:nucleotide binding; P:phosphorylation; P:JAK-STAT cascade; P:blood vessel morphogenesis; …
1044	GSONMT00031888001	ig kappa chain v-iv region sth	197	20	1.83419e-61	77.85%	0	-
1045	GSONMT00031890001	ig kappa chain v-iii region mopc 63 precursor	132	20	2.59355e-72	86.7%	0	-
1046	GSONMT00031908001	toll-like receptor 13-like	419	20	2.76145e-65	86.6%	16	P:lipopolysaccharide-mediated signaling pathway; F:transmembrane signaling receptor activity; C:integral component of membrane; C:membrane; P:macrophage activation; P:regulation of cytokine secretion; F:lipopolysaccharide receptor activity; C:lipopolysaccharide receptor complex; P:MyD88-dependent toll-like receptor signaling pathway; P:signal transduction; P:defense response to Gram-negative bact…
1047	GSONMT00031928001	elongator complex protein 1-like	175	20	1.60985e-80	85.35%	20	C:intermediate filament; F:structural molecule activity; F:kinase activity; P:phosphorylation; P:transcription elongation from RNA polymerase II promoter; F:DNA binding; P:protein phosphorylation; C:cytoplasm; C:Elongator holoenzyme complex; F:phosphorylase kinase regulator activity; P:regulation of transcription from RNA polymerase II promoter; C:transcription elongation factor complex; P:signal…
1048	GSONMT00031953001	e3 ubiquitin-protein ligase rnf135	367	20	0	51.45%	13	F:metal ion binding; F:zinc ion binding; F:ARF GTPase activator activity; P:regulation of ARF GTPase activity; C:cytoplasm; P:positive regulation of interferon-beta production; P:regulation of innate immune response; F:ubiquitin-protein ligase activity; F:ribonucleoprotein complex binding; F:ligase activity; P:protein ubiquitination; F:protein binding; P:innate immune response
1049	GSONMT00032093001	60 kda heat shock mitochondrial-like	567	20	0	95.5%	43	P:cellular protein metabolic process; F:ATP binding; P:response to stress; C:cytoplasm; P:protein folding; F:nucleotide binding; P:protein refolding; P:fin regeneration; P:tissue regeneration; C:mitochondrial matrix; F:chaperone binding; C:cytosol; P:positive regulation of T cell activation; P:B cell cytokine production; P:positive regulation of interferon-gamma production; C:plasma membrane; P:p…
1050	GSONMT00032146001	tnfaip3-interacting protein 1-like isoform x2	163	20	2.06635e-58	77.25%	2	F:molecular_function; C:cellular_component
1051	GSONMT00032215001	protein nlrc3-like	134	20	1.27556e-28	67.35%	0	-
1052	GSONMT00032287001	interleukin enhancer-binding factor 3 homolog	493	20	2.32479e-173	73.95%	0	-
1053	GSONMT00032288001	interleukin enhancer-binding factor 3 homolog	333	20	1.00972e-61	73.95%	5	P:regulation of transcription, DNA-templated; F:RNA binding; P:transcription, DNA-templated; F:DNA binding; C:nucleus
1054	GSONMT00032324001	e3 ubiquitin-protein ligase trim9-like isoform x4	298	20	6.73062e-162	95.45%	3	F:metal ion binding; F:zinc ion binding; C:intracellular
1055	GSONMT00032419001	novel immune-type receptor allele 2	220	20	3.69033e-62	61.65%	0	-
1056	GSONMT00032422001	novel immune-type receptor allele 1	351	20	2.14665e-94	59.3%	2	C:integral component of membrane; C:membrane
1057	GSONMT00032424001	novel immune-type receptor 2	273	20	2.08822e-77	60.05%	1	C:integral component of membrane
1058	GSONMT00032425001	novel immune-type receptor	148	20	3.93876e-99	54.7%	2	C:integral component of membrane; C:membrane
1059	GSONMT00032426001	novel immune-type receptor	152	20	8.23312e-78	59.95%	0	-
1060	GSONMT00032427001	novel immune-type receptor	629	20	0	60.25%	0	-
1061	GSONMT00032429001	novel immune-type receptor	316	20	2.02146e-96	55.35%	0	-
1062	GSONMT00032430001	ig kappa chain v region k29-213	200	20	2.4508e-44	57.75%	0	-
1063	GSONMT00032441001	cd209 antigen-like	194	20	1.58209e-52	60.95%	1	F:carbohydrate binding
1064	GSONMT00032546001	leucine-rich repeat-containing protein 58	354	20	0	86.5%	0	-
1065	GSONMT00032591001	lectin precursor	757	20	9.62394e-54	59.9%	1	F:carbohydrate binding
1066	GSONMT00032596001	complement c4-a-like	115	20	6.57791e-28	71.35%	4	P:negative regulation of endopeptidase activity; C:extracellular space; C:extracellular region; F:endopeptidase inhibitor activity
1067	GSONMT00032598001	mitogen-activated protein kinase kinase kinase 5-like	503	20	0	92.8%	32	F:ATP binding; F:protein kinase activity; F:nucleotide binding; P:protein phosphorylation; F:transferase activity, transferring phosphorus-containing groups; F:protein serine/threonine kinase activity; F:transferase activity; P:phosphorylation; F:kinase activity; C:cellular_component; P:positive regulation of apoptotic process; F:protein phosphatase binding; F:protein kinase binding; P:cellular r…
1068	GSONMT00032603001	creb-binding protein isoform x2	186	20	7.17466e-26	86.2%	50	P:regulation of transcription, DNA-templated; P:histone acetylation; F:histone acetyltransferase activity; F:zinc ion binding; C:nucleus; F:transcription cofactor activity; C:histone acetyltransferase complex; F:transcription coactivator activity; C:nuclear body; F:RNA polymerase II transcription factor binding; F:MRF binding; F:RNA polymerase II transcription factor binding transcription factor …
1069	GSONMT00032610001	leucine-rich repeat-containing protein 45	357	20	1.3389e-173	82.6%	1	C:centrosome
1070	GSONMT00032638001	mothers against decapentaplegic homolog 6-like	178	20	2.60556e-90	82.1%	27	P:regulation of transcription, DNA-templated; C:transcription factor complex; P:transcription, DNA-templated; P:transforming growth factor beta receptor signaling pathway; C:nucleus; C:intracellular; F:sequence-specific DNA binding transcription factor activity; F:I-SMAD binding; F:co-SMAD binding; P:negative regulation of BMP signaling pathway; F:ubiquitin protein ligase binding; P:negative regu…
1071	GSONMT00032717001	e3 ubiquitin-protein ligase trim39	324	20	1.22358e-99	60.2%	5	F:metal ion binding; F:zinc ion binding; C:intracellular; P:biological_process; P:erythrocyte differentiation
1072	GSONMT00032738001	interferon-induced transmembrane protein 5-like	143	20	6.00059e-75	76.35%	8	P:response to biotic stimulus; C:integral component of membrane; P:bone mineralization; C:plasma membrane; P:regulation of bone mineralization; F:molecular_function; P:multicellular organismal development; C:membrane
1073	GSONMT00032753001	macrophage mannose receptor 1-like	167	20	9.53078e-37	78.3%	1	F:carbohydrate binding
1074	GSONMT00032769001	cathepsin l	88	20	9.39325e-36	72.4%	7	F:cysteine-type peptidase activity; P:short-term memory; F:cysteine-type endopeptidase inhibitor activity; P:long-term memory; P:proteolysis; F:hydrolase activity; F:peptidase activity
1075	GSONMT00032818001	caspase apoptosis-related cysteine peptidase	303	20	0	83.5%	14	P:apoptotic process; P:proteolysis; F:hydrolase activity; F:cysteine-type peptidase activity; F:peptidase activity; F:cysteine-type endopeptidase activity; C:cytosol; C:nucleus; P:cellular component disassembly involved in execution phase of apoptosis; F:identical protein binding; C:cytoplasm; C:nucleoplasm; C:nucleolus; F:protein binding
1076	GSONMT00032826001	immunoglobulin mu heavy chain	131	20	2.6363e-65	95.4%	0	-
1077	GSONMT00032852001	interleukin-1 receptor type 1-like	559	20	0	57.25%	9	F:interleukin-1 receptor activity; P:signal transduction; F:interleukin-1, Type I, activating receptor activity; P:interleukin-1-mediated signaling pathway; P:response to interleukin-1; C:cell surface; C:membrane; F:platelet-derived growth factor receptor binding; F:protease binding
1078	GSONMT00032867001	tyrosine-protein kinase fer	688	20	0	89.4%	58	F:transferase activity; P:phosphorylation; P:peptidyl-tyrosine phosphorylation; F:protein kinase activity; C:cytoplasm; F:nucleotide binding; P:protein phosphorylation; F:non-membrane spanning protein tyrosine kinase activity; F:ATP binding; F:kinase activity; F:protein tyrosine kinase activity; F:transferase activity, transferring phosphorus-containing groups; C:cytoskeleton; F:lipid binding; P:…
1079	GSONMT00032877001	complement c1q-like protein 2-like	125	20	1.8145e-62	74.65%	0	-
1080	GSONMT00032898001	leucine-rich repeat-containing protein 61-like	164	20	2.28726e-70	79.7%	2	P:biological_process; C:cellular_component
1081	GSONMT00032906001	tetraspanin-7-like	269	20	7.21565e-128	62.95%	2	C:integral component of membrane; C:membrane
1082	GSONMT00032907001	ig kappa chain v-iii region mopc 63 precursor	173	20	2.65373e-52	80.1%	0	-
1083	GSONMT00032908001	ig kappa chain v-iv region b17 precursor	139	20	7.07464e-55	95.2%	0	-
1084	GSONMT00032909001	ig kappa chain v-iii region mopc 63 precursor	126	20	4.95929e-58	80.45%	0	-
1085	GSONMT00032952001	chemokine-like factor	140	20	5.24618e-33	66.2%	2	C:membrane; C:integral component of membrane
1086	GSONMT00033137001	immunoglobulin mu heavy chain	128	20	3.14305e-76	95.35%	0	-
1087	GSONMT00033138001	complement factor h-like	289	20	1.67509e-50	55.7%	9	P:regulation of complement activation; C:extracellular region; F:heparan sulfate proteoglycan binding; F:protein binding; P:innate immune response; F:heparin binding; P:complement activation, alternative pathway; P:complement activation; C:extracellular space
1088	GSONMT00033397001	viperin	349	20	0	88.25%	12	C:membrane; F:4 iron, 4 sulfur cluster binding; C:lipid particle; C:endoplasmic reticulum membrane; F:iron-sulfur cluster binding; F:catalytic activity; P:innate immune response; P:defense response to virus; C:endoplasmic reticulum; P:metabolic process; F:metal ion binding; P:response to virus
1089	GSONMT00033492001	protein kinase c epsilon type-like	241	20	2.2158e-29	81.8%	68	F:transferase activity; P:intracellular signal transduction; F:protein serine/threonine kinase activity; P:phosphorylation; F:protein kinase activity; F:protein kinase C activity; P:protein phosphorylation; F:nucleotide binding; F:ATP binding; F:kinase activity; F:metal ion binding; F:transferase activity, transferring phosphorus-containing groups; P:positive regulation of MAPK cascade; P:fibrobl…
1090	GSONMT00033530001	fish virus induced trim protein	329	20	1.18988e-84	71.8%	3	F:metal ion binding; F:zinc ion binding; C:intracellular
1091	GSONMT00033533001	gtpase kras-like	55	20	3.77403e-10	98.5%	81	P:positive regulation of MAPK cascade; P:positive regulation of protein phosphorylation; P:fibroblast growth factor receptor signaling pathway; C:cytosol; P:visual learning; P:insulin receptor signaling pathway; P:positive regulation of Rac GTPase activity; P:chemotaxis; P:negative regulation of cell proliferation; P:positive regulation of cell proliferation; P:positive regulation of ERK1 and ERK…
1092	GSONMT00033534001	leucine-rich repeat-containing protein 56-like	493	20	7.33959e-129	65.55%	0	-
1093	GSONMT00033538001	interferon regulatory factor 7	456	20	0	72.15%	3	P:regulation of transcription, DNA-templated; F:regulatory region DNA binding; F:sequence-specific DNA binding transcription factor activity
1094	GSONMT00033543001	interleukin-17a f-2	147	20	6.45199e-103	59.0%	3	F:cytokine activity; C:extracellular region; P:inflammatory response
1095	GSONMT00033602001	actin-related protein 2 3 complex subunit 2-like	194	20	6.46548e-91	98.95%	23	P:regulation of actin filament polymerization; C:cytoskeleton; F:structural constituent of cytoskeleton; P:Fc-gamma receptor signaling pathway involved in phagocytosis; P:positive regulation of substrate adhesion-dependent cell spreading; P:positive regulation of actin filament polymerization; C:actin cytoskeleton; C:focal adhesion; F:kinesin binding; P:cellular component movement; F:Arp2/3 compl…
1096	GSONMT00033631001	immunoglobulin delta heavy chain	354	20	0	76.5%	0	-
1097	GSONMT00033692001	protein nlrc3-like	711	20	0	69.5%	2	F:ATP binding; F:nucleotide binding
1098	GSONMT00033695001	lrr and pyd domains-containing protein 1-like	334	20	9.15696e-60	56.0%	2	P:regulation of apoptotic process; C:intracellular
1099	GSONMT00033701001	complement c1q-like protein 2-like	240	20	1.00554e-117	75.65%	4	C:collagen; C:extracellular region; P:protein oligomerization; F:identical protein binding
1100	GSONMT00033738001	proteoglycan 4-like isoform x2	183	20	6.93456e-79	74.5%	6	F:polysaccharide binding; F:scavenger receptor activity; P:immune response; F:metal ion binding; C:integral component of membrane; F:phosphatidate phosphatase activity
1101	GSONMT00033754001	tetraspanin-9	178	20	1.79795e-47	92.9%	4	C:integral component of membrane; C:membrane; F:molecular_function; P:biological_process
1102	GSONMT00033755001	tetraspanin-9-like	93	20	1.93629e-59	87.85%	4	C:integral component of membrane; C:membrane; F:molecular_function; P:biological_process
1103	GSONMT00033835001	prostaglandin e2 receptor ep4 subtype	412	20	0	79.35%	23	F:prostaglandin E receptor activity; F:prostaglandin receptor activity; C:integral component of membrane; F:G-protein coupled receptor activity; F:signal transducer activity; P:signal transduction; P:G-protein coupled receptor signaling pathway; P:cell migration involved in gastrulation; P:T cell differentiation in thymus; P:hematopoietic progenitor cell differentiation; C:membrane; P:response to…
1104	GSONMT00033861001	transforming protein p68 c-ets-1 isoform x4	194	20	4.54573e-114	97.95%	40	P:regulation of transcription, DNA-templated; F:sequence-specific DNA binding; C:nucleus; F:sequence-specific DNA binding transcription factor activity; F:DNA binding; P:negative regulation of cell proliferation; P:positive regulation of cell proliferation; P:regulation of transcription from RNA polymerase II promoter; P:negative regulation of cell cycle; P:transcription, DNA-templated; P:positiv…
1105	GSONMT00033943001	interferon-induced protein with tetratricopeptide repeats 2-like	280	20	2.33119e-41	57.25%	0	-
1106	GSONMT00033956001	protein nlrc3-like	243	20	5.06144e-44	56.1%	7	C:integral component of membrane; F:hydrolase activity; C:membrane; P:transmembrane transport; F:ion channel activity; P:ion transport; P:transport
1107	GSONMT00033958001	cd226 antigen	92	20	1.38012e-49	72.45%	14	F:protein kinase binding; C:cell surface; P:positive regulation of Fc receptor mediated stimulatory signaling pathway; P:positive regulation of mast cell activation; F:cell adhesion molecule binding; P:cytokine production; F:molecular_function; C:external side of plasma membrane; P:positive regulation of immunoglobulin mediated immune response; P:positive regulation of natural killer cell mediate…
1108	GSONMT00034014001	beta-defensin 1	72	12	1.20315e-22	92.25%	3	P:defense response; C:extracellular region; P:defense response to bacterium
1109	GSONMT00034018001	c-type lectin domain family 10 member a-like	222	20	9.96567e-25	56.9%	1	F:carbohydrate binding
1110	GSONMT00034055001	presenilin-2	182	20	1.10912e-66	86.85%	95	C:integral component of membrane; F:aspartic-type endopeptidase activity; C:membrane; P:melanocyte differentiation; C:neuronal cell body; C:perinuclear region of cytoplasm; C:integral component of plasma membrane; C:endoplasmic reticulum membrane; C:endoplasmic reticulum; F:hydrolase activity; P:brain development; C:Z disc; P:membrane protein ectodomain proteolysis; P:proteolysis; C:Golgi membran…
1111	GSONMT00034090001	gtpase nras	63	20	2.0465e-10	97.7%	83	P:positive regulation of MAPK cascade; P:positive regulation of protein phosphorylation; P:fibroblast growth factor receptor signaling pathway; C:cytosol; P:visual learning; P:insulin receptor signaling pathway; P:positive regulation of Rac GTPase activity; P:chemotaxis; P:negative regulation of cell proliferation; P:positive regulation of cell proliferation; P:positive regulation of ERK1 and ERK…
1112	GSONMT00034135001	growth-regulated alpha	138	11	8.64824e-55	64.18%	3	F:chemokine activity; P:immune response; C:extracellular region
1113	GSONMT00034144001	leucine-rich repeat-containing protein 47	191	20	2.64377e-68	73.9%	2	F:RNA binding; F:phenylalanine-tRNA ligase activity
1114	GSONMT00034199001	c5a anaphylatoxin chemotactic receptor 1-like	351	20	0	73.1%	19	F:C5a anaphylatoxin receptor activity; C:apical part of cell; C:integral component of membrane; P:mRNA transcription from RNA polymerase II promoter; P:G-protein coupled receptor signaling pathway; C:membrane; F:complement component C5a receptor activity; F:N-formyl peptide receptor activity; P:positive regulation of ERK1 and ERK2 cascade; F:signal transducer activity; P:inflammatory response; P:…
1115	GSONMT00034246001	cathepsin c	175	20	2.24319e-65	75.1%	16	P:proteolysis; F:cysteine-type peptidase activity; F:hydrolase activity; F:peptidase activity; F:serine-type endopeptidase activity; P:response to organic substance; F:identical protein binding; P:aging; C:Golgi apparatus; C:lysosome; F:chloride ion binding; F:protein binding; P:T cell mediated cytotoxicity; C:endoplasmic reticulum; F:protein self-association; P:immune response
1116	GSONMT00034247001	cathepsin c	163	20	1.92057e-32	52.25%	16	P:proteolysis; F:cysteine-type peptidase activity; F:hydrolase activity; F:peptidase activity; F:serine-type endopeptidase activity; P:response to organic substance; F:identical protein binding; P:aging; C:Golgi apparatus; C:lysosome; F:chloride ion binding; F:protein binding; P:T cell mediated cytotoxicity; C:endoplasmic reticulum; F:protein self-association; P:immune response
1117	GSONMT00034265001	protein nlrc5-like	927	20	0	56.75%	0	-
1118	GSONMT00034266001	nucleotide-binding oligomerization domain-containing protein 1-like isoform x1	634	20	2.34254e-89	56.05%	0	-
1119	GSONMT00034268001	caspase recruitment domain-containing protein 8-like	225	20	4.44178e-55	56.85%	0	-
1120	GSONMT00034343001	tumor necrosis factor receptor superfamily member 6b	286	20	0	59.4%	6	P:apoptotic process; P:negative regulation of apoptotic process; F:receptor activity; C:extracellular space; F:protein binding; P:signal transduction
1121	GSONMT00034351001	e3 ubiquitin-protein ligase trim39-like	132	20	7.18036e-28	63.85%	4	F:metal ion binding; F:zinc ion binding; C:intracellular; C:cellular_component
1122	GSONMT00034385001	mhc class i antigen	435	20	2.25885e-33	46.85%	7	P:antigen processing and presentation of peptide antigen via MHC class I; F:peptide antigen binding; P:positive regulation of T cell mediated cytotoxicity; C:membrane; C:MHC class I protein complex; P:antigen processing and presentation; P:immune response
1123	GSONMT00034419001	interferon-induced very large gtpase 1-like	1607	20	0	69.7%	0	-
1124	GSONMT00034438001	b-cell lymphoma leukemia 10	200	20	1.70918e-139	65.05%	62	P:regulation of apoptotic process; C:intracellular; P:response to fungus; F:protein kinase binding; P:cellular defense response; C:cytosol; F:kinase binding; P:positive regulation of T cell activation; C:perinuclear region of cytoplasm; F:enzyme binding; C:cytoplasmic microtubule; P:thymocyte apoptotic process; C:membrane; C:T cell receptor complex; F:protein C-terminus binding; P:cell death; P:p…
1125	GSONMT00034439001	interleukin 15	194	17	5.22629e-140	54.65%	5	F:cytokine receptor binding; C:extracellular space; F:cytokine activity; P:immune response; C:extracellular region
1126	GSONMT00034447001	interleukin-27 subunit beta-like	265	20	0	56.2%	4	F:cytokine receptor activity; C:membrane; P:cytokine-mediated signaling pathway; F:interleukin-27 receptor binding
1127	GSONMT00034467001	actin-related protein 2 3 complex subunit 4	132	20	9.96508e-86	99.65%	15	C:Arp2/3 protein complex; C:cytoskeleton; P:Arp2/3 complex-mediated actin nucleation; P:actin filament polymerization; F:actin filament binding; C:cell projection; P:actin nucleation; F:protein binding; P:innate immune response; P:Fc-gamma receptor signaling pathway involved in phagocytosis; C:cytosol; F:protein binding, bridging; C:cytoplasm; F:actin binding; P:biological_process
1128	GSONMT00034528001	lectin precursor	151	20	6.71104e-47	58.6%	1	F:carbohydrate binding
1129	GSONMT00034545001	interferon-induced guanylate-binding protein 1-like	330	20	5.92517e-112	64.9%	20	F:GTP binding; F:GTPase activity; P:GTP catabolic process; C:membrane; C:Golgi membrane; F:nucleotide binding; C:cytoplasm; C:Golgi apparatus; C:extracellular region; P:defense response to bacterium; P:defense response to virus; C:symbiont-containing vacuole membrane; P:defense response to protozoan; C:nucleus; C:cytoplasmic vesicle; P:adhesion to symbiont; P:cellular response to interferon-gamma…
1130	GSONMT00034546001	interferon-induced guanylate-binding protein 1-like	403	20	1.08791e-123	76.7%	3	F:GTP binding; F:GTPase activity; P:GTP catabolic process
1131	GSONMT00034584001	tumor necrosis factor receptor superfamily member 14-like isoform x1	260	20	3.68468e-56	66.8%	0	-
1132	GSONMT00034639001	interleukin-21 receptor-like	514	20	0	46.95%	3	F:cytokine receptor activity; C:membrane; P:cytokine-mediated signaling pathway
1133	GSONMT00034664001	lipopolysaccharide-induced tumor necrosis factor-alpha factor homolog	204	20	5.85681e-61	59.65%	11	P:response to lipopolysaccharide; P:cellular response to lipopolysaccharide; P:regulation of cytokine production; C:Golgi apparatus; C:lysosomal membrane; P:negative regulation of NF-kappaB import into nucleus; P:signal transduction; F:signal transducer activity; P:positive regulation of I-kappaB kinase/NF-kappaB signaling; F:WW domain binding; C:plasma membrane
1134	GSONMT00034666001	dna-directed rna polymerase iii subunit rpc10	109	20	1.20715e-75	95.9%	19	F:metal ion binding; F:nucleic acid binding; P:transcription, DNA-templated; F:DNA-directed RNA polymerase activity; F:zinc ion binding; C:nucleus; F:DNA binding; F:transferase activity; F:nucleotidyltransferase activity; C:DNA-directed RNA polymerase III complex; P:termination of RNA polymerase III transcription; P:transcription elongation from RNA polymerase III promoter; C:nucleoplasm; P:trans…
1135	GSONMT00034674001	forkhead box protein j1-a-like	317	20	4.64384e-105	67.65%	32	P:negative regulation of humoral immune response mediated by circulating immunoglobulin; P:negative regulation of T cell differentiation in thymus; C:transcription factor complex; F:DNA binding; C:nucleus; P:left/right pattern formation; P:cilium assembly; P:leukocyte migration; P:lung development; P:establishment of apical/basal cell polarity; P:regulation of transcription, DNA-templated; P:nega…
1136	GSONMT00034716001	lipopolysaccharide-responsive and beige-like anchor isoform x2	77	20	2.18707e-21	94.0%	0	-
1137	GSONMT00034747001	inositol -triphosphate type isoform cra_c	226	20	1.46975e-147	98.05%	65	F:protein phosphatase binding; P:intrinsic apoptotic signaling pathway in response to endoplasmic reticulum stress; F:intracellular ligand-gated calcium channel activity; C:perinuclear region of cytoplasm; C:neuronal cell body; F:ion channel activity; C:synaptic membrane; C:plasma membrane; C:secretory granule membrane; P:negative regulation of neuron death; P:endoplasmic reticulum calcium ion ho…
1138	GSONMT00034748001	inositol -trisphosphate receptor type 1-like isoform x2	557	20	0	94.3%	65	F:ion channel activity; P:calcium ion transport; C:integral component of membrane; C:membrane; P:ion transport; P:transport; P:inositol phosphate-mediated signaling; F:calcium channel activity; P:transmembrane transport; C:endoplasmic reticulum; P:calcium ion transmembrane transport; F:inositol 1,4,5-trisphosphate-sensitive calcium-release channel activity; P:intrinsic apoptotic signaling pathway…
1139	GSONMT00034776001	tumor necrosis factor ligand superfamily member 12-like	210	20	6.83253e-68	65.45%	5	F:tumor necrosis factor receptor binding; C:extracellular space; F:cytokine activity; C:membrane; P:immune response
1140	GSONMT00034790001	forkhead box protein j1-like	503	20	0	72.55%	40	P:regulation of cilium beat frequency involved in ciliary motility; P:response to wounding; F:sequence-specific DNA binding; F:sequence-specific DNA binding transcription factor activity; F:DNA binding; C:nucleus; P:heart jogging; P:cilium assembly; P:heart looping; P:epithelial cilium movement; P:regulation of transcription, DNA-templated; P:transcription, DNA-templated; P:determination of left/…
1141	GSONMT00034804001	tumor necrosis factor ligand superfamily member 13	236	20	3.46004e-156	67.95%	16	F:tumor necrosis factor receptor binding; C:extracellular space; F:cytokine activity; C:membrane; P:immune response; P:lymphocyte homeostasis; C:cell surface; P:positive regulation of isotype switching to IgA isotypes; F:receptor binding; P:mRNA metabolic process; P:RNA metabolic process; P:signal transduction; C:nucleoplasm; C:cytosol; P:gene expression; P:positive regulation of cell proliferati…
1142	GSONMT00034830001	major histocompatibility complex class i-related gene	361	20	4.88179e-136	62.9%	5	C:membrane; P:antigen processing and presentation; P:immune response; F:antigen binding; C:plasma membrane
1143	GSONMT00034834001	sam domain-containing protein samsn-1	351	20	0	78.15%	8	F:molecular_function; P:biological_process; C:cellular_component; P:negative regulation of adaptive immune response; P:negative regulation of B cell activation; C:cytosol; P:negative regulation of peptidyl-tyrosine phosphorylation; C:nucleus
1144	GSONMT00034847001	ras-related c3 botulinum toxin substrate 1 (rho small gtp binding protein rac1)	193	20	1.52225e-133	98.8%	89	F:GTP binding; P:small GTPase mediated signal transduction; F:nucleotide binding; C:membrane; C:intracellular; F:protein kinase binding; P:Rac protein signal transduction; P:actin filament polymerization; F:protein binding; P:anatomical structure arrangement; P:GTP catabolic process; P:regulation of respiratory burst; P:regulation of cell migration; P:cell proliferation; C:trans-Golgi network; P:…
1145	GSONMT00034858001	b-cell receptor cd22-like	199	20	3.13935e-46	60.4%	0	-
1146	GSONMT00034865001	retinoic acid-induced protein 1-like	1882	20	0	59.6%	7	F:zinc ion binding; F:metal ion binding; P:skeletal system development; P:negative regulation of multicellular organism growth; C:cytoplasm; P:regulation of transcription from RNA polymerase II promoter; C:nucleus
1147	GSONMT00034912001	rac-alpha serine threonine-protein kinase-like isoform x1	135	20	1.15917e-61	95.95%	142	P:cellular response to hypoxia; P:regulation of cell cycle checkpoint; F:protein serine/threonine kinase activity; F:protein kinase activity; F:protein binding; P:protein ubiquitination; P:positive regulation of lipid biosynthetic process; P:positive regulation of glycogen biosynthetic process; P:germ cell development; P:insulin receptor signaling pathway; P:G-protein coupled receptor signaling p…
1148	GSONMT00034913001	rac-alpha serine threonine-protein kinase-like isoform x1	72	20	2.43848e-25	88.85%	130	F:transferase activity; F:protein serine/threonine kinase activity; P:phosphorylation; F:protein kinase activity; P:protein phosphorylation; F:nucleotide binding; F:ATP binding; F:kinase activity; F:transferase activity, transferring phosphorus-containing groups; P:cellular response to hypoxia; P:regulation of cell cycle checkpoint; F:protein binding; P:protein ubiquitination; P:positive regulati…
1149	GSONMT00034914001	rac-alpha serine threonine-protein kinase isoform x2	255	20	1.83974e-180	95.95%	130	F:transferase activity; F:protein serine/threonine kinase activity; P:phosphorylation; F:protein kinase activity; P:protein phosphorylation; F:nucleotide binding; F:ATP binding; F:kinase activity; F:transferase activity, transferring phosphorus-containing groups; F:protein kinase binding; P:protein ubiquitination; P:positive regulation of lipid biosynthetic process; P:positive regulation of glyco…
1150	GSONMT00034959001	macrophage mannose receptor 1-like	331	20	8.79348e-112	67.5%	9	F:carbohydrate binding; P:cell adhesion; F:calcium ion binding; C:integral component of membrane; C:membrane; F:extracellular ligand-gated ion channel activity; P:ion transport; P:transport; F:scavenger receptor activity
1151	GSONMT00034990001	lipopolysaccharide-responsive and beige-like anchor isoform x6	138	20	1.84861e-33	91.4%	14	C:cytoplasmic membrane-bounded vesicle; F:protein kinase A binding; C:integral component of membrane; C:membrane; C:Golgi apparatus; P:protein localization; C:lysosome; P:signal transduction; P:endosomal transport; C:cell; C:intracellular; C:endoplasmic reticulum; C:trans-Golgi network; C:plasma membrane
1152	GSONMT00035025001	lipopolysaccharide-responsive and beige-like anchor protein	237	20	3.41431e-93	95.4%	17	C:cytoplasmic membrane-bounded vesicle; C:integral component of membrane; C:Golgi apparatus; F:molecular_function; C:lysosome; C:cellular_component; C:endoplasmic reticulum; C:plasma membrane; P:biological_process; F:protein kinase A binding; C:membrane; P:protein localization; P:signal transduction; P:endosomal transport; C:cell; C:intracellular; C:trans-Golgi network
1153	GSONMT00035045001	mothers against decapentaplegic homolog 3-like	69	20	1.5291e-29	99.9%	118	P:regulation of transcription, DNA-templated; C:transcription factor complex; P:transcription, DNA-templated; P:transforming growth factor beta receptor signaling pathway; C:nucleus; C:intracellular; F:sequence-specific DNA binding transcription factor activity; P:transport; C:receptor complex; F:phosphatase binding; F:protein kinase binding; F:collagen binding; P:mesoderm formation; P:positive r…
1154	GSONMT00035049001	immunoglobulin mu heavy chain	142	20	1.09271e-80	98.0%	0	-
1155	GSONMT00035050001	immunoglobulin mu heavy chain	168	20	6.40775e-77	98.25%	0	-
1156	GSONMT00035051001	immunoglobulin mu heavy chain	340	20	3.01791e-80	68.15%	0	-
1157	GSONMT00035094001	interleukin-17 receptor c	505	20	1.94223e-113	53.0%	1	C:membrane
1158	GSONMT00035184001	suppressor of cytokine signaling 2	202	20	5.92522e-146	82.0%	10	P:intracellular signal transduction; P:negative regulation of JAK-STAT cascade; C:cytoplasm; P:regulation of cell growth; F:JAK pathway signal transduction adaptor activity; F:insulin-like growth factor receptor binding; P:protein ubiquitination; P:cellular response to hormone stimulus; P:growth hormone receptor signaling pathway; P:response to estradiol
1159	GSONMT00035198001	interleukin-15 receptor subunit alpha-like isoform x7	244	20	1.13341e-103	60.7%	0	-
1160	GSONMT00035205001	protein kinase c theta type-like isoform x1	492	20	9.19789e-166	84.8%	40	F:transferase activity; P:intracellular signal transduction; F:protein serine/threonine kinase activity; P:phosphorylation; F:protein kinase activity; F:protein kinase C activity; P:protein phosphorylation; F:nucleotide binding; F:ATP binding; F:kinase activity; F:metal ion binding; F:transferase activity, transferring phosphorus-containing groups; P:positive regulation of T cell activation; P:re…
1161	GSONMT00035227001	interferon-induced guanylate-binding protein 1-like	302	20	0	67.6%	4	F:GTP binding; F:GTPase activity; P:GTP catabolic process; C:cellular_component
1162	GSONMT00035228001	interferon-induced guanylate-binding protein 1-like	635	20	0	71.0%	12	F:GTP binding; F:GTPase activity; P:GTP catabolic process; C:cellular_component; C:membrane; C:Golgi membrane; F:nucleotide binding; C:cytoplasm; C:Golgi apparatus; C:extracellular region; P:defense response to bacterium; P:defense response to virus
1163	GSONMT00035230001	interferon-induced guanylate-binding protein 1-like	498	20	0	73.3%	4	F:GTP binding; F:GTPase activity; P:GTP catabolic process; C:cellular_component
1164	GSONMT00035313001	c-c motif chemokine 14	92	20	5.26299e-40	64.5%	13	F:chemokine activity; C:extracellular space; F:cytokine activity; P:immune response; C:extracellular region; P:regulation of cell shape; P:astrocyte cell migration; P:positive regulation of tumor necrosis factor production; P:positive regulation of transcription from RNA polymerase II promoter; P:positive regulation of inflammatory response; P:positive regulation of neuron apoptotic process; P:ma…
1165	GSONMT00035357001	interleukin-1 receptor-like 1	371	20	0	58.5%	2	P:signal transduction; F:interleukin-1 receptor activity
1166	GSONMT00035358001	interleukin-1 receptor-like 1-like	231	20	1.03578e-126	61.95%	12	P:signal transduction; F:interleukin-1 receptor activity; P:positive regulation of macrophage activation; P:positive regulation of interleukin-5 production; C:external side of plasma membrane; P:positive regulation of chemokine secretion; P:positive regulation of inflammatory response; F:interleukin-33 receptor activity; P:negative regulation of I-kappaB kinase/NF-kappaB signaling; F:interleukin-…
1167	GSONMT00035390001	complement c4-b-like	257	20	2.0504e-153	69.35%	4	P:negative regulation of endopeptidase activity; C:extracellular space; C:extracellular region; F:endopeptidase inhibitor activity
1168	GSONMT00035408001	cd209 antigen-like protein a	131	1	0.000503768	62.0%	1	F:carbohydrate binding
1169	GSONMT00035434001	nf-kappa-b-repressing factor isoform x2	715	20	0	72.0%	3	F:nucleic acid binding; P:negative regulation of transcription, DNA-templated; C:nucleus
1170	GSONMT00035462001	cd8 beta	293	20	3.14463e-97	64.15%	0	-
1171	GSONMT00035463001	cd8 alpha	227	20	2.28201e-146	70.25%	0	-
1172	GSONMT00035538001	tetraspanin-13-like	183	20	3.51405e-96	86.8%	4	C:integral component of membrane; C:membrane; F:molecular_function; P:biological_process
1173	GSONMT00035547001	focal adhesion partial	145	20	6.8979e-62	94.3%	101	P:integrin-mediated signaling pathway; C:nuclear body; F:protein kinase binding; P:positive regulation of synaptic transmission; P:response to organic cyclic compound; F:protein binding; P:negative regulation of synapse assembly; P:neuron migration; P:negative regulation of cell migration; P:positive regulation of cell migration; P:positive regulation of cell proliferation; P:positive regulation …
1174	GSONMT00035566001	protein nlrc3-like	452	20	0	78.15%	0	-
1175	GSONMT00035603001	c-x-c chemokine receptor type 2-like	132	20	5.97648e-63	85.6%	11	C:integral component of membrane; C:membrane; F:G-protein coupled receptor activity; P:chemokine-mediated signaling pathway; F:C-X-C chemokine receptor activity; P:signal transduction; P:chemotaxis; F:chemokine receptor activity; F:signal transducer activity; P:G-protein coupled receptor signaling pathway; P:neutrophil activation
1176	GSONMT00035701001	tumor necrosis factor receptor superfamily member 5	100	1	9.79125e-13	77.0%	0	-
1177	GSONMT00035703001	tumor necrosis factor receptor superfamily member 14-like isoform x1	275	20	3.32194e-128	65.45%	0	-
1178	GSONMT00035707001	tumor necrosis factor receptor superfamily member 14-like isoform x1	248	20	1.07329e-50	71.3%	0	-
1179	GSONMT00035708001	tumor necrosis factor receptor superfamily member 14-like isoform x1	238	20	1.11658e-58	67.45%	0	-
1180	GSONMT00035712001	tumor necrosis factor receptor superfamily member 14-like isoform x1	262	20	7.73941e-61	65.85%	0	-
1181	GSONMT00035714001	tumor necrosis factor receptor superfamily member 14-like isoform x1	239	20	4.22627e-37	60.55%	7	F:transmembrane signaling receptor activity; P:apoptotic process; C:membrane; P:signal transduction; P:immune response; P:biological_process; C:cellular_component
1182	GSONMT00035716001	tumor necrosis factor receptor superfamily member 14-like isoform x1	241	20	1.33837e-61	66.25%	5	F:transmembrane signaling receptor activity; P:apoptotic process; C:membrane; P:signal transduction; P:immune response
1183	GSONMT00035724001	ig kappa chain v-iv region b17 precursor	133	20	1.35028e-45	90.3%	0	-
1184	GSONMT00035725001	immunoglobulin light chain	161	20	2.2335e-74	80.5%	0	-
1185	GSONMT00035726001	ig kappa chain v-iv region b17 precursor	133	20	6.36909e-58	86.2%	0	-
1186	GSONMT00035776001	tnfaip3-interacting protein 1-like isoform x3	557	20	9.85353e-177	77.05%	2	F:molecular_function; C:cellular_component
1187	GSONMT00035838001	cell division control protein 42 homolog isoform x2	192	20	1.57129e-138	97.75%	110	F:GTP binding; P:small GTPase mediated signal transduction; F:nucleotide binding; P:cell division; C:membrane; C:intracellular; P:cell cycle; P:epidermis morphogenesis; C:secretory granule; C:cell periphery; P:epithelial cell-cell adhesion; P:actin filament branching; F:protein kinase binding; F:protein binding; P:GTP catabolic process; P:positive regulation of substrate adhesion-dependent cell s…
1188	GSONMT00035852001	tumor necrosis factor receptor superfamily member 11b	286	20	6.1237e-131	64.3%	5	P:signal transduction; P:negative regulation of odontogenesis of dentin-containing tooth; P:extracellular matrix organization; C:extracellular space; C:proteinaceous extracellular matrix
1189	GSONMT00035855001	interferon-induced protein 44-like	183	20	1.28325e-40	65.85%	2	F:GTP binding; P:cell cycle
1190	GSONMT00035856001	interferon-induced protein 44-like	230	20	2.92814e-73	70.5%	2	F:GTP binding; P:cell cycle
1191	GSONMT00035970001	t-cell receptor beta chain	170	20	1.19985e-69	69.25%	0	-
1192	GSONMT00035985001	protein nlrc3-like	790	20	0	75.45%	0	-
1193	GSONMT00036001001	novel immune-type receptor	191	7	0.0003153	43.29%	0	-
1194	GSONMT00036004001	c3a anaphylatoxin chemotactic receptor-like	359	20	0	74.4%	8	F:N-formyl peptide receptor activity; F:angiotensin type II receptor activity; C:integral component of membrane; F:G-protein coupled receptor activity; F:signal transducer activity; C:membrane; P:signal transduction; P:G-protein coupled receptor signaling pathway
1195	GSONMT00036032001	pro-interleukin-16-like isoform x1	115	20	2.02913e-31	79.15%	12	F:cytokine activity; P:induction of positive chemotaxis; P:leukocyte chemotaxis; C:nucleus; P:modulation by virus of host morphology or physiology; C:cytoplasm; P:regulation of transcription, DNA-templated; C:intracellular; P:transcription, DNA-templated; C:plasma membrane; P:immune response; C:extracellular space
1196	GSONMT00036054001	leucine-rich repeat-containing protein 8c-like	743	20	0	79.05%	2	C:endoplasmic reticulum membrane; C:integral component of membrane
1197	GSONMT00036172001	t-cell-specific surface glycoprotein cd28 precursor	230	20	2.3728e-158	63.0%	17	C:membrane; P:immune response; P:apoptotic signaling pathway; P:T cell costimulation; P:positive regulation of mitosis; P:positive regulation of transcription from RNA polymerase II promoter; F:protease binding; P:positive regulation of alpha-beta T cell proliferation; C:external side of plasma membrane; P:regulatory T cell differentiation; P:positive regulation of inflammatory response to antige…
1198	GSONMT00036173001	t-cell-specific surface glycoprotein cd28 precursor	227	20	1.52775e-129	58.75%	2	C:membrane; P:immune response
1199	GSONMT00036252001	macrophage colony-stimulating factor 1 receptor 1-like	931	20	0	70.95%	23	F:transferase activity; C:integral component of membrane; P:phosphorylation; C:membrane; P:peptidyl-tyrosine phosphorylation; F:protein kinase activity; P:protein phosphorylation; F:nucleotide binding; P:transmembrane receptor protein tyrosine kinase signaling pathway; F:ATP binding; F:kinase activity; F:transmembrane receptor protein tyrosine kinase activity; F:protein tyrosine kinase activity; …
1200	GSONMT00036382001	immunoglobulin mu heavy chain	117	20	2.02597e-67	98.35%	0	-
1201	GSONMT00036409001	lipopolysaccharide-responsive and beige-like anchor isoform x2	147	20	2.52247e-55	90.75%	0	-
1202	GSONMT00036411001	t-cell receptor beta chain	136	20	2.44796e-73	65.35%	0	-
1203	GSONMT00036412001	t-cell receptor beta chain	152	20	4.61983e-69	69.5%	0	-
1204	GSONMT00036420001	tyrosine-protein phosphatase non-receptor type 6	77	20	2.49475e-21	97.0%	46	F:phosphatase activity; P:dephosphorylation; F:hydrolase activity; P:protein dephosphorylation; P:peptidyl-tyrosine dephosphorylation; F:protein tyrosine phosphatase activity; F:phosphoprotein phosphatase activity; P:T cell costimulation; F:protein kinase binding; C:cytosol; P:cell differentiation; P:negative regulation of cell proliferation; P:positive regulation of cell proliferation; P:cell pr…
1205	GSONMT00036455001	e3 ubiquitin-protein ligase trim39-like	224	20	6.76303e-116	70.2%	3	F:metal ion binding; F:zinc ion binding; C:intracellular
1206	GSONMT00036460001	tetraspanin-3-like isoform 1	250	20	1.03399e-164	88.65%	4	C:integral component of membrane; C:membrane; F:molecular_function; P:biological_process
1207	GSONMT00036470001	c-type lectin domain family 18 member a-like	146	20	1.48833e-58	88.2%	1	F:carbohydrate binding
1208	GSONMT00036511001	tetraspanin-1	159	20	2.07852e-67	69.5%	2	C:integral component of membrane; C:membrane
1209	GSONMT00036556001	cytoplasmic fmr1-interacting protein 2 isoform x1	125	20	4.33165e-53	100.0%	17	C:neuron projection; P:cell-cell adhesion; C:synapse; P:activation of cysteine-type endopeptidase activity; C:cell junction; P:apoptotic process; C:cytoplasm; P:positive regulation of proteolysis; C:perinuclear region of cytoplasm; F:protein binding; P:cell adhesion; P:innate immune response; P:Fc-gamma receptor signaling pathway involved in phagocytosis; C:cytosol; F:molecular_function; P:retina…
1210	GSONMT00036557001	tyrosine-protein kinase itk tsk-like	287	20	4.14814e-85	60.55%	27	F:transferase activity; P:intracellular signal transduction; P:phosphorylation; P:peptidyl-tyrosine phosphorylation; F:protein kinase activity; P:protein phosphorylation; F:nucleotide binding; F:ATP binding; F:kinase activity; F:protein tyrosine kinase activity; F:transferase activity, transferring phosphorus-containing groups; P:Fc-epsilon receptor signaling pathway; P:adaptive immune response; …
1211	GSONMT00036607001	butyrophilin subfamily 3 member a1-like	85	20	3.05328e-20	79.4%	0	-
1212	GSONMT00036628001	ccaat enhancer-binding protein alpha-like	227	20	4.14469e-70	83.05%	48	P:regulation of transcription, DNA-templated; F:sequence-specific DNA binding; F:sequence-specific DNA binding transcription factor activity; P:primitive hemopoiesis; F:DNA binding; P:hemopoiesis; P:hematopoietic stem cell migration; P:white fat cell differentiation; P:inner ear development; P:negative regulation of cell proliferation; P:mitochondrion organization; C:transcription factor complex;…
1213	GSONMT00036711001	macrophage mannose receptor 1-like	260	20	3.27272e-56	61.35%	0	-
1214	GSONMT00036753001	polycomb group ring finger protein 2-like	334	20	3.27967e-176	74.15%	36	F:metal ion binding; F:zinc ion binding; P:skeletal system development; C:PcG protein complex; P:brain development; P:in utero embryonic development; C:nucleus; C:PRC1 complex; F:RING-like zinc finger domain binding; P:somatic stem cell division; P:negative regulation of transcription from RNA polymerase II promoter; C:ubiquitin ligase complex; P:rostrocaudal neural tube patterning; P:positive re…
1215	GSONMT00036763001	protein nlrc3-like	143	20	3.03178e-20	74.4%	4	F:ATP binding; F:nucleotide binding; P:biological_process; C:cellular_component
1216	GSONMT00036772001	protein nlrc3-like	422	20	2.451e-82	61.5%	2	F:ATP binding; F:nucleotide binding
1217	GSONMT00036896001	neurobeachin-like isoform x1	99	20	7.06766e-25	75.15%	0	-
1218	GSONMT00036971001	interferon-induced very large gtpase 1-like	72	20	9.80174e-08	75.7%	0	-
1219	GSONMT00036972001	fish virus induced trim protein	398	20	6.93414e-69	59.3%	3	F:metal ion binding; F:zinc ion binding; C:intracellular
1220	GSONMT00036980001	fish virus induced trim protein	261	20	9.08674e-147	92.1%	3	F:metal ion binding; F:zinc ion binding; C:intracellular
1221	GSONMT00036982001	fish virus induced trim protein	525	20	0	87.3%	3	F:metal ion binding; F:zinc ion binding; C:intracellular
1222	GSONMT00036983001	fish virus induced trim protein	317	20	0	94.05%	3	F:metal ion binding; F:zinc ion binding; C:intracellular
1223	GSONMT00037034001	immunoglobulin superfamily dcc subclass member 4	191	20	1.14438e-56	69.8%	0	-
1224	GSONMT00037038001	polymeric immunoglobulin receptor-like	273	20	5.96524e-105	66.0%	0	-
1225	GSONMT00037049001	immunoglobulin delta heavy chain	495	20	0	74.3%	0	-
1226	GSONMT00037076001	b-cell receptor cd22-like	298	20	9.06093e-69	62.05%	3	F:molecular_function; P:biological_process; C:cellular_component
1227	GSONMT00037077001	b-cell receptor cd22-like	512	20	5.85742e-44	62.65%	0	-
1228	GSONMT00037078001	b-cell receptor cd22-like	354	20	1.39985e-48	57.9%	3	F:molecular_function; P:biological_process; C:cellular_component
1229	GSONMT00037080001	b-cell receptor cd22-like	365	20	3.0839e-81	57.85%	0	-
1230	GSONMT00037081001	b-cell receptor cd22-like	130	20	1.9102e-26	72.95%	0	-
1231	GSONMT00037095001	protein nlrc3-like	199	20	1.26499e-62	72.15%	2	P:biological_process; C:cellular_component
1232	GSONMT00037137001	nonclassical mhc class i antigen	284	20	6.63339e-125	63.75%	5	C:membrane; P:antigen processing and presentation; P:immune response; F:antigen binding; C:plasma membrane
1233	GSONMT00037154001	toll-like receptor 13-like	61	20	4.68138e-24	78.25%	15	P:lipopolysaccharide-mediated signaling pathway; F:transmembrane signaling receptor activity; C:integral component of membrane; C:membrane; P:macrophage activation; P:regulation of cytokine secretion; F:lipopolysaccharide receptor activity; C:lipopolysaccharide receptor complex; P:MyD88-dependent toll-like receptor signaling pathway; P:signal transduction; P:defense response to Gram-negative bact…
1234	GSONMT00037155001	toll-like receptor 22	824	20	0	63.9%	15	P:lipopolysaccharide-mediated signaling pathway; F:transmembrane signaling receptor activity; C:integral component of membrane; C:membrane; P:macrophage activation; P:regulation of cytokine secretion; F:lipopolysaccharide receptor activity; C:lipopolysaccharide receptor complex; P:MyD88-dependent toll-like receptor signaling pathway; P:signal transduction; P:defense response to Gram-negative bact…
1235	GSONMT00037157001	toll-like receptor 22	665	20	0	61.8%	13	P:lipopolysaccharide-mediated signaling pathway; F:transmembrane signaling receptor activity; C:integral component of membrane; C:membrane; P:macrophage activation; P:regulation of cytokine secretion; F:lipopolysaccharide receptor activity; C:lipopolysaccharide receptor complex; P:MyD88-dependent toll-like receptor signaling pathway; P:signal transduction; P:defense response to Gram-negative bact…
1236	GSONMT00037159001	toll-like receptor 13-like	828	20	0	61.45%	13	P:lipopolysaccharide-mediated signaling pathway; F:transmembrane signaling receptor activity; C:integral component of membrane; C:membrane; P:macrophage activation; P:regulation of cytokine secretion; F:lipopolysaccharide receptor activity; C:lipopolysaccharide receptor complex; P:MyD88-dependent toll-like receptor signaling pathway; P:signal transduction; P:defense response to Gram-negative bact…
1237	GSONMT00037160001	e3 ubiquitin-protein ligase trim32	778	20	0	56.6%	37	P:protein ubiquitination involved in ubiquitin-dependent protein catabolic process; P:positive regulation of cell cycle; C:cytoplasm; P:positive regulation of proteolysis; F:zinc ion binding; F:ubiquitin binding; P:protein ubiquitination; P:protein polyubiquitination; P:positive regulation of cell growth; P:positive regulation of cell migration; C:intracellular; P:negative regulation of intrinsic…
1238	GSONMT00037267001	mitogen-activated protein kinase kinase kinase 7-like	206	20	1.77037e-43	88.1%	57	F:kinase activity; F:ATP binding; F:protein kinase activity; P:phosphorylation; P:protein phosphorylation; F:transferase activity, transferring phosphorus-containing groups; F:protein serine/threonine kinase activity; P:MAPK cascade; P:signal transduction; F:MAP kinase kinase kinase activity; P:activation of MAPKK activity; F:magnesium ion binding; P:transforming growth factor beta receptor signa…
1239	GSONMT00037272001	casp8-associated protein 2-like	1977	20	4.89097e-167	55.1%	8	F:DNA binding; F:chromatin binding; P:biological_process; F:cysteine-type endopeptidase activator activity involved in apoptotic process; P:activation of cysteine-type endopeptidase activity involved in apoptotic process; F:identical protein binding; P:extrinsic apoptotic signaling pathway via death domain receptors; F:peptidase activator activity involved in apoptotic process
1240	GSONMT00037308001	b chain rhamnose-binding lectin csl3	105	20	4.66586e-49	76.0%	1	F:carbohydrate binding
1241	GSONMT00037310001	b chain rhamnose-binding lectin csl3	125	20	2.07233e-60	76.85%	1	F:carbohydrate binding
1242	GSONMT00037311001	b chain rhamnose-binding lectin csl3	135	20	2.16898e-89	73.3%	1	F:carbohydrate binding
1243	GSONMT00037323001	viperin	362	20	0	86.05%	12	C:membrane; F:4 iron, 4 sulfur cluster binding; C:lipid particle; C:endoplasmic reticulum membrane; F:iron-sulfur cluster binding; F:catalytic activity; P:innate immune response; P:defense response to virus; C:endoplasmic reticulum; P:metabolic process; F:metal ion binding; P:response to virus
1244	GSONMT00037326001	caspase recruitment domain-containing protein 11	102	20	9.72625e-34	86.75%	22	P:regulation of apoptotic process; C:intracellular; P:positive regulation of T cell activation; F:CARD domain binding; P:T cell costimulation; P:positive regulation of I-kappaB kinase/NF-kappaB signaling; C:membrane; P:regulation of immune response; P:regulation of B cell differentiation; P:thymic T cell selection; P:positive regulation of NF-kappaB transcription factor activity; P:positive regul…
1245	GSONMT00037334001	c-type mannose receptor 2-like	218	20	7.77206e-12	43.6%	4	F:carbohydrate binding; F:methyltransferase activity; P:metabolic process; P:methylation
1246	GSONMT00037349001	phosphatidylinositol -trisphosphate 5-phosphatase 1-like	335	20	9.55539e-128	72.1%	34	P:phosphatidylinositol dephosphorylation; P:negative regulation of neutrophil chemotaxis; P:positive regulation of apoptotic process; P:negative regulation of osteoclast differentiation; P:negative regulation of cell proliferation; P:negative regulation of granulocyte differentiation; P:intracellular signal transduction; F:PTB domain binding; P:negative regulation of neutrophil differentiation; F…
1247	GSONMT00037350001	phosphatidylinositol -trisphosphate 5-phosphatase 1-like	136	20	5.56129e-75	96.1%	37	P:phosphatidylinositol dephosphorylation; P:negative regulation of neutrophil chemotaxis; P:positive regulation of apoptotic process; P:negative regulation of osteoclast differentiation; P:negative regulation of cell proliferation; P:negative regulation of granulocyte differentiation; P:intracellular signal transduction; F:PTB domain binding; P:negative regulation of neutrophil differentiation; F…
1248	GSONMT00037393001	caspase recruitment domain-containing protein 8-like	285	20	3.73348e-30	65.45%	6	F:GTP binding; P:regulation of apoptotic process; F:ATP binding; F:GTPase activity; F:nucleotide binding; C:intracellular
1249	GSONMT00037410001	caspase recruitment domain-containing protein 11-like	792	20	0	64.7%	4	P:regulation of apoptotic process; C:intracellular; F:ATP binding; F:nucleotide binding
1250	GSONMT00037411001	caspase recruitment domain-containing protein 11-like	218	20	1.21139e-79	71.15%	20	P:regulation of apoptotic process; C:intracellular; P:positive regulation of T cell activation; F:CARD domain binding; P:T cell costimulation; P:positive regulation of I-kappaB kinase/NF-kappaB signaling; P:regulation of immune response; P:regulation of B cell differentiation; P:thymic T cell selection; P:positive regulation of NF-kappaB transcription factor activity; P:positive regulation of T c…
1251	GSONMT00037416001	complement c1q subcomponent subunit b-like	90	20	1.44615e-27	66.75%	3	C:collagen; C:extracellular region; P:complement activation, classical pathway
1252	GSONMT00037464001	c-c motif chemokine 19 precursor	109	20	1.06921e-38	68.55%	50	F:chemokine activity; P:immune response; C:extracellular region; P:T cell costimulation; P:positive regulation of ERK1 and ERK2 cascade; P:positive regulation of interleukin-1 beta secretion; P:positive regulation of Cdc42 GTPase activity; P:positive regulation of cell motility; F:CCR chemokine receptor binding; P:positive regulation of T-helper 1 cell differentiation; P:establishment of T cell p…
1253	GSONMT00037470001	complement factor properdin precursor	260	20	6.34712e-130	63.3%	5	P:immune response; C:extracellular matrix; P:complement activation, alternative pathway; C:extracellular region; P:innate immune response
1254	GSONMT00037471001	complement factor properdin	177	20	2.64831e-121	61.25%	5	P:immune response; C:extracellular matrix; P:complement activation, alternative pathway; C:extracellular region; P:innate immune response
1255	GSONMT00037481001	t-cell receptor gamma	304	20	6.8011e-95	65.05%	0	-
1256	GSONMT00037482001	t-cell receptor gamma	203	20	2.99007e-92	69.9%	0	-
1257	GSONMT00037533001	cyclic gmp-amp synthase	451	20	1.15107e-137	61.4%	16	F:transferase activity; P:cellular response to exogenous dsRNA; P:cyclic nucleotide biosynthetic process; F:DNA binding; P:positive regulation of defense response to virus by host; F:nucleotide binding; C:cytoplasm; F:GTP binding; F:ATP binding; F:nucleotidyltransferase activity; P:activation of innate immune response; F:cyclic-GMP-AMP synthase activity; P:innate immune response; P:defense respon…
1258	GSONMT00037639001	tnf receptor-associated factor 2-like	211	20	4.89891e-122	89.3%	9	P:regulation of JNK cascade; P:protein autoubiquitination; P:activation of NF-kappaB-inducing kinase activity; F:zinc ion binding; P:tumor necrosis factor-mediated signaling pathway; P:signal transduction; F:ubiquitin-protein ligase activity; P:regulation of apoptotic process; F:metal ion binding
1259	GSONMT00037640001	tnf receptor-associated factor 2-like	349	20	0	79.5%	33	P:regulation of JNK cascade; P:protein autoubiquitination; P:activation of NF-kappaB-inducing kinase activity; F:zinc ion binding; P:tumor necrosis factor-mediated signaling pathway; P:signal transduction; F:ubiquitin-protein ligase activity; P:regulation of apoptotic process; F:metal ion binding; P:regulation of immunoglobulin secretion; P:cellular protein complex assembly; P:positive regulation…
1260	GSONMT00037660001	interleukin-1 beta	267	20	8.31131e-177	55.15%	8	C:extracellular space; F:interleukin-1 receptor binding; F:cytokine activity; P:immune response; C:extracellular region; P:inflammatory response; P:positive regulation of cell division; P:fever generation
1261	GSONMT00037681001	caspase 3	330	20	0	79.9%	12	P:apoptotic process; P:proteolysis; C:cytoplasm; F:hydrolase activity; F:cysteine-type peptidase activity; F:peptidase activity; F:cysteine-type endopeptidase activity; P:positive regulation of apoptotic process; P:response to chemical; P:cellular response to xenobiotic stimulus; P:cellular response to retinoic acid; P:cellular response to antibiotic
1262	GSONMT00037682001	interferon regulatory factor 2	412	20	3.02279e-87	92.9%	17	P:regulation of transcription, DNA-templated; P:transcription, DNA-templated; F:regulatory region DNA binding; C:nucleus; F:DNA binding; C:focal adhesion; F:sequence-specific DNA binding transcription factor activity; P:type I interferon signaling pathway; P:blood coagulation; P:interferon-gamma-mediated signaling pathway; C:nucleoplasm; C:nucleolus; F:protein binding; P:cytokine-mediated signali…
1263	GSONMT00037775001	fasciculation and elongation protein zeta-1-like	343	20	2.2918e-179	79.45%	47	F:molecular_function; P:biological_process; C:cellular_component; C:cytosol; C:postsynaptic membrane; F:sequence-specific DNA binding transcription factor activity; P:regulation of transcription, DNA-templated; F:protein kinase C binding; P:termination of RNA polymerase III transcription; C:plasma membrane; P:transcription elongation from RNA polymerase III promoter; P:transcription, DNA-template…
1264	GSONMT00037777001	fasciculation and elongation protein zeta-1	77	20	1.02174e-42	96.4%	47	F:molecular_function; P:biological_process; C:cellular_component; C:cytosol; C:postsynaptic membrane; F:sequence-specific DNA binding transcription factor activity; P:regulation of transcription, DNA-templated; F:protein kinase C binding; P:termination of RNA polymerase III transcription; C:plasma membrane; P:transcription elongation from RNA polymerase III promoter; P:transcription, DNA-template…
1265	GSONMT00037876001	immunoglobulin superfamily dcc subclass member 4	708	20	4.77081e-73	56.6%	2	C:integral component of membrane; C:plasma membrane
1266	GSONMT00037935001	dna-directed rna polymerase iii subunit rpc10	109	20	1.20715e-75	95.9%	19	F:metal ion binding; F:nucleic acid binding; P:transcription, DNA-templated; F:DNA-directed RNA polymerase activity; F:zinc ion binding; C:nucleus; F:DNA binding; F:transferase activity; F:nucleotidyltransferase activity; C:DNA-directed RNA polymerase III complex; P:termination of RNA polymerase III transcription; P:transcription elongation from RNA polymerase III promoter; C:nucleoplasm; P:trans…
1267	GSONMT00037945001	complement c1q-like protein 4 precursor	221	20	2.59266e-139	73.05%	3	F:molecular_function; P:biological_process; C:cellular_component
1268	GSONMT00038002001	caspase recruitment domain-containing protein 8-like	306	20	1.93014e-66	58.85%	0	-
1269	GSONMT00038020001	tnf receptor-associated factor 6	327	20	1.13476e-143	75.0%	27	P:activation of NF-kappaB-inducing kinase activity; P:ossification; P:positive regulation of osteoclast differentiation; P:protein polyubiquitination; P:bone remodeling; P:positive regulation of I-kappaB kinase/NF-kappaB signaling; F:metal ion binding; P:T cell receptor signaling pathway; P:positive regulation of lipopolysaccharide-mediated signaling pathway; P:organ morphogenesis; F:ubiquitin-pr…
1270	GSONMT00038044001	macrophage mannose receptor 1-like	146	20	1.41852e-36	82.2%	1	F:carbohydrate binding
1271	GSONMT00038048001	nucleotide-binding oligomerization domain-containing protein 1	955	20	0	80.25%	23	P:regulation of apoptotic process; F:ATP binding; F:nucleotide binding; C:intracellular; P:defense response to bacterium; P:interleukin-8 biosynthetic process; P:intracellular signal transduction; P:positive regulation of dendritic cell antigen processing and presentation; P:positive regulation of tumor necrosis factor production; P:activation of cysteine-type endopeptidase activity involved in a…
1272	GSONMT00038049001	nucleotide-binding oligomerization domain-containing protein 1	579	20	0	79.4%	23	P:regulation of apoptotic process; F:ATP binding; F:nucleotide binding; C:intracellular; P:defense response to bacterium; P:positive regulation of stress-activated MAPK cascade; P:intracellular signal transduction; F:CARD domain binding; P:activation of cysteine-type endopeptidase activity involved in apoptotic process; P:positive regulation of JNK cascade; P:positive regulation of tumor necrosis…
1273	GSONMT00038118001	receptor tyrosine-protein kinase erbb-3-like	1028	20	0	73.75%	52	F:transferase activity; C:integral component of membrane; P:phosphorylation; C:membrane; F:protein kinase activity; F:nucleotide binding; F:receptor signaling protein tyrosine kinase activity; P:protein phosphorylation; P:transmembrane receptor protein tyrosine kinase signaling pathway; F:ATP binding; F:kinase activity; F:transmembrane receptor protein tyrosine kinase activity; F:protein tyrosine…
1274	GSONMT00038154001	interleukin 22	166	8	2.65795e-98	70.75%	1	C:extracellular region
1275	GSONMT00038184001	toll-like receptor 13-like	946	20	0	64.3%	12	P:lipopolysaccharide-mediated signaling pathway; F:transmembrane signaling receptor activity; C:integral component of membrane; P:macrophage activation; P:regulation of cytokine secretion; F:lipopolysaccharide receptor activity; C:lipopolysaccharide receptor complex; P:MyD88-dependent toll-like receptor signaling pathway; P:signal transduction; P:defense response to Gram-negative bacterium; P:inn…
1276	GSONMT00038238001	tumor necrosis factor receptor superfamily member 11a	602	20	1.77297e-112	57.4%	23	P:ossification; C:cell surface; P:response to tumor necrosis factor; P:positive regulation of ERK1 and ERK2 cascade via TNFSF11-mediated signaling; P:TNFSF11-mediated signaling pathway; P:adaptive immune response; P:positive regulation of fever generation by positive regulation of prostaglandin secretion; P:tumor necrosis factor-mediated signaling pathway; P:positive regulation of NF-kappaB trans…
1277	GSONMT00038251001	caspase-3-like	277	20	1.99154e-107	73.4%	4	P:apoptotic process; P:proteolysis; F:cysteine-type peptidase activity; F:cysteine-type endopeptidase activity
1278	GSONMT00038311001	leucine-rich repeat-containing protein 43	288	20	1.09837e-30	51.4%	7	P:protein glycosylation; F:transferase activity; C:integral component of membrane; C:membrane; F:galactosyltransferase activity; C:Golgi apparatus; F:transferase activity, transferring glycosyl groups
1279	GSONMT00038312001	leucine-rich repeat-containing protein 43	183	20	6.76133e-61	67.55%	0	-
1280	GSONMT00038320001	tetraspanin-15	246	20	5.91117e-99	81.1%	5	C:integral component of membrane; C:membrane; F:molecular_function; P:biological_process; C:integral component of plasma membrane
1281	GSONMT00038331001	interferon regulatory factor 2	266	20	1.50714e-142	74.35%	17	P:regulation of transcription, DNA-templated; F:regulatory region DNA binding; F:sequence-specific DNA binding transcription factor activity; P:transcription, DNA-templated; C:nucleus; F:DNA binding; C:focal adhesion; P:type I interferon signaling pathway; P:blood coagulation; P:interferon-gamma-mediated signaling pathway; C:nucleoplasm; C:nucleolus; F:protein binding; P:cytokine-mediated signali…
1282	GSONMT00038340001	ribosomal protein s6 polypeptide 2	152	20	6.39276e-87	95.95%	50	P:positive regulation of apoptotic process; P:regulation of protein processing; P:heart contraction; P:negative regulation of cell proliferation; P:intracellular signal transduction; P:protein phosphorylation; C:nucleus; F:ATP binding; F:kinase activity; P:brain renin-angiotensin system; F:protein serine/threonine kinase activity; P:peptidyl-serine phosphorylation; F:protein kinase activity; C:sp…
1283	GSONMT00038392001	thrombospondin-1-like	400	20	0	96.85%	65	P:negative regulation of angiogenesis; F:heparin binding; F:calcium ion binding; C:extracellular space; P:cell adhesion; F:extracellular matrix binding; C:extracellular region; P:inflammatory response; C:extracellular matrix; P:negative regulation of cysteine-type endopeptidase activity involved in apoptotic process; P:cell migration; P:positive regulation of translation; F:collagen V binding; P:…
1284	GSONMT00038395001	neurobeachin-like isoform x2	171	20	1.12979e-87	98.7%	15	F:protein kinase binding; P:protein targeting; F:protein kinase A binding; C:membrane; C:synapse; C:cell junction; P:protein localization; P:post-Golgi vesicle-mediated transport; C:cell; C:intracellular; C:endomembrane system; C:trans-Golgi network; C:cytosol; C:postsynaptic membrane; C:plasma membrane
1285	GSONMT00038437001	complement component c1q receptor-like	571	20	0	58.85%	7	F:calcium ion binding; F:carbohydrate binding; P:cell-cell adhesion; F:complement component C1q binding; C:cytoplasmic membrane-bounded vesicle; C:cell surface; C:plasma membrane
1286	GSONMT00038561001	caspase recruitment domain-containing protein 14	436	20	0	70.7%	9	P:regulation of apoptotic process; C:intracellular; P:positive regulation of NF-kappaB transcription factor activity; P:negative regulation of apoptotic process; C:cytoplasm; F:CARD domain binding; P:tumor necrosis factor-mediated signaling pathway; C:aggresome; P:positive regulation of protein phosphorylation
1287	GSONMT00038633001	tetraspanin-1-like	235	20	1.40005e-110	76.6%	4	C:integral component of membrane; C:membrane; F:molecular_function; P:biological_process
1288	GSONMT00038655001	serine threonine-protein kinase mtor	83	20	3.64582e-32	85.0%	81	F:kinase activity; F:drug binding; F:ATP binding; P:phosphorylation; F:transferase activity; F:nucleotide binding; F:phosphotransferase activity, alcohol group as acceptor; F:transferase activity, transferring phosphorus-containing groups; P:skin development; P:digestive tract development; P:cellular response to hypoxia; F:protein domain specific binding; C:PML body; F:protein serine/threonine ki…
1289	GSONMT00038656001	novel immune-type receptor 2	252	20	4.28064e-66	71.05%	2	C:integral component of membrane; C:membrane
1290	GSONMT00038657001	novel immune-type receptor 2	350	20	5.1138e-133	71.45%	1	C:integral component of membrane
1291	GSONMT00038658001	novel immune-type receptor 2	357	20	0	65.0%	1	C:integral component of membrane
1292	GSONMT00038659001	ig kappa chain v region k29-213	253	20	4.61612e-84	64.7%	1	C:integral component of membrane
1293	GSONMT00038660001	novel immune-type receptor 2	360	20	1.5752e-127	60.4%	2	C:integral component of membrane; C:membrane
1294	GSONMT00038664001	novel immune-type receptor 2	261	20	9.10337e-157	73.1%	1	C:integral component of membrane
1295	GSONMT00038667001	ig heavy chain mem5-like	112	20	1.89184e-36	70.3%	1	C:integral component of membrane
1296	GSONMT00038668001	ig kappa chain v region k29-213	188	20	6.45153e-58	76.55%	2	C:integral component of membrane; C:membrane
1297	GSONMT00038706001	cytoplasmic fmr1-interacting protein 2 isoform x5	281	20	0	97.55%	17	C:neuron projection; P:cell-cell adhesion; C:synapse; P:activation of cysteine-type endopeptidase activity; C:cell junction; P:apoptotic process; C:cytoplasm; P:positive regulation of proteolysis; C:perinuclear region of cytoplasm; F:protein binding; P:cell adhesion; F:molecular_function; P:retina layer formation; P:retinal ganglion cell axon guidance; P:innate immune response; P:Fc-gamma recepto…
1298	GSONMT00038727001	macrophage mannose receptor 1-like	288	20	2.98074e-39	57.55%	0	-
1299	GSONMT00038776001	polycomb group ring finger protein 2-like	334	20	1.41931e-174	74.3%	29	F:metal ion binding; F:zinc ion binding; P:positive regulation of immature T cell proliferation in thymus; P:positive regulation of B cell proliferation; P:skeletal system development; P:cellular process; C:PcG protein complex; P:brain development; P:in utero embryonic development; C:nucleus; P:somatic stem cell division; P:regulation of transcription, DNA-templated; P:chromatin modification; P:n…
1300	GSONMT00038813001	metal transporter cnnm4-like isoform x3	116	20	1.05362e-42	87.75%	7	F:adenyl nucleotide binding; C:extracellular space; F:interleukin-1 receptor binding; F:cytokine activity; P:immune response; C:extracellular region; P:inflammatory response
1301	GSONMT00038815001	adenylate cyclase type 6	165	20	1.3682e-101	96.85%	48	P:cellular response to prostaglandin E stimulus; F:protein kinase binding; P:intracellular signal transduction; P:cyclic nucleotide biosynthetic process; C:sarcolemma; F:phosphorus-oxygen lyase activity; F:ATP binding; F:metal ion binding; C:integral component of membrane; C:membrane; C:cilium; F:receptor binding; P:cellular response to catecholamine stimulus; C:microvillus membrane; F:calcium- a…
1302	GSONMT00038887001	leucine-rich repeat-containing protein 3b	274	20	6.21628e-161	76.45%	4	C:integral component of membrane; C:membrane; P:biological_process; F:molecular_function
1303	GSONMT00038901001	caspase recruitment domain-containing protein 8-like	303	20	6.3226e-55	65.15%	0	-
1304	GSONMT00038931001	novel immune-type receptor 2	120	20	3.56424e-65	82.6%	2	C:integral component of membrane; C:membrane
1305	GSONMT00038950001	complement c1q tumor necrosis factor-related protein 3-like	183	20	1.16764e-118	63.6%	0	-
1306	GSONMT00038951001	complement c1q-like protein 2-like	102	20	2.12567e-49	67.05%	3	F:molecular_function; P:biological_process; C:cellular_component
1307	GSONMT00038967001	interleukin-8	96	20	5.13298e-48	88.4%	7	F:chemokine activity; P:immune response; C:extracellular region; F:interleukin-8 receptor binding; P:neutrophil chemotaxis; P:neutrophil activation; P:vasculogenesis
1308	GSONMT00038968001	interleukin-8	96	20	3.06903e-49	89.55%	7	F:chemokine activity; P:immune response; C:extracellular region; F:interleukin-8 receptor binding; P:neutrophil chemotaxis; P:neutrophil activation; P:vasculogenesis
1309	GSONMT00038993001	immunoglobulin superfamily dcc subclass member 3-like	130	20	2.8682e-86	83.85%	0	-
1310	GSONMT00039070001	tyrosine-protein kinase itk tsk	267	20	2.63791e-133	73.75%	28	F:transferase activity; P:intracellular signal transduction; P:phosphorylation; P:peptidyl-tyrosine phosphorylation; F:protein kinase activity; P:protein phosphorylation; F:nucleotide binding; F:ATP binding; F:kinase activity; F:protein tyrosine kinase activity; F:transferase activity, transferring phosphorus-containing groups; P:Fc-epsilon receptor signaling pathway; P:adaptive immune response; …
1311	GSONMT00039088001	cd209 antigen-like	197	20	9.68413e-37	61.85%	1	F:carbohydrate binding
1312	GSONMT00039102001	fish virus induced trim protein	292	20	7.72477e-65	68.15%	3	F:metal ion binding; F:zinc ion binding; C:intracellular
1313	GSONMT00039124001	scavenger receptor class f member 2-like	376	20	7.88462e-163	76.05%	0	-
1314	GSONMT00039138001	neurobeachin isoform x2	199	20	3.59736e-48	94.0%	6	F:protein kinase binding; C:endomembrane system; P:protein localization; C:cytosol; C:trans-Golgi network; C:plasma membrane
1315	GSONMT00039142001	caspase recruitment domain-containing protein 8-like	405	20	1.47587e-38	62.35%	6	F:GTP binding; P:regulation of apoptotic process; F:ATP binding; F:GTPase activity; F:nucleotide binding; C:intracellular
1316	GSONMT00039189001	t-cell receptor beta chain	117	20	2.28553e-72	65.1%	0	-
1317	GSONMT00039267001	guanine nucleotide exchange factor vav3	141	20	1.91797e-70	89.5%	39	P:small GTPase mediated signal transduction; F:metal ion binding; P:intracellular signal transduction; F:Rho guanyl-nucleotide exchange factor activity; P:regulation of Rho protein signal transduction; F:guanyl-nucleotide exchange factor activity; P:positive regulation of apoptotic process; P:positive regulation of GTPase activity; F:epidermal growth factor receptor binding; P:cell migration; P:n…
1318	GSONMT00039273001	leucine-rich repeat-containing protein 33-like	692	20	0	68.65%	4	C:integral component of membrane; C:membrane; P:innate immune response; C:plasma membrane
1319	GSONMT00039285001	ig kappa chain v-iv region b17 precursor	144	20	1.51032e-60	94.8%	0	-
1320	GSONMT00039287001	immunoglobulin light chain	148	20	9.67695e-32	65.45%	0	-
1321	GSONMT00039350001	protein nlrc3-like	524	20	0	75.8%	0	-
1322	GSONMT00039355001	protein nlrc3-like	465	20	3.73593e-130	59.2%	0	-
1323	GSONMT00039356001	protein nlrc3-like	309	6	6.13471e-14	51.0%	0	-
1324	GSONMT00039368001	complement component c1q receptor-like	601	20	0	57.65%	7	F:calcium ion binding; F:carbohydrate binding; P:cell-cell adhesion; F:complement component C1q binding; C:cytoplasmic membrane-bounded vesicle; C:cell surface; C:plasma membrane
1325	GSONMT00039405001	leucine-rich repeat-containing protein 17-like	110	20	5.04037e-35	74.8%	3	P:negative regulation of osteoclast differentiation; P:bone marrow development; C:extracellular space
1326	GSONMT00039417001	t-cell immunoreceptor with ig and itim domains	194	9	3.44825e-18	50.11%	0	-
1327	GSONMT00039479001	tubulointerstitial nephritis antigen-like	77	20	1.05764e-21	93.45%	12	P:proteolysis; F:peptidase inhibitor activity; F:polysaccharide binding; F:scavenger receptor activity; F:cysteine-type peptidase activity; P:immune response; P:negative regulation of peptidase activity; P:sprouting angiogenesis; C:extracellular matrix; C:cytoplasm; F:laminin binding; C:extracellular region
1328	GSONMT00039485001	c-c motif chemokine 3-like	89	20	1.35155e-29	61.7%	3	F:chemokine activity; P:immune response; C:extracellular region
1329	GSONMT00039521001	insulin receptor substrate 1-like	1123	20	0	69.25%	48	P:phosphatidylinositol 3-kinase signaling; P:fibroblast growth factor receptor signaling pathway; C:cytosol; P:insulin receptor signaling pathway; P:positive regulation of cell proliferation; F:signal transducer activity; P:positive regulation of glycogen biosynthetic process; F:protein kinase C binding; P:epidermal growth factor receptor signaling pathway; C:plasma membrane; P:Fc-epsilon recepto…
1330	GSONMT00039572001	ig kappa chain v-iv region b17 precursor	133	20	1.01516e-65	84.8%	0	-
1331	GSONMT00039619001	complement factor d precursor	105	20	8.11088e-17	68.25%	6	P:proteolysis; F:serine-type endopeptidase activity; F:serine-type peptidase activity; F:hydrolase activity; F:catalytic activity; F:peptidase activity
1332	GSONMT00039645001	phosphatidylinositol -bisphosphate 3-kinase catalytic subunit alpha isoform-like	338	20	0	98.6%	53	F:transferase activity; P:phosphorylation; F:nucleotide binding; P:phosphatidylinositol phosphorylation; F:ATP binding; F:kinase activity; P:phosphatidylinositol-mediated signaling; F:phosphotransferase activity, alcohol group as acceptor; F:transferase activity, transferring phosphorus-containing groups; P:fibroblast growth factor receptor signaling pathway; P:T cell costimulation; C:cytosol; P:…
1333	GSONMT00039679001	protein cornichon homolog	145	20	1.34239e-77	98.6%	14	P:intracellular signal transduction; C:membrane; C:integral component of membrane; P:transport; C:Golgi apparatus; F:molecular_function; C:cellular_component; C:endoplasmic reticulum; P:vesicle-mediated transport; P:biological_process; C:Golgi membrane; C:endoplasmic reticulum membrane; P:signal transduction; P:immune response
1334	GSONMT00039688001	caspase-1-like	354	20	7.4426e-96	64.9%	11	P:regulation of apoptotic process; P:apoptotic process; P:proteolysis; F:cysteine-type peptidase activity; F:cysteine-type endopeptidase activity; C:intracellular; P:positive regulation of apoptotic process; F:hydrolase activity; P:embryonic viscerocranium morphogenesis; F:Pyrin domain binding; F:peptidase activity
1335	GSONMT00039737001	immunoglobulin mu heavy chain	124	20	6.53424e-81	87.65%	0	-
1336	GSONMT00039850001	novel immune-type receptor 2	258	20	5.58761e-121	71.55%	1	C:integral component of membrane
1337	GSONMT00039851001	novel immune-type receptor 3 precursor	230	20	2.02914e-105	69.65%	2	C:integral component of membrane; C:membrane
1338	GSONMT00039859001	interleukin-13 receptor subunit alpha-1-like isoform x1	297	20	0	54.15%	0	-
1339	GSONMT00039879001	tumor necrosis factor ligand superfamily member 12-like	262	9	9.94415e-29	85.78%	5	F:tumor necrosis factor receptor binding; C:extracellular space; F:cytokine activity; C:membrane; P:immune response
1340	GSONMT00039961001	nonclassical mhc class i antigen	363	20	0	65.1%	5	C:membrane; P:antigen processing and presentation; P:immune response; F:antigen binding; C:plasma membrane
1341	GSONMT00039976001	suppressor of cytokine signaling 2	206	20	6.241e-136	70.1%	7	P:intracellular signal transduction; P:protein ubiquitination; P:negative regulation of JAK-STAT cascade; C:cytoplasm; P:regulation of cell growth; F:JAK pathway signal transduction adaptor activity; F:insulin-like growth factor receptor binding
1342	GSONMT00040011001	immunoglobulin mu heavy chain	212	20	5.42344e-66	93.1%	0	-
1343	GSONMT00040012001	immunoglobulin mu heavy chain	159	20	1.8162e-68	98.2%	0	-
1344	GSONMT00040013001	immunoglobulin mu heavy chain	123	20	4.68975e-63	92.7%	0	-
1345	GSONMT00040014001	immunoglobulin mu heavy chain	132	20	4.26172e-61	99.5%	0	-
1346	GSONMT00040015001	tumor necrosis factor receptor superfamily member 19l	200	20	2.24849e-56	64.65%	2	P:biological_process; C:cellular_component
1347	GSONMT00040054001	protein nlrc3-like	303	20	9.18822e-65	68.9%	2	F:ATP binding; F:nucleotide binding
1348	GSONMT00040086001	leucine-rich immunoglobulin-like domain and transmembrane domain-containing protein 2-like	246	20	3.77421e-131	77.5%	0	-
1349	GSONMT00040118001	ubiquitin-conjugating enzyme e2 n	155	20	9.61734e-109	98.2%	48	F:ligase activity; F:acid-amino acid ligase activity; P:positive regulation of DNA repair; C:nucleus; C:UBC13-MMS2 complex; P:positive regulation of I-kappaB kinase/NF-kappaB signaling; P:protein ubiquitination; P:T cell receptor signaling pathway; P:positive regulation of NF-kappaB transcription factor activity; P:DNA double-strand break processing; P:double-strand break repair via homologous re…
1350	GSONMT00040148001	dedicator of cytokinesis protein 2	146	20	5.30674e-41	93.4%	16	P:small GTPase mediated signal transduction; F:guanyl-nucleotide exchange factor activity; P:macropinocytosis; P:positive regulation of phagocytosis; P:immunological synapse formation; P:establishment of T cell polarity; P:cytoskeleton organization; P:membrane raft polarization; F:T cell receptor binding; P:chemotaxis; P:myeloid dendritic cell activation involved in immune response; P:alpha-beta …
1351	GSONMT00040149001	dedicator of cytokinesis protein 2-like	262	20	2.00777e-116	92.55%	28	P:small GTPase mediated signal transduction; F:guanyl-nucleotide exchange factor activity; P:positive regulation of phagocytosis; P:establishment of T cell polarity; F:T cell receptor binding; P:membrane raft polarization; P:positive regulation of Rac GTPase activity; C:membrane; P:negative thymic T cell selection; P:cytoskeleton organization; P:immunological synapse formation; P:macropinocytosis…
1352	GSONMT00040153001	lrr and pyd domains-containing protein 1-like	192	20	1.08735e-33	57.95%	0	-
1353	GSONMT00040181001	ig kappa chain v region k29-213	192	20	7.64921e-54	88.55%	0	-
1354	GSONMT00040184001	tetraspanin-7-like	269	20	3.89272e-135	63.45%	2	C:integral component of membrane; C:membrane
1355	GSONMT00040213001	interferon-induced guanylate-binding protein 1	682	20	0	68.15%	16	F:GTP binding; F:GTPase activity; P:GTP catabolic process; C:cellular_component; C:membrane; C:Golgi membrane; F:nucleotide binding; C:cytoplasm; C:Golgi apparatus; C:extracellular region; P:defense response to bacterium; P:defense response to virus; F:identical protein binding; P:interferon-gamma-mediated signaling pathway; P:cytokine-mediated signaling pathway; C:cytosol
1356	GSONMT00040216001	interferon-induced guanylate-binding protein 1-like	432	20	0	74.3%	11	F:GTP binding; F:GTPase activity; P:GTP catabolic process; C:membrane; C:Golgi membrane; F:nucleotide binding; C:cytoplasm; C:Golgi apparatus; C:extracellular region; P:defense response to bacterium; P:defense response to virus
1357	GSONMT00040261001	t-cell receptor gamma chain	163	10	3.59706e-06	49.7%	0	-
1358	GSONMT00040269001	immunoglobulin superfamily member 6-like	222	11	2.12497e-125	54.45%	0	-
1359	GSONMT00040355001	cd40 ligand	104	20	1.66254e-63	64.35%	18	F:tumor necrosis factor receptor binding; C:extracellular space; F:cytokine activity; C:membrane; P:immune response; P:positive regulation of immunoglobulin production; F:CD40 receptor binding; C:external side of plasma membrane; P:regulation of immunoglobulin secretion; P:positive regulation of interleukin-12 production; P:inflammatory response; P:negative regulation of apoptotic process; P:plat…
1360	GSONMT00040381001	tetraspanin-7	252	20	2.49097e-160	83.15%	2	C:integral component of membrane; C:membrane
1361	GSONMT00040389001	low quality protein: nuclear factor nf-kappa-b p105 subunit-like	963	20	0	75.85%	42	P:regulation of transcription, DNA-templated; P:signal transduction; C:nucleus; F:sequence-specific DNA binding transcription factor activity; P:negative regulation of interleukin-12 biosynthetic process; F:DNA binding; F:protein homodimerization activity; P:negative regulation of calcidiol 1-monooxygenase activity; F:transcription regulatory region sequence-specific DNA binding; F:regulatory reg…
1362	GSONMT00040391001	ubiquitin-conjugating enzyme e2 d2	149	20	7.82706e-106	98.05%	22	F:ligase activity; F:acid-amino acid ligase activity; P:toll-like receptor 3 signaling pathway; P:protein polyubiquitination; P:ubiquitin-dependent protein catabolic process; P:toll-like receptor signaling pathway; P:cellular protein modification process; F:ATP binding; P:protein ubiquitination; P:protein K48-linked ubiquitination; P:regulation of transcription from RNA polymerase II promoter in …
1363	GSONMT00040403001	macrophage mannose receptor 1-like	262	20	4.24958e-41	54.25%	1	F:carbohydrate binding
1364	GSONMT00040454001	growth factor receptor-bound protein 2	192	20	6.7194e-140	97.2%	57	F:protein phosphatase binding; P:cellular response to ionizing radiation; P:insulin receptor signaling pathway; F:epidermal growth factor receptor binding; F:protein kinase binding; P:receptor internalization; C:nucleus; P:signal transduction in response to DNA damage; F:ephrin receptor binding; F:identical protein binding; F:neurotrophin TRKA receptor binding; P:positive regulation of reactive o…
1365	GSONMT00040481001	c-c chemokine receptor type 11-like	395	20	3.29438e-103	70.85%	11	F:chemokine binding; C:integral component of membrane; C:membrane; F:G-protein coupled receptor activity; P:chemokine-mediated signaling pathway; P:signal transduction; P:chemotaxis; F:scavenger receptor activity; F:chemokine receptor activity; F:signal transducer activity; P:G-protein coupled receptor signaling pathway
1366	GSONMT00040588001	granulocyte colony-stimulating factor-like	206	20	4.39603e-146	58.5%	3	F:cytokine activity; P:immune response; C:extracellular region
1367	GSONMT00040591001	immunoglobulin superfamily member 1-like	225	20	1.29155e-32	59.45%	0	-
1368	GSONMT00040652001	interferon-inducible gtpase 5	565	20	2.64192e-104	46.9%	3	F:GTP binding; C:membrane; F:hydrolase activity, acting on acid anhydrides
1369	GSONMT00040695001	protein nlrc3-like	287	20	3.06613e-98	71.35%	7	C:integral component of membrane; F:hydrolase activity; C:membrane; P:transmembrane transport; F:ion channel activity; P:ion transport; P:transport
1370	GSONMT00040779001	l-rhamnose-binding lectin csl2-like	49	20	1.15133e-16	86.2%	1	F:carbohydrate binding
1371	GSONMT00040812001	programmed cell death 1 ligand 1	275	20	0	59.4%	13	F:ATP binding; F:nucleotide binding; F:nucleoside-triphosphatase activity; C:integral component of membrane; C:membrane; C:extracellular vesicular exosome; P:negative regulation of T cell proliferation; P:T cell costimulation; P:positive regulation of interleukin-10 secretion; P:cell surface receptor signaling pathway; P:signal transduction; P:immune response; C:external side of plasma membrane
1372	GSONMT00040883001	tumor necrosis factor-inducible gene 6 protein	266	20	0	89.65%	3	P:cell adhesion; F:hyaluronic acid binding; C:cellular_component
1373	GSONMT00040952001	dendritic cell-specific transmembrane	449	20	1.57805e-153	62.0%	14	C:integral component of membrane; P:myeloid dendritic cell differentiation; P:osteoclast fusion; C:cell surface; C:endosome membrane; P:positive regulation of monocyte differentiation; P:positive regulation of macrophage fusion; P:cellular response to tumor necrosis factor; P:cellular response to interleukin-4; P:cellular response to macrophage colony-stimulating factor stimulus; P:negative regul…
1374	GSONMT00040983001	nck-associated protein 1-like isoform x3	292	20	1.10557e-174	96.5%	25	P:neural tube closure; P:Fc-gamma receptor signaling pathway involved in phagocytosis; P:in utero embryonic development; P:apical protein localization; P:basal protein localization; P:apoptotic process; P:protein stabilization; P:embryonic foregut morphogenesis; C:integral component of membrane; P:endoderm development; P:regulation of protein localization; P:embryonic heart tube development; P:zy…
1375	GSONMT00041017001	interferon regulatory factor 4	261	20	2.4616e-102	80.0%	23	P:regulation of transcription, DNA-templated; F:regulatory region DNA binding; F:sequence-specific DNA binding transcription factor activity; P:positive regulation of interleukin-10 biosynthetic process; P:positive regulation of DNA binding; P:defense response to protozoan; P:myeloid dendritic cell differentiation; P:positive regulation of interleukin-4 biosynthetic process; C:nuclear nucleosome;…
1376	GSONMT00041019001	interferon regulatory factor 4	150	20	1.2363e-79	92.95%	23	P:regulation of transcription, DNA-templated; F:regulatory region DNA binding; F:sequence-specific DNA binding transcription factor activity; P:positive regulation of interleukin-10 biosynthetic process; C:nucleus; P:positive regulation of DNA binding; P:defense response to protozoan; P:myeloid dendritic cell differentiation; P:protein methylation; P:positive regulation of interleukin-4 biosynthe…
1377	GSONMT00041027001	ph domain leucine-rich repeat-containing protein phosphatase 1-like	1447	20	0	79.4%	16	P:metabolic process; F:catalytic activity; P:entrainment of circadian clock; P:fibroblast growth factor receptor signaling pathway; C:membrane; F:phosphoprotein phosphatase activity; C:nucleus; P:apoptotic process; P:epidermal growth factor receptor signaling pathway; P:phosphatidylinositol-mediated signaling; P:neurotrophin TRK receptor signaling pathway; F:protein binding; P:innate immune respo…
1378	GSONMT00041078001	protein nlrc3-like	249	20	2.35491e-58	67.6%	9	C:integral component of membrane; F:hydrolase activity; C:membrane; P:transmembrane transport; F:ion channel activity; P:ion transport; P:transport; P:biological_process; C:cellular_component
1379	GSONMT00041079001	protein nlrc3-like	873	20	0	75.8%	0	-
1380	GSONMT00041097001	ig kappa chain v region k29-213	261	20	1.08628e-111	70.45%	2	C:integral component of membrane; C:membrane
1381	GSONMT00041098001	ig kappa chain v region k29-213	266	20	1.98389e-122	68.3%	2	C:integral component of membrane; C:membrane
1382	GSONMT00041099001	novel immune-type receptor 2	367	20	1.02804e-119	63.9%	2	C:integral component of membrane; C:membrane
1383	GSONMT00041100001	ig kappa chain v region k29-213	227	20	3.77757e-103	66.55%	2	C:integral component of membrane; C:membrane
1384	GSONMT00041126001	calmodulin isoform 1	203	20	7.27559e-104	97.35%	61	F:metal ion binding; F:calcium ion binding; P:positive regulation of cyclic-nucleotide phosphodiesterase activity; P:fibroblast growth factor receptor signaling pathway; P:muscle contraction; C:cytosol; P:glucose metabolic process; P:glycogen catabolic process; P:epidermal growth factor receptor signaling pathway; C:plasma membrane; P:Fc-epsilon receptor signaling pathway; F:ion channel binding; …
1385	GSONMT00041203001	toll-like receptor 13-like	941	20	0	51.5%	13	F:transmembrane signaling receptor activity; P:lipopolysaccharide-mediated signaling pathway; C:integral component of membrane; P:macrophage activation; P:regulation of cytokine secretion; F:lipopolysaccharide receptor activity; C:lipopolysaccharide receptor complex; P:MyD88-dependent toll-like receptor signaling pathway; P:signal transduction; P:defense response to Gram-negative bacterium; P:inn…
1386	GSONMT00041238001	leukocyte receptor cluster member 1	281	16	2.0211e-51	69.94%	3	F:molecular_function; P:biological_process; C:cellular_component
1387	GSONMT00041278001	e3 ubiquitin-protein ligase itchy-like	885	20	0	93.3%	30	F:ligase activity; P:protein ubiquitination; F:ubiquitin-protein ligase activity; P:protein polyubiquitination; P:negative regulation of defense response to virus; P:ubiquitin-dependent protein catabolic process; P:negative regulation of alpha-beta T cell proliferation; C:nucleus; P:protein K63-linked ubiquitination; P:positive regulation of protein catabolic process; P:regulation of protein deub…
1388	GSONMT00041312001	phosphatidylinositol -bisphosphate 3-kinase catalytic subunit delta isoform-like	193	20	1.9322e-115	93.3%	73	F:transferase activity; P:phosphorylation; F:nucleotide binding; P:phosphatidylinositol phosphorylation; F:ATP binding; F:kinase activity; P:phosphatidylinositol-mediated signaling; F:phosphotransferase activity, alcohol group as acceptor; F:transferase activity, transferring phosphorus-containing groups; F:phosphatidylinositol-4,5-bisphosphate 3-kinase activity; F:1-phosphatidylinositol-3-kinase…
1389	GSONMT00041364001	ribosomal protein s6 kinase alpha-3-like	246	20	1.12648e-168	95.0%	45	F:transferase activity; F:protein serine/threonine kinase activity; P:phosphorylation; F:protein kinase activity; P:protein phosphorylation; F:nucleotide binding; F:ATP binding; F:kinase activity; F:transferase activity, transferring phosphorus-containing groups; F:magnesium ion binding; P:skin development; P:digestive tract development; P:negative regulation of cysteine-type endopeptidase activi…
1390	GSONMT00041377001	calmodulin	166	20	2.44002e-104	97.45%	61	F:metal ion binding; F:calcium ion binding; F:protein domain specific binding; F:N-terminal myristoylation domain binding; F:thioesterase binding; P:response to calcium ion; C:sarcomere; P:positive regulation of protein dephosphorylation; P:positive regulation of phosphoprotein phosphatase activity; P:positive regulation of cyclic-nucleotide phosphodiesterase activity; F:titin binding; C:calcium …
1391	GSONMT00041542001	nf-kappa-b inhibitor-interacting ras-like protein 1	193	20	3.38807e-130	91.85%	8	F:GTP binding; F:GTPase activity; P:small GTPase mediated signal transduction; P:GTP catabolic process; F:nucleotide binding; C:membrane; P:signal transduction; C:cytoplasm
1392	GSONMT00041579001	toll-like receptor 13-like	453	20	4.60399e-61	54.1%	12	P:lipopolysaccharide-mediated signaling pathway; F:transmembrane signaling receptor activity; C:integral component of membrane; P:macrophage activation; P:regulation of cytokine secretion; F:lipopolysaccharide receptor activity; C:lipopolysaccharide receptor complex; P:MyD88-dependent toll-like receptor signaling pathway; P:signal transduction; P:defense response to Gram-negative bacterium; P:inn…
1393	GSONMT00041598001	cd209 antigen-like protein a	103	20	1.95181e-38	73.6%	1	F:carbohydrate binding
1394	GSONMT00041599001	cd209 antigen-like	91	3	2.51284e-05	70.0%	0	-
1395	GSONMT00041601001	b-cell receptor cd22-like	325	20	4.39679e-72	63.2%	0	-
1396	GSONMT00041615001	tnfaip3-interacting protein 1-like isoform x1	95	20	1.00345e-31	89.35%	2	F:molecular_function; C:cellular_component
1397	GSONMT00041661001	leucine-rich repeat-containing protein 16b-like	1394	20	0	77.65%	0	-
1398	GSONMT00041686001	interleukin-13 receptor subunit alpha-2-like isoform x3	430	20	0	63.65%	0	-
1399	GSONMT00041763001	interferon-induced gtp-binding protein mx	116	20	8.51522e-30	59.0%	7	F:GTP binding; F:GTPase activity; P:GTP catabolic process; F:nucleotide binding; C:cytoplasm; P:response to virus; P:response to arsenic-containing substance
1400	GSONMT00041778001	dna-directed rna polymerase iii subunit rpc5-like	87	20	9.97238e-44	85.65%	6	P:transcription, DNA-templated; F:DNA-directed RNA polymerase activity; C:nucleus; F:molecular_function; P:defense response to virus; P:innate immune response
1401	GSONMT00041804001	platelet basic protein precursor	98	20	9.23795e-62	76.4%	6	F:chemokine activity; P:immune response; C:extracellular region; C:extracellular space; F:cytokine activity; P:response to lipopolysaccharide
1402	GSONMT00041841001	e3 ubiquitin-protein ligase trim21-like	380	20	1.7596e-143	68.75%	5	F:metal ion binding; F:zinc ion binding; C:intracellular; C:cellular_component; P:biological_process
1403	GSONMT00041846001	autophagy protein 5	276	20	0	93.05%	22	P:autophagy; C:cytoplasm; P:nervous system development; F:molecular_function; C:autophagic vacuole; P:heart contraction; P:response to drug; P:regulation of cytokine secretion involved in immune response; P:regulation of cilium assembly; P:ventricular cardiac muscle cell development; P:apoptotic process; P:autophagic vacuole assembly; P:response to fungus; P:blood vessel remodeling; P:otolith dev…
1404	GSONMT00041922001	nf-kappa-b essential modulator-like isoform x4	169	20	1.07784e-32	77.05%	6	P:positive regulation of I-kappaB kinase/NF-kappaB signaling; P:I-kappaB phosphorylation; F:kinase activity; P:phosphorylation; F:transferase activity; F:protein binding
1405	GSONMT00041934001	mhc class i antigen	86	20	1.19916e-32	87.4%	7	C:membrane; P:antigen processing and presentation; P:immune response; P:antigen processing and presentation of peptide antigen via MHC class I; F:peptide antigen binding; P:positive regulation of T cell mediated cytotoxicity; C:MHC class I protein complex
1406	GSONMT00041936001	interferon-inducible protein gig1	169	20	1.51299e-36	53.9%	0	-
1407	GSONMT00041952001	interferon-induced very large gtpase 1-like	2226	20	0	64.35%	0	-
1408	GSONMT00041953001	fish virus induced trim protein	100	20	9.57954e-12	64.0%	9	C:integral component of membrane; C:membrane; P:protein homooligomerization; P:transport; F:zinc ion binding; F:extracellular ligand-gated ion channel activity; C:intracellular; P:transmembrane transport; F:metal ion binding
1409	GSONMT00042001001	tnf receptor-associated factor 2-like	503	20	0	84.5%	9	P:regulation of JNK cascade; P:protein autoubiquitination; P:activation of NF-kappaB-inducing kinase activity; F:zinc ion binding; P:tumor necrosis factor-mediated signaling pathway; P:signal transduction; F:ubiquitin-protein ligase activity; P:regulation of apoptotic process; F:metal ion binding
1410	GSONMT00042005001	interleukin-5 receptor subunit alpha-like	188	20	1.51111e-15	50.5%	6	P:regulation of interleukin-5 production; P:inflammatory response to antigenic stimulus; F:cytokine receptor activity; C:membrane; P:cellular response to organic substance; P:cytokine-mediated signaling pathway
1411	GSONMT00042008001	caspase 8	292	20	1.45109e-73	60.1%	33	P:regulation of apoptotic process; P:apoptotic process; P:proteolysis; F:hydrolase activity; F:cysteine-type peptidase activity; F:peptidase activity; F:cysteine-type endopeptidase activity; C:intracellular; P:positive regulation of I-kappaB kinase/NF-kappaB signaling; P:neural tube formation; F:protease binding; C:nucleus; P:negative regulation of I-kappaB kinase/NF-kappaB signaling; P:response …
1412	GSONMT00042009001	caspase-8	76	20	1.01246e-44	80.05%	8	P:regulation of apoptotic process; P:apoptotic process; P:proteolysis; F:cysteine-type peptidase activity; F:cysteine-type endopeptidase activity; P:induction by virus of host apoptotic process; P:regulation of cysteine-type endopeptidase activity involved in apoptotic process; P:positive regulation of apoptotic process
1413	GSONMT00042010001	caspase-8	408	20	0	62.0%	10	P:regulation of apoptotic process; P:apoptotic process; P:proteolysis; F:cysteine-type peptidase activity; F:cysteine-type endopeptidase activity; P:induction by virus of host apoptotic process; P:regulation of cysteine-type endopeptidase activity involved in apoptotic process; P:positive regulation of apoptotic process; F:hydrolase activity; F:peptidase activity
1414	GSONMT00042018001	leucine-rich repeat-containing protein 16b-like	255	10	6.16746e-09	48.4%	0	-
1415	GSONMT00042019001	leucine-rich repeat-containing protein 16b-like isoform x2	187	20	1.86197e-59	79.55%	0	-
1416	GSONMT00042020001	leucine-rich repeat-containing protein 16b-like	260	20	5.62712e-108	96.15%	0	-
1417	GSONMT00042075001	leucine-rich repeat-containing protein 58	423	20	0	85.3%	0	-
1418	GSONMT00042149001	protein nlrc3-like	326	20	3.23809e-113	74.3%	0	-
1419	GSONMT00042171001	c-c chemokine receptor type 6-like	396	20	2.82898e-144	72.75%	14	C:integral component of membrane; C:membrane; F:G-protein coupled receptor activity; F:C-C chemokine receptor activity; P:signal transduction; P:chemotaxis; F:chemokine receptor activity; F:signal transducer activity; P:G-protein coupled receptor signaling pathway; P:immune response; P:chemokine-mediated signaling pathway; P:microtubule anchoring; C:microtubule organizing center; F:calcium ion bi…
1420	GSONMT00042217001	b-cell receptor cd22-like	858	20	4.11547e-177	56.05%	0	-
1421	GSONMT00042235001	e3 ubiquitin-protein ligase trim39	527	20	9.39831e-165	68.1%	5	F:metal ion binding; F:zinc ion binding; C:intracellular; P:biological_process; P:erythrocyte differentiation
1422	GSONMT00042320001	ubiquitin-conjugating enzyme e2 d2	148	20	8.79414e-106	99.4%	34	P:toll-like receptor 3 signaling pathway; P:protein polyubiquitination; P:ubiquitin-dependent protein catabolic process; P:toll-like receptor signaling pathway; P:cellular protein modification process; F:ATP binding; P:protein ubiquitination; P:protein K48-linked ubiquitination; P:regulation of transcription from RNA polymerase II promoter in response to hypoxia; P:cellular response to hypoxia; P…
1423	GSONMT00042335001	immunoglobulin mu heavy chain	183	20	6.49012e-68	94.7%	0	-
1424	GSONMT00042336001	immunoglobulin mu heavy chain	52	19	2.31419e-12	89.95%	0	-
1425	GSONMT00042360001	nuclear factor of activated t- cytoplasmic 1-like isoform x1	122	20	3.15079e-75	97.2%	28	P:regulation of transcription, DNA-templated; P:response to mechanical stimulus; C:nucleus; F:sequence-specific DNA binding transcription factor activity; P:intracellular signal transduction; C:nuclear chromatin; C:transcription factor complex; P:Fc-epsilon receptor signaling pathway; F:FK506 binding; F:mitogen-activated protein kinase p38 binding; F:RNA polymerase II distal enhancer sequence-spe…
1426	GSONMT00042361001	interleukin-12 subunit beta-like	352	20	2.96463e-88	58.75%	3	F:molecular_function; P:biological_process; C:cellular_component
1427	GSONMT00042394001	b chain crystal structures of ask1-inhibitor complexes	191	20	1.85284e-83	79.75%	31	P:positive regulation of apoptotic process; F:protein phosphatase binding; F:protein kinase binding; P:cellular response to hydrogen peroxide; P:activation of cysteine-type endopeptidase activity involved in apoptotic process; F:cysteine-type endopeptidase activator activity involved in apoptotic process; F:ATP binding; F:protein homodimerization activity; P:activation of MAPKK activity; P:modula…
1428	GSONMT00042568001	proteoglycan 4-like isoform x2	103	20	6.55136e-33	77.65%	4	F:metal ion binding; F:polysaccharide binding; F:scavenger receptor activity; P:immune response
1429	GSONMT00042614001	nf-kappa-b inhibitor delta-like	228	20	3.0274e-82	73.4%	6	P:negative regulation of T cell differentiation in thymus; P:negative regulation of NF-kappaB transcription factor activity; P:negative regulation of I-kappaB kinase/NF-kappaB signaling; P:positive regulation of thymocyte apoptotic process; F:NF-kappaB binding; C:nucleus
1430	GSONMT00042616001	b-cell receptor cd22-like	196	20	6.93011e-20	56.45%	3	F:molecular_function; P:biological_process; C:cellular_component
1431	GSONMT00042632001	caspase recruitment domain-containing protein 8-like	248	20	4.23101e-33	58.05%	0	-
1432	GSONMT00042644001	proline-serine-threonine phosphatase-interacting protein 1-like	418	20	0	75.45%	13	C:actomyosin contractile ring; C:cleavage furrow; P:nucleotide-binding domain, leucine rich repeat containing receptor signaling pathway; C:lamellipodium; F:actin binding; C:perinuclear region of cytoplasm; P:signal transduction; F:protein binding; P:innate immune response; C:cytosol; C:stress fiber; F:protein phosphatase binding; P:cell adhesion
1433	GSONMT00042645001	tetraspanin-3 isoform x1	254	20	5.4222e-150	91.15%	4	C:integral component of membrane; C:membrane; F:molecular_function; P:biological_process
1434	GSONMT00042681001	fish virus induced trim protein	317	20	5.10094e-152	84.75%	3	F:metal ion binding; F:zinc ion binding; C:intracellular
1435	GSONMT00042694001	novel protein	139	20	3.13453e-20	54.35%	5	C:membrane attack complex; P:immune response; F:molecular_function; P:biological_process; C:cellular_component
1436	GSONMT00042809001	toll-like receptor 1	809	20	0	75.0%	13	P:inflammatory response; F:transmembrane signaling receptor activity; C:integral component of membrane; P:detection of triacyl bacterial lipopeptide; C:membrane; P:macrophage activation; P:regulation of cytokine secretion; P:toll-like receptor 1 signaling pathway; P:MyD88-dependent toll-like receptor signaling pathway; P:toll-like receptor signaling pathway; P:signal transduction; P:innate immune…
1437	GSONMT00042854001	tetraspanin-12-like isoform x2	110	20	6.60596e-55	88.55%	8	C:integral component of membrane; C:membrane; P:regulation of angiogenesis; P:retina layer formation; P:cell surface receptor signaling pathway; C:integral component of plasma membrane; F:Wnt-activated receptor activity; P:angiogenesis
1438	GSONMT00042872001	interferon gamma receptor 1	183	20	4.60828e-124	54.3%	0	-
1439	GSONMT00042883001	c-type mannose receptor 2-like	231	20	3.00008e-62	79.5%	1	F:carbohydrate binding
1440	GSONMT00042888001	novel protein	139	20	8.65766e-33	57.95%	10	C:cytoplasmic membrane-bounded vesicle; C:cytolytic granule; C:integral component of membrane; P:protein homooligomerization; P:immune response to tumor cell; F:wide pore channel activity; P:cytolysis; P:defense response to tumor cell; P:defense response to virus; F:calcium ion binding
1441	GSONMT00042943001	protein argonaute-1 isoform 2	240	20	2.95385e-126	97.1%	23	F:nucleic acid binding; P:phosphatidylinositol-mediated signaling; P:negative regulation of translation involved in gene silencing by miRNA; P:epidermal growth factor receptor signaling pathway; F:RNA binding; C:cytoplasmic mRNA processing body; P:neurotrophin TRK receptor signaling pathway; P:Fc-epsilon receptor signaling pathway; C:ribonucleoprotein complex; P:regulation of transcription, DNA-t…
1442	GSONMT00042987001	c-type lectin domain family 4 member e-like	200	20	3.34656e-51	59.3%	2	F:carbohydrate binding; C:cellular_component
1443	GSONMT00043029001	leucine-rich repeat-containing protein 32-like	301	20	1.1418e-86	65.95%	13	P:positive regulation of inflammatory response; F:transmembrane signaling receptor activity; P:response to bacterium; C:integral component of membrane; P:MyD88-dependent toll-like receptor signaling pathway; P:toll-like receptor 11 signaling pathway; P:regulation of cytokine secretion; P:innate immune response; F:receptor binding; P:multicellular organismal development; P:Wnt signaling pathway; C…
1444	GSONMT00043033001	tetraspanin-3-like isoform 1	254	20	1.46479e-172	91.7%	4	C:integral component of membrane; C:membrane; F:molecular_function; P:biological_process
1445	GSONMT00043087001	interleukin-17 receptor e	326	20	2.55534e-37	47.7%	0	-
1446	GSONMT00043160001	interleukin-1 receptor accessory 1-b-like isoform x1	264	20	1.54295e-157	94.1%	2	P:signal transduction; F:interleukin-1 receptor activity
1447	GSONMT00043208001	lrr and pyd domains-containing protein 3-like	918	20	0	60.05%	2	F:ATP binding; F:nucleotide binding
1448	GSONMT00043240001	interferon-induced very large gtpase 1-like	1192	20	0	72.3%	0	-
1449	GSONMT00043245001	tetraspanin-16	260	20	3.2318e-85	56.85%	3	C:integral component of membrane; C:membrane; F:RNA binding
1450	GSONMT00043247001	tetraspanin-1	105	20	7.72574e-45	66.4%	4	C:integral component of membrane; C:membrane; F:molecular_function; P:biological_process
1451	GSONMT00043250001	leukocyte receptor cluster member 8 homolog	389	20	2.50959e-48	73.65%	0	-
1452	GSONMT00043252001	l-rhamnose-binding lectin csl2-like	129	20	1.65015e-68	76.7%	1	F:carbohydrate binding
1453	GSONMT00043347001	interferon-induced 35 kda protein homolog	377	20	0	68.2%	2	F:nucleic acid binding; F:nucleotide binding
1454	GSONMT00043356001	b-cell receptor cd22-like	248	20	3.74045e-29	47.0%	3	F:molecular_function; P:biological_process; C:cellular_component
1455	GSONMT00043366001	complement c1q-like protein 3	229	20	7.72106e-107	92.8%	3	P:regulation of synapse organization; C:collagen; C:extracellular region
1456	GSONMT00043405001	b-cell receptor cd22-like	631	20	1.04853e-46	50.0%	3	F:molecular_function; P:biological_process; C:cellular_component
1457	GSONMT00043498001	leucine-rich repeat-containing protein 49	293	20	9.31668e-68	71.95%	0	-
1458	GSONMT00043517001	ig kappa chain v-iv region b17 precursor	125	20	7.18547e-48	84.35%	0	-
1459	GSONMT00043518001	ig kappa chain v-iv region b17 precursor	134	20	1.4739e-55	94.5%	0	-
1460	GSONMT00043555001	leucine-rich repeat-containing protein 73-like isoform x3	309	20	1.8737e-179	87.15%	0	-
1461	GSONMT00043572001	interleukin-12 subunit beta-like	240	20	5.78339e-169	58.8%	57	P:cell migration; P:positive regulation of interferon-gamma production; P:negative regulation of growth of symbiont in host; P:positive regulation of tyrosine phosphorylation of Stat5 protein; P:positive regulation of cell adhesion; P:positive regulation of granulocyte macrophage colony-stimulating factor production; P:positive regulation of tyrosine phosphorylation of Stat4 protein; P:positive r…
1462	GSONMT00043596001	c-c chemokine receptor type 9	304	20	2.89963e-129	81.55%	11	C:integral component of membrane; C:membrane; F:G-protein coupled receptor activity; P:chemokine-mediated signaling pathway; P:signal transduction; P:chemotaxis; F:chemokine receptor activity; F:signal transducer activity; P:G-protein coupled receptor signaling pathway; P:neutrophil activation; F:C-X-C chemokine receptor activity
1463	GSONMT00043674001	b-cell receptor cd22-like	317	20	9.18139e-68	62.35%	0	-
1464	GSONMT00043680001	b-cell receptor cd22-like	484	20	0	58.65%	0	-
1465	GSONMT00043682001	tyro protein tyrosine kinase binding protein	112	20	1.54864e-74	62.55%	22	F:kinase activity; P:phosphorylation; F:transferase activity; P:phosphatidylinositol 3-kinase signaling; F:protein binding; C:intracellular; P:integrin-mediated signaling pathway; P:neutrophil activation involved in immune response; P:macrophage activation involved in immune response; P:regulation of osteoclast development; F:identical protein binding; P:intracellular signal transduction; P:axon …
1466	GSONMT00043686001	nf-kappa-b inhibitor delta-like	226	8	1.86618e-27	49.88%	0	-
1467	GSONMT00043687001	nf-kappa-b inhibitor delta-like	227	20	3.04336e-79	75.3%	0	-
1468	GSONMT00043730001	chemokine-like receptor 1-like	325	20	0	84.3%	10	F:N-formyl peptide receptor activity; C:integral component of membrane; F:G-protein coupled receptor activity; F:signal transducer activity; C:membrane; P:signal transduction; P:G-protein coupled receptor signaling pathway; P:chemokine-mediated signaling pathway; P:chemotaxis; F:chemokine receptor activity
1469	GSONMT00043749001	dipeptidyl peptidase 1-like	232	20	4.58872e-152	88.0%	16	P:proteolysis; F:cysteine-type peptidase activity; F:hydrolase activity; F:peptidase activity; F:serine-type endopeptidase activity; P:response to organic substance; F:identical protein binding; P:aging; C:Golgi apparatus; C:lysosome; F:chloride ion binding; F:protein binding; P:T cell mediated cytotoxicity; C:endoplasmic reticulum; F:protein self-association; P:immune response
1470	GSONMT00043769001	protein nlrc3-like	642	20	4.05062e-163	65.85%	0	-
1471	GSONMT00043774001	cd81 antigen-like	196	20	2.0705e-51	60.45%	19	C:integral component of membrane; C:membrane; P:positive regulation of cell proliferation; P:cell proliferation; P:positive regulation of peptidyl-tyrosine phosphorylation; P:positive regulation of 1-phosphatidylinositol 4-kinase activity; P:receptor-mediated virion attachment to host cell; P:activation of MAPK activity; P:phosphatidylinositol metabolic process; P:modulation by virus of host morp…
1472	GSONMT00043783001	suppressor of cytokine signaling 4	390	20	6.97815e-170	77.5%	7	P:epidermal growth factor receptor signaling pathway; P:intracellular signal transduction; P:JAK-STAT cascade; P:protein ubiquitination; P:positive regulation of proteasomal ubiquitin-dependent protein catabolic process; P:regulation of growth; P:negative regulation of epidermal growth factor-activated receptor activity
1473	GSONMT00043870001	protein kinase c epsilon type	152	20	8.31544e-80	95.75%	82	P:positive regulation of MAPK cascade; P:fibroblast growth factor receptor signaling pathway; C:cytosol; F:signal transducer activity; P:positive regulation of cellular glucuronidation; C:perinuclear region of cytoplasm; C:cytoskeleton; P:epidermal growth factor receptor signaling pathway; C:plasma membrane; P:Fc-gamma receptor signaling pathway involved in phagocytosis; P:positive regulation of …
1474	GSONMT00043904001	tumor necrosis factor receptor superfamily member 6b	288	20	1.75164e-144	56.65%	1	P:signal transduction
1475	GSONMT00043942001	nf-kappa-b inhibitor beta	397	20	1.74464e-130	58.0%	1	P:response to virus
1476	GSONMT00043978001	tnfaip3-interacting protein 1-like	98	11	2.81481e-21	70.82%	0	-
1477	GSONMT00044011001	receptor tyrosine-protein kinase erbb-2-like	1268	20	0	74.35%	82	F:transferase activity; P:phosphorylation; C:membrane; P:peptidyl-tyrosine phosphorylation; F:protein kinase activity; P:protein phosphorylation; F:nucleotide binding; P:transmembrane receptor protein tyrosine kinase signaling pathway; F:ATP binding; F:kinase activity; F:transmembrane receptor protein tyrosine kinase activity; F:protein tyrosine kinase activity; F:transferase activity, transferri…
1478	GSONMT00044076001	protein nlrc3-like	1158	20	0	66.3%	0	-
1479	GSONMT00044166001	nf-kappa-b inhibitor zeta	124	1	4.73359e-05	49.0%	0	-
1480	GSONMT00044219001	complement component c8 beta chain	590	20	0	77.95%	7	P:cytolysis; P:complement activation, classical pathway; C:membrane attack complex; P:complement activation, alternative pathway; P:immune response; C:extracellular region; P:innate immune response
1481	GSONMT00044250001	transforming protein p68 c-ets-1-like isoform x1	207	20	9.43477e-129	91.4%	41	P:regulation of transcription, DNA-templated; F:sequence-specific DNA binding; C:nucleus; F:sequence-specific DNA binding transcription factor activity; F:DNA binding; P:blood vessel morphogenesis; P:positive regulation of transcription from RNA polymerase II promoter; C:transcription factor complex; P:regulation of transcription from RNA polymerase II promoter; P:negative regulation of cell prol…
1482	GSONMT00044251001	leucine-rich repeat-containing protein 1	352	20	0	90.0%	0	-
1483	GSONMT00044290001	lrr and pyd domains-containing protein 3-like	889	20	5.92583e-130	52.55%	2	F:ATP binding; F:nucleotide binding
1484	GSONMT00044324001	calmodulin	162	20	9.48069e-104	98.0%	86	F:metal ion binding; F:calcium ion binding; F:protein domain specific binding; F:N-terminal myristoylation domain binding; F:thioesterase binding; P:response to calcium ion; C:sarcomere; P:positive regulation of protein dephosphorylation; P:positive regulation of phosphoprotein phosphatase activity; P:positive regulation of cyclic-nucleotide phosphodiesterase activity; F:titin binding; C:calcium …
1485	GSONMT00044338001	interleukin-12 receptor subunit beta-2	215	20	2.83234e-32	50.0%	3	F:cytokine receptor activity; C:membrane; P:cytokine-mediated signaling pathway
1486	GSONMT00044385001	sialoadhesin-like	475	20	1.26381e-84	56.55%	0	-
1487	GSONMT00044428001	dna-directed rna polymerase iii subunit rpc7-like	218	20	5.02495e-67	85.1%	13	F:DNA-directed RNA polymerase activity; P:RNA biosynthetic process; F:molecular_function; P:biological_process; C:cellular_component; P:positive regulation of type I interferon production; C:nucleoplasm; P:termination of RNA polymerase III transcription; P:transcription elongation from RNA polymerase III promoter; C:cytosol; P:transcription from RNA polymerase III promoter; P:gene expression; P:i…
1488	GSONMT00044435001	immunoglobulin superfamily dcc subclass member 3-like	480	20	0	79.7%	0	-
1489	GSONMT00044436001	immunoglobulin superfamily dcc subclass member 3-like	274	20	1.78587e-127	82.3%	0	-
1490	GSONMT00044445001	inositol -trisphosphate receptor type 1-like isoform x3	357	20	0	96.6%	44	F:ion channel activity; P:calcium ion transport; C:integral component of membrane; C:membrane; P:ion transport; P:transport; P:inositol phosphate-mediated signaling; F:calcium channel activity; P:transmembrane transport; C:endoplasmic reticulum; P:calcium ion transmembrane transport; F:inositol 1,4,5-trisphosphate-sensitive calcium-release channel activity; P:intrinsic apoptotic signaling pathway…
1491	GSONMT00044539001	neurogenic locus notch homolog protein 2-like	324	20	1.56426e-160	84.7%	155	P:Notch signaling pathway; P:cell differentiation; F:calcium ion binding; C:integral component of membrane; P:multicellular organismal development; C:membrane; P:regulation of developmental process; P:negative regulation of neurogenesis; P:somatic stem cell maintenance; P:pronephros development; P:regulation of receptor-mediated endocytosis; P:rhombomere boundary formation; P:neural plate develop…
1492	GSONMT00044546001	leukocyte immune-type receptor partial	274	20	6.68517e-13	48.75%	0	-
1493	GSONMT00044561001	tyrosine-protein phosphatase non-receptor type substrate 1-like isoform x1	363	20	4.2124e-23	49.3%	7	P:antigen processing and presentation of endogenous peptide antigen via MHC class I; C:membrane; P:antigen processing and presentation; P:immune response; C:integral component of membrane; P:antigen processing and presentation of peptide or polysaccharide antigen via MHC class II; C:MHC class II protein complex
1494	GSONMT00044565001	mhc class ii alpha chain	304	6	8.13458e-39	47.5%	6	C:integral component of membrane; C:membrane; P:antigen processing and presentation of peptide or polysaccharide antigen via MHC class II; C:MHC class II protein complex; P:antigen processing and presentation; P:immune response
1495	GSONMT00044607001	deoxynucleoside triphosphate triphosphohydrolase samhd1-like	565	20	0	82.45%	11	F:hydrolase activity; C:nucleus; F:RNA binding; F:catalytic activity; F:phosphoric diester hydrolase activity; P:regulation of innate immune response; P:innate immune response; P:defense response to virus; F:metal ion binding; P:metabolic process; F:nucleic acid binding
1496	GSONMT00044611001	e3 ubiquitin-protein ligase rnf135	369	20	0	52.3%	13	F:metal ion binding; F:zinc ion binding; F:ARF GTPase activator activity; P:regulation of ARF GTPase activity; C:cytoplasm; P:positive regulation of interferon-beta production; P:regulation of innate immune response; F:ubiquitin-protein ligase activity; F:ribonucleoprotein complex binding; F:ligase activity; P:protein ubiquitination; F:protein binding; P:innate immune response
1497	GSONMT00044632001	perforin-1-like	595	20	0	63.85%	2	C:membrane attack complex; P:immune response
1498	GSONMT00044633001	interferon-induced very large gtpase 1-like	1812	20	0	74.55%	0	-
1499	GSONMT00044644001	immunoglobulin mu heavy chain	121	20	2.69828e-66	97.2%	0	-
1500	GSONMT00044645001	immunoglobulin mu heavy chain	136	20	6.92171e-65	95.75%	0	-
1501	GSONMT00044647001	cd209 antigen-like protein a	71	20	1.03663e-13	63.85%	1	F:carbohydrate binding
1502	GSONMT00044665001	toll-like receptor 22	964	20	0	69.5%	13	P:lipopolysaccharide-mediated signaling pathway; F:transmembrane signaling receptor activity; C:integral component of membrane; C:membrane; P:macrophage activation; P:regulation of cytokine secretion; F:lipopolysaccharide receptor activity; C:lipopolysaccharide receptor complex; P:MyD88-dependent toll-like receptor signaling pathway; P:signal transduction; P:defense response to Gram-negative bact…
1503	GSONMT00044675001	cell division control protein 42 homolog isoform x2	192	20	9.65433e-138	97.55%	110	F:GTP binding; P:small GTPase mediated signal transduction; F:nucleotide binding; P:cell division; C:membrane; C:intracellular; P:cell cycle; P:epidermis morphogenesis; C:secretory granule; C:cell periphery; P:epithelial cell-cell adhesion; P:actin filament branching; F:protein kinase binding; F:protein binding; P:GTP catabolic process; P:positive regulation of substrate adhesion-dependent cell s…
1504	GSONMT00044694001	macrophage mannose receptor 1-like	175	20	2.2622e-28	55.8%	1	F:carbohydrate binding
1505	GSONMT00044721001	transforming growth factor beta receptor type 3	147	20	3.90494e-34	73.95%	68	C:extracellular region; P:ventricular cardiac muscle tissue morphogenesis; F:transforming growth factor beta-activated receptor activity; P:transforming growth factor beta receptor signaling pathway; F:glycosaminoglycan binding; F:activin binding; P:epithelial to mesenchymal transition; C:integral component of plasma membrane; C:plasma membrane; F:fibroblast growth factor binding; P:negative regu…
1506	GSONMT00044771001	fish virus induced trim protein	372	20	9.00018e-87	61.4%	3	F:metal ion binding; F:zinc ion binding; C:intracellular
1507	GSONMT00044798001	lipopolysaccharide-induced tumor necrosis factor-alpha factor homolog	114	20	2.20198e-42	76.65%	0	-
1508	GSONMT00044809001	complement c1q-like protein 2-like	255	20	2.83845e-113	84.2%	4	C:collagen; C:extracellular region; P:protein oligomerization; F:identical protein binding
1509	GSONMT00044925001	interleukin-20	182	20	1.30908e-117	68.75%	17	P:positive regulation of cell proliferation; C:extracellular space; F:macrophage colony-stimulating factor receptor binding; P:positive regulation of protein phosphorylation; F:receptor binding; F:interleukin-22 receptor binding; F:interleukin-20 receptor binding; F:cytokine activity; C:extracellular region; P:positive regulation of osteoclast differentiation; C:cell; C:intracellular; P:hemopoies…
1510	GSONMT00044932001	cathepsin e-a-like	84	20	1.73721e-27	77.4%	4	P:proteolysis; F:hydrolase activity; F:aspartic-type endopeptidase activity; F:peptidase activity
1511	GSONMT00045011001	e3 ubiquitin-protein ligase trim39-like	231	20	3.54204e-14	47.75%	6	F:metal ion binding; F:zinc ion binding; C:intracellular; C:cytoplasm; C:nucleus; C:integral component of membrane
1512	GSONMT00045036001	ubiquitin carboxyl-terminal hydrolase cyld isoform x1	960	20	0	85.15%	23	F:ubiquitin thiolesterase activity; P:ubiquitin-dependent protein catabolic process; P:necroptotic process; F:structural constituent of ribosome; P:central nervous system morphogenesis; P:cytoplasmic translation; P:positive regulation of extrinsic apoptotic signaling pathway; P:negative regulation of NF-kappaB transcription factor activity; F:ubiquitin-specific protease activity; P:regulation of …
1513	GSONMT00045038001	nucleotide-binding oligomerization domain-2	626	20	0	84.25%	5	P:regulation of apoptotic process; F:ATP binding; F:nucleotide binding; C:intracellular; P:defense response to bacterium
1514	GSONMT00045039001	nucleotide-binding oligomerization domain-containing protein 2	285	20	0	71.1%	31	P:regulation of apoptotic process; F:ATP binding; F:nucleotide binding; C:intracellular; P:defense response to bacterium; P:cytokine production involved in immune response; F:muramyl dipeptide binding; C:cell surface; F:protein kinase binding; P:intracellular signal transduction; F:CARD domain binding; C:protein complex; P:positive regulation of I-kappaB kinase/NF-kappaB signaling; P:positive reg…
1515	GSONMT00045080001	toll-like receptor 8	1036	20	0	64.15%	19	C:integral component of membrane; C:membrane; P:signal transduction; P:inflammatory response; F:single-stranded RNA binding; P:regulation of cytokine secretion; F:DNA binding; P:toll-like receptor 8 signaling pathway; F:double-stranded RNA binding; P:MyD88-dependent toll-like receptor signaling pathway; P:positive regulation of innate immune response; P:defense response to virus; P:response to vi…
1516	GSONMT00045081001	butyrophilin subfamily 1 member a1-like	277	20	3.7179e-95	58.3%	2	C:integral component of membrane; C:membrane
1517	GSONMT00045090001	immunoglobulin superfamily member 10	1284	20	0	70.95%	0	-
1518	GSONMT00045091001	immunoglobulin superfamily member 10-like	593	20	0	83.25%	4	P:cell differentiation; P:multicellular organismal development; C:extracellular region; P:ossification
1519	GSONMT00045096001	complement c1q and tumor necrosis factor-related protein 9a-like	341	20	1.48296e-135	80.85%	3	C:collagen; C:extracellular region; F:molecular_function
1520	GSONMT00045108001	phospholipase a2	171	20	6.18747e-54	72.25%	31	F:phospholipase A2 activity; F:calcium ion binding; P:lipid catabolic process; P:phospholipid metabolic process; C:extracellular region; P:phosphatidylcholine metabolic process; C:cell surface; P:multicellular organismal lipid catabolic process; F:receptor binding; C:extracellular space; P:intracellular signal transduction; P:arachidonic acid secretion; P:positive regulation of calcium ion transp…
1521	GSONMT00045180001	sfrs protein kinase isoform cra_e	158	20	1.28278e-52	97.2%	30	F:kinase activity; F:ATP binding; F:protein kinase activity; P:phosphorylation; F:nucleotide binding; P:protein phosphorylation; F:transferase activity, transferring phosphorus-containing groups; F:protein serine/threonine kinase activity; F:transferase activity; C:cellular_component; P:intracellular signal transduction; C:nucleus; C:intracellular membrane-bounded organelle; P:cell differentiatio…
1522	GSONMT00045209001	protein nlrc3-like	139	20	2.69117e-46	75.9%	2	F:ATP binding; F:nucleotide binding
1523	GSONMT00045230001	tetraspanin 8	223	20	6.90373e-72	65.15%	2	C:integral component of membrane; C:membrane
1524	GSONMT00045244001	major histocompatibility complex class i-related gene	250	20	3.52453e-43	59.5%	5	C:membrane; P:antigen processing and presentation; P:immune response; F:antigen binding; C:plasma membrane
1525	GSONMT00045288001	e3 ubiquitin-protein ligase trim21-like	395	20	1.56519e-147	67.15%	5	F:metal ion binding; F:zinc ion binding; C:intracellular; C:cellular_component; P:biological_process
1526	GSONMT00045354001	interleukin-1 receptor-associated kinase 4	475	20	0	80.8%	12	P:phosphorylation; F:protein serine/threonine kinase activity; F:protein kinase activity; P:protein phosphorylation; F:nucleotide binding; F:ATP binding; F:kinase activity; P:signal transduction; F:transferase activity, transferring phosphorus-containing groups; F:magnesium ion binding; P:positive regulation of transcription, DNA-templated; P:response to bacterium
1527	GSONMT00045379001	e3 ubiquitin isg15 ligase trim25-like	508	20	3.70714e-156	57.8%	3	F:metal ion binding; F:zinc ion binding; C:intracellular
1528	GSONMT00045400001	leucine-rich repeat-containing protein 10b-like	357	20	1.12516e-108	77.2%	0	-
1529	GSONMT00045455001	nuclear factor of activated t- cytoplasmic 3	234	20	1.89854e-103	90.45%	24	P:regulation of transcription, DNA-templated; C:nucleus; F:sequence-specific DNA binding transcription factor activity; P:Fc-epsilon receptor signaling pathway; F:DNA binding; P:smooth muscle cell differentiation; P:regulation of transcription from RNA polymerase II promoter; P:cellular response to lithium ion; F:chromatin binding; P:positive regulation of transcription from RNA polymerase II pro…
1530	GSONMT00045492001	protein nlrc3-like	233	20	1.36267e-64	69.6%	2	F:ATP binding; F:nucleotide binding
1531	GSONMT00045493001	protein nlrc3-like	793	20	0	75.0%	0	-
1532	GSONMT00045570001	interleukin-12 subunit beta-like	142	20	3.6241e-49	62.85%	3	F:molecular_function; P:biological_process; C:cellular_component
1533	GSONMT00045608001	e3 ubiquitin-protein ligase trim32	784	20	0	57.6%	37	P:protein ubiquitination involved in ubiquitin-dependent protein catabolic process; P:positive regulation of cell cycle; C:cytoplasm; P:positive regulation of proteolysis; F:zinc ion binding; F:ubiquitin binding; P:protein ubiquitination; P:protein polyubiquitination; P:positive regulation of cell growth; P:positive regulation of cell migration; C:intracellular; P:negative regulation of intrinsic…
1534	GSONMT00045620001	autophagy-related protein 9a	305	20	5.62539e-57	61.05%	16	F:molecular_function; C:cellular_component; C:autophagic vacuole; P:protein transport; C:integral component of membrane; C:late endosome; P:autophagy; C:Golgi apparatus; C:cytoplasmic vesicle; C:endoplasmic reticulum membrane; C:autophagic vacuole membrane; F:protein binding; P:innate immune response; P:protein localization to Golgi apparatus; C:late endosome membrane; P:autophagic vacuole assemb…
1535	GSONMT00045624001	leucine-rich repeat and immunoglobulin-like domain-containing nogo receptor-interacting protein 3-like	623	20	0	86.3%	0	-
1536	GSONMT00045637001	leucine-rich repeat-containing protein 19-like	179	20	9.07573e-21	52.35%	0	-
1537	GSONMT00045680001	interferon-induced gtp-binding protein mx	66	20	4.5674e-34	96.05%	5	F:GTP binding; F:GTPase activity; P:GTP catabolic process; F:nucleotide binding; C:cytoplasm
1538	GSONMT00045786001	interferon regulatory factor 1	336	20	0	69.45%	6	P:regulation of transcription, DNA-templated; P:transcription, DNA-templated; F:regulatory region DNA binding; C:nucleus; F:sequence-specific DNA binding transcription factor activity; F:DNA binding
1539	GSONMT00045865001	purine nucleoside phosphorylase-like	299	20	7.33741e-162	84.9%	23	P:nucleobase-containing compound metabolic process; P:nucleoside metabolic process; F:purine-nucleoside phosphorylase activity; F:transferase activity; F:transferase activity, transferring pentosyl groups; F:catalytic activity; F:transferase activity, transferring glycosyl groups; C:cellular_component; P:response to drug; F:drug binding; F:nucleoside binding; P:positive regulation of T cell proli…
1540	GSONMT00045891001	leucine-rich repeat-containing protein 16c	1367	20	0	67.95%	4	F:molecular_function; C:cytoplasm; P:biological_process; C:cellular_component
1541	GSONMT00045892001	leucine-rich repeat-containing protein 16b	199	6	2.81651e-13	88.17%	0	-
1542	GSONMT00045931001	e3 ubiquitin isg15 ligase trim25-like	563	20	0	66.95%	3	F:metal ion binding; F:zinc ion binding; C:intracellular
1543	GSONMT00045971001	e3 ubiquitin-protein ligase trim39	150	20	9.44738e-37	57.25%	6	F:metal ion binding; F:zinc ion binding; C:intracellular; P:erythrocyte differentiation; C:cellular_component; P:biological_process
1544	GSONMT00046027001	lrr and pyd domains-containing protein 1-like	260	20	4.85343e-34	54.15%	0	-
1545	GSONMT00046098001	cd209 antigen-like protein a	115	20	1.73692e-40	69.85%	1	F:carbohydrate binding
1546	GSONMT00046202001	c-type lectin domain family 4 member m-like	206	20	6.42088e-56	62.05%	1	F:carbohydrate binding
1547	GSONMT00046262001	fish-egg lectin	202	20	9.4463e-107	64.1%	1	C:extracellular region
1548	GSONMT00046318001	leucine-rich repeat-containing protein 30-like	339	20	4.93141e-122	75.4%	2	P:biological_process; C:cellular_component
1549	GSONMT00046355001	tetraspanin 8	108	16	3.55705e-54	63.19%	2	C:integral component of membrane; C:membrane
1550	GSONMT00046367001	leucine-rich repeat-containing protein 42-like	422	20	0	66.3%	1	P:biological_process
1551	GSONMT00046394001	ig kappa chain v region k29-213	232	20	4.07413e-66	66.9%	2	C:integral component of membrane; C:membrane
1552	GSONMT00046420001	immunoglobulin mu heavy chain	120	20	1.52077e-78	98.0%	0	-
1553	GSONMT00046425001	engulfment and cell motility protein 1	316	20	8.66887e-87	97.1%	20	C:cytoskeleton; P:phagocytosis; P:positive regulation of angiogenesis; P:lymphangiogenesis; P:Rac protein signal transduction; P:actin filament-based process; C:cytoplasm; P:phagocytosis, engulfment; P:cellular component movement; C:plasma membrane; P:actin cytoskeleton organization; F:SH3 domain binding; C:membrane; P:apoptotic process; F:protein binding; P:regulation of defense response to viru…
1554	GSONMT00046438001	cd276 antigen	212	20	5.85466e-34	54.0%	17	F:molecular_function; P:biological_process; C:cellular_component; C:integral component of membrane; C:membrane; P:positive regulation of interferon-gamma biosynthetic process; P:negative regulation of interferon-gamma biosynthetic process; P:positive regulation of bone mineralization; F:receptor binding; C:external side of plasma membrane; P:T cell activation; P:negative regulation of inflammator…
1555	GSONMT00046471001	e3 ubiquitin-protein ligase trim39-like	158	20	9.39283e-47	62.55%	3	F:metal ion binding; F:zinc ion binding; C:intracellular
1556	GSONMT00046532001	interleukin-1 receptor accessory 1-b-like isoform x1	274	20	4.07495e-144	94.45%	2	P:signal transduction; F:interleukin-1 receptor activity
1557	GSONMT00046567001	mhc class i antigen	284	20	7.4011e-180	80.05%	7	P:antigen processing and presentation of peptide antigen via MHC class I; F:peptide antigen binding; P:positive regulation of T cell mediated cytotoxicity; C:membrane; C:MHC class I protein complex; P:antigen processing and presentation; P:immune response
1558	GSONMT00046588001	complement c1q tumor necrosis factor-related protein 4-like	379	20	7.92123e-179	75.15%	0	-
1559	GSONMT00046600001	gtpase kras isoform x2	189	20	1.94245e-108	99.9%	71	P:positive regulation of cell proliferation; P:striated muscle cell differentiation; F:GTPase activity; P:regulation of long-term neuronal synaptic plasticity; P:positive regulation of protein phosphorylation; P:Ras protein signal transduction; F:GTP binding; P:GTP catabolic process; P:small GTPase mediated signal transduction; C:membrane; P:positive regulation of Rac protein signal transduction;…
1560	GSONMT00046666001	scavenger receptor cysteine-rich type 1 protein m130-like isoform x2	210	20	7.93854e-50	61.35%	0	-
1561	GSONMT00046709001	protein kinase c delta type-like	184	20	5.16788e-125	82.45%	93	F:transferase activity; P:intracellular signal transduction; F:protein serine/threonine kinase activity; P:phosphorylation; F:protein kinase activity; F:protein kinase C activity; P:protein phosphorylation; F:nucleotide binding; F:ATP binding; F:kinase activity; F:metal ion binding; F:transferase activity, transferring phosphorus-containing groups; C:nucleus; P:apoptotic process; P:cell cycle; C:…
1562	GSONMT00046753001	scavenger receptor class b member 1-like isoform x2	495	20	0	89.6%	3	C:integral component of membrane; P:cell adhesion; C:membrane
1563	GSONMT00046861001	immunoglobulin superfamily containing leucine-rich repeat protein 2-like isoform x1	435	20	0	75.3%	1	F:protein binding
1564	GSONMT00046904001	c-c motif chemokine 4-like	192	20	6.11921e-51	59.1%	5	F:chemokine activity; C:extracellular space; F:cytokine activity; P:immune response; C:extracellular region
1565	GSONMT00046971001	lipopolysaccharide-induced tumor necrosis factor-alpha factor homolog	167	20	2.3669e-47	63.15%	11	P:response to lipopolysaccharide; P:cellular response to lipopolysaccharide; P:regulation of cytokine production; C:Golgi apparatus; C:lysosomal membrane; P:negative regulation of NF-kappaB import into nucleus; P:signal transduction; F:signal transducer activity; P:positive regulation of I-kappaB kinase/NF-kappaB signaling; F:WW domain binding; C:plasma membrane
1566	GSONMT00047007001	cytokine-inducible sh2-containing protein	242	20	9.13281e-147	81.75%	2	P:intracellular signal transduction; P:protein ubiquitination
1567	GSONMT00047162001	leucine-rich repeat-containing protein 16c	698	20	1.40544e-127	66.4%	0	-
1568	GSONMT00047166001	leukotriene b4 receptor 1-like	292	20	7.74493e-53	57.45%	3	F:G-protein coupled receptor activity; C:integral component of membrane; P:G-protein coupled receptor signaling pathway
1569	GSONMT00047171001	tumor necrosis factor receptor type 1-associated death domain protein	292	20	5.91371e-174	77.15%	15	P:apoptotic process; C:cytoplasm; P:positive regulation of I-kappaB kinase/NF-kappaB signaling; C:cytoskeleton; F:signal transducer activity; P:signal transduction; C:nucleus; P:positive regulation of apoptotic process; F:kinase binding; F:identical protein binding; F:death domain binding; C:receptor complex; F:binding, bridging; P:positive regulation of hair follicle development; P:extrinsic apo…
1570	GSONMT00047198001	fish virus induced trim protein	138	20	7.40276e-34	69.55%	3	F:metal ion binding; F:zinc ion binding; C:intracellular
1571	GSONMT00047271001	toll-like receptor 21	565	20	0	66.2%	16	P:lipopolysaccharide-mediated signaling pathway; F:transmembrane signaling receptor activity; C:integral component of membrane; P:macrophage activation; P:regulation of cytokine secretion; F:lipopolysaccharide receptor activity; C:lipopolysaccharide receptor complex; P:MyD88-dependent toll-like receptor signaling pathway; P:signal transduction; P:defense response to Gram-negative bacterium; P:inn…
1572	GSONMT00047283001	protein nlrc3-like	156	20	6.84181e-08	59.35%	5	F:molecular_function; P:biological_process; C:cellular_component; F:ATP binding; F:nucleotide binding
1573	GSONMT00047294001	protein nlrc3-like	563	20	0	77.7%	0	-
1574	GSONMT00047309001	b-cell lymphoma leukemia 10-like	263	20	1.53281e-77	64.35%	68	P:regulation of apoptotic process; C:intracellular; P:response to fungus; F:protein kinase binding; P:cellular defense response; C:cytosol; F:kinase binding; P:positive regulation of T cell activation; C:perinuclear region of cytoplasm; F:enzyme binding; C:cytoplasmic microtubule; P:thymocyte apoptotic process; C:membrane; C:T cell receptor complex; F:protein C-terminus binding; P:cell death; P:p…
1575	GSONMT00047322001	complement c5	1610	20	0	64.8%	9	P:negative regulation of endopeptidase activity; C:extracellular space; C:extracellular region; F:endopeptidase inhibitor activity; P:positive regulation of angiogenesis; P:positive regulation of chemokine secretion; P:in utero embryonic development; P:positive regulation vascular endothelial growth factor production; P:negative regulation of macrophage chemotaxis
1576	GSONMT00047349001	protein nlrc3-like	131	20	3.45951e-11	64.8%	2	F:ATP binding; F:nucleotide binding
1577	GSONMT00047383001	neurobeachin- partial	718	20	0	74.4%	0	-
1578	GSONMT00047440001	transcription factor binding to ighm enhancer 3b isoform partial	140	20	2.33234e-27	75.15%	10	P:regulation of transcription, DNA-templated; F:protein dimerization activity; P:transcription from RNA polymerase II promoter; C:nucleoplasm; F:sequence-specific DNA binding RNA polymerase II transcription factor activity; P:transcription, DNA-templated; P:regulation of transcription from RNA polymerase II promoter; P:regulation of osteoclast differentiation; P:humoral immune response; P:positiv…
1579	GSONMT00047450001	interferon-induced protein 44-like	156	20	2.9681e-28	60.95%	1	F:GTP binding
1580	GSONMT00047508001	b-cell receptor cd22-like	400	20	1.18335e-64	55.85%	0	-
1581	GSONMT00047519001	interleukin-17 receptor d-like isoform x2	539	20	0	62.1%	1	P:signal transduction
1582	GSONMT00047529001	neurobeachin-like isoform x1	264	20	3.13135e-89	79.05%	0	-
1583	GSONMT00047550001	retinoic acid-inducible protein i	70	20	4.82592e-36	75.6%	9	F:helicase activity; F:nucleic acid binding; F:ATP binding; F:hydrolase activity; F:nucleotide binding; F:nucleoside-triphosphatase activity; F:hydrolase activity, acting on acid anhydrides; F:ATP-dependent helicase activity; F:metal ion binding
1584	GSONMT00047553001	bcl2 antagonist of cell death	173	20	5.11536e-43	66.25%	66	C:mitochondrion; C:cytoplasm; P:positive regulation of apoptotic process; F:protein kinase binding; C:mitochondrial outer membrane; P:activation of cysteine-type endopeptidase activity involved in apoptotic process; P:type B pancreatic cell proliferation; P:cellular response to lipid; P:intrinsic apoptotic signaling pathway; P:extrinsic apoptotic signaling pathway; P:cellular response to hypoxia;…
1585	GSONMT00047675001	toll-like receptor 20a	292	20	2.64187e-94	75.25%	12	P:lipopolysaccharide-mediated signaling pathway; F:transmembrane signaling receptor activity; C:integral component of membrane; P:macrophage activation; P:regulation of cytokine secretion; F:lipopolysaccharide receptor activity; C:lipopolysaccharide receptor complex; P:MyD88-dependent toll-like receptor signaling pathway; P:signal transduction; P:defense response to Gram-negative bacterium; P:inn…
1586	GSONMT00047677001	nucleotide-binding oligomerization domain-containing protein 1	952	20	0	80.25%	23	P:regulation of apoptotic process; F:ATP binding; F:nucleotide binding; C:intracellular; P:defense response to bacterium; P:interleukin-8 biosynthetic process; P:intracellular signal transduction; P:positive regulation of dendritic cell antigen processing and presentation; P:positive regulation of tumor necrosis factor production; P:activation of cysteine-type endopeptidase activity involved in a…
1587	GSONMT00047689001	lipopolysaccharide-responsive and beige-like anchor	140	20	4.0237e-53	91.7%	0	-
1588	GSONMT00047721001	fish virus induced trim protein	503	20	0	71.1%	3	F:metal ion binding; F:zinc ion binding; C:intracellular
1589	GSONMT00047729001	interleukin enhancer-binding factor 2 homolog	377	20	0	97.2%	11	F:RNA binding; F:ATP binding; F:transferase activity; P:immune response; C:nucleus; F:DNA binding; F:double-stranded RNA binding; P:positive regulation of transcription, DNA-templated; P:regulation of transcription, DNA-templated; C:nucleolus; P:transcription, DNA-templated
[truncated: 1,044 more rows]
