# Supplementary material for: Whole-body transcriptome of selectively bred, resistant-, control-, and susceptible-line rainbow trout following experimental challenge with Flavobacterium psychrophilum
Source: Front Genet. 2015 Jan 8;5:453. doi: 10.3389/fgene.2014.00453 (PMC4288049; doi:10.3389/fgene.2014.00453)
Supplement: Supplementary file 5 [file DataSheet3.XLSX]

## Sheet: Supplementary Data File 3 -RPKM
Supplementary Data File 3. Normalized RNA sequence read count by gene (RPKM, reads per kilobase of exon model per million mapped reads) for each of the 24 sequenced libraries. Data are organized by genetic line, day post-challenge, infection status, and tank replicate. Sequence decriptions were generated by Blast2GO v2.7.2.
		ARS-Fp-R	ARS-Fp-R	ARS-Fp-R	ARS-Fp-R	ARS-Fp-R	ARS-Fp-R	ARS-Fp-R	ARS-Fp-R	ARS-Fp-C	ARS-Fp-C	ARS-Fp-C	ARS-Fp-C	ARS-Fp-C	ARS-Fp-C	ARS-Fp-C	ARS-Fp-C	ARS-Fp-S	ARS-Fp-S	ARS-Fp-S	ARS-Fp-S	ARS-Fp-S	ARS-Fp-S	ARS-Fp-S	ARS-Fp-S
		Day 1	Day 1	Day 5	Day 5	Day 1	Day 1	Day 5	Day 5	Day 1	Day 1	Day 5	Day 5	Day 1	Day 1	Day 5	Day 5	Day 1	Day 1	Day 5	Day 5	Day 1	Day 1	Day 5	Day 5
		Fp	Fp	Fp	Fp	PBS	PBS	PBS	PBS	Fp	Fp	Fp	Fp	PBS	PBS	PBS	PBS	Fp	Fp	Fp	Fp	PBS	PBS	PBS	PBS
Accession (Locus Tag)	Sequence Description (Automated)	Fp_R_D1_Tk25	Fp_R_D1_Tk26	Fp_R_D5_Tk25	Fp_R_D5_Tk26	PBS_R_D1_Tk27	PBS_R_D1_Tk28	PBS_R_D5_Tk27	PBS_R_D5_P2	Fp_C_D1_Tk33	Fp_C_D1_Tk34	Fp_C_D5_Tk33	Fp_C_D5_Tk34	PBS_C_D1_Tk35	PBS_C_D1_Tk36	PBS_C_D5_Tk35	PBS_C_D5_Tk36	Fp_S_D1_Tk29	Fp_S_D1_Tk30	Fp_S_D5_Tk29	Fp_S_D5_Tk30	PBS_S_D1_Tk31	PBS_S_D1_Tk32	PBS_S_D5_Tk31	PBS_S_D5_Tk32	Total Counts	Average Count
GSONMT00043152001	parvalbumin beta partial	41841.1	47633.2	56311.6	41602.9	41640.6	44160.9	50370.9	50592.9	44627.2	49024.6	38311.2	37675.6	55063.9	44003.4	48904.6	50305.1	47385.2	42645.5	35866.7	33866.6	48876.6	43736.2	40909.9	52302.7	1.08766e+06	45319.1
GSONMT00063579001	parvalbumin beta 2	27204.5	31159.7	31161.1	27104.1	27344.6	24929.3	30900	29309	27024.4	28200.4	22630.7	22594.9	30557.3	24838.9	22972.4	28120.4	28045.6	24040.9	22491	20732.6	30808.4	27838.1	21528.9	30847.6	642385	26766
GSONMT00063580001	parvalbumin	18197.8	21634.6	21115.6	18935.3	15574	17998.7	18306.7	19299.7	20555.3	19841.5	14629.9	11921.3	20948.8	15957.4	16474.8	17541.5	17194.4	18450.9	14884.5	12704	18935.5	16937.9	15684.7	17756.8	421482	17561.7
GSONMT00049647001	alpha actin	13655.3	16206.8	11747.6	12140.7	14624.2	17088.3	13809.8	13193.5	16555.3	17535.1	12158.2	12059.4	19224.2	16532.3	15996.2	16429.5	17982.3	16755.2	12958.9	12215.1	17918.9	17105.5	12932.5	19204.7	366029	15251.2
GSONMT00000751001	myosin light chain 3	13890.9	15948.3	11521.5	9981.77	14149.6	16172.6	13971.7	14048.4	15691.7	17848.8	13306.9	13200.6	20111	17110	16549.4	16542.3	17768.5	16730.8	11633.1	11334.7	18903.4	17347.6	13456	17040	364260	15177.5
GSONMT00075463001	alpha actin	13110.1	15105.3	12013.7	12366	13712.9	15649.4	13699.2	12732.6	15562	16485.3	11807	11801.9	18146.2	15423.4	15642.1	15788	17030.2	15958.1	12531.9	12046.6	16693.9	15895.6	12595.5	18977.1	350774	14615.6
GSONMT00073564001	nucleoside diphosphate kinase a	14751.8	15402.7	18390.9	14811.6	12907.9	13867.7	16596	16813.8	14450	17747.6	11510.2	12295.7	16082.6	13312.3	13531.7	15603.8	13283.9	12203.9	10237	9449.88	13195.2	12419.4	11906.1	15538.5	336310	14012.9
GSONMT00068796001	tropomyosin alpha-1 chain	9476.54	10706.6	10192.2	10179.6	10110.6	10713.1	10475.8	10044.2	11168.2	11965.5	8590.34	8469.42	12178.3	10259	11154.1	11887.3	11961.8	11060	9748.62	9066.44	12053	10980	8647.37	13273.2	254361	10598.4
GSONMT00077589001	creatine kinase m-type-like	9743.96	11499.8	9915.36	9527.92	10736.2	11231.6	10690.3	10228.8	11652.7	12086	8761.13	8031.36	11828.9	9965.53	10352.6	10554.1	12238.6	10901.6	9687.11	8615.42	12617.8	11129.1	8336.03	12906.7	253239	10551.6
GSONMT00043621001	parvalbumin beta 2	9933.26	11258	12954.7	9022.94	10161.1	9743.67	11120.2	10862.9	10610.5	12123.1	8895.53	9438.14	13465	10925	9736.1	11178.3	10803.9	9666.49	8051.5	7415.23	11121.9	9964.77	9133.91	10445.6	248032	10334.7
GSONMT00054047001	alpha actin	8095.93	9608.57	7355.6	7634.14	8803.27	10054.5	8301.23	8060.93	9848.19	10852.6	7355.89	7465.87	11848.1	10133.4	9906.7	10279.6	11104.9	10241.8	7897.19	7481.78	10579.7	10373.6	7864.09	11309.5	222457	9269.05
GSONMT00020987001	troponin skeletal muscle	8326.1	9491.93	9560.83	8396.72	9363.23	8950.43	9842.01	9117.81	8984.03	10790.3	7413.58	7523.3	11016	8573.88	9627.73	9938.22	9770.25	9291.05	7563.05	7200.41	10203.2	9678.62	8378.89	11864	220866	9202.73
GSONMT00050634001	fast myotomal muscle troponin-t-1	7278.46	8368.38	8248.85	7684.97	7571.89	8417.85	8333.47	7534.98	8099.32	9811.1	7290.06	7241.32	9775.01	8331.46	9541.08	8945.1	9758.18	8703.51	7092.89	6996.56	9243.83	8747.06	7005.93	10151	200172	8340.51
GSONMT00012804001	myosin light chain 1	7085.19	9108.14	7336.56	7931.57	7285.55	7926.59	8284.56	7701.74	8151.12	10201.7	7245.8	7118.16	11404.9	7744.27	8588.26	9380.17	8348.84	8306.55	6128.27	7072.58	9164.9	8773.42	6612.24	10473	197374	8223.92
GSONMT00029228001	nucleoside diphosphate kinase a	8082.92	8906.36	7632.48	6209.43	8258.22	8969.78	8504.85	8903.42	8246.57	8933.14	6954.84	7465.09	9985.41	9254.27	7625.22	8599.91	8541.89	7403.4	5369.71	5472.24	9805.4	8840.28	6803.18	8161.69	192930	8038.74
GSONMT00050693001	creatine kinase m-type-like	7284.08	8526.78	6634.5	7048.07	7399.46	8526.4	7169.89	6845.32	9509.29	8915.83	6050.49	5530.56	10031	7681.21	7463.41	7681.75	8921.27	8133.25	6798.05	7006.16	8325.7	8483.91	5830.8	9313.36	185111	7712.94
GSONMT00069788001	alpha actin	6575.62	7775.08	5539.55	5840.56	7213.31	8331.65	7044.31	6635.09	8448.01	9305.77	5940.86	5890.81	9673.51	8348.36	7946.9	8371.26	9244.52	8616.74	6067.5	6122.45	9114.93	9197.63	6139.82	9288.15	182672	7611.35
GSONMT00056574001	myosin light chain 1	6746.97	8048.21	6445.57	6343.22	7120.32	7852.96	7028	6824.68	8230.07	8782.29	6403.14	6373.11	10148.4	8278.33	7758.16	7706.72	8304.32	8642.9	5833.04	6252.84	8423.51	8153.7	6338.35	9245.58	181284	7553.52
GSONMT00028450001	creatine kinase m-type-like	6748.94	8018.1	5880.71	7003.52	7709.11	7971.66	6744.58	6227.72	9716.57	10423.8	5939.94	5604.38	10565.9	8197.38	7525.85	7439.72	8316.58	7708.32	6688.26	6189.01	8822.86	8107.46	5530.74	7704.59	180786	7532.73
GSONMT00020174001	sarcoplasmic endoplasmic reticulum calcium atpase 1-like	6084.85	6278.8	4725.63	4859.42	6604.63	7329.23	4823.17	4287.33	8374.85	7788.94	4255.22	4092.35	7513.12	6821.96	5570.93	5896.36	8316.23	7755.84	5811.91	5400.93	7157.54	7127.97	4323.95	6571.6	147773	6157.2
GSONMT00006413001	troponin skeletal muscle-like	6069.8	6332.05	5886.94	5723.58	5808.33	6302.16	6151.89	6173.63	6174.76	6651.01	5016.09	5216.08	7730.02	6287.58	6445.79	6358.03	6137.92	5818.75	4030.74	4390.51	6463.82	6136.75	5010.12	6591.58	142908	5954.5
GSONMT00053752001	myosin heavy chain	3642.65	6345.19	3645.77	4264.79	4922.38	6937.54	3649.34	3226.6	7831.01	9853.82	3906.23	4196.85	9343.8	6147.87	5302.83	5643.89	8258.83	10146.3	4682.99	5083.69	7279.96	7536.08	4194.33	5249.64	141292	5887.18
GSONMT00046281001	creatine kinase m-type-like	5572.81	6659.24	4855.05	5051.85	5787.4	6231.48	5354.17	4757.45	6797.57	7161.1	4327.8	4234.18	7208.35	6069.12	5854.3	5925.3	6311.47	6119.86	4724.29	4501.43	6605.06	6138.99	4274.42	6231.84	136755	5698.11
GSONMT00036388001	cold-inducible rna-binding protein	5000.21	5355.24	5950.58	5647.79	4953.24	4977.54	6513.41	6201.52	4651.16	5063.04	6437.77	6214.76	5437.53	5214.51	6497.32	6162.66	4333.05	4690.98	5373.24	5704.63	5023.73	4841.18	6107.01	6104.41	132457	5519.02
GSONMT00065895001	troponin fast skeletal muscle-like	5456.14	5381.46	4923.78	4743.96	5234.48	5257.72	4929.13	5260.19	5674.43	6394	4858.38	4428.8	6197.4	5613.97	5250.13	5527.22	5534.65	5097.18	4397.12	4070.5	5902.68	4920.66	4071.15	6370.05	125495	5228.97
GSONMT00002515001	myosin heavy chain	6826.13	5332.01	3023.68	4839.11	5252.34	6644.45	2929.24	2495.48	7544.77	7001.19	2086.06	2032.89	5893.59	4960.26	3017.88	3706.48	8512.49	8553.17	4802.68	5295.39	7369.6	6613.67	2204.64	4101.14	121038	5043.26
GSONMT00008808001	hemoglobin subunit beta	4568.28	4107.18	5317.63	3299.88	4296.93	3522.61	5012.36	6104.64	3840.79	5752.32	4628.04	5445.94	6131.09	5488.46	6643.63	6486.9	3588.89	3955.93	3562.25	2670.06	5412.11	4275.1	5866.01	4539.7	114517	4771.53
GSONMT00068795001	---NA---	3769.75	5067.1	4165.03	4004.72	4455.95	4455.3	4243.33	3992.91	4809	5471.06	4170.42	4067.24	6384.66	4949.85	5201.24	4887.05	5392.12	5520.43	4018.78	3984.12	5566.76	4841.59	3967.03	5523.25	112909	4704.53
GSONMT00009494001	hemoglobin subunit beta	4427.89	4549.6	5689.76	2791.88	4403.09	3992.1	4379.96	5884.74	2890.54	4632.86	4730.56	5298.09	5335.26	5066.8	5442.95	5031.32	3394.97	3661.25	3481.97	3199.87	4610.04	4041.62	5451.02	4563.21	106951	4456.31
GSONMT00052298001	hemoglobin subunit beta	4491.87	4869.39	4716.25	3188.25	4620.59	4168.23	4924.29	5766.99	2897.42	4802.26	3414.22	5274.17	5269.23	4895.97	5239.2	5625.46	3283.8	3273	2576.53	2140.81	4245.11	3909.24	5045.88	4604.52	103243	4301.78
GSONMT00065892001	fast myotomal muscle troponin-t-1	3807.17	4182.06	4402.45	4345.12	3970.24	4305.21	4401.21	4055.75	4502.22	4780.36	3546.7	3498.64	4742.59	4271.76	4891.17	4454.43	4638.25	4294.65	3498.65	3464.97	4656.72	4186.31	3450.38	5127.13	101474	4228.09
GSONMT00007930001	apolipoprotein c-i	3609.55	3979.68	4683.97	5694.04	3862.78	3046.2	6248.08	6081.09	3237.28	3198.88	3697.75	3560.59	4217.75	4012.91	5434.22	5093.81	3031.41	2740.3	3108.08	2987.64	3806.76	3781.94	5501.27	6304.37	100920	4205.01
GSONMT00043637001	fructose-bisphosphate aldolase a	3624.85	4925.65	3037.75	2900.35	4936.89	4629.64	3670.92	3464.49	4572.18	5087.84	3616.74	3378.51	6132.46	4714.62	4652.16	4258.22	4966.73	4043.24	3601.24	2714.76	5041.92	4435.42	3590.41	4417.41	100414	4183.93
GSONMT00022766001	parvalbumin 2	6388.81	5783.1	4878.04	3397.48	3695.37	4301.91	3372.23	5140.73	4389.15	4339.99	2936.34	2293.28	4726.74	4189.6	3048.72	3643.61	4343.78	4246.63	2796.71	2648.15	4709.09	4282.42	3314.36	3622.99	96489.2	4020.38
GSONMT00020175001	sarcoplasmic endoplasmic reticulum calcium atpase 1 isoform x2	4365.52	3089.29	2787	3142.14	4758.98	5407.89	2917.47	2610.48	5694.3	4837.78	2402.66	2375.41	3540.93	4660.76	3026.53	3573.54	5359.89	5276.12	3918.47	3711.5	4627.79	5077.16	2815.92	4203.78	94181.3	3924.22
GSONMT00024074001	glyceraldehyde-3-phosphate dehydrogenase	3752.8	4361.74	2706.13	2891.71	3820.2	3991.52	3571.53	3591.69	3869.8	4295.31	3066.01	3214.58	5458.86	4214.63	4551.11	4331.84	4284.06	3479.02	3081.85	2806.31	4987.92	3926.34	3163.64	4357.06	91775.7	3823.99
GSONMT00007231001	40s ribosomal protein s2	3627.58	4003.59	4090.76	3683.36	3607.11	3291.59	3833.06	3808.15	3725.28	3825.63	4002.31	3800.79	4335.69	3607.07	3690.46	3795.39	3241.57	3426.75	3393.5	3291.72	3695.2	3336.49	3827.25	3666.33	88606.6	3691.94
GSONMT00024026001	myosin heavy chain	4894.22	4724.84	2354.56	3676.54	3661.57	4650.41	2243.33	2178.44	5209.88	4666.49	1639.34	1567.95	4717.33	3237.49	2366.03	2761.68	5778.85	5539.62	3314.68	3857.19	5625.55	4332.9	1605.29	3267.57	87871.7	3661.32
GSONMT00023680001	troponin fast	3546.41	3550.23	4868.65	3349.99	3225.17	3946.97	4402.46	4827.13	3265.45	3662.03	2724.87	3024.36	3474.11	3312.11	4062.4	3869.87	3463.55	3276.88	2134.88	2336.25	4046.65	3160.58	3268.26	4375.54	85174.8	3548.95
GSONMT00052297001	hemoglobin subunit alpha-4	3556.9	3965.34	3410.5	2446.5	3705.59	3342.79	4155.72	4721.86	2291.67	3666.56	2412.53	3824.87	4360.07	4274.03	4628.34	4302.96	2917.22	2920.29	1897.59	1751.11	3822.72	3544.57	4541.76	4326.38	84787.9	3532.83
GSONMT00018439001	myosin heavy chain	3642.06	4079.36	1990.33	3031.09	3208.16	4105.53	2048.16	1958.85	4765.04	4720.6	2018.97	1839.75	5032.71	3398.47	2655.34	2843.62	5230.62	5219.9	3005.97	3598.18	4925.07	4177.69	1743.25	3196.39	82435.1	3434.8
GSONMT00036687001	glyceraldehyde-3-phosphate dehydrogenase	2216.2	4088.79	3021.41	2438	3681.16	3238.42	3412.25	2729.27	3274.8	3836.69	3084.06	2533.15	5022.38	3540.58	4401.8	3610.59	3414.13	2559.99	3098.49	1826.76	4030.28	3005.93	3031.06	3828.9	78925.1	3288.55
GSONMT00002223001	myosin heavy chain	2837.63	3616.42	1913.29	2423.49	2701.55	4155.88	1809.71	1571.26	3622.37	4705.36	1839.17	1952.63	4346.02	3278.27	2857.08	2810.33	5378.26	6386.28	2953.92	3232.97	4490.78	4579.92	2117.33	2874.14	78454.1	3268.92
GSONMT00044844001	myosin heavy chain	2790.49	3163.99	1802.08	2434.92	3099.59	4269.1	1866.74	1632.47	4620.32	5299.18	1793.13	1982.76	4401.99	3597.66	2551.15	2757.92	5108.16	5794.98	2850.25	3168.71	4210.05	4342.63	1909.19	2692.74	78140.2	3255.84
GSONMT00022242001	14 kda apolipoprotein	3111.79	3241.28	3771.29	3898.53	3421.86	2675.3	3632.25	4271.45	2661.31	2758.39	3340.17	3154.18	3277.74	3574.42	3320.44	3723.02	2413.09	2185.34	2866.1	2080.01	3386.93	2801.24	3827.06	3656.36	77049.5	3210.4
GSONMT00030465001	60s ribosomal protein l3	3416.27	3494.33	3272.86	2911.76	2998.82	2899.8	3023.54	3069.91	2958.2	3250.16	3402.27	3175.93	3721.98	3244.31	3374.21	3021.24	2753.09	3122.51	3106.55	2950.99	3153.87	2817.23	3101.6	2910.28	75151.7	3131.32
GSONMT00032609001	myosin heavy chain	2995.92	2882.25	1596.51	2292.01	2920.64	3977.51	1642.3	1454.18	4450.38	4807.62	1548.8	1614.16	3882.84	3368.25	2238.7	2438.14	5105.24	5592.19	2801.1	3081.4	4282.94	4361.05	1685.36	2582.66	73602.1	3066.76
GSONMT00076978001	60s acidic ribosomal protein p0	3257.53	3158.22	3319.51	2811.34	2913.85	2717.4	3026.46	2973.94	2890.07	3063.8	3477.08	3137.4	3342.17	3071.28	2984.43	3024.05	2658.84	2937.03	2906.52	2856.66	3047.8	2773.01	3203.09	2968.72	72520.2	3021.67
GSONMT00017786001	60s ribosomal protein l12	2865.04	3028.2	3243.25	3016.99	2641.45	2661	3324.73	3279.8	2902.34	2990.72	3528.09	3352.76	3272.46	2896.32	3344.46	3238.7	2476	2675.23	2936.26	3002.53	2716.19	2598.56	3111.78	3118.71	72221.6	3009.23
GSONMT00024533001	myosin heavy chain	3034.49	2214.52	1450.14	2303.56	3097.16	4195.43	1427.49	1230.74	4630.48	4496.75	1244.78	1269.08	3103.15	3521.35	1924.69	2169.16	5606.76	5920.13	2859.88	3292.9	4223.67	4396.82	1405.82	2317.4	71336.4	2972.35
GSONMT00019938001	myosin heavy chain	2871.49	2700.95	1536.45	2225.95	2867.37	4195.43	1625.15	1350.72	4258.44	4631.48	1370.16	1587.91	3439.97	3427.55	2119.06	2367.58	5015.03	5724.51	2764.28	3070.4	3965.33	4170.79	1638.47	2384.29	71308.8	2971.2
GSONMT00027608001	60s ribosomal protein l10	2926.27	3356.36	3096.92	2916.5	2737.19	2722.92	3009.47	3352.88	2658.42	3052.05	3593.52	3311.85	3812.83	2729.47	3216.75	3004.67	2388.98	2612.28	2592.32	2570.5	2679.61	2417.7	2904.48	2757.4	70421.3	2934.22
GSONMT00017878001	myosin heavy chain	3824.39	3128.11	1660.05	2850.4	2910.95	3774.5	1734.48	1404.92	3991.49	3973.55	1164.26	1230.03	3486.08	2923.63	1888.74	2084.42	5119.27	5078.48	2640.27	3124.22	4314.25	3767.03	1398.65	2457.87	69930	2913.75
GSONMT00030907001	glyceraldehyde-3-phosphate dehydrogenase	1991.99	3398	2615.5	2008.69	3776.97	3030.37	3012.83	2389.42	2736.68	3411.82	2680.36	2119.49	4061.38	3233.45	3270.64	3110.02	3082.7	2207.48	2844	1568.95	3656.7	2998.4	2709.84	3381.36	69297	2887.38
GSONMT00004463001	myosin heavy chain	2506.08	3514.04	1676.02	2384.6	2325.05	3475.16	1756.56	1628.91	3665.83	4183.37	1650.4	1665.58	4270.97	2724.58	2331.95	2428.64	4285.92	4688.11	2220.33	2709.36	3790.47	3547.03	1745.01	2677.88	67851.9	2827.16
GSONMT00008807001	hemoglobin subunit beta	3069.74	2753.4	2994.86	2054.96	2697.65	2148.18	3331.97	3635.89	1949.61	2789.71	2607.46	3573.06	2669.1	3438.39	3840.29	3606.48	2053.29	2075.81	1905.63	1518.82	2733.5	2257.13	3752.74	2735.99	66193.7	2758.07
GSONMT00038354001	60s ribosomal protein l30	2589.69	2746.73	3068.12	2963.01	2430.87	2150.37	3094.78	2879.19	2435.86	2520.73	2979.27	2956.32	2941.84	2520.19	2980.55	2879.51	2201.71	2420.6	2560.61	2593	2602.83	2387.29	2725.21	2895.53	64523.8	2688.49
GSONMT00057540001	myosin heavy chain	2519.14	2611.24	1338.62	1892.25	2374.27	3136.58	1428.24	1310.63	3958.84	3725.58	1348.14	1308.23	3480.34	2771.12	1946.05	2155.32	4390.31	4615.43	2270.95	2606.19	3829.37	3577.34	1485.12	2528.73	62608	2608.67
GSONMT00015704001	myosin heavy chain	2857.14	3152.83	1593.47	2182.04	2385.36	3255.76	1525.42	1449.58	3372.49	3462.14	1566.72	1447.55	3814.5	2638.05	2138.92	2182.42	4042.06	4121.95	2290.92	2596.74	3480.26	3150.45	1390.41	2421.31	62518.5	2604.94
GSONMT00005804001	myosin heavy chain	4290.99	1497.9	1153.39	2856.88	3182.85	4211.01	1124.37	787.5	4451.95	3272.08	587.4	571.27	1641.94	2885.74	1004.02	1206.33	5341.86	5250.71	2551.65	3315.59	4240.39	4381.04	800.59	1700.65	62308.1	2596.17
GSONMT00017102001	14 kda apolipoprotein	2402.41	2739.6	3318.47	3349.27	3080.26	2369.85	3806.4	3204.96	2057.76	2110.65	2108.81	2062.49	2709.22	2599.31	2865.15	2473.74	1764.74	1937.01	1840.03	1199.92	3005.42	2186.51	3468.83	3070.22	61731	2572.13
GSONMT00016227001	calsequestrin-1-like	2427.43	2516.69	2673.76	2463.73	2513.55	2583.6	2583.55	2442.7	2763.52	2802.45	2039.97	2029.5	2783.81	2623.05	2792.38	2853.2	2938.6	2798.46	2308.15	2236.99	2630.05	2683.22	2050.01	3180.05	61718.4	2571.6
GSONMT00009493001	hemoglobin subunit alpha-4	2706.5	2831.23	2848.31	1595.41	2603.55	2503.47	2499.62	3220.59	1601.03	2649.2	2326.93	3226.02	3180.78	3184.36	3201.79	3062.31	1909.1	2197.1	1536.59	1446.67	2594.53	2215.1	3148.76	2519.97	60808.9	2533.7
GSONMT00011435001	myosin heavy chain	2020.2	2591	1270.07	1638.31	2262.19	2205.27	1556.22	1395.57	3545.06	3773.69	1985.1	1822.46	4456.96	2666.2	2180.3	2501.22	3857.28	3882.61	2431.94	2606.6	3118.15	3047.03	1345.67	2612.76	60771.9	2532.16
GSONMT00049489001	elongation factor 1-alpha	2435.39	2631.57	2553.91	2571.57	2504.34	2251.53	2828.09	2693.75	2063.78	2312.75	2785.68	2756.34	2462.18	2356.46	2842.95	2527.91	2094.7	2175.07	2649.47	2611.7	2276.87	2250.18	2867.42	2521.07	60024.7	2501.03
GSONMT00012700001	myosin heavy chain	2283.84	2217.01	1267.12	1793.14	2421.84	3225.42	1346.22	1189.81	3734.5	3875.42	1289.11	1318.6	3122.41	2849	1799	2008.97	4203.77	4450.57	2325.68	2625.63	3535.64	3580.16	1391.19	2149.65	60003.7	2500.15
GSONMT00039640001	60s ribosomal protein l30	2425.03	2502.08	3011.48	2701.9	2208.81	2031.66	2900.57	2676.56	2389.29	2473.14	2673.49	2709.87	2694.76	2240.6	2679.4	2559.59	1989.08	2242.13	2308.03	2319.12	2364.49	2144.49	2598.68	2637.58	59481.8	2478.41
GSONMT00011437001	myosin heavy chain	1963.2	2663.19	1359.51	1682.49	2169.17	2454.65	1517.38	1401.43	3457.2	3670.6	1910.75	1764.17	4216.72	2692.45	2237.23	2540.06	3662.06	3880.22	2223.86	2312.59	2906	2860.9	1407.14	2482.17	59435.1	2476.46
GSONMT00050980001	myosin heavy chain	1475.52	2574.07	1541.36	1750.23	2056.68	3015.12	1585.1	1350.83	3240.2	4021.76	1628.81	1931.77	3980.11	2629.82	2411.77	2440.98	3284.2	4167.36	1805.32	2009.95	2755.95	2747.62	1665.02	2056.25	58125.8	2421.91
GSONMT00002572001	calsequestrin-1-like	2356.58	2363.5	2675.81	2362.3	2219.43	2411.79	2647.36	2467.11	2432.7	2485.95	1781	1825.59	2538.96	2289.29	2467.81	2524.98	2747.1	2719.45	2029.71	1953.25	2756.28	2654.97	2116.64	3199.75	58027.3	2417.8
GSONMT00002220001	myosin heavy chain	2085.25	2158.35	1183.28	1734.55	2280.6	2930.78	1289.63	1170.93	3609.62	3929.44	1336.21	1300.44	3151.99	2688.58	1729.02	1972.31	4022.98	4169.66	2192.57	2491.25	3359.77	3446.21	1329.54	2082.23	57645.2	2401.88
GSONMT00001675001	acidic mammalian chitinase-like	3472.76	3865.2	2371.45	2003.23	2966.56	2420.58	2792.58	2256.31	1791.28	1817.86	1783.18	2479.93	2125.18	2667	2518.02	3021.43	2282.08	1385.74	1763.44	1888.45	2321.4	2471.63	2331.95	1486.45	56283.7	2345.15
GSONMT00049322001	60s acidic ribosomal protein p1	2227.55	2359.05	2650.43	2572.51	2164.89	1856.64	2610.9	2455.91	2058.73	2155.34	2346.59	2487.93	2444.53	2103.9	2493.02	2352.42	1888.05	2041.91	2117.52	2056.97	2137.22	1953.64	2299.22	2332.94	54167.8	2256.99
GSONMT00069328001	40s ribosomal protein s25	2315.76	2330.86	2673.03	2348.48	2105.13	2155.11	2527.59	2580.69	2094	2001.08	2390.81	2220.07	2297.97	1997.66	2447.95	2457.28	1911.17	2099.07	2138.4	2097.58	2238.26	1937.45	2165.13	2449.63	53980.2	2249.17
GSONMT00008805001	hemoglobin subunit alpha-4	2458.02	2042.23	2773.21	1510.84	1999.52	1797.63	2300.67	2763.21	1437.64	2830.49	2460.25	3235.62	2771.47	2698.04	3419.42	3385.91	1527.23	1698.01	2001.69	1310.57	2002.44	1442.41	2488.66	1565.31	53920.5	2246.69
GSONMT00023675001	troponin fast skeletal muscle-like	2189.46	2149.47	1692.28	1840.62	1951.86	2215.77	1732.51	1514.89	3057.84	2917.5	2319.3	1859.06	2447.41	2362.36	2245.45	2224.78	2526.07	2456.98	2016.74	2016.12	2452.66	2508.87	1520.14	2855.17	53073.3	2211.39
GSONMT00021472001	2-peptidylprolyl isomerase a	2278.5	2470.88	2470.64	1949.65	2372.06	2251.53	2294	2426.01	2017.28	2318.6	2582.96	2672.24	2567.56	2485.51	2158.53	2221.54	1744.69	1776.34	1736.75	1817.82	1796.2	1988.07	2405.75	1885.14	52688.2	2195.34
GSONMT00024798001	40s ribosomal protein s11	1995.27	2239.61	2431.13	2328.17	1957.43	1808.59	2480.87	2310.21	1942.82	2083.03	2358.27	2326.54	2289.53	1924.17	2267.97	2274.5	1760.17	1907.76	1997.6	1990.08	1984.79	1786.26	2241.23	2277.25	50963.3	2123.47
GSONMT00028733001	ribosomal protein l26 isoform 1	1979.82	2149.41	2446.63	2183.24	1897.68	1810.52	2360.87	2294.07	1981.15	2015.64	2372.3	2356.48	2324.43	2008.16	2481.71	2249.06	1805.53	1938.36	2029.32	1983.54	1985.5	1765.42	2177.05	2243.66	50839.6	2118.31
GSONMT00018483001	myosin heavy chain	2140.25	1089.07	782.74	1397.14	2434.02	2689.16	886.46	657.37	3741.07	3058.83	816.74	773.46	1680.88	2719.7	1132.78	1273.49	4285.89	4484.02	2384.42	2839.27	3173.12	3810.87	827.82	1527.96	50606.5	2108.61
GSONMT00057538001	myosin heavy chain	2141.81	1306.57	952.65	1542.86	2209.65	3194.32	971.53	746.78	3216.37	3288.98	803.48	861.39	1887.66	2674.59	1331.39	1420.99	3759.47	4532.68	1959.07	2287.44	2795.49	3165.54	967	1489.74	49507.4	2062.81
GSONMT00002614001	acidic mammalian chitinase-like	2938.5	3021.82	2021.63	1470.03	2834.88	2439.2	2059.89	2084.84	1578.03	1679.86	1422.09	1874.01	1807.93	2254.67	2035.61	3078.92	1994.22	1122.91	1584.62	1638.89	2411.43	2555.54	2015.69	1268.52	49193.7	2049.74
GSONMT00027279001	nuclease-sensitive element-binding protein 1	1938.84	2015.92	2047	1794.45	1877.99	1903.65	2166.51	2168.04	1783.62	1827.2	2175.35	2317.57	1970.08	1941.21	2215.37	2149.19	1749.3	1820.46	1888.94	1977.73	1848.29	1839.54	2203.62	2132.67	47752.5	1989.69
GSONMT00020801001	60s ribosomal protein l7	1894.17	2095.11	2241.88	2164.63	1730.07	1756.4	2289.79	2239.62	1815.15	1954.64	2071.59	2122.27	2181.87	1864.91	2217.02	2261.65	1667.61	1727.14	1824.39	1787.31	1804	1703.72	1968.03	2060.02	47443	1976.79
GSONMT00040319001	enolase 3-2	1657.98	2449.84	1175.53	1151.46	2622.41	2236.34	1501.86	1440.33	1963.87	2463.67	1673.57	1368.1	3230.46	2388.35	1979.59	2022.01	2455.64	1974.39	1794.91	1190.01	2586.94	2243.82	1444.75	1994.18	47010	1958.75
GSONMT00027688001	60s ribosomal protein l13a	1798.73	1929.15	2077.46	1952.7	1788.41	1798.96	2084.44	2170.11	1887.34	1808.12	2247.67	2127.83	2114.02	1838.91	2097.96	2166.11	1727.25	1789.84	1882.31	1933.23	1850.85	1722.09	2036.26	2119.84	46949.6	1956.23
GSONMT00028984001	transferrin	1777.5	2000.56	2760.4	3156.8	2030.02	1386.13	1606.7	1525.46	1405.84	1667.79	3137.39	1840.86	1625.89	2115.84	875.76	1313.59	1855.21	1606.08	3628.78	2602.43	1973.15	1561.56	1633.23	957.2	46044.2	1918.51
GSONMT00010959001	40s ribosomal protein s3a	1773.07	1767.66	1748.47	1721.53	1755.34	1690.25	2092.19	2038.81	1917.54	1731.23	2309.83	2070.91	1984.94	2016.15	2319.53	2003.15	1762.91	1885.76	1991.83	1800.25	1828.9	1736.41	2106.27	1955.47	46008.4	1917.02
GSONMT00001159001	acyl- -binding protein	2112.76	2302.15	1743.94	1512.14	2204.51	1837.41	2177.3	2168.22	1372.49	1756.62	2038.67	2397.11	1792.93	1710.79	2331.95	2082.49	1469.09	1536.14	1526.58	1843.37	1843.65	1682.44	2373.48	1823.42	45639.7	1901.65
GSONMT00018145001	heat shock cognate 70 kda protein	1975.92	2138.36	1974.19	1924.87	1772.65	1686.84	2063.68	2122.33	1626.27	1899.69	2114.7	2110.43	2010.06	1868.62	2125.48	1965.53	1554.09	1680.34	1929.85	1880.94	1744.5	1627.98	2005.83	1805.2	45608.3	1900.35
GSONMT00043879001	myosin heavy chain	2849.41	1096.78	794.65	2012.97	2259.55	2969.93	831.05	565.85	3087.07	2376.17	420.43	394.16	1148.87	1938.35	708.24	867.4	3879.87	3538.06	1798.74	2348.96	3099.88	3187.42	578.45	1246.78	43999	1833.29
GSONMT00072520001	40s ribosomal protein s6	1730.14	1883.07	1864.81	1739.92	1706.24	1636.98	2058.17	1954.31	1671.48	1804.83	1956.6	1998.82	1938.12	1779.12	2022.1	1980.35	1676.48	1655.91	1708.39	1709.62	1773.49	1567.54	1887.54	1901.14	43605.2	1816.88
GSONMT00043348001	60s ribosomal protein l27	1750.76	1921.44	2122.87	1971.07	1664.4	1614.61	1990.57	1957.19	1718.5	1712.87	1941.77	1871.29	1944.91	1658.36	2051.22	1998.55	1477.87	1651.55	1724.52	1703.85	1733.23	1513.98	1822.26	1850.58	43368.2	1807.01
GSONMT00070634001	fatty acid-binding intestinal	1329.92	1577.89	2460.57	1442.66	1750.95	1384.51	2578.81	2615.85	901.54	1073.29	2572.9	3908.06	1299.98	1469	2577.21	2189.47	635.01	738.54	1229.82	1959.64	1356.8	1178.24	3377.97	1709.03	43317.7	1804.9
GSONMT00026141001	40s ribosomal protein s8	1673.14	1783.36	1816.71	1647.97	1616.81	1647.26	1846.69	1948.78	1739.95	1727.46	2043.43	2012.39	1863.71	1742.36	1975.04	1960.66	1584.21	1701.19	1721.89	1730.77	1806.08	1569.67	1890.22	1854.06	42903.8	1787.66
GSONMT00010161001	type ii keratin e3	1996.48	1626.98	1529.72	1143.99	2015.38	2716.59	1455.58	1565.88	1795.76	1821.32	1464.52	1655.91	2089.33	2579.1	1651.1	1888.51	1441.67	1488.73	1439.77	1158.13	2135.24	2381.96	1900.26	1783.25	42725.2	1780.21
GSONMT00024810001	60s ribosomal protein l27	1761.01	1873.66	2057.02	1962.4	1692.57	1626.29	1993.78	1898.34	1739.64	1700.47	1878.34	1852.23	1898.87	1727.8	1954.24	1889.76	1440.77	1621.09	1551.39	1609.77	1646.54	1490.66	1697.17	1772.21	42336	1764
GSONMT00072030001	heavy subunit	1804.25	1923.54	2176.55	2073.71	1549.93	1189.6	1595.15	1639.77	1199.7	1673.06	2758.55	2089.32	1656.88	1420.24	1544.54	1465.84	1588.48	1716.17	2407.59	2443.68	1378.33	1471.63	1716.65	1310.54	41793.7	1741.4
GSONMT00057778001	60s ribosomal protein l7a	1616.6	1780.85	1752.14	1699.72	1672.27	1583.84	1901.97	1825.71	1637.37	1689.11	2010.15	1889.46	1858.89	1728.83	1893.67	1792.18	1509.4	1660.64	1689.81	1688.65	1670.63	1521.36	1852.35	1707.79	41633.4	1734.72
GSONMT00049490001	elongation factor 1-alpha	1600.53	1766.21	1569.92	1599.98	1688.63	1738.29	1747.35	1637.49	1976.73	1947.74	1607.09	1496.58	2017.91	1820.94	1718.29	1861.33	1876.32	1819.62	1696.43	1476.74	1771.86	1652.22	1559.66	1979.1	41627	1734.46
GSONMT00024027001	myosin heavy chain	2629.87	1214.76	921.59	1838.62	2057.98	2648.75	809.02	676.08	2905.86	2249.87	455.66	415.88	1249.51	1743.13	722.99	965.1	3249.64	3396.86	1720.33	2101.83	2975.96	2526.21	546.13	1062.85	41084.5	1711.85
GSONMT00023528001	troponin fast skeletal muscle isoforms-like isoform x2	1712.8	1855.65	1631.32	1947.47	1668.25	1588.27	1953.61	1834.34	1579.14	1670.22	1597.9	1622.33	2081.45	1598.88	2127.48	2002.54	1614.52	1474.67	1391.62	1402.23	1662.69	1438.47	1473.37	2114.92	41044.1	1710.17
GSONMT00010099001	fibrinogen beta chain-like	1421.79	1953.17	1994.87	2490.08	1358.33	954.41	1883.77	1676.64	2012.34	1438.85	2197.76	1364.45	1663.7	1486.22	1491.22	1573.91	1511.9	1711.4	2269.28	2054.26	1596.22	1700.91	1493.8	1571.98	40871.3	1702.97
GSONMT00033474001	60s ribosomal protein l26-like	1569.27	1637.01	1822.65	1750.08	1540.62	1507.09	1933.96	1690.51	1623.93	1626.4	2048.12	2004.32	1688.8	1705.01	1844.1	1724.42	1458.35	1574.21	1701.3	1666.04	1566.04	1444.35	1846.68	1737.3	40710.6	1696.27
GSONMT00026314001	chitinase 1	2752.36	2587.72	1530.26	1223.8	2473.86	2049.9	1735.79	1643.29	1207.16	1316.3	1248.29	1727.35	1326.29	2069.76	1544.98	2332.41	1710.98	785.58	1415.6	1578.73	1825.83	1987.34	1600.46	936.54	40610.6	1692.11
GSONMT00070621001	adp atp translocase 2	1622.18	2091.83	1552.3	1780.65	1844.71	1767.59	1462.49	1549.25	1965.95	1814.43	1400.47	1325.9	2206.12	1752.86	1670.09	1655.06	1760.88	1841.37	1303.79	1224.86	1898.8	1708.15	1332.89	2001.94	40534.6	1688.94
GSONMT00000537001	apolipoprotein c-i	1281.38	1320.42	1728.41	2448.19	1149.98	945.51	2713.42	1929.17	1457.5	1209.95	1772.89	1790.15	1481.19	1684.66	2799.06	2129.73	1147.56	1066.06	2008.19	1271.81	1610.89	1039.05	2088.05	2246.13	40319.4	1679.97
GSONMT00027628001	heavy polypeptide skeletal muscle	3168.98	766.72	751.96	1732.67	2094.35	2874.01	678.24	490.48	3077.95	2012.33	411.02	398.57	943.45	2035.29	580.48	800.79	3358.25	3501.5	1590.47	2240.36	2470.41	2593.92	478.85	1046.25	40097.3	1670.72
GSONMT00014739001	myosin heavy chain	1748.78	1047.16	833.34	1166.82	1784.27	2740.43	759.5	585.62	2452.81	2754.67	546.87	662.68	1373.33	2086.64	1009.97	1092.55	3243.51	4097.12	1550.35	1820.43	2180.56	2650.58	834.66	1050.29	40072.9	1669.71
GSONMT00035312001	pepsinogen a2 precursor	1848.21	2104.92	1794.66	1479.77	2127.56	1742.69	2024.91	1753.28	1146.75	1265.98	1334.05	1693.01	1375.16	1792.3	1860.05	2379.26	1568.64	1084.55	1333.24	1427.41	1988.74	1709.31	1852.99	1198.14	39885.6	1661.9
GSONMT00041092001	40s ribosomal protein s4	1532.14	1708.74	1690.27	1714.68	1521.15	1446.27	1842.07	1763.13	1624.6	1604.98	1886.58	1839.05	1791.01	1584.34	1833.01	1765.79	1400.59	1537.62	1593.25	1603.76	1556.13	1440.02	1744.66	1718.58	39742.4	1655.93
GSONMT00077680001	triosephosphate isomerase	1259.13	2001.18	1488.37	1167.13	1965.11	1921.3	1864.46	1635.92	1608.09	1870.72	1833.47	1467.83	2197.37	1770.35	1753.66	1765.09	1681.54	1330.09	1475.78	1100.54	1845.66	1759.86	1373.67	1604.61	39740.9	1655.87
GSONMT00054331001	40s ribosomal protein s3	1538.77	1734.96	1710.89	1661.95	1533.26	1482.64	1825.86	1819.79	1577.14	1648.92	1829.71	1745.98	1795.3	1556.42	1827.31	1783.86	1411.57	1511.5	1600.72	1541.48	1622.26	1453.11	1688.88	1743.37	39645.7	1651.9
GSONMT00036258001	40s ribosomal protein s14	1544.27	1709.26	1820.25	1717.62	1497.91	1371.44	1860.88	1773.95	1558.44	1625.28	1880.3	1839.68	1862.18	1552.94	1780.19	1693.8	1371.32	1514.64	1523.64	1492.3	1538.73	1442.85	1742.79	1681.77	39396.4	1641.52
GSONMT00080851001	40s ribosomal protein s7	1672.34	1670.96	1919.54	1757.52	1464.2	1426.06	1794.41	1714.41	1634.92	1624.77	1793.41	1719.42	1766.96	1547.98	1684.63	1659.64	1442.79	1557.51	1564.3	1536.01	1564.42	1440.29	1683.9	1705.15	39345.5	1639.4
GSONMT00033050001	elongation factor 1-beta	1506.43	1683.29	1894.57	1742.89	1487.78	1446.99	1910.49	1883.36	1626.45	1645.83	1777.99	1660.64	1650.53	1469.59	1915.36	1726.62	1272	1385.77	1558.48	1468.4	1451.25	1329.28	1807.35	1744.21	39045.6	1626.9
GSONMT00030906001	glyceraldehyde-3-phosphate dehydrogenase	1177.67	1957.45	1511.46	861.07	2355.21	1638.36	1598.65	1418.76	1014.07	1820.23	1667.75	1256.02	2330.19	1764.13	1669.46	1719.77	1882.19	1142.23	1665.81	916.5	2214.21	2008.54	1294.46	2067.85	38952	1623
GSONMT00058994001	fibrinogen gamma chain-like	1576.16	1752.73	1969.06	2604.26	1455.64	903.69	1565.54	1533.14	1820.26	1604.96	2168.91	1384.22	1426.44	1380.65	1306.07	1277.3	1635.27	1574.84	2341.1	2029.95	1445.27	1455.37	1296.07	1274.8	38781.7	1615.9
GSONMT00013059001	60s ribosomal protein l23	1559.4	1576.09	1695.97	1557.81	1429.2	1437.48	1690.36	1787.71	1521.07	1548.51	1829.43	1790.53	1733.71	1507.42	1868.76	1782.17	1427.63	1479.93	1559.68	1501.64	1543.81	1422.89	1631.69	1809.66	38692.6	1612.19
GSONMT00047379001	40s ribosomal protein s3a	1472.52	1574.58	1529	1493.67	1498.55	1511.43	1851.64	1760.13	1562.12	1742.04	1856.15	1899.41	1649.69	1488.51	1501.87	1740.58	1368.04	1469.3	1541.11	1543.07	1608.25	1499.63	1752.14	1750.05	38663.5	1610.98
GSONMT00009154001	60s ribosomal protein l23	1572.3	1578.28	1718.26	1584.36	1424.08	1419.07	1746.12	1743.74	1565.12	1557.49	1835.02	1749.67	1728.32	1497.1	1846.41	1736.28	1402.74	1473.2	1534.73	1523.66	1529.96	1392.94	1626.29	1774.57	38559.7	1606.65
GSONMT00016104001	myosin heavy chain	1331.63	1610.73	867.68	1218.68	1447.74	1919.73	925.64	832.09	2298.2	2477.59	973.6	1009.43	2269.67	1637.96	1301.1	1409.29	2519.69	2569.07	1280.28	1636.25	2167.45	2161.49	936.6	1515.86	38317.4	1596.56
GSONMT00016165001	40s ribosomal protein s30	1477.87	1735.93	1715.65	1690.43	1490.73	1440.95	1791.39	1729.41	1504.85	1566.21	1827.49	1731.55	1733.06	1458.28	1643.23	1640.41	1309.62	1498.32	1438.31	1409.83	1526.15	1429.88	1690.33	1608.53	38088.4	1587.02
GSONMT00019491001	60s ribosomal protein l7a	1403.08	1640.63	1505.81	1452.5	1386.18	1484.65	1730.27	1730.17	1528.86	1534.34	1874.82	1698.06	1650.77	1548.36	1808.92	1659.79	1411.9	1435.12	1552.28	1539.68	1489.08	1429.69	1765.83	1720.35	37981.1	1582.55
GSONMT00060254001	60s ribosomal protein l8	1527.43	1687.45	1687.48	1636.13	1512.98	1399.49	1741.9	1681.89	1560.38	1516.41	1715.11	1617.84	1766.78	1491.72	1675.32	1653.17	1385.04	1466.45	1498.26	1439.55	1538.24	1436.29	1696.84	1597.38	37929.5	1580.4
GSONMT00015495001	60s ribosomal protein l27a	1432.33	1649.2	1663.75	1597.68	1428.6	1454.18	1766.08	1741.25	1450.06	1510.51	1749.15	1703.44	1646.76	1543.09	1695.45	1699.46	1309.72	1446.91	1422.17	1439.11	1462.9	1381.7	1677.82	1654.15	37525.5	1563.56
GSONMT00079187001	40s ribosomal protein s20	1520.92	1584.87	1483.43	1417.85	1413.53	1448.74	1599.43	1612.1	1606.39	1650.89	1734.42	1634.9	1805.97	1596.37	1584.97	1585.16	1404.06	1447.88	1448.17	1353.56	1601.06	1563.55	1709.08	1582.85	37390.2	1557.92
GSONMT00046561001	enolase 3-2	1112.39	1952.08	942.22	909.04	1947.35	1615.52	1205.4	1161.87	1447.09	1858.7	1266.19	1012.58	2390.23	1721.97	1582.41	1538.37	1990.74	1647.06	1577.4	974.58	2194.7	1778.06	1176.57	1587.02	36589.5	1524.56
GSONMT00004748001	pepsin a-like	1680.96	1942.4	1724.2	1329.26	1832.98	1445.01	1576.15	1533.09	1084.41	1252.21	1312.15	1747.99	1316.15	1722.21	1448.07	2018.19	1440.73	974.54	1578.29	1520.2	1751.07	1660.23	1561.62	986.85	36439	1518.29
GSONMT00014917001	myosin heavy chain	1958.63	1356.97	804.26	1404.4	1639.26	2102.37	814.7	658.17	2334.69	2085.5	587.57	584.5	1591.93	1629.79	869.49	1010.07	2640.92	2722.9	1448.72	1707.94	2194.54	2112.49	622.16	1157	36039	1501.62
GSONMT00030696001	60s ribosomal protein l8	1454.29	1599.62	1691.36	1631.97	1409.81	1342.01	1728.68	1567.89	1413.06	1488.19	1693.97	1542.44	1572.25	1381.1	1617.36	1589.32	1239.83	1358.82	1442.96	1414.63	1411.33	1289.37	1515.14	1522.4	35917.8	1496.57
GSONMT00004890001	ubiquitin-40s ribosomal protein s27a	1455.79	1584.86	1762.67	1688.3	1338.5	1291.85	1729.99	1681.29	1347.61	1435.84	1616.49	1587.5	1572.4	1361.02	1552.04	1574.88	1246.82	1370.22	1424.51	1376.03	1400.56	1288.22	1624.26	1541.62	35853.3	1493.89
GSONMT00017180001	60s ribosomal protein l36a	1426.33	1428.47	1559.61	1440.95	1321.26	1277.39	1599.95	1491.64	1363.95	1374.83	1749.74	1708.37	1560.2	1489.16	1757.19	1513.58	1339.44	1434.45	1380.19	1429.15	1367.58	1274.61	1594.24	1535.41	35417.7	1475.74
GSONMT00050175001	60s ribosomal protein l19	1410.3	1534.29	1542.28	1486.44	1319.76	1361.93	1608.37	1602.68	1402.5	1467.9	1668.71	1571.1	1591.96	1404.91	1592.44	1594.88	1268.95	1343.25	1429.62	1361.99	1381.11	1292.65	1561.28	1493.42	35292.7	1470.53
GSONMT00051732001	type-4 ice-structuring protein precursor	1448.45	1694.9	961.21	771.7	1743.48	1230.11	1961.74	2014.1	890.89	1087.11	1652.51	1979.81	1169.3	1196.47	1964.52	1772.83	1096.17	889.27	1425.5	1515.53	1355.26	1287.24	2168.53	1371.5	34648.1	1443.67
GSONMT00002355001	40s ribosomal protein s12	1564.14	1503.69	1533.95	1463.57	1393.29	1274.23	1533.73	1447.84	1445.22	1356.01	1579.31	1348.57	1480.58	1189.62	1291.87	1388.27	1311.24	1513.02	1358.32	1190.63	1495.63	1333.12	1665.82	1394.77	34056.4	1419.02
GSONMT00078608001	apolipoprotein a-i	1583.55	1975.12	1186.92	791.12	1808.25	1041.78	1736.59	1769.3	755.26	889.82	1840.79	2339.85	979.28	1026.4	1711.71	1477.63	989.87	903	1757.85	1853.46	1080.7	1063.24	2304.02	1004.81	33870.3	1411.26
GSONMT00049086001	40s ribosomal protein s25	1376.18	1360.22	1607.85	1428.3	1348.75	1267.34	1569.57	1504.62	1363.65	1316.43	1519.76	1487.51	1492.36	1333.35	1571.2	1545.37	1199.72	1329.24	1322.29	1283.95	1328.67	1265.11	1437.84	1496.55	33755.8	1406.49
GSONMT00038950001	complement c1q tumor necrosis factor-related protein 3-like	1126.75	1038.94	2099.03	3674.04	491.28	308	324.21	305.92	790.71	896.24	4567.3	1385.46	784.33	631.08	120.19	166.2	1967.64	1592.87	5716.48	3810.79	633.56	568.89	343.22	242.01	33585.1	1399.38
GSONMT00072635001	elongation factor 1- oocyte form	1520.4	1525.61	1370.21	1330.58	1490.25	1392.77	1367	1338.04	1240.8	1375.03	1622.1	1442.28	1405.63	1433.01	1396.37	1303.18	1253.95	1298.27	1550.25	1466.08	1331.33	1322.65	1452.71	1231.84	33460.3	1394.18
GSONMT00018146001	achain structural basis of the 70-kilodalton heat shock cognate protein atp hydrolytic structure of the active site with adp or atp bound to wild type and mutant atpase fragment	1371.66	1288.11	1325.65	1410.73	1481.4	1392.74	1473.17	1503.16	1217.16	1235.06	1570.12	1511.26	1111.03	1520.07	1431.35	1398.98	1127.2	1210.71	1599.21	1566.41	1284.75	1295.41	1682.11	1307.45	33314.9	1388.12
GSONMT00062896001	60s ribosomal protein l23a	1238	1379.49	1426.03	1372.75	1272.58	1269.66	1495	1354.07	1283.18	1336.71	1401.72	1612.05	1664.27	1456.72	1444.33	1459.51	1208.36	1430.51	1287.56	1298.04	1423.58	1204.13	1398.72	1521.51	33238.5	1384.94
GSONMT00025217001	40s ribosomal protein s15a	1382.62	1431.41	1540.21	1516.89	1269.68	1191.24	1546.56	1517.63	1300.99	1471.1	1512.03	1458.72	1479.02	1346.66	1453.35	1427.73	1175.72	1251.68	1337.98	1275	1241.41	1195.01	1493.25	1398.16	33214.1	1383.92
GSONMT00046892001	40s ribosomal protein sa	1407.03	1444.47	1371.56	1263.96	1330.38	1390.92	1430.79	1478.49	1371.87	1360.16	1491.77	1416.79	1474.65	1364.18	1460.34	1403.28	1272.44	1295.06	1334.24	1315.36	1375.8	1267.57	1399.17	1384.32	33104.6	1379.36
GSONMT00004292001	60s ribosomal protein l6	1246.12	1400.72	1289.81	1330.65	1277.81	1309.3	1457.79	1407.84	1273.9	1269.34	1638.53	1433.02	1474.36	1423.81	1612.75	1401.67	1310.94	1323.55	1359.29	1320	1370.26	1258.9	1412.54	1415.03	33017.9	1375.75
GSONMT00020818001	40s ribosomal protein s8	1449.23	1375.42	1466.26	1344.61	1207.12	1248.05	1430.83	1497.25	1303.24	1310.54	1573.64	1520.13	1450.79	1320.68	1583.28	1518.69	1210.52	1280.39	1324.04	1340.83	1279.07	1150.28	1396.66	1408.21	32989.8	1374.57
GSONMT00065856001	leukocyte cell-derived chemotaxin 2 precursor	919.93	569.92	2448.96	4474.52	555.46	207.39	169.51	154.06	407.89	440.62	5611.99	1647.59	277	367.19	100.65	85.56	1028.34	1061.6	6697.67	4968.47	184.71	321.8	108.03	152.38	32961.2	1373.38
GSONMT00082350001	fatty acid-binding protein 10- liver basic-like	1295.84	1415.53	1288.05	922.51	1557.48	1271.24	2347.13	2032.39	1139.84	1212.13	895.08	1126.44	1619.47	1616.79	2104.36	1631.6	1082.89	862.31	465.26	301.16	1903.82	1314.6	1646.47	1896.59	32949	1372.87
GSONMT00081736001	60s ribosomal protein l10a	1333.85	1494.33	1445.34	1398.67	1268.82	1169.23	1514.76	1306.91	1297.2	1404.76	1563.84	1383.68	1529.92	1326.97	1448.74	1398.47	1176.96	1276.93	1295.52	1293.43	1335.11	1286.05	1408.19	1426.9	32784.6	1366.02
GSONMT00045747001	translationally-controlled tumor protein	1254.17	1420.64	1257.08	1337.95	1282.56	1341.45	1693.14	1521.77	1336.88	1339.63	1384.3	1337.91	1456.99	1272.56	1516.25	1459.64	1201.89	1176.83	1445.87	1371.14	1208.34	1196.37	1440.44	1461.17	32715	1363.12
GSONMT00003298001	40s ribosomal protein s19	1299.42	1407.16	1410.35	1398.04	1273.5	1236.42	1523.18	1356.89	1309.38	1336.86	1508.9	1475.95	1422.6	1332.42	1457.87	1331.69	1180.96	1325.63	1276.11	1284.82	1290.74	1209.94	1483.77	1334.17	32466.8	1352.78
GSONMT00041640001	60s ribosomal protein l18a	1212.06	1392.35	1284.65	1183.27	1198.58	1225.9	1415.73	1387.6	1236.89	1354.82	1535.85	1553.01	1519.48	1324.38	1539.85	1390.73	1278.52	1302.96	1311.76	1309.38	1286.62	1190.51	1484.2	1443.69	32362.8	1348.45
GSONMT00081275001	ubiquitin-60s ribosomal protein l40	1300.8	1494.1	1513.22	1399.11	1221.61	1109.88	1558.82	1431.12	1298.48	1210.49	1462.62	1545.9	1433.17	1313.57	1482.66	1395.32	1182.38	1250.84	1183.26	1224.33	1219.3	1150.6	1403.4	1465.98	32251	1343.79
GSONMT00008158001	ubiquitin-40s ribosomal protein s27a	1345.37	1429.7	1625.87	1469.79	1275.24	1159.92	1473.62	1459.24	1255	1328.6	1412.57	1343.99	1394.21	1232	1277.41	1381.35	1164.41	1280.73	1275.15	1263.49	1289.43	1257.03	1404.82	1353.19	32152.1	1339.67
GSONMT00065215001	plasma retinol-binding protein 1	629.25	1469.43	1339.91	2377.79	1268.07	1126.74	1788.22	1596.85	1191.42	1031.09	1254.78	1286.93	1251.58	937.07	1655.32	1371.93	824.73	1025.2	1342.52	1430.24	1353.1	1329.71	1329.99	1755.02	31966.9	1331.95
GSONMT00012123001	60s ribosomal protein l9	1321.52	1302.9	1509.88	1460.2	1185.25	1241.31	1560.68	1511.29	1296.15	1249.13	1464.95	1461.97	1269.07	1236.63	1503.04	1390.25	1071.09	1104.31	1201.57	1321.19	1233.6	1048.19	1414.95	1364.96	31724.1	1321.84
GSONMT00021894001	beta actin	1307.21	1373.35	1246.73	1398.67	1370.62	1273.34	1201.76	1139.79	1082.69	1262.96	1481.65	1488.09	1166.52	1310.34	1408.53	1113.3	1189.46	1318.9	1564.73	1734.14	1282.14	1392.55	1346.04	1165.54	31619	1317.46
GSONMT00052000001	type-4 ice-structuring protein precursor	1677.61	1683.6	1146.93	698.05	1796.31	1307.8	1680.38	1903.25	771.17	895.13	1242.31	1896.98	1081.25	1133.15	1561.18	1443.97	909.59	805.54	1027.18	1322.05	1451.3	1062.06	1924.56	1022.16	31443.5	1310.15
GSONMT00016296001	serum amyloid a	1951.04	1138.08	1214.04	3324.2	172.46	43.42	74.21	85.56	562.58	1322.76	6483.57	974.83	551.67	111.91	79.59	75.37	1614.47	1203.12	5667.33	4458.35	65.33	60.31	71.45	43.86	31349.5	1306.23
GSONMT00041541001	ribosomal protein l15	1261.43	1427.32	1310.82	1344.68	1208.66	1219.88	1404.85	1389.68	1238.96	1300.99	1379.44	1347.87	1452.44	1246.72	1359.07	1370.25	1147.87	1254.26	1254.83	1211.91	1306.1	1150.98	1342.06	1354.28	31285.3	1303.56
GSONMT00023682001	troponin fast skeletal muscle	1210.45	1321.5	1678.98	1486.92	1197.24	1129.99	1528.25	1458.67	1265.25	1395.89	1269.53	1415.21	1441.1	1147.48	1542.93	1635.16	1067.16	1184.22	966.55	933.92	1245.46	1007.11	1161.6	1524.18	31214.7	1300.61
GSONMT00056072001	60s ribosomal protein l24	1270.2	1374.5	1448.18	1347.85	1204.87	1157.92	1488.38	1384.41	1257.6	1272.15	1410.05	1380.67	1404.83	1225.87	1399.57	1349.18	1078	1213.59	1199.01	1194.29	1235.26	1105.84	1313.84	1301.88	31017.9	1292.41
GSONMT00015821001	40s ribosomal protein s15a	1291.41	1317.77	1445.13	1309.59	1185.19	1148.61	1427.15	1364.41	1207.97	1293.37	1422.88	1352.68	1421.65	1212.72	1381.22	1371.58	1014	1216.39	1212.99	1202.87	1233.54	1135.47	1273.41	1292.6	30734.6	1280.61
GSONMT00056923001	atp synthase lipid-binding mitochondrial precursor	1221.68	1371.76	1404.52	1338.23	1292.65	1189.41	1376.25	1437.91	1284.15	1337.59	1380.94	1379.87	1379.41	1234.89	1308.5	1344.17	1019.91	1149.34	976.33	1096.38	1303.07	1226.75	1261.8	1411.02	30726.5	1280.27
GSONMT00001821001	serum albumin	1432.3	1168.91	1140.49	931.41	1583.11	1446.06	1736.07	1564.14	1152.61	1141.62	574.94	983.43	1340.6	1722.96	1561.53	1590.42	1054.37	924.44	324.64	313.43	1864.6	1466.84	1789.93	1707.75	30516.6	1271.52
GSONMT00049815001	60s ribosomal protein l14	1163.77	1318.4	1481.65	1377.3	1126.13	1071.76	1476.7	1459.82	1203.62	1206.28	1383.27	1365.18	1331.38	1146.47	1380.96	1397.24	1056.1	1150.48	1190.45	1242.79	1195.39	1098.46	1311.83	1373.91	30509.3	1271.22
GSONMT00050340001	myosin heavy chain	1147.18	623.55	511.73	882.73	1468.59	2059.19	527.87	390.48	2089.28	2098.14	413.85	457.38	941.22	1724.47	687.92	783.19	2459.19	2957.41	1266.45	1427.34	1704.34	2195.39	558.98	830.46	30206.3	1258.6
GSONMT00032278001	nadh dehydrogenase 1 alpha subcomplex subunit 4	912.51	1335.67	1628.53	1067.96	1118.88	892.03	1506.78	1388.64	1261.4	1362.63	1429.5	1525.36	1540.99	1227.82	1532.92	1352.23	1062.9	1063.52	1130.61	1077.09	1013.9	947.57	1345.58	1218.22	29943.2	1247.64
GSONMT00008554001	60s ribosomal protein l21	1157.23	1268.88	1251.14	1179.83	1083.33	1128.07	1336.08	1379.43	1221.76	1220.89	1417.66	1368.82	1364.82	1212.55	1419.11	1355.38	1064.38	1189.8	1201.03	1155.34	1244.58	1078.32	1351.08	1289.85	29939.4	1247.47
GSONMT00070382001	40s ribosomal protein s11	1401.24	1447.74	1535.55	1399.06	1180.22	1061.06	1459.85	1475.12	1184.11	1170.28	1075.49	1075.02	1258.06	1024.75	1228.46	1487.49	1008.52	1179.03	1193.4	1158.37	1144.19	1081.98	1210.21	1332.89	29772.1	1240.5
GSONMT00061770001	60s ribosomal protein l36	1242.55	1344.03	1497.47	1369.24	1152.35	1155.11	1446.95	1434.08	1266.91	1266.81	1308.69	1257.92	1298.4	1096.61	1198.51	1307.64	986.39	1123.71	1089.78	1106.07	1157.21	1087.34	1200.85	1261.81	29656.4	1235.68
GSONMT00003836001	adp atp translocase 2	1161.15	1373.18	1210	1259.1	1246.38	1117.02	1368.03	1339.43	1120.44	1205.14	1395.76	1423.17	1254.97	1170.77	1358.52	1283.69	1048.72	1135.12	1189.58	1196.6	1106.37	1090.31	1357.91	1243.06	29654.4	1235.6
GSONMT00011808001	apolipoprotein a-iv precursor	1456.51	1597.9	1202.65	964.19	1362.86	944.98	1389.25	1499.83	665.8	842.35	1753.09	2015.73	893.74	929.13	1537.1	1075.07	1065.52	876.01	1417.27	1654.96	1014.82	694.98	1829.25	913.56	29596.5	1233.19
GSONMT00002257001	triosephosphate isomerase	855.92	1364.37	945.62	1005.9	1448.46	1338.3	1430.88	1046.39	1282.85	1435.82	1284.52	1162.74	1719.61	1200.64	1330.48	1298.38	1290.68	1065.11	1263.13	887.24	1417.85	1136.14	1069.11	1240.75	29520.9	1230.04
GSONMT00023146001	collagen alpha-1 chain-like isoform x2	1045.99	1221.82	1416.55	1004.25	1351.73	1388.67	1393.14	1393.72	1045.08	1125.76	1097.98	1485.5	1456.82	1291.06	1566	1390.46	896.5	1061.85	606.36	647.09	1236.64	1218.89	1396.1	1364.11	29102.1	1212.59
GSONMT00071227001	60s ribosomal protein l28-like protein	1077.34	1219.45	1466.7	1378.1	1080.45	1011.57	1426.68	1408.55	1158.06	1170.82	1333.07	1278.06	1209.8	1045.97	1347.98	1293.2	982.4	1086.82	1122.67	1100.52	1140	1061.29	1309.74	1365.51	29074.7	1211.45
GSONMT00038493001	alpha-1-antitrypsin homolog	1440.58	1258.98	1056.95	1036.89	1362.38	1282.36	1644.85	1580.62	1013.02	1154.11	746.7	997.53	1390.65	1520.45	1468.36	1501.07	948.5	812.86	458.77	353.45	1650	1234.45	1475.17	1643.15	29031.9	1209.66
GSONMT00053044001	60s ribosomal protein l31	1226.84	1266.9	1401.22	1408.88	1106.55	1024.21	1369.22	1321.9	1236.51	1239.32	1313.05	1264.16	1371.96	1100.83	1179.75	1211.52	1011.92	1042.6	1195.42	1101.93	1172.79	1036.24	1190.73	1193.39	28987.8	1207.83
GSONMT00077770001	cystatin precursor	943.81	1156.44	1380.69	1356.61	1075.41	996.39	1469.35	1346.88	1068.92	1093.79	1266.18	1399.35	1183.57	1036.73	1588.32	1319.69	1038.84	1064.7	1155.82	1134.75	1057.43	1068.96	1323.56	1461.15	28987.3	1207.81
GSONMT00048013001	60s ribosomal protein l39-like	1113.34	1229.59	1578.8	1325.04	1126.79	1010.36	1551.31	1410.71	1073.94	1194.97	1255.8	1234.34	1227.22	1108.41	1267.96	1304.05	941.47	1006.91	1075.99	1040.6	1118.91	1058.74	1301.71	1290.88	28847.8	1201.99
GSONMT00023806001	c type lectin receptor b	1405.93	1473.84	1866.61	3033.97	816.06	315.2	303.1	229.88	882.13	1009.06	3161.13	1050.64	625.18	794.22	151.71	202.81	1400.44	1570.08	3821.31	3357.55	458.37	443.65	263.58	186.2	28822.7	1200.94
GSONMT00021260001	60s ribosomal protein l38	1206.69	1201.14	1367.75	1241.93	1061.87	1051.51	1434.54	1285.78	1176.42	1184.19	1313.72	1290.36	1291.98	1137.27	1320.08	1269.17	1018.68	1164.33	1104.2	1081.19	1126.64	1056.33	1207.69	1215	28808.5	1200.35
GSONMT00068278001	apolipoprotein a-i	1052.34	1278.09	1103.08	1361.69	1414.5	1218.74	1336.87	1379.09	896.93	914.02	1484.88	1388.23	953.48	1379.21	1382.16	1272.8	803.67	606.03	1211.08	1262.51	1153.54	1140.87	1396.42	1110.92	28501.1	1187.55
GSONMT00067682001	60s ribosomal protein l6	1122.79	1176.47	1086.46	1091.09	1041.72	1066.62	1233.83	1176.18	1114.81	1134.57	1406.09	1292.4	1243.16	1250.52	1377.29	1204.26	1064.05	1179.68	1145.1	1133.08	1147.13	1056.16	1228.72	1196.84	28169	1173.71
GSONMT00002514001	myosin heavy chain	1589.58	1463.48	658.9	1145.81	1145.29	1421.41	705.67	612.39	1796.23	1481.38	535.59	444.15	1541.3	1037.33	744.9	788.9	2074.35	1836.23	1105.84	1306.74	1712.86	1382.28	490.78	1022.51	28043.9	1168.5
GSONMT00071884001	60s ribosomal protein l13	1058.55	1231.15	1170.11	1159.52	1076.92	1057.09	1335.12	1325.58	1132.31	1116.28	1286.66	1238.13	1237.64	1093.67	1222.68	1277.94	1099.91	1055.1	1107.62	1070.74	1109.91	1003.86	1266.21	1222.86	27955.6	1164.82
GSONMT00064251001	apolipoprotein eb-like	1240.81	1633.21	961.88	670.27	1553.5	933.89	1593	1567.27	465.27	681.07	1295.81	1784.73	750.03	846.15	1527.37	1309.51	795.12	666.76	1359.41	1469.54	1085.12	868.11	1948.81	902.48	27909.1	1162.88
GSONMT00009215001	nadh dehydrogenase 1 alpha subcomplex subunit 4	1047.57	1300.1	1274.51	1365.12	973.22	1128.71	1346.78	1356.83	919.13	1076.27	1136.97	1195.39	1224.93	931.17	1263.49	1188.52	916.35	1157.1	993.76	1120.41	1276.38	1110.95	1216.85	1361.35	27881.9	1161.74
GSONMT00043906001	transposase	1280.37	1047.59	1222.04	1337.02	1212.18	1234.47	1248.99	1276.7	1281.56	1018.94	1086.14	1142.94	955.97	1093.28	1054.21	1202.84	1117.83	1053.28	1141.53	1058.97	1100.56	1244.25	1199.75	1114.75	27726.2	1155.26
GSONMT00015665001	high mobility group-t protein	1312.1	979.94	1157.38	1301.42	1203.52	1221.74	1153.23	1200.86	1179.44	1000.91	1124.45	1229.01	888.1	1128.36	1133.58	1151.95	1207.26	1091.1	1157.5	1110.98	1049.99	1238.02	1186.97	1130.92	27538.7	1147.45
GSONMT00025088001	40s ribosomal protein s24-like isoform x3	1174.44	1100.12	1297.22	1191.4	974.58	1032.68	1321.46	1237.58	1072.89	1067.03	1258.03	1263.59	1216.91	1064.98	1369.54	1270.01	984.04	1039.08	1058.76	1132.24	1013.06	945.57	1172.17	1240.96	27498.3	1145.76
GSONMT00002221001	heavy polypeptide skeletal muscle	1212.16	491.86	428.7	847.25	1324.94	1757.1	430.35	331.9	1981.34	1693.24	325.01	352.18	671.68	1559.75	534.39	632.35	2392.54	2766.28	1169.59	1457.58	1720.01	2087.77	477.66	756.91	27402.5	1141.77
GSONMT00039204001	40s ribosomal protein s19	1133.61	1116.87	1156.14	1143.16	1091.83	1066.26	1262.53	1139.3	1061.12	1135.57	1330.3	1321.28	1173.22	1167.66	1117.78	1119.38	963.94	1059.59	1088.18	1064.09	1086.19	1081.22	1205.77	1188.1	27273.1	1136.38
GSONMT00077590001	creatine kinase m-type-like	1103.92	1168.11	1075.31	1035.55	1247.16	1255.28	1167.62	1151.39	1313.36	1277.73	906.44	836.57	1180.47	1099.51	1215.92	1181.08	1336.58	982.43	1063.38	888	1439.94	1086.67	852.65	1316.74	27181.8	1132.58
GSONMT00053299001	40s ribosomal protein s9	998.48	1124.14	1073.96	957.45	1152.9	1188.73	1220.57	1275.47	1145.33	1116.4	1224.05	1109.04	1195.88	1118.74	1113.58	1212.71	1016.06	1145.54	1131.47	1026.01	1093.32	1008.93	1210.79	1149.93	27009.5	1125.39
GSONMT00042694001	novel protein	648.7	1108.11	1494.4	965.46	1112.49	1049.15	1345.4	1418.43	927.29	960.28	1117.09	1342.49	1083.42	1154.93	1315.82	1419.88	583.05	1104.05	824.84	857.87	1125.65	1270.62	1546.28	1084.92	26860.6	1119.19
GSONMT00049783001	40s ribosomal protein s23	1095.71	1155.25	1306.05	1209.86	1043.73	968.87	1279.35	1249.12	1056.48	1069.48	1245.5	1157.15	1132.72	1006.38	1131.34	1142.75	918.02	1044.05	1070.82	1035.48	1060.63	1002.12	1163.59	1153.89	26698.3	1112.43
GSONMT00055995001	40s ribosomal protein s29	1092.22	1159.86	1277.19	1267.47	969.47	1025.45	1400.55	1200.69	1005.63	1136.63	1190.89	1233.8	1134.83	1080.34	1140.88	1236.02	847.35	980.51	1016.78	1009.8	907.12	952.41	1143.66	1224.48	26634	1109.75
GSONMT00021918001	high mobility group-t protein	1273.22	943.33	1111.24	1235.73	1149.34	1173.48	1093.43	1162.42	1143.81	969.5	1071.02	1199.38	853.18	1081.3	1080.92	1092.59	1161.48	1107.09	1111.69	1057.9	1004.43	1185.62	1156.38	1100.36	26518.8	1104.95
GSONMT00006507001	40s ribosomal protein s5	1111.47	1163.32	1185.72	1175.17	1053.3	980.83	1247.89	1197.74	1100.38	1063.25	1178.34	1127.18	1160.78	1055.33	1095.39	1100.09	923.75	1081.59	1008.12	1014.49	1107.26	1041.66	1215.72	1123.47	26512.2	1104.68
GSONMT00053510001	60s ribosomal protein l35a	1027.99	1130.09	1207.09	1160.34	931.22	952.89	1170.93	1180.68	1057.87	1047.65	1270.33	1257.63	1198.28	1043.24	1250.18	1216.07	898.84	1016.26	1076.39	1081.07	1007.75	950.65	1177.19	1177.39	26488	1103.67
GSONMT00054816001	ribosomal protein l15	1025.26	1175.24	1077.29	1133.5	987.72	1012.64	1183.29	1180.71	1052.67	1067.89	1235.14	1171.87	1217.18	1063.86	1227.37	1171.18	1022.85	1031.67	1044.42	1061.07	1074.21	955.56	1121.42	1170.83	26464.8	1102.7
GSONMT00061847001	60s ribosomal protein l3	1193.68	1196.81	1104.6	1035.5	1110.29	1015.22	1113.67	1052.49	1051.81	1105.37	1208.8	1125.13	1262.67	1146.45	1200.68	1066.47	972.5	1051.01	1104.03	1067.78	1090.25	992.58	1100.11	997.33	26365.2	1098.55
GSONMT00007062001	transcription factor btf3	1084.75	1193.45	1242.12	1182.86	1028.42	1003.12	1148.32	1241.46	1046.32	1080.77	1227.86	1214.01	1122.37	1010.2	1201.97	1115.26	926.37	925.84	1085.84	1018.87	1044.53	964.81	1105.43	1112.4	26327.4	1096.97
GSONMT00067437001	ubiquitin-60s ribosomal protein l40	1036.85	1138.38	1170.59	1083.89	1032.85	989.67	1181.37	1177.16	1057.63	1070.03	1241.9	1232.86	1178.16	1096.72	1170.16	1147.65	952.57	1002.77	1022.49	1000.01	1063.95	946.73	1149.8	1118.37	26262.6	1094.27
GSONMT00059971001	40s ribosomal protein s16	1119.54	1113.53	1245.89	1066.51	1000.21	983.39	1157.72	1126.49	1025.8	1123.58	1137.83	1129.14	1198.96	1038.93	1097.1	1115.47	917.42	1035.18	1016.05	1018.5	1054.76	991.78	1165.25	1065.18	25944.2	1081.01
GSONMT00016243001	guanine nucleotide-binding protein subunit beta-2-like 1	1040.79	1148.06	1054.33	1006.37	998.52	961	1118.07	1093.7	1084.6	1005.4	1214.27	1088.77	1100.22	1109.52	1149.14	1166.75	1001.88	1062.03	1069.42	1052.76	1074.97	1026.84	1098.14	1099.83	25825.4	1076.06
GSONMT00016982001	60s ribosomal protein l31	1018.26	1147	1276.09	1200.08	1020.73	918.99	1259.25	1170.04	1010.27	1066.74	1124.73	1119.28	1117.59	991.07	1095.72	1067.86	889.77	1001.15	995.23	1012.95	1045.78	980.68	1089.06	1202.88	25821.2	1075.88
GSONMT00029545001	sparc precursor	751.96	1100.07	1009.85	799.9	1086.34	1169.4	1214.85	1340.82	876.68	955.07	1037.84	1393.5	1179.91	1087.67	1347.43	1316.18	863.76	943.93	654.49	754.79	1018.93	1005.13	1476.86	1266.48	25651.8	1068.83
GSONMT00044922001	acidic mammalian chitinase-like	1313.3	1677.36	567.09	503.06	1652.25	1063	1260.32	1245.68	566.58	725.08	936.24	1105.51	924.45	770.53	1317.07	1115.71	975.01	801.47	857.55	1353.98	1243.64	1199.72	1503.73	946.07	25624.4	1067.68
GSONMT00023281001	60s ribosomal protein l7	1030.9	1113.81	1284.12	1067.31	1017.24	958.83	1263.15	1139.43	1037.63	1107.28	1181.37	1195.67	1231.69	977.02	1128.83	1165.48	895.49	861.14	960.68	983.68	920.54	864.3	1029.81	1115.76	25531.2	1063.8
GSONMT00046965001	cytochrome c oxidase polypeptide vic-2	1043.42	1067.21	1146.45	1165.93	1028.64	1020.37	1135.45	1200.45	1056.54	925.48	1152.55	1154.65	972.4	1033.85	1142.62	1089.89	950.5	941.15	992.15	925.91	974.48	1020.16	1142.31	1095	25377.6	1057.4
GSONMT00003101001	60s ribosomal protein l17	1021.4	1094.4	1017.4	930.54	919.32	952.41	1072.25	1090.91	1035.71	1074.47	1261.57	1168.15	1187.76	1095.77	1105.67	1094.32	941.48	1063.04	1021.96	993.97	1042.18	949.51	1158.45	1067.01	25359.6	1056.65
GSONMT00003094001	apolipoprotein c-ii	564.82	1075.36	1211.6	2125.87	1049.01	871.4	1490.49	1090.09	823.79	698.47	1253.04	951.61	930.22	1093.38	1313.6	1179.1	568.1	505.83	1062.05	861.28	1059.94	955.93	995.2	1416.91	25147.1	1047.8
GSONMT00020688001	myosin heavy chain	1115.82	606.65	418.97	815.67	1260.87	1671.21	457.69	314.75	1801.42	1674.66	323.33	318.6	750.84	1310.77	470.17	585.57	2063.03	2280.95	1020.22	1215.87	1542.49	1925.82	437.15	682.3	25064.8	1044.37
GSONMT00064297001	40s ribosomal protein s27	985.93	1022.31	1020.68	1007.32	906.45	927.85	1118.18	1144.58	1011.76	1013.07	1220.62	1160.23	1060.18	932.1	1138.78	1154.75	898.68	939.81	964.64	981.52	1027	1005.88	1170.94	1173.17	24986.4	1041.1
GSONMT00055646001	40s ribosomal protein s7	1035.55	1049.93	1097.54	1009.67	959.06	866.89	1068.67	1057.07	1048.97	1080.95	1237.36	1175.81	1254.1	1015.48	1137.89	1093.16	892.2	1093.63	977.97	969.33	950.61	863.12	1017.98	1028.85	24981.8	1040.91
GSONMT00049179001	60s ribosomal protein l34	1048.28	1061.08	1056.2	1078.16	1009.47	1013.25	1078.59	1100.31	966.59	983.63	1256.29	1209.02	1104.36	1090.12	1140.77	1013.59	864.82	1002.54	952.63	950.29	956.37	871.99	1107.01	979.12	24894.5	1037.27
GSONMT00006914001	elongation factor 1-gamma	1115.57	1039.15	1039.63	935	1005.21	974.23	1036.07	1077.54	1081.03	987.17	1054.45	977.23	1048.33	1047.73	1131.07	1080.11	987.02	1030.43	996.22	980.64	991.7	1047.83	1029.35	1081.51	24774.2	1032.26
GSONMT00015540001	myosin heavy chain	911.89	480.88	386.65	645.03	1203.69	1516.91	412.3	312.6	1920.29	1574.99	334.31	345.82	758.13	1411.78	523.48	596.08	2166.81	2444.89	1023.08	1220.06	1476.47	1948.91	433.15	710.65	24758.9	1031.62
GSONMT00007417001	nadh dehydrogenase subunit 1	876.06	926.82	989.47	798.64	785.6	929.83	1058.98	1201.94	761.81	800.45	1230.03	1487.86	1062.31	910.74	1294.41	1131.07	1020.04	883.63	1092.13	958.31	899.6	842.99	1369.58	1290.93	24603.2	1025.13
GSONMT00037103001	60s ribosomal protein l32	1032.69	1186.7	1246.82	1078.8	881.41	886.7	1074.67	1065.01	862.8	1046.55	1235.76	1170.53	1206.29	902.45	1046.29	1061.53	860.94	925.77	1005.27	1030.36	887.18	841.24	1053.59	986.79	24576.1	1024.01
GSONMT00034389001	stress-associated endoplasmic reticulum protein 1	938.96	1002.43	1353.38	1362.3	951.32	730.39	1130.93	1125.82	838.76	835.28	1553.61	1276.07	954.93	808.25	1020.03	935.13	725.24	928.83	1292.53	1170.93	845.88	746.13	1118.1	845.63	24490.9	1020.45
GSONMT00008985001	40s ribosomal protein s15	1007.55	1067.43	1053.57	1025.25	940.41	906.2	1144.52	1082.02	1002.48	1071.21	1148.81	1100.84	1124.23	1001.85	1052.57	1041.82	880.77	940.87	960.88	946.24	965.51	924.97	1132.03	958.75	24480.8	1020.03
GSONMT00004699001	nuclear protein 1	1811.46	1386.87	546.79	612.01	1364.05	862.57	705.79	793.4	995.04	1425.47	624.81	496.97	1281.83	1161.03	826.45	829.86	1374.12	1361.18	1134.71	1237.17	1389.82	1100.48	626.91	516.7	24465.5	1019.4
GSONMT00007169001	ribosomal protein l4	1025.29	1021.71	942.93	946.19	901.9	918.71	1053.2	981.96	1009.79	963.1	1130.13	1089.09	1116.03	1057.59	1135.49	1071.37	990	963.82	1006.36	998.49	920.6	902.56	1036.94	1071.38	24254.6	1010.61
GSONMT00036141001	60s ribosomal protein l37a	997.54	1014.47	1091.56	1067.53	843.16	913.35	1113.49	1169.32	939.8	976.38	1257.58	1102.26	972.11	911.82	1093.16	1129.33	798.99	849.9	949.84	926.06	956.85	919.24	1151.04	1071.36	24216.1	1009.01
GSONMT00001334001	40s ribosomal protein s18	932.38	973.08	1105.62	993.13	893.48	940.03	1028.85	1053.79	921.82	1061.77	1108.74	1067.12	1131.25	973.01	1125.17	1085.79	796.09	969.71	941.45	847.73	1009.64	974.52	1110.46	1012.68	24057.3	1002.39
GSONMT00005010001	60s acidic ribosomal protein p2	1092.38	1038.32	1181.81	1012.63	918.48	960.21	1079.66	1128.16	946.38	1046.35	1092.71	1049.17	1118.73	885.35	1052.3	1078.22	809.21	883.9	945.42	859.43	901.58	893.24	1034.22	993.21	24001.1	1000.04
GSONMT00062185001	40s ribosomal protein s4	962.9	1028.62	1049.77	990.22	936.89	925.56	1056.54	1057.91	969.16	966.71	1085.71	1081.94	1058.17	1008.07	1094.07	1034.02	884.43	951.13	954.09	948.36	927.59	873.97	1039.67	1029.66	23915.2	996.465
GSONMT00035585001	eukaryotic translation initiation factor 5a-1	954.4	919.28	1025.53	992.62	988.05	930.02	1007.69	1089.39	893.67	911.79	1177.98	1151.29	947.78	972.58	1046.68	1058.86	849.05	930.81	1108.39	1097.82	875.38	869.16	1113.39	988.43	23900	995.835
GSONMT00021084001	lysozyme c	697.43	703.31	1789.33	1772.52	370.3	519.71	738.56	532.3	397.98	536.67	1785.76	1228.54	530.33	627	677.51	790.02	1003.31	885.11	3248.19	2160.72	731.33	756.92	675.85	739.25	23898	995.748
GSONMT00050523001	myosin heavy chain	985.44	557.42	393.77	700.95	1115.59	1523.89	406.86	322.99	1665.59	1514.74	331.94	348.84	737.35	1267.4	526.38	577.1	2009.41	2310.97	981.47	1200.26	1457.83	1759.2	434.79	679.8	23810	992.083
GSONMT00045582001	transposable element tcb1 transposase	1126.17	875.21	982.12	1135.49	1054.21	1086.34	1018.22	995.84	1096.16	872.33	960.34	1000.8	773.12	1005.61	905	999.8	1007.64	983.09	1011.12	990.96	914.65	1021.24	1029.61	924.46	23769.5	990.397
GSONMT00057941001	myosin heavy chain	1087.46	481.85	391.72	788.55	1135.01	1743.94	390.13	291.56	1582.59	1404.07	251.45	296.87	559.22	1312.07	431.31	495.25	2026.11	2653.63	961.41	1134.85	1382.66	1789.73	432.57	598.81	23622.8	984.284
GSONMT00046116001	60s ribosomal protein l24	954.43	1042.08	1146.22	1052.33	913.61	886.55	1144.34	1112.28	932.32	1024.94	1064.74	1023.08	1020.12	887.73	1070.7	1052.76	800.68	858	924.66	890.94	927.34	845.43	1018.15	1002.7	23596.1	983.172
GSONMT00021082001	lysozyme c	689	675.39	1731.27	1966.68	416.07	538.95	748.76	598.69	377.3	506.41	1768.61	1190.62	540.79	667.14	657.87	774.8	982.95	869.62	2837.22	2336.13	598.7	740.61	649.25	719.96	23582.8	982.616
GSONMT00018455001	tc1-like transporase	1129.47	891.24	1017.76	1092	1034.39	1003.96	965.47	1010.34	1090.13	874.12	961.7	984.86	780.92	990.25	937.48	966.41	1010.71	922.71	1030.65	982.67	906.31	1038.14	1039.54	914.6	23575.8	982.326
GSONMT00006502001	sperm acrosome membrane-associated protein 4-like	1037.62	1124.1	920.94	1159.53	926.33	893.54	910.49	1026.03	1033.64	872.6	840.47	840.78	1019.81	801.21	1051.69	1079.14	1095.4	1016.68	957.95	887.69	973.3	952.29	1061.07	1065.12	23547.4	981.142
GSONMT00072989001	thymosin beta-11	761.5	919.29	1403.01	1152.02	838.16	916.74	1132.35	1105.19	726.06	706.31	1192.45	1254.3	717.99	904.04	1089.52	1011.54	672.06	817.53	1180.22	1289.35	772.43	765.76	1208	999.41	23535.2	980.635
GSONMT00019939001	myosin heavy chain	706.7	932.33	507.12	566.83	858.04	1235	517.53	481.28	1526.68	1500.55	508.98	577.4	1350.61	1023.27	738.01	867.29	1662.29	1795.56	835.73	942.7	1392.45	1470.31	607.64	904.42	23508.7	979.53
GSONMT00066996001	60s ribosomal protein l13	857.13	985.75	951.87	901.6	876.66	908.74	1040.34	1078.25	932.11	981.04	1183.89	1082.15	1043.32	955.47	1103.82	1109.43	868.36	900.6	929.99	935.17	934.34	895.25	993.27	1038.04	23486.6	978.608
GSONMT00077242001	cytochrome c oxidase subunit mitochondrial-like	782.57	1092.88	1053.53	955.05	919.64	859.31	1136.4	1071.79	842.86	990.02	928.9	1098.78	1108.32	912.65	1143.91	1029.92	836.61	826.21	724.6	818.91	904.22	964.07	1115.99	1279.46	23396.6	974.858
GSONMT00017923001	60s ribosomal protein l38	904.82	1111.27	1191.14	1043.03	903.74	826.79	1116.51	1149.41	1021.18	1029.4	1041.43	1017.16	1084	822.9	932	1068.42	827.67	822.26	954.65	895.82	816.34	803.33	990.42	995.97	23369.7	973.736
GSONMT00042291001	myosin heavy chain	1088.55	415.82	327.71	764.11	1139.45	1428.14	349.08	251.49	1677.34	1236.19	294.45	294.9	591.39	1278.23	410.67	489.43	2125.92	2376.75	983.89	1344.28	1430.72	1827.84	382.21	668.07	23176.6	965.693
GSONMT00030287001	myosin heavy chain	1211.7	836.59	499.36	876.47	1020.09	1272.94	509.83	414.46	1477.55	1334.85	384.69	374.08	1010.56	1034.31	584.81	644.44	1739.45	1727.98	891.15	1097.82	1456.31	1422.43	414.31	782.67	23018.9	959.119
GSONMT00028411001	fatty acid-binding intestinal	1066.54	1277.49	935.48	776.55	1232.58	768.94	1281.59	1421.24	501.16	779.05	793.42	1246.47	799.4	696.28	1274.46	1101.5	720.43	585.75	767.21	875.31	812.21	655.83	1415.77	1007.79	22792.5	949.685
GSONMT00031505001	aspartic acid-rich protein aspolin1	1155.75	747.17	993.82	849.27	1059.47	1216.16	883.57	1039.96	985.67	995.46	721.42	745.4	743.09	1115.86	898.51	868.07	1153.84	1104.57	573.98	678.96	1063.44	1030.31	778.75	1017.26	22419.8	934.157
GSONMT00022562001	type ii keratin e3	830.07	1092.33	1100.11	927.39	1066.2	915.16	1105.75	1149.97	646.86	716.13	814.99	1136.18	843.01	826.88	1119.82	1024.86	639.82	697.91	762.44	784.4	979.77	1005.51	1199.36	1017.77	22402.7	933.445
GSONMT00017406001	40s ribosomal protein s13	958.14	983.52	1033.63	959.11	848.94	848.12	1021.42	999.22	912.88	937.02	901.73	972.71	1004.85	896.16	940.68	985.35	783.64	873.74	879.85	856.42	935.53	855.13	1010.68	956.05	22354.5	931.438
GSONMT00076891001	60s ribosomal protein l35	881.46	1012.18	1094.48	967.18	851.57	785.64	1063.62	1050.6	954.04	925.61	1008.34	979.17	1072.8	815.38	978.37	982.58	790.83	837.06	851.17	818.97	907.38	779.72	947.03	964.68	22319.9	929.994
GSONMT00019805001	collagen type i alpha 1	656.72	908.99	859.76	689.9	1002.03	1166.78	991.36	1099.26	804.99	764.54	864.73	1266.55	946.37	1024.64	1112.88	1048.07	720.3	885.4	475.54	608.01	956.82	974.16	1291.93	1115.28	22235	926.459
GSONMT00081546001	60s ribosomal protein l17	829.93	940.61	923.64	906.71	812.09	861.26	961.68	958.02	892.55	901.8	1068.18	1061.17	1001.46	931.96	1082.5	998.54	819.67	853.06	875.03	879.27	874.43	795.83	991	962.29	22182.7	924.278
GSONMT00014447001	middle subunit	756.96	1161.29	913.55	847.27	842.54	594.76	1116.36	1058.9	766.73	764.81	1031.16	1351.17	676.05	828.67	1147.12	963.63	681.59	651.28	1023.08	1185.01	833.86	755.56	1229.11	957.16	22137.6	922.401
GSONMT00040586001	collagen type i alpha 1	754.51	967.38	958.76	743.39	1009.7	1080.23	1028.16	1104.94	779.17	822.95	796.74	1153.6	1027.81	979.02	1159.58	1071.73	717.34	832.14	479.39	536.74	934.79	953.97	1119.1	1125.51	22136.7	922.36
GSONMT00075412001	type i enveloping like	938.21	1029.24	621.41	464.02	1197.29	1510.73	595.9	883.41	985.76	1015.09	688.98	723.15	1306.69	1585.37	753.68	921.83	759.77	881.05	444.79	501.18	1452.12	1239.15	795.29	711.42	22005.5	916.897
GSONMT00054368001	60s ribosomal protein l21	997.65	961.58	970	861.96	864.23	833.88	952.2	947.24	878.9	912.13	1026.64	1004.23	1015.41	875.8	924.76	915.57	787.97	867.04	899.84	865.51	859.07	813.78	1000.64	866.18	21902.2	912.592
GSONMT00070599001	40s ribosomal protein s6	878.19	965.58	956.65	913.65	854.77	833.29	978.33	980.22	887.93	923.13	1036.6	1000.27	953.06	880.68	967.69	974.69	801.63	850.65	883.51	863.14	847.37	774.19	929.22	902.78	21837.2	909.884
GSONMT00007606001	myosin light chain cardiac muscle-like	667.42	708.56	767.56	665.5	794.45	991.09	839.95	915.13	843.64	898.33	1044.73	1260.84	985.1	968.99	1197.74	1115.11	752.54	822.1	622.94	799.14	785.81	908.03	1223.07	1230.02	21807.8	908.658
GSONMT00033837001	60s ribosomal protein l37	942.71	890.23	1046.72	1020.53	816.23	784.16	1042.14	1012.82	829.96	794.44	984.01	966.45	937.28	806.16	990.68	941.5	766.77	830.56	903.88	895.75	821.56	769.16	990.53	1010	21794.2	908.093
GSONMT00072636001	elongation factor 1-alpha	921.79	961.17	698.35	735.33	903.89	946.85	785.5	738.18	1197.33	1127.33	779.82	666.81	1153.01	1053.93	873.18	929.77	1034.43	1069.05	823.05	788.82	1019.41	963.05	679.25	899.12	21748.4	906.184
GSONMT00049606001	type i enveloping like	1065.84	924.87	826.69	729.51	1009.65	1304.25	748.76	743.95	1023.75	959.89	605.96	689.48	1194.77	1149.23	785.6	857.73	708.23	793.07	757.75	666.62	1084.15	1234	881.68	917.36	21662.8	902.616
GSONMT00032185001	fatty acid-binding heart	740.2	995.63	831.29	826.55	953.96	858.7	910.99	930.29	926.98	855.43	1012.14	1006.48	1143.91	1004.44	1025.66	953.32	692.46	805.35	631.53	622.62	951.59	887.13	1094.63	949.86	21611.1	900.464
GSONMT00076764001	60s ribosomal protein l13a	901.11	900.64	944.8	926.49	825.88	808.87	971.22	982.04	866.87	858.91	1048.74	998.94	950.5	845.06	941.56	902.34	790.46	845.37	878.76	855.19	847.1	798.57	941.15	888.84	21519.4	896.642
GSONMT00043219001	60s ribosomal protein l32	924.28	928.44	996.93	917.48	843.44	801.37	931.92	922.09	848.92	876.12	975.06	986.62	1004.15	899.04	969.72	896.34	788.01	891.25	792.39	806.81	863.86	802.2	931.4	907.83	21505.7	896.07
GSONMT00072639001	60s ribosomal protein l11	745.77	890.91	823.76	758.08	774.47	830	970.57	986.01	871.4	894.76	1052	998.54	952.76	834.72	931.73	967.15	777.04	831.51	864.34	845.95	939.96	900.14	1048.57	997.16	21487.3	895.304
GSONMT00072514001	60s ribosomal protein l35	857.22	953.06	1082.78	976.04	841.96	728.51	1038.18	1006.33	836.28	903.5	973.97	946.66	969.07	814.42	943.13	937.5	717.67	838.54	833.95	813.03	833.52	762.48	905.44	952.21	21465.4	894.394
GSONMT00072031001	60s acidic ribosomal protein p2	957.23	937.84	1111.95	909.75	852	802.62	956.73	991.71	885.13	925.75	915.7	874.03	977	805.9	889.66	897.89	746.99	861.18	823.72	801.41	886.13	807.31	863.41	863.7	21344.7	889.364
GSONMT00062026001	high mobility group-t protein	966.23	768.03	879.97	1000.89	855.94	930.53	878.46	907.08	932.18	749.53	833.49	924.44	699.97	938.97	906.77	913.56	848.51	830.4	881.66	903.7	835.66	925.65	928.05	880.89	21120.6	880.023
GSONMT00052299001	hemoglobin subunit alpha	1192.51	1074.66	696.36	552.21	1071.49	850.05	899.65	1038.77	575.43	1021.37	606.45	916.63	1185.17	1189.43	956.73	861.08	779.54	817.42	420.78	491.03	1047.88	888.41	1045.98	931.36	21110.4	879.6
GSONMT00012659001	40s ribosomal protein s27	808	918.74	978.41	1006.47	808.08	837.74	1009.47	1026.27	786.04	786.01	958.33	906.85	832.2	783.62	967.43	924.56	751.2	798.29	852.6	861.13	789.59	709.62	949.41	916.33	20966.4	873.6
GSONMT00071421001	cytochrome c oxidase subunit mitochondrial-like	858.2	931.2	890.44	876.36	799.57	815.37	914.16	931.16	841.97	891.17	998.01	1003.02	1026.1	789.13	1052.13	945.08	713.14	752.38	733.33	734.62	773.63	752.98	928.68	1000.33	20952.2	873.007
GSONMT00004150001	middle subunit	792.19	1129.1	933.98	919.11	906.2	636.73	1128.63	1054.73	635.5	673.13	963.96	1263.14	675.88	940.62	999.38	891.17	627.57	554.78	962.71	1084.23	679.01	636.45	980.4	812.61	20881.2	870.05
GSONMT00073537001	eukaryotic translation initiation factor 1b	978.25	871.3	911.86	881.96	715.94	656.86	833.73	821.04	782.43	904.74	1153.93	1046.78	824.37	757.16	895.29	820.88	899.87	962.49	1032.13	1082.54	653.03	704.47	847.24	770.32	20808.6	867.025
GSONMT00080167001	myosin-binding protein h-like	762.05	867.44	629.29	784.93	869.61	955.38	727.13	698.1	984.45	1100.47	620.42	642.31	1014.4	941.87	866.85	857.61	1102.11	1017.53	742.65	772.72	1041.33	1063.07	668.42	1057.43	20787.6	866.149
GSONMT00025642001	parvalbumin-7-like isoform x1	777.58	912.42	774.63	737.8	756.68	841.19	959.02	1026.65	817.46	807.61	802.86	863.85	986.04	791.85	1115.77	1012.97	889.94	815.73	576.84	587.64	783.14	805.34	1040.01	1112.62	20595.6	858.152
GSONMT00041121001	cofilin-2	924.56	846.76	1291.38	1003.33	831.27	696.06	807.97	943.7	699.21	704.12	1171.99	1056.81	682.93	735	741.57	751.41	671.37	801.44	1045.4	1107.04	731.82	733.52	934.85	678.72	20592.2	858.01
GSONMT00007433001	myosin heavy chain	1088	725.79	432.16	786.93	931.14	1159.99	447.07	357.86	1326.17	1188.56	327.01	314.45	861.96	909.52	492.43	562.9	1565.85	1610.67	828.8	991.53	1312.89	1276.63	367.93	693.26	20559.5	856.646
GSONMT00032762001	fatty acid-binding protein 10- liver basic-like	1583.75	1049.01	615.68	253.88	1152.13	948.04	1296.74	1204.86	725.38	856.57	287.28	622.14	1069.58	1178.73	878.68	803.08	717.91	684.55	103.57	76.83	1536.47	980.71	993.77	825.62	20445	851.873
GSONMT00009413001	40s ribosomal protein s15	768.19	924.36	897.56	856.02	767.01	738.15	990.83	955.03	820.44	848.2	933.8	922.81	931.72	842.21	957.7	889.32	746.26	783.18	762.49	734.81	815.11	762.98	908.13	864.44	20420.8	850.865
GSONMT00020543001	guanine nucleotide-binding protein subunit beta-2-like 1	734.24	856.39	781.98	815.14	774.17	774.38	888.35	864.17	805.43	839.09	1008.65	924.19	875.49	819.85	934.39	891.38	804.03	803.37	891.38	839.29	799.26	775.21	906.92	913.59	20320.3	846.681
GSONMT00040664001	type ii keratin e3	1138.31	857.89	588.59	522.5	1076.14	1266.06	584.06	608.67	1016.16	996.06	518.44	595.97	1119.03	1244.45	676.62	804.91	797.9	782.11	649.85	537.79	1066.44	1209.84	773.27	727.15	20158.2	839.925
GSONMT00072628001	60s ribosomal protein l19	772.94	859.25	890.11	907.6	731.93	746.18	943	884.98	817.02	834.09	942.32	928.45	896.28	810.43	915.76	904.43	719.04	784.52	829.13	804.76	760.41	733.36	864.69	861.54	20142.2	839.259
GSONMT00057475001	low quality protein: migration and invasion enhancer 1-like	814.79	880.35	991.33	1052.32	737.85	730.86	931.68	941.64	704.83	700.14	953.08	980.4	723.45	753.39	984.19	852.71	696.9	749.24	892.84	866.72	695.7	713.46	924.46	831.69	20104	837.668
GSONMT00013024001	40s ribosomal protein s23	824.48	879.87	995.01	895.43	753.67	718.84	936.76	923.33	825.47	812.26	921.33	889.9	903.06	790.28	891.92	871.67	677.42	781.82	763.22	720.74	825.21	755.19	874.34	844.53	20075.7	836.49
GSONMT00071585001	40s ribosomal protein s18	841.73	862.47	1020.94	905.97	768.62	762.38	950.18	977.89	739.03	782.84	916.83	887.9	856.47	726.83	911.57	895.31	681.36	779.26	812.53	791.27	770.52	717.91	874.53	819.18	20053.5	835.563
GSONMT00054109001	40s ribosomal protein s17-like	809.93	872.01	968.4	894.18	748.33	743.06	924.1	922.01	817.13	819.75	958.79	905.13	894.23	788.56	877.68	861.49	698.69	771.15	752.9	776.79	768.33	716.85	835.95	847	19972.4	832.185
GSONMT00024072001	glyceraldehyde-3-phosphate dehydrogenase	787.61	881.14	654.61	705.61	767.67	829.28	733.63	762.86	724.4	887.36	634.78	724.27	1200.33	937.73	1033.15	961.38	1039.63	819.06	696.36	637.29	1142.09	805.08	712.17	894.32	19971.8	832.159
GSONMT00018528001	60s ribosomal protein l35a	783.52	838.03	927.97	834.66	746.83	711.48	927.79	925.61	808.14	804.86	975.45	929.6	889.35	757.48	904.12	917.73	656.49	729.13	758.81	784.42	779.08	696.3	850.3	906.89	19844	826.835
GSONMT00061495001	calsequestrin-1-like isoform x1	841.83	915.41	882.14	782.97	793.84	813.54	835.41	845.47	825.49	927.93	621.52	639.48	987.84	815.58	890.83	888.83	947.25	839.83	677.52	622.24	917.68	874.89	675.47	979.61	19842.6	826.775
GSONMT00030399001	haptoglobin-like	716.59	749.82	1185.4	2318.91	524.57	124.68	293.62	217.94	620.69	745.32	2337.88	936.17	463.11	461.13	116.34	177.11	882.7	698.74	2843.04	2336.85	194.48	526.67	168.07	167.41	19807.2	825.302
GSONMT00018032001	glutathione peroxidase 4a	828.59	977.6	545.18	743.47	947.8	579.66	1292.44	1051.15	478.63	535.27	1068.69	1330.18	594.24	718.14	1385.74	846.54	562.44	493.34	696.31	995.38	489.54	709.52	986.08	921.2	19777.1	824.047
GSONMT00068339001	cytochrome b-c1 complex subunit 9-like	752.95	845.27	899.27	842.81	768.48	740.18	899.43	875.11	761.3	771.74	888.73	918.06	959.03	756.06	941.53	847.79	663.52	754.79	625.42	698.08	764.39	760.12	844.61	859.03	19437.7	809.904
GSONMT00008989001	40s ribosomal protein s28	721.96	761.64	879.64	855.42	706.23	765.31	960.31	876.01	737.74	816.89	914.75	877.18	881.24	759.21	883.3	920.18	687.05	726.06	788.64	772.86	698.9	709.97	835.87	876.49	19412.9	808.869
GSONMT00066384001	60s ribosomal protein l37	729	840.6	954.97	898.23	744.18	665.41	951.86	932.71	748.26	802.09	923.24	913.61	902.16	767.37	862.42	854.83	620.15	691.63	754.27	745.66	721.34	672.19	881.12	821.14	19398.4	808.268
GSONMT00052546001	pepsinogen c	1008.5	1131.31	779.74	656.08	1097.52	947.13	745.16	777.92	462.8	538.06	714.93	1041.55	608.02	1028.45	792.19	1165.79	763.85	390.26	697.88	867.33	858.68	919.08	822.43	486.14	19300.8	804.2
GSONMT00018055001	40s ribosomal protein s24	770.26	755.77	916.34	823.15	711.75	733.82	923.73	868.78	758.16	775.29	914.26	890.96	853.24	760.42	952.28	868.95	687.59	732.55	736.79	796.2	723.9	679.97	810.71	842.03	19286.9	803.621
GSONMT00040345001	60s ribosomal protein l18	700.1	828.42	783.76	751.96	702.25	738.44	849.97	860.94	779.04	776.23	910.99	877.82	824.43	727.49	853.73	877.35	727.03	755.85	803.28	762.82	820.96	743.08	891.39	871.91	19219.2	800.802
GSONMT00067640001	tc1-like transporase	916.98	696.93	791.27	896.13	825.71	865.61	788.51	810.11	853.54	699.4	788.36	851.65	628.21	838.72	775.21	739.94	829.5	759.39	830.05	801.19	719.58	846.48	857.02	736.6	19146.1	797.754
GSONMT00034732001	60s ribosomal protein l5	786.81	782.1	851.68	835.82	760.24	729.6	849.95	884.92	776.16	811.78	919.82	840.39	829.33	768.19	815.59	831.15	703.52	744.81	764.02	723.42	758.24	704.79	858.28	803.33	19133.9	797.248
GSONMT00056501001	phosphoglycerate mutase 2	627.69	863.33	635.9	571.44	915.18	815.15	799.51	684.11	793.4	977.95	734.76	665.45	1123.21	876.74	962.87	840.21	855.15	697.13	745.42	488.35	953.18	782.24	740.36	924.13	19072.9	794.702
GSONMT00049492001	60s ribosomal protein l11	750.87	815.48	816.57	698.38	743.59	752.34	789.13	854.21	769.74	809.6	913.98	850.44	843.05	791.5	789.02	781.09	703.51	771.05	785.3	712.95	780.82	732.97	852.03	805.95	18913.6	788.065
GSONMT00049793001	40s ribosomal protein s10	735.33	791.87	761.87	746.5	692.47	712.43	828.33	816	770.89	796.46	898.9	889.09	874.39	788.23	859.03	844.2	718.33	734.61	730.14	750.7	765	694.23	839.16	818.45	18856.6	785.692
GSONMT00045609001	warm temperature acclimation protein 65 kda-2	881.31	957.54	1000.74	1218.04	756.23	507.83	660.03	614.63	654.16	665.02	1252.62	644.4	621.16	671.43	473.99	465.15	865.78	716.28	1687.81	1263.19	670.66	586.22	510.83	475.29	18820.3	784.181
GSONMT00017753001	serine threonine-protein kinase n2-like	854.75	714.57	828.25	899.55	804.92	832.03	848.97	864.58	869.29	665.72	722.98	783.2	651.83	734.34	731.5	829.85	766.93	738.68	768.48	721	747.51	824.78	777.66	763.19	18744.6	781.023
GSONMT00062820001	60s ribosomal protein l18	694.35	772.64	755.17	748.03	681.68	708.03	804.36	836.07	754.49	726.37	911.32	842.47	800.25	738.35	850.72	850.57	719.43	726.31	793.81	798.56	772.84	748.19	841.67	862.71	18738.4	780.766
GSONMT00050545001	adp atp translocase 2	778.06	880.29	699.7	787.83	847.57	872.19	694.79	740.87	931.67	811.43	627.01	660.07	970.38	828.54	760.51	770.57	820.05	881.03	551.27	562.92	926.24	792.25	601.44	931.35	18728	780.335
GSONMT00052301001	hemoglobin subunit beta-1	1086.82	1000.53	721.26	526.02	961.81	781.28	821.65	950.65	523.19	893	465.13	778.27	1018.55	982.53	769.56	774.28	622.53	675.86	351.04	418.06	793.54	757.2	878.83	841.34	18392.9	766.372
GSONMT00038161001	40s ribosomal protein s26	689.86	822.85	778.71	725.75	665.82	688.44	816.65	806.84	760.15	770.81	868.55	824.68	869.58	754.32	849.19	802.21	694.49	779.07	716.81	690.87	701.02	668.96	814.15	792.55	18352.3	764.68
GSONMT00056661001	60s ribosomal protein l36a	770.39	738.88	850.04	769.63	726.27	731.85	815.33	812.52	692.75	766.02	825.8	852.9	787.09	794.62	832.24	755.45	635.53	730.84	673.98	685.79	729.17	679.24	786.43	749.49	18192.3	758.01
GSONMT00069769001	60s ribosomal protein l28-like protein	778.31	808.94	783.21	723.25	703.71	735.35	784.96	783.99	764.61	761.34	808.33	797.92	815.72	751.26	684.54	768.27	664.55	745.5	705.4	665.95	739.57	730.67	793.78	752.62	18051.7	752.156
GSONMT00018754001	toxin-1 precursor	748.77	873.11	1005.4	1175.68	764.85	544.63	897.31	868.62	831.96	679.96	755.21	579.2	748.89	668.92	720.63	737.92	610.01	582.25	853.01	700.32	741.55	642.29	639.28	663.96	18033.7	751.405
GSONMT00011511001	complement factor h-like	521.22	780.77	1259.39	1465.81	737.01	484.4	997.76	807.76	580.71	542.21	1214.52	802.52	679.56	726.42	672.15	629.56	492.91	522.03	954.17	702.27	627.04	513.23	648.85	646.3	18008.6	750.357
GSONMT00030285001	myosin heavy chain	911.33	627.25	367.11	672.79	801.47	1042.05	396.03	319.93	1161.44	1061.18	299.36	297.79	752.75	843.32	451.56	499.43	1355.86	1440.82	707.73	853.02	1098.71	1109.61	330.11	587.83	17988.5	749.52
GSONMT00080692001	40s ribosomal protein sa	783.73	774.1	743.05	689.8	724.84	751.72	782.97	798.68	759.71	771.88	801.92	734.22	812.4	753.37	741.06	769.11	670.95	711.83	708.22	707.58	742	695.81	757.97	715.93	17902.9	745.952
GSONMT00052536001	nuclear protein 1	595.7	781.5	736.95	1128.86	673.72	556.31	805.52	714.15	741.19	689.74	569.87	466.17	627.49	658.68	1180.43	695.72	813.4	755.57	858.45	796.28	741.38	687.6	547.25	1037.03	17859	744.123
GSONMT00004831001	60s ribosomal protein l14	745.83	772.83	853.76	807.8	662.52	679.96	857.05	852.55	666.79	731.89	836.18	814.97	813.54	693.63	798.47	800.74	608.01	688.43	685.25	690.68	698.22	603.86	754.17	726.31	17843.4	743.477
GSONMT00025517001	differentially regulated trout protein 1 precursor	1343.28	646.07	874.8	1404.98	195.14	54.83	103.49	113.24	461.28	723.58	1937.51	549.03	505.93	132.38	98.44	122.9	1139.06	1168.09	3212.31	2477.96	171.2	189.62	110.51	92.44	17828.1	742.836
GSONMT00034713001	prothymosin alpha	418.87	488.39	1061.58	738.25	742.92	710.7	838.8	1111.23	520.61	589.3	895.55	1073.98	670.41	587.86	752.23	825.83	538.58	477.64	721.61	774.61	667.59	642.42	1031.69	915.62	17796.3	741.511
GSONMT00035586001	60s ribosomal protein l22-like 1-like	854.59	706.92	832.81	693.63	661.01	628.57	760.3	729.16	729.75	625.88	829.39	813.46	764.23	679	762.3	802.02	672.63	705.94	777.52	751.66	706.87	694.14	769.47	840.46	17791.7	741.321
GSONMT00028101001	heat shock protein hsp 90-beta	847.84	741.52	751.78	752.35	757.57	744.55	725.59	760.09	646.9	712.65	795.05	738.68	684.92	730.05	741.6	699.36	666.92	694.61	847.95	861.38	675.22	662.1	734.8	703.7	17677.2	736.549
GSONMT00007747001	40s ribosomal protein s9	778.05	677.9	675.62	769.04	502.35	559.26	690.94	679.11	726	720.84	845.06	777.8	799.83	678.54	764.82	796.04	591.99	668.77	894.82	744.35	951.43	645.54	802.46	771.07	17511.6	729.651
GSONMT00044124001	collagen type i alpha 2	541.86	745.48	724.38	560.96	774.76	868.2	782.61	896.5	675.13	686.09	713.61	913.38	821.8	747.78	884.36	858.76	544.43	650.84	426.95	487.81	713.48	721.49	914.14	838.61	17493.4	728.892
GSONMT00030606001	60s ribosomal protein l22	707.34	692.4	809.61	808.14	675.72	623.97	838.34	830.38	711.84	689.04	806.55	814.17	763.4	714.53	825.14	800.29	598.89	670	675.44	681.18	643.24	600.54	750.45	757.66	17488.3	728.678
GSONMT00040719001	40s ribosomal protein s27	703.32	701.98	694.39	759.9	628.03	671.6	752.78	802.61	778.05	654.67	837.35	782	787.94	649.56	808.16	765.84	630.16	684.26	691.99	694.11	689.7	643.2	756.01	797.23	17364.8	723.535
GSONMT00058133001	hemoglobin subunit beta-1	695.51	734.08	780.37	419.86	1106.39	782.57	811.62	888.89	334.26	1017.82	518.23	1344.95	881.52	1250.3	966.64	995.56	576.66	461.05	353.68	263.34	542.44	384.36	669.72	547.22	17327	721.96
GSONMT00057166001	middle subunit	654.22	833.4	796.68	751.48	690.07	554.02	897.81	861.3	538.7	612.43	803.62	982.04	659.68	678.28	841.46	742.1	514.91	514.58	752.34	845.87	592.93	561.1	846.14	716.35	17241.5	718.396
GSONMT00023359001	40s ribosomal protein s14	672.13	722.83	776.46	765.53	656.92	639.35	817.25	759.56	668.76	682.04	817.6	811.53	766.92	663.45	838.27	739.64	618.44	643.37	685.78	684.3	647.89	590.81	768.12	737.3	17174.2	715.594
GSONMT00067478001	guanidinoacetate n-methyltransferase	610.42	718.51	701.53	719.56	634.11	651.71	739.17	692.21	761.69	745.55	629.4	674.14	808.81	756.73	783.7	793.71	738.59	722.66	611.11	640.2	720.11	656.53	691.56	832.78	17034.5	709.77
GSONMT00052561001	atp synthase lipid-binding mitochondrial precursor	637.08	744.17	642.77	551.45	721.81	728.08	677.18	693.06	702.31	723.46	712.09	810.17	839.55	770.21	748.6	690.87	663.52	666.1	540.72	600.51	794.45	749.57	764.55	736.35	16908.6	704.526
GSONMT00069826001	collagen alpha-1 chain-like isoform x2	562.12	690.05	707.36	528.54	746.82	858.38	784.83	864.77	629.79	648.52	660.82	904.84	795.75	778.36	873.22	828.77	517.26	606.07	358.69	416.1	693.34	717.57	894.76	809.78	16876.5	703.188
GSONMT00007332001	adp atp translocase 2	758.98	749.01	720.29	666.16	732.8	711.9	709.2	783.65	616.05	631.52	800.66	813.58	722.28	706.9	685.96	732.7	561.34	615.41	643.93	667.16	672.31	628.85	791.21	648.11	16770	698.748
GSONMT00007235001	60s ribosomal protein l3	651.63	696.55	567.33	649.71	687.33	707.17	653.03	609	878.51	767.52	647.72	597.92	855.28	807.59	705.02	747.11	773.62	776.68	620.79	610.06	695.18	663.88	597.42	794.49	16760.5	698.356
GSONMT00068233001	60s ribosomal protein l22	685.33	726.71	817.45	751.07	640.76	607.05	825.43	776.54	664.3	694.95	744.65	733.64	757.43	653.02	734.16	760.12	579.69	652.54	631.66	601.64	644.83	597.43	726.21	729.59	16736.2	697.342
GSONMT00071433001	myosin regulatory light chain cardiac muscle isoform-like	388.71	523.29	535.66	505.82	569.28	719.35	569.12	698.75	672.07	763.93	883.15	925.04	830.13	858.33	926.4	918.96	528.92	752.1	452.91	625.53	528.72	667.6	977.44	824.09	16645.3	693.554
GSONMT00060282001	60s ribosomal protein l5	675.76	669.56	679.12	689.76	630.92	664.69	736.16	740.51	681.85	687.88	770.04	731.73	701.13	690.14	740.77	729.6	607.28	660.68	676.35	649.32	685.31	644.12	700.82	731.06	16574.6	690.607
GSONMT00052641001	transposable element tcb1 transposase	763.12	589.27	682.14	770.54	725.94	758.63	700.1	675.76	761.93	597.04	666.64	695.86	518.98	706.55	632.41	672.2	686.16	681.89	684.79	697.47	609.17	714.2	728.55	637.94	16357.3	681.553
GSONMT00022832001	histidine-rich glyco	565.01	695.41	597.3	736.73	799.51	707.26	754.34	687.05	621.81	590.9	621.05	622.39	746.51	880.98	690.28	711.8	592.93	497.22	539	421.09	726.07	759.24	863.65	877.97	16305.5	679.396
GSONMT00015155001	transposable element tcb1 transposase	786.94	610.09	668.3	751.71	713.24	697.88	701.95	652.16	755.17	590.29	666.07	704.69	529.3	712.44	651.91	640.09	684.32	650.79	699.47	675.12	597.47	696.56	728.14	626.54	16190.6	674.61
GSONMT00063007001	myosin heavy chain	903.19	622.82	370.11	627.59	680.78	977.51	364.39	309.94	967.23	925.03	246.91	270.99	707.8	691	436.04	473.5	1202.36	1250.52	626.29	746.87	977.52	929.01	320.93	537.72	16166.1	673.585
GSONMT00016594001	hemoglobin subunit beta-1	836.68	765.76	734.6	385.5	857.5	611.47	712.42	838.63	389.08	806.11	431.61	922.79	972.06	944.86	780.83	804.31	537.99	578.5	311.18	313.21	740.58	542.45	732.59	585.07	16135.8	672.324
GSONMT00015259001	beta-galactoside-binding lectin	750.87	811.53	492.97	475.27	773.46	524.58	765.57	767.84	373.51	609.78	796.84	880.71	663.54	490.51	916.99	743.32	549.89	584.28	662.01	758.45	622.47	617.6	894.87	566.07	16092.9	670.539
GSONMT00013276001	60s ribosomal protein l23a	626.92	666.46	623.57	617.8	609.36	636.07	713.17	673.38	668.76	636.49	802.03	743.65	736.41	692.19	761.19	666.36	624.2	676.44	665.85	624.16	601.9	586.35	706.08	691.06	16049.9	668.744
GSONMT00057542001	myosin heavy chain	551.11	265.39	221.67	369.22	807.53	927.87	269.4	213.15	1396.43	1031.46	220.48	211.88	449.4	996.43	339.99	367.11	1305.69	1686.38	644.13	765.5	965.17	1280.52	296.31	443.3	16025.5	667.73
GSONMT00016593001	hemoglobin subunit alpha	849.04	809.98	747.2	359.51	736.07	587.04	679.7	893.47	448.07	786.19	439.11	732.02	917.95	845.31	725.68	764.02	488.75	578.51	318.56	314.54	836.46	669.54	752.94	641.64	15921.3	663.388
GSONMT00048193001	differentially regulated trout protein 1 precursor	1170.51	686.39	745.78	1392.27	300.05	56.96	58.08	47.53	387.73	670.97	1505.76	419.2	480.83	174.86	47.88	57.86	1062.38	1296.26	2788.87	2053.55	153.98	116.64	74.44	48.19	15797	658.207
GSONMT00012740001	calmodulin	511.4	581.38	1011.3	677.27	622.46	554.59	790.21	847.77	447.17	482.83	906.49	1047.93	543.39	577.6	696.18	624.01	420.88	471.91	615.08	632.91	548.46	492.3	928.38	620.69	15652.6	652.191
GSONMT00075629001	adenylate kinase	442.54	700.88	626.14	621.37	581.74	614.87	787.9	647.78	697.19	775.78	653.73	554.8	795.11	585.92	702.99	718.18	682.75	662.85	582.22	533.97	668.4	668.53	535.51	775.23	15616.4	650.683
GSONMT00023515001	60s ribosomal protein l37	671.83	700.68	700.81	651.18	646.49	593.12	725.2	723.67	684.79	702.47	717.39	643.49	732.25	630.32	673.56	637.68	546.28	613.57	546.3	561.14	623.3	603.6	664.62	604.74	15598.5	649.937
GSONMT00018486001	transposable element tcb1 transposase	748.62	596.53	630.59	712.63	687.29	736.68	683.55	648.05	722.22	580.6	619.13	657.38	514.44	670.6	551.58	630.82	648.81	660.79	655.64	636.95	606.37	666.09	682.69	592.55	15540.6	647.525
GSONMT00072011001	40s ribosomal protein s13	633.39	679.15	727.66	643.8	602.86	601.62	664.73	711.78	622.15	692.48	738.74	663.77	761.04	578.44	632.64	700.46	534.82	564.66	612.11	573.52	630.54	621.87	689.29	657.58	15539.1	647.462
GSONMT00067986001	cytochrome c oxidase subunit mitochondrial-like	559.83	663.26	677.3	709.95	580.89	585.74	787.13	703.77	631.97	646.96	666.51	655.24	715.36	580.26	756.81	710.32	543.28	598.92	493.13	520.86	620	623.74	675.1	792.4	15498.7	645.78
GSONMT00025898001	lactate dehydrogenase-a	481.84	814.7	647.2	412.3	685.39	610.17	621.5	530.09	611.75	793.18	602.83	572.93	874.98	821.01	662.5	700.2	740.2	672.21	499.16	404.95	807.87	726.37	558.9	617.09	15469.3	644.555
GSONMT00055011001	atp synthase subunit mitochondrial-like	650.79	709.53	611.83	530.47	692.76	687.57	576.73	592.83	680.86	709.15	653.77	656.47	739.74	665.26	662.69	662.74	589.18	633.84	506.65	541.31	669.31	675.34	595.47	675.07	15369.4	640.39
GSONMT00027609001	ribosomal protein l10	637.6	592.78	586.42	544.52	604.1	576.18	763.36	660.85	654.18	679.63	786.98	656.33	607.79	664.01	674.61	714.74	523.6	554.46	656.19	602.94	645.56	574.97	727.21	649.46	15338.5	639.103
GSONMT00024864001	retinol-binding protein 2-like protein	705.26	788.44	585.44	465.22	763.72	577.51	947.72	805.54	356.43	569.73	723.46	1027.94	649.74	416.02	672.23	649.29	444.06	497.76	515.69	763.73	502.97	475.62	921.73	511.2	15336.5	639.019
GSONMT00054944001	40s ribosomal protein s26	579.06	678.61	659.69	630.71	571.96	602.04	633.77	657.63	675.44	685.23	723.51	643.79	707.04	623.55	655.17	673.77	569.1	631.97	591.62	570.85	636.07	608.81	646.01	656.88	15312.3	638.012
GSONMT00073116001	40s ribosomal protein s10	515.53	641.83	595.75	659.27	567.44	594.21	689.47	700.91	603.29	591.13	788.61	749.51	631.13	632.95	740.35	655.79	560.62	567.76	618.52	651.6	552.95	484.31	710.01	652.18	15155.1	631.463
GSONMT00060074001	solute carrier organic anion transporter family member 2b1-like	706.41	558.25	650.85	721.16	649.63	671.53	644.42	671.19	694.88	543.9	587.43	637.17	504.31	628.05	599.32	611.72	613.93	597.01	646.96	618.38	577.16	669.09	669.42	592.34	15064.5	627.688
GSONMT00005789001	eukaryotic translation initiation factor 1b	727.68	640.77	637.93	702.49	530.23	479.68	648.75	601.15	598.79	642.55	704.95	719.24	591.67	550.46	700.72	606.82	704.37	694.68	683.6	749.49	470.77	499.92	568.79	562.51	15018	625.75
GSONMT00031282001	fibronectin-like	832.85	805.7	760.11	700.49	614.87	464.51	551.09	512.9	560.39	585.47	892.6	569.91	653.89	558.29	545.55	519.18	534.77	668.12	810.71	860.51	497.74	543.62	524.81	393.54	14961.6	623.401
GSONMT00046947001	cellular nucleic acid-binding protein	672.17	600.23	748.23	543.64	604.4	625.5	573.93	644.5	705.46	642.76	712.95	744.16	671.67	698.68	514.09	572.26	595.6	674.02	535.18	550.35	594.35	528.73	655.02	503.61	14911.5	621.312
GSONMT00023914001	isocitrate dehydrogenase	516.21	681.4	538.8	564.48	643.23	669.27	597.92	565.65	668.69	668.03	593.11	548.76	764.77	631.51	650.82	638.02	621.03	646.36	522.37	549.9	639.12	655.76	556.49	751.06	14882.8	620.115
GSONMT00038951001	complement c1q-like protein 2-like	350.79	514.67	904.47	1133.65	342.77	295.3	282.48	322.02	342.75	246.19	1235	531.48	350.02	391.31	105.1	176.84	957.64	827.91	2303.88	1705.76	581.05	381.8	365.2	211.66	14859.7	619.156
GSONMT00066389001	atp synthase subunit mitochondrial-like	668.16	672.31	551.74	529.29	680.22	694.65	559.47	589.5	670.49	670.3	592.83	608.53	705.53	672.83	595.52	615.18	581.72	629.07	487.11	505.08	662.71	645.5	623.81	623.38	14834.9	618.122
GSONMT00000416001	atp synthase subunit mitochondrial-like	629.49	664.27	591.13	535.6	711	708.45	586.28	627.25	666.82	698.13	621.77	623.36	700.13	670.31	595.03	647.06	553.29	612.92	490.67	487.71	611.85	602.52	562.05	590.87	14788	616.165
GSONMT00070352001	pol-like protein	709.62	562.93	629.56	678.37	653.9	628.92	620.83	613.85	682.95	531.57	601.35	621.82	490.64	646.27	605.13	611.3	620.24	587.1	626.34	613.08	539.14	639.17	665.11	583.5	14762.7	615.112
GSONMT00068765001	60s acidic ribosomal protein p0	615.74	629.85	636.87	608.72	576.91	522.58	631.66	614.59	624.58	641.01	716.05	677.18	688.68	568.94	631.06	621.73	539.15	582.64	629.35	591.56	596.33	539.29	635.44	580.73	14700.6	612.527
GSONMT00046007001	40s ribosomal protein s5	602.58	653.78	691.79	631.57	552.62	534.3	596.82	641.59	605.26	641.91	676.85	649.87	686.46	586.06	590.45	585.03	550.96	614.84	605.14	539.82	617.32	559.82	673.43	591.8	14680.1	611.67
GSONMT00009826001	myosin heavy chain	771.9	562.87	352.5	512.26	640.68	846.35	318.99	295.5	915.86	883.33	268.19	278.35	658.64	665.58	384.29	447.28	1043.08	1100.01	594.47	647.04	864.96	854.73	286.91	482.89	14676.7	611.527
GSONMT00045976001	40s ribosomal protein s16	600.32	669.95	691.72	658.76	575.17	557.94	626.57	683.69	627.31	653.68	684.79	623.65	658.95	581.29	617.88	592.59	509.87	559.48	566.54	541.72	605.76	549.5	627.01	581.82	14646	610.248
GSONMT00036200001	nuclease-sensitive element-binding protein 1	573.8	617.37	705.84	622.5	549.89	555.78	683.95	673.83	585.7	559.5	624.55	652.72	635.08	552.66	676.87	642.43	562.81	569.95	527.31	557.45	589.65	528.91	606.54	716.79	14571.9	607.162
GSONMT00078004001	peptidyl-prolyl cis-trans isomerase b	554.39	569.7	836.99	643.69	636.89	598.95	588.77	695.73	442.6	469.39	905.13	853.98	573.96	607.69	490.34	536.48	433.92	481.71	683.3	618.44	527.5	522.08	719.75	435.74	14427.1	601.13
GSONMT00054468001	40s ribosomal protein s21	598.52	601.61	692.84	608.28	496.99	533.89	656.32	715.55	521.31	582.62	713.08	747.03	643.44	502.42	649.5	665.89	486.25	522.27	614.36	597.89	514.62	464.13	640.28	643.72	14412.8	600.534
GSONMT00007794001	myosin heavy fast skeletal muscle-like	678.47	263.52	205.87	485.51	720.2	956.62	223.37	164.16	1020.6	790.64	182.65	188.37	358.71	818.41	268.53	298.61	1264.54	1467.88	595.93	798.49	842.92	1112.2	242.59	410.87	14359.7	598.319
GSONMT00078136001	cytochrome c oxidase subunit mitochondrial-like	497.86	604.62	627.01	631.17	543.85	563.41	663.07	636.98	554.51	624.88	655.05	717.4	674.79	585.75	695.84	648.89	496.53	518.79	396.48	488.62	553.51	545.27	627.59	751.25	14303.1	595.963
GSONMT00064574001	myozenin-1-like	606.56	617.36	578.48	476.74	627.72	633.08	590.38	563.27	597	714.7	422.43	450.6	737	612	490.46	600.46	677.02	732.71	415.63	472.89	738.06	724.79	524.97	663.87	14268.2	594.507
GSONMT00030288001	myosin heavy fast skeletal muscle-like	683.79	259.39	198.29	472.47	709.31	892.89	221.01	157.39	1026.09	773.58	183.19	176.46	358.34	798.64	251.6	292.59	1255.82	1456.97	606.31	808.65	855.49	1108.05	240.59	404.76	14191.7	591.32
GSONMT00004853001	low quality protein: selenoprotein p	328.49	592.12	583.92	755.22	606.8	544.97	938.46	779.68	433.54	488.09	462.72	513.11	532.87	571.06	877.01	775.1	371.72	333.07	375.77	439.3	654.54	620.15	673.81	907.85	14159.4	589.974
GSONMT00048510001	40s ribosomal protein s28	554.06	568.76	717.34	683.85	518.93	550.75	721.12	662.68	600.28	599.27	655.03	648.89	607.04	513.94	615.96	590.76	479.36	505.2	550.84	514.84	542.28	518.69	615.44	593.08	14128.4	588.683
GSONMT00044596001	myosin heavy chain	934.04	311.14	252.82	626.69	731.56	911.58	232.82	173.39	1040.68	723.73	149.39	134.89	325.76	672.12	210.07	263.45	1202.14	1221.71	600.49	770.28	969.11	1036.62	185.44	371.89	14051.8	585.492
GSONMT00011122001	zymogen granule membrane protein 16-like	567.49	430.82	779.58	382.35	499.67	401.97	637.4	769.4	486.64	517.72	734.68	834.16	774.5	582.15	984.47	710.47	381.21	416.76	533.98	631.92	566.43	259.4	726.55	435.24	14045	585.207
GSONMT00032415001	rnase 2	296.6	543.74	902.06	717.08	562.54	350.14	862.05	758.45	472.79	532.92	648.2	629.25	529.74	653.06	525.99	637.15	437.89	439.02	432.94	380.71	575.43	569.57	815.11	749.03	14021.5	584.227
GSONMT00074221001	cytochrome c oxidase subunit mitochondrial-like	553.97	639.78	684.44	643.32	544.96	549.85	660.7	693.76	545.79	600.83	629.29	599.28	622.45	524.71	601.75	626.65	450.43	461.56	524.41	471.37	500.56	499.11	646.91	626.35	13902.2	579.26
GSONMT00012494001	ribosomal protein l10	402	702	609.09	526.37	527.89	611.15	633.28	569.47	677.68	555.54	613.42	539.9	501.03	661.01	616.63	667.83	473.54	508.82	626.5	526.24	502.27	509.6	668.04	626.02	13855.3	577.305
GSONMT00011806001	apolipoprotein a-iv precursor	667.34	708.01	557.71	435.35	645.28	492.24	742.11	661.16	274.9	358.79	649.76	957.62	374.41	422.7	763.04	480.86	447.1	374.9	692.78	815.94	508.39	358	949.31	498.02	13835.7	576.488
GSONMT00073515001	atp synthase lipid-binding mitochondrial precursor	585.27	586.12	536.45	468.92	571.07	633.58	579.56	608.31	584.93	577.98	620.98	677	724.96	596.72	611.46	635.01	488.11	560.59	425.33	455.44	551.85	530.84	600.46	572.08	13783	574.293
GSONMT00000420001	cathepsin l-like	632.2	696.74	587.38	610.23	738.5	459.49	1022.95	745.46	388.93	546.68	359.15	506.29	602.55	597.64	610.3	658.76	463.73	408.9	471.49	292.6	604.85	578.04	640.98	534.12	13758	573.248
GSONMT00000536001	apolipoprotein e	544.15	597.98	412.37	504.3	584.69	480.87	615.54	609.04	372.11	433.15	734.69	748.77	416.4	485.67	830.07	643.92	508.15	418.46	720.1	889.7	444.82	423.21	725.32	516.17	13659.6	569.152
GSONMT00009838001	myosin heavy chain	363.96	232.36	149.99	299.36	671.78	747.04	229.61	156.14	1166.99	858.4	237.85	251.38	373.23	862.13	319.07	345.31	1124.41	1192.13	629.06	807.53	770.87	1106.14	239.49	446.51	13580.7	565.864
GSONMT00041053001	adp atp translocase 2	573.07	651	542.51	511.02	555.48	531.13	576.72	615.51	549.95	534.34	648.24	661.05	604.5	591.14	626.1	588.24	466.15	553.96	438.07	505.6	532.47	558.02	597.63	557.94	13569.8	565.41
GSONMT00031635001	tropomyosin alpha-4 chain-like isoform x1	600.99	605.85	540.93	518.92	601.76	622.02	568.62	612.95	509.71	535.37	525.95	604.51	572.04	603.2	635.85	645.46	524.3	481	478.53	498.17	463.84	576.24	556.14	662.07	13544.4	564.351
GSONMT00074714001	myosin-binding protein fast-type-like	624.55	523.52	365.96	415.63	631.38	745.05	396.1	351.72	733.78	723.67	339.14	360.36	664.05	672.19	475.6	521.91	800.62	816.09	454.27	477.63	731.94	739	354.99	603.92	13523.1	563.461
GSONMT00070381001	40s ribosomal protein s11	568.91	602.86	604.49	617.74	536.78	481.49	657.07	587.81	520.51	552.91	580.7	563.42	567.32	529.43	576.77	594.03	473.12	537.1	537.14	537.07	505.36	522.06	607.88	609.96	13471.9	561.33
GSONMT00071424001	phosphoglycerate kinase 1	557.65	760.61	448.54	489.52	803.57	656.96	490.94	453.89	603.73	675.03	532.84	484.8	730.8	660.12	547.23	534.44	590.84	501.44	530.87	384.73	565.46	501.88	435.93	463.73	13405.6	558.565
GSONMT00043827001	trypsin-1 precursor	4.57	180.03	207.52	292.47	147.5	144.26	1010.59	771.41	151.94	239.54	670.57	1133.42	134.13	132.75	887.41	1112.8	431.81	184.2	950.21	1979.43	270.1	271.56	1403.03	661.41	13372.7	557.194
GSONMT00016404001	lactate dehydrogenase-a	594.02	695.47	459.93	288.87	801.15	651.73	409.72	439.26	566.29	755.55	439.35	402.04	870.49	725.17	420.19	486.61	694.25	610.02	348.04	270.85	853.41	689.18	392.24	432.15	13296	553.999
GSONMT00028004001	stress-associated endoplasmic reticulum protein 1	510.65	495.11	620.24	636.02	477.36	464.53	737.81	640.24	441.66	441.34	552.82	682.53	523.41	490.87	658.56	594.78	418.59	487.94	509.91	587.13	475.95	522.05	611.79	645.33	13226.6	551.109
GSONMT00003461001	cold-inducible rna-binding protein	608.02	462.5	730.6	565.74	490.65	525.85	515.96	605.11	460.89	445.41	706.08	721.66	487.31	562.88	496.59	469.83	436.83	507.45	612.55	643.19	432.35	487.79	728.55	507.82	13211.6	550.484
GSONMT00051565001	acyl- -binding protein	530.51	656.99	461.18	431.26	616.27	440.56	704.83	690.05	326.67	471.59	600.89	769.7	431.08	409.53	788.34	623.29	423.32	397.77	498.03	612.55	501.02	499.71	803.43	506.58	13195.1	549.798
GSONMT00059543001	sparc precursor	345.45	548.9	469.45	431.84	568.7	590.84	589.96	647.32	439.31	505.93	632.58	742.85	554.93	562.46	679.79	654.58	445.5	462.34	383.88	432.19	493.23	513.38	840.47	656.11	13192	549.666
GSONMT00001527001	thioredoxin	677.19	578.35	654.09	499.32	514.2	394.23	507.75	575.34	499.24	539.32	686.12	755.62	511.66	515.89	496.35	519.35	528.29	618.03	589.86	603.81	489.66	414.43	609.47	413.8	13191.4	549.64
GSONMT00003593001	myelin protein p0-like isoform x1	603.7	589.04	605.23	590.49	518.88	515.71	611.47	701.82	513.79	525.4	505.16	546.29	558.73	477.35	620.35	655.55	474.91	438	493.12	472.7	434.02	547.51	539.54	647.74	13186.5	549.438
GSONMT00075529001	alpha cardiac muscle 1	604.83	478	414.11	391.8	559.77	648.81	453.57	444.31	686.6	652.11	498.74	436.51	800.71	711.3	485.4	601.07	561.21	696.58	327.2	428.92	580.08	656.39	461.33	589.21	13168.6	548.69
GSONMT00021534001	myosin heavy chain	715.91	366.13	272.98	529.27	660.83	904.83	247.01	186.13	866.56	759.46	172.79	154.75	391.26	593.57	244.9	296.99	1014.14	1184.76	513.37	660.15	840.03	877.8	199.68	338.07	12991.4	541.307
GSONMT00057219001	cd59-like protein	561.23	443.09	450.2	388	597.87	353.36	871.45	811.16	505	508.09	303.99	387.09	621.9	561.02	785.14	726.61	357.85	343.71	242.16	125.66	597.38	665.47	831.13	891.31	12929.9	538.745
GSONMT00051043001	---NA---	616.74	485.75	518.77	586.85	577.69	592.46	545.82	517.61	578.04	467.89	531.01	565.33	417.83	569.73	500.85	505.52	568.73	560.61	549.04	553.97	489.6	535.47	583.23	505.92	12924.5	538.519
GSONMT00050270001	pyruvate kinase	635.81	571.31	307.29	335.31	681.61	722.58	377.53	338.94	737.38	668.8	418.06	324.56	698.36	716.87	480.95	494.56	711.13	658.8	469.13	363.46	619.62	663.53	378.5	497.93	12872	536.334
GSONMT00015515001	transcription factor btf3	534.16	531.37	624.88	553.38	493.76	468.05	541.77	562.73	487.08	495.63	607.79	617.47	583.59	532.45	591.57	533.5	476.71	525.26	514.3	524.7	460.34	439.29	591.47	565.6	12856.9	535.702
GSONMT00067956001	transposase	624.02	469.99	548.82	605	578.12	536.03	511.9	554.26	567.38	484.73	518.57	576.01	414.46	520.24	518.79	515.07	589.38	521.21	527.76	513.38	470.14	568.89	536.77	525.7	12796.6	533.192
GSONMT00082379001	hepcidin	1534.02	922.61	29.35	403.24	254.13	4.87	8.34	5.1	624.64	1278.52	1070.89	146.06	620.2	46.01	13.09	22.28	1629.91	1176.18	1657.22	1171.44	35.43	43.67	22.17	16.06	12735.4	530.643
GSONMT00064895001	beta-microseminoprotein precursor	470.61	519.3	901.8	1033.82	610.14	380.71	726.71	577.17	377.31	501.18	654.16	447.96	478.52	443.17	439.42	500.06	395.82	335.56	635.94	454.45	525.99	401.09	403.77	470.75	12685.4	528.559
GSONMT00006165001	60s ribosomal protein l35	513.31	539.64	613.86	566.69	454.71	459.64	565.52	608.62	496.79	505.98	610.37	545.61	573.64	503.31	531.41	563.38	416.71	484.71	499.21	502.83	502.83	444.33	549.07	562.18	12614.3	525.598
GSONMT00008926001	atp synthase lipid-binding mitochondrial precursor	509.05	545.6	506.65	438	547.3	505.63	537.11	567.38	502.46	461.59	589.22	610.03	524.26	511.46	517.27	540.96	464.63	552.59	456.24	450.74	487.97	518.88	666.34	593.29	12604.6	525.194
GSONMT00048140001	60s acidic ribosomal protein p1	508.74	549.65	621.65	544.98	488.86	494.46	504.38	604.96	565.23	487.17	559.8	509.28	580.23	477.79	497.55	534.94	495.95	493.9	496.3	455.66	574.35	463.3	528.29	495.97	12533.4	522.225
GSONMT00051965001	cytochrome c oxidase subunit vib isoform 1	533.98	590.02	643.86	537.56	487.98	513.87	533.75	567.78	502.74	533.41	572.37	530.57	613.65	492.45	561.01	543.33	395.91	489.98	478.84	414.24	505.76	434.78	526.66	526.15	12530.6	522.11
GSONMT00053315001	elongation factor 2	510.74	515.91	501.95	554.6	533.77	462.99	599.54	560.07	455.09	505.68	552.79	563.43	441.7	479.55	590.57	541.54	463.52	469.98	576.49	620.38	446.46	471.91	561.89	531.08	12511.6	521.318
GSONMT00001722001	40s ribosomal protein s3	478.74	553.02	583.57	576.06	499.77	474.25	569.9	566.97	513.98	526.42	545.31	520.25	551.74	491.55	537.03	579.11	437.59	467.67	516.23	468.61	510.28	454.61	511.64	529.21	12463.5	519.313
GSONMT00036127001	40s ribosomal protein s27	447.2	533.25	655.98	561.17	481.9	465.24	630.54	573.67	470.11	495.89	592.75	553.47	529.85	526.62	584.56	549.43	420.51	480.04	465.14	486.64	456.81	430.17	549.49	485.79	12426.2	517.759
GSONMT00081520001	atp synthase subunit mitochondrial	530.05	607.16	699.53	624.82	525.01	518.88	652.97	602.09	473.42	507.79	555.09	548.91	535.26	508.41	519.82	503.28	348.55	409.02	373.75	386.37	491.6	444.39	511.23	534.06	12411.5	517.144
GSONMT00052807001	tropomodulin 4	419.41	549.95	490.87	494.82	494.68	533.27	500.77	482.53	553.11	601.9	438	396.51	640.78	538.33	542	554.56	571.12	526.5	423.99	424.43	598.09	554.36	406.04	631.32	12367.3	515.306
GSONMT00064576001	lim-domain binding factor 3	458.97	502.23	416.95	446.31	525.19	542.4	499.11	443.28	530.35	604	382.77	415.99	558.32	521.54	533.78	521.33	620.08	636.6	459.87	454.01	572.1	570.92	454.5	659.77	12330.4	513.765
GSONMT00045431001	60s ribosomal protein l32	474.05	521.51	582.95	548.58	437.88	436.69	566	560.04	458.7	473.91	541.42	570.45	579.39	458.48	575.09	581.5	430.96	421.03	487.33	484.77	504.67	441.52	569.47	576.02	12282.4	511.767
GSONMT00036908001	si:ch1073- precursor	559.57	704.79	669.54	1029.44	475.89	147.58	228.28	142.84	601.24	638.37	1006.01	379.35	502.12	408.39	73.66	122.72	703.03	703.78	1425.49	994.88	242.17	279.8	132.58	101.25	12272.8	511.365
GSONMT00077637001	complement component c3	540.51	524.91	722.81	1088.64	405.28	185.93	217.72	173.38	428.95	490.83	1259.74	463.48	365.48	397.48	109.94	179.01	745.02	731.97	1317.88	885.68	306.76	289.03	237.79	140.55	12208.8	508.699
GSONMT00066264001	low quality protein: titin-like	485.65	561.14	404.8	416.21	444.38	606.12	333.12	378.96	669	611.34	450.75	434.3	666.99	448.85	530.4	473.79	678.95	657.65	429.11	441.7	550.14	541.25	373.22	619.91	12207.7	508.655
GSONMT00052017001	saxitoxin and tetrodotoxin-binding protein 1-like	407.68	506.68	606.29	595.76	512.69	335.87	751.19	955.85	208.66	325.08	300.38	415.14	437.23	774.28	574.44	488.59	470.61	220.93	402.38	259.6	799.14	600.91	505.34	719.97	12174.7	507.279
GSONMT00014314001	middle subunit	454.71	663.75	498.95	523.37	530.87	367.38	631.03	634.59	356.38	384.66	545.99	739.04	393.96	522.71	611.79	526.85	384.83	286.18	578.94	620.12	367.6	355.45	630.37	505.93	12115.5	504.81
GSONMT00002696001	complement c1q-like protein 2-like	394.56	421.12	443.73	1859.84	139.46	56.05	48.07	47.02	170.81	198.92	1178.52	421.39	125.53	224.38	24.2	43.36	780.7	629.13	2489.67	2086.62	127.65	83.61	48.23	59.07	12101.6	504.235
GSONMT00017687001	myosin heavy chain	578.55	217.88	170.83	395.03	600.2	741.51	182.25	132.73	872.75	639.44	156.14	154.45	305.37	669.18	218.43	252.73	1108.7	1230.21	515.43	700.27	739.37	946.89	198.69	347.09	12074.1	503.088
GSONMT00070359001	adenosylhomocysteinase b-like	556.65	552.87	467.28	460.4	596.93	552.6	497.29	502.89	479.23	505.3	472.66	491.43	561.93	582.14	506.44	507.37	438.92	478.94	434.72	429.95	518	495.15	513.15	448.65	12050.9	502.12
GSONMT00038203001	warm temperature acclimation-related 65 kda protein	599.01	572.46	435.26	431.89	629.98	401.27	655.06	478.8	475.58	455.7	251.58	493.55	576.56	482.88	476.83	595.25	343.96	380.7	213.25	228.54	695.88	708.51	673.32	793.82	12049.6	502.068
GSONMT00016103001	myosin heavy chain	367.07	258.2	224.43	311.82	478.34	883.07	214.89	174.29	870.27	912.99	218	269.71	437.22	749.32	438.51	414.34	830.99	1169.29	383.67	521.34	532.54	671.04	253.15	374.63	11959.1	498.297
GSONMT00000976001	collagen type i alpha 2	355.98	488.51	511.96	393.04	527.49	608.62	566.64	615.62	456.75	446.07	450.83	629.66	542.89	544.41	626.12	602.21	353.06	425.04	250.02	297.39	507.75	498.79	650.94	578.54	11928.3	497.014
GSONMT00001838001	cytochrome c oxidase subunit mitochondrial-like	457.05	578.25	553.21	500.29	477.84	462.61	537.29	560.98	449.07	474.29	554.01	552.1	575.96	451.24	541.49	524.11	381.24	438.46	396.4	425.09	455.98	432.28	514.9	573.22	11867.4	494.473
GSONMT00003788001	high mobility group protein b2	416.7	398.07	907.53	585.57	439.48	451.35	551.4	637.05	370.35	381.59	677.07	727.61	410.49	482.16	480.48	472.18	291.61	367.75	459.59	535.88	385.04	383.02	623.02	431.54	11866.5	494.439
GSONMT00050051001	cathepsin l-like	254	821.75	177.74	250.72	719.43	356.49	570.15	456.54	261.75	603.66	527.45	557.76	243.68	431.76	454.94	564.57	479.74	383.66	622.08	698.47	597.17	774.31	699.31	335.2	11842.3	493.43
GSONMT00055623001	cytochrome c oxidase subunit mitochondrial-like	474.53	589.8	444.42	424.32	532.49	514.69	441.41	543.42	434.42	482.58	556.12	521.48	553.92	503.54	458.93	478.98	455.1	489.54	424.49	473.76	518.42	485.01	561.11	440.15	11802.6	491.776
GSONMT00038910001	lipocalin precursor	403.82	420.6	543	567.01	392.98	484.91	441.09	521.65	373.45	514.18	537.41	641.53	482.54	406.96	521.46	607.49	430.61	360.57	444.15	537.45	401.39	513.14	612.3	636.61	11796.3	491.512
GSONMT00046485001	beta-galactoside-binding lectin	420.25	408.14	694.23	553.65	533.41	454.33	586.82	630.53	407.7	418.97	620.41	611.71	531.69	425.78	539.66	524.76	299.54	395.62	415.27	453.57	437.76	423.87	540.73	466.8	11795.2	491.467
GSONMT00042377001	myosin heavy chain	471.07	242.94	191.91	325.68	572.63	736.59	202.75	148.62	887.17	788.74	164.27	170.01	365.05	653.28	250.36	295.36	1010.46	1110.88	504.29	576.54	683.1	878.36	207.34	339.77	11777.2	490.715
GSONMT00008396001	calmodulin	396.67	426.43	601.4	519.1	418.14	467.63	573.55	618.49	434.51	414.88	563.03	592.61	460.37	494.75	566.7	557.93	358.33	387.83	425.06	438.77	465.07	437.29	570.55	561.4	11750.5	489.604
GSONMT00075416001	type i enveloping like	724.44	550.9	342.7	278.26	589.87	761.95	301.1	366.55	569.89	583.21	336.32	381.06	749.95	788.91	363.75	474.33	417.3	459.72	327.23	278.54	666.71	661.33	449.91	324.13	11748.1	489.502
GSONMT00012775001	glycogen muscle form-like isoform x1	435.84	540.45	233.6	356.39	601.74	542.04	307.97	273.81	581.95	717.7	350.23	306.92	682.2	619.68	465.54	411.09	715.32	593.04	501.17	374.64	672.43	643.66	336.94	481.76	11746.1	489.421
GSONMT00023920001	small edrk-rich factor 2	463.38	484.94	630.8	568.91	442.48	404.18	575.4	539.1	423.23	399.91	526.36	538.44	478.25	448.1	543.69	522.81	441.42	430.7	476.7	488.42	429.14	425.63	471.15	578.43	11731.6	488.815
GSONMT00000104001	myosin light polypeptide 6	523.46	522.12	531.74	551.16	466.19	416.87	556.22	546.67	419.98	450.09	515.95	534.27	516.4	464.19	554.94	484.38	408.02	375.38	500.65	534.56	383.64	431.14	543.38	485	11716.4	488.183
GSONMT00049136001	secreted phosphoprotein 24	474.31	536.99	374.45	427.97	559.78	346.69	697.31	612.94	467.63	551.36	253.06	413.05	615.31	650.78	532.39	684.56	413.1	311.87	297.11	213.67	584.39	515.97	602.06	551.3	11688	487.002
GSONMT00031599001	14-3-3 protein beta alpha-2	474.35	462.91	566.14	531.69	491.56	450.4	520.09	547.17	419.61	396.12	551.91	600.92	451.25	462.78	517.4	480.69	396.72	444.23	503.11	524.73	412.95	413.7	547.4	479.99	11647.8	485.326
GSONMT00081138001	nonhistone chromosomal protein hmg-14a-like	441.28	412.33	727.01	546.43	458.21	470.95	654.59	667.3	375.19	343.05	530.08	618.79	456.08	439.62	604.02	574.6	318.31	339.67	361.55	392.68	387.11	360.7	584.3	545.14	11609	483.708
GSONMT00048525001	transposable element tcb1 transposase	586.43	413.42	484.91	580.52	516.42	527.83	474.18	517.66	542.22	395.94	447.76	456.05	365.51	508.7	456.5	485.26	455.95	442.15	482.35	492.9	436.25	535.67	516.23	443.38	11564.2	481.841
GSONMT00052397001	elongation factor 1-gamma	514.86	437.67	469.9	462.43	426.86	506.64	466.24	472.56	449.01	515.47	452.91	631.61	576.24	559.49	542.61	498.72	413.59	473.44	503.56	446.76	443.61	385.97	436.49	419.39	11506	479.418
GSONMT00058008001	cold-inducible rna-binding protein	582.7	430.64	628	478.05	496.7	528.61	456.26	519.31	491.9	459.63	534.67	516.75	477.42	503.88	368.37	427.47	422.73	494.38	466.19	414.74	467.09	440.06	521.57	375	11502.1	479.255
GSONMT00002454001	atp synthase-coupling factor mitochondrial precursor	455.46	505.87	508.51	447.77	450.14	471.25	534.89	506.39	464.49	516.53	514.08	545.93	575.37	466.9	511.94	501.06	414.7	455.43	374.67	364.15	458.61	425.04	481.2	548.39	11498.8	479.115
GSONMT00039009001	60s acidic ribosomal protein p2	424.12	445.59	595.56	466.76	445.85	427.36	553.01	500.79	445.59	552.24	510.33	493.6	538.73	388.25	456.7	533.04	378.22	446.88	450.98	432.62	469.74	421.7	574.99	514.91	11467.6	477.815
GSONMT00007574001	glycogen muscle form-like isoform x1	467.21	532.43	282.65	323.05	667.51	563.68	350.04	294.23	569.93	627.19	363.35	304.68	664	560.63	428.63	380.29	659.71	577.19	476.83	325.6	661.99	605.1	296.32	460.71	11443	476.79
GSONMT00068715001	40s ribosomal protein s17-like	479.34	495.4	530.4	529.88	436.94	420.58	547.25	504.7	459.49	466.98	507.71	515.78	520.71	452.2	503.88	495.81	420.91	440.61	441.95	428.41	433.97	407.17	499.51	473.28	11412.9	475.536
GSONMT00005011001	heavy subunit	499.84	493.92	593.72	596.19	381	332.26	478.62	490.47	323.34	533.47	660.74	521.27	464.76	321.06	487.92	454.15	456.2	414.92	620.33	693.38	338.23	332.23	469.14	423.22	11380.4	474.182
GSONMT00000067001	transposable element tcb2 transposase	525.95	433.84	473.12	553.3	490.75	490.25	505.06	507.55	512.96	402.22	446.05	473.21	402.34	450.6	456.84	516.67	485.27	452.79	470.97	439.31	455.43	495.91	459.92	463.73	11364	473.502
GSONMT00018926001	high mobility group protein b2	415.75	402.85	806.2	537.7	425.42	448.54	501.15	609.11	372.64	372.17	656.71	660.53	375.07	465.06	451.94	466.2	318.09	371.55	457.11	497.54	375.18	372.17	577.43	414.55	11350.7	472.944
GSONMT00067686001	voltage-dependent anion channel 3	459.73	464.59	495.18	510.97	486.43	432.93	478.13	463.43	481.93	475.05	431.28	423.77	515.76	437.46	472.4	484.23	495	506.24	453.16	456.95	475.92	470.61	468.73	510.33	11350.2	472.925
GSONMT00043678001	phospholemman precursor	501.54	473.13	578.84	542.19	436.28	414.71	526	521.3	396.78	420.45	606.81	552.5	415.55	407.8	475.27	472	362.88	402.47	515.35	537.05	417.79	394.6	488.62	444.35	11304.3	471.011
GSONMT00074299001	cysteine dioxygenase type 1	627.92	639	368.01	370.87	582.68	271.65	374.79	379.09	488.79	584.46	598.36	462.66	398.94	307.66	316.83	318.23	593.14	642.22	871.42	685.06	338.41	423.92	343.69	237.61	11225.4	467.725
GSONMT00061621001	tc1-like transporase	526.9	401.83	443.65	512.59	469.46	501.88	476.98	464.79	505.78	385.6	458.88	502.2	375.02	499.4	463.92	419.74	477.25	446.81	492.58	473.13	437.51	492.35	504.48	426.54	11159.3	464.97
GSONMT00002830001	60s ribosomal protein l27a	434.89	455.62	486.35	436.76	408.62	441.93	522.95	518.65	455.28	445.01	512.19	503.97	457.54	458.82	540.48	509.89	404.45	403.64	442	431.69	457.96	399.56	498.46	498.54	11125.2	463.552
GSONMT00015050001	complement factor h-like	338.13	456.75	715.41	1026.32	456.46	251.28	493.68	409.64	345.53	357.22	775.94	524.1	326	488.6	281.96	303.61	394.72	287.01	832.15	492.83	372.72	343.19	400.73	325.13	10999.1	458.296
GSONMT00016374001	malate mitochondrial precursor	480.45	516	503.51	484.64	444.68	448.42	495.05	502.38	453.98	450.22	458.22	470.05	506.82	451.63	509.54	498.7	396.67	434.72	394.15	362.97	402.17	391.04	440.92	496.14	10993.1	458.045
GSONMT00053857001	atp synthase lipid-binding mitochondrial precursor	451.73	495.97	575.88	511.45	466.74	425.32	496.44	548.65	449.69	446.26	475.55	506.75	493.14	434.55	459.73	491.53	357.47	358.96	335.16	320.63	434.76	432.32	478.67	440.52	10887.9	453.661
GSONMT00080773001	cd59 glyco	506.71	497.48	490.63	513.87	382.99	375.91	535.78	567.78	359.95	374.34	443.58	471.57	470.7	397.62	540.49	538.06	395.78	349.65	426.21	442.17	353.41	452.07	440.46	553.34	10880.5	453.356
GSONMT00006832001	eukaryotic translation initiation factor 5a-1	408.91	433.65	467.77	468.59	457.47	427.6	476.26	555.38	380.68	445.75	524.63	508.05	427.48	441.03	495.87	506.45	359.73	406.03	439.51	474.59	407.94	436.01	482.89	447.04	10879.3	453.305
GSONMT00009297001	myosin regulatory light chain smooth muscle isoform	441.77	484.28	494.47	478.27	432.9	414.98	426.39	479.83	405.91	397.64	504.97	527.78	412.74	388.23	488.83	420.58	415.86	458.81	483.7	530.41	387.56	399.59	541.79	458.87	10876.2	453.173
GSONMT00016093001	gamma-aminobutyric acid receptor-associated protein	399.19	432.43	458.87	496.47	402.15	381.98	472.98	471.54	405.38	443.52	551.41	531.19	463.73	421.57	529.37	485.46	416.43	405.15	462.03	514.4	409.97	383.92	468.52	456.6	10864.3	452.678
GSONMT00005166001	c-type lectin domain family 4 member e	991.14	742.52	178.73	313.08	290.54	84.35	84.95	53.17	636.81	1002.86	745.09	175.45	602.15	237.18	59.38	76.32	1097.22	952.07	1110.38	1027.37	133.95	152.11	63.1	39.98	10849.9	452.079
GSONMT00026840001	atp synthase subunit mitochondrial precursor	424.72	503.87	482.68	427.81	422.27	438.6	483.52	490.94	427.53	451.92	507.55	519.2	481.13	452.69	477.33	477.58	385.71	400.22	363.38	365.88	441.08	416.69	502.58	502	10846.9	451.953
GSONMT00020998001	thioredoxin	961.73	599.14	657.71	369.95	357.21	276.09	353.88	354.47	441.68	479.59	694.6	467.47	402.85	328.9	237.49	253.22	550.14	716.9	525.79	777.2	241.99	236.64	344.72	214.39	10843.8	451.823
GSONMT00033208001	glutathione s-transferase p	513.75	469.19	497.93	375.54	539.85	422.81	566.69	545.56	361.78	409.85	506.21	524.37	461.03	503.62	373.96	472.79	351.25	453.96	320.31	382.96	523.61	401.47	525.68	309.41	10813.6	450.566
GSONMT00000050001	---NA---	511.18	417.75	452.81	487.15	469.58	464.83	443.19	442.09	502.74	408.15	462.75	448.37	367.31	449.65	420.11	434.91	471.51	459.54	454.08	466.22	393.46	478	472.66	418.67	10796.7	449.863
GSONMT00077107001	hepcidin	1114.75	892.2	51.88	514.36	425.04	159.32	282.66	177.67	558.55	787	596.56	164.71	501.18	174.5	278.07	154.52	1068.37	755.23	823.2	656.87	168.88	151.04	203.15	127.19	10786.9	449.454
GSONMT00025944001	fatty acid-binding liver	781.29	562.93	453.13	303.99	598.96	481.84	464.47	545.85	365.4	435.87	339.89	516.86	483.56	373.73	324.24	396.15	386.96	400.27	284.36	389.09	527.81	435.18	596.74	302.8	10751.4	447.974
GSONMT00035536001	anterior gradient protein 2 homolog precursor	348.48	414.63	798.47	362.59	390.7	336.37	519.5	515.63	351.98	331.71	643.7	661.1	347.06	332.42	484.44	467.46	305.86	412.08	405.83	410.28	426.31	447.72	596.98	411.33	10722.6	446.776
GSONMT00005675001	chitinase 2	522.54	641.15	457.86	368.21	586.27	432.69	585.37	486.78	332.9	371.78	394.77	635.38	390.51	461.84	575.35	585.19	355.53	262.95	454.77	317.32	497.35	270.95	443.06	262.87	10693.4	445.558
GSONMT00023493001	elongation factor 1-gamma	475.46	440.28	476.02	415.46	381	380.71	444.87	460.57	456.96	404.64	466.48	462.94	493.46	439.69	527.4	493.34	437.51	418.05	432.94	417.89	453.05	400.7	442.02	455.93	10677.4	444.89
GSONMT00020124001	cold-inducible rna-binding protein	417.6	376.33	644.98	480.26	387.89	419.78	453.06	522.98	361.83	357.34	595.99	616.97	381.6	435.96	422.37	435.48	306.27	370.77	500.15	501.27	350.73	345.79	550	377.61	10613	442.209
GSONMT00027710001	complement c1q tumor necrosis factor-related protein 3-like	75.58	216.72	1201.64	63.61	146.3	145.21	233.13	337.69	288.15	217.32	752.92	412.85	148.14	382.06	180.69	445.42	323.97	497.18	1282.09	864.93	452.71	550.98	883.27	473.99	10576.5	440.69
GSONMT00023875001	myosin-binding protein h-like	470.97	437.36	365.48	341.85	432.98	502.2	415.68	405.9	498.52	538.87	319.06	337.38	561.68	494.06	421.51	449.86	532.29	485.31	317.71	343.57	563.93	523.7	337.12	468.35	10565.3	440.223
GSONMT00024222001	cytochrome c oxidase subunit vib isoform 1	415.02	449.3	499.31	450.83	436.77	381.12	470.87	513.61	413.64	429.09	482.05	436.96	490.5	397.58	472.79	461.35	359.54	399.92	355.67	362.5	427.51	434.16	472.16	470.82	10483.1	436.795
GSONMT00068641001	p2x purinoceptor 5-like	639.49	684.18	305.42	292.02	451.39	439.59	283.02	317.29	570.64	598.94	353.39	294.96	498.7	517.68	362.46	356.47	526.75	662.77	396.55	556.74	436.39	423.27	274.31	216.44	10458.9	435.786
GSONMT00036133001	s100-a1	365.64	508.28	579.91	435.74	437.6	362.21	542.72	498.51	321.55	358.55	555.28	537.2	342.84	374.25	514.02	427.92	348.7	397.17	492.45	485.36	370.75	337.53	484.69	367.02	10445.9	435.245
GSONMT00048370001	---NA---	345.77	374.9	640.41	500.3	419.43	427.81	543.99	591.17	310.56	307.8	509.12	587.58	362.53	403.59	464.78	443.53	258.88	282.64	410.05	438.2	375.72	359.27	563.19	418.36	10339.6	430.816
GSONMT00065003001	transposable element tcb1 transposase	491.61	388.01	427.28	471.52	464.21	475.73	444.51	424.8	484.4	389.77	417.23	423.3	329.11	438.96	389.88	408.53	442.38	453.37	434.59	434.07	382.92	454.47	462.77	403.34	10336.8	430.698
GSONMT00021057001	tropomyosin alpha-3 chain-like isoform 6	423.98	483.83	403.03	367.17	386.25	450.96	413.76	418.15	371.33	425.5	353.4	476.09	514.44	449.77	529.64	510.98	435	408.99	334.98	352.21	383.91	474.05	432.86	509.84	10310.1	429.588
GSONMT00040665001	keratin 8	413.94	513.54	391.51	438.78	493.48	440.06	463.27	426.48	373.42	403.84	398.89	402.08	450.46	470.98	469	434.04	351.34	403.93	428.72	418.48	471.1	444.69	425	382.37	10309.4	429.558
GSONMT00080145001	60s acidic ribosomal protein p2	395.12	393.41	514.63	517.79	382.28	428.6	493.67	515.6	442.71	452.77	468.56	490.81	434.05	399.34	381.07	510.31	376.89	335.96	388.21	332.63	311.62	447.82	477.64	400.72	10292.2	428.842
GSONMT00001837001	alpha-actinin-3-like isoform x1	416.72	377.9	264.24	344.09	458.44	528.47	293.94	275.96	591.09	562.19	278.46	286.53	478.87	509.36	419.02	393.9	628.32	647.42	334.65	382.99	485.2	532.97	325.21	447.49	10263.4	427.643
GSONMT00060861001	lim domain-binding protein 3-like isoform x3	405.36	348.82	354.4	450.37	401.44	535.45	402.09	382.07	510.28	366.14	359.5	393.12	332.6	457.44	449.97	470.41	426.55	490.95	410.12	410.06	422.43	456.96	406.73	612.06	10255.3	427.305
GSONMT00057370001	tubulin alpha-1c chain- partial	439.42	409.98	672.15	482.46	330.52	379.38	440.08	596.93	343.27	352.57	559.8	569.77	418.69	376.77	440.26	443.92	292.19	336.83	409.57	379.49	357.59	300.44	514.73	375.19	10222	425.917
GSONMT00063148001	tropomodulin 4	358.92	459.92	425.9	426.91	401.92	428.66	394.34	396.13	473.34	495.8	346.13	359.76	536.3	422.08	424.73	452.59	475.94	452.13	350.18	350.62	480.46	457.24	342.92	492.92	10205.8	425.243
GSONMT00039901001	elongation factor partial	427.81	496.03	348.5	437.57	413.84	424.97	371.25	342.06	527.05	511.76	346.52	286.39	545.45	456.69	390.53	449.52	509.42	488.43	394.63	375.47	442.62	419.37	287.96	456.24	10150.1	422.92
GSONMT00060007001	myosin heavy chain	556.4	393.24	238.31	367.21	459.98	579	226.49	212.83	656.82	587.57	182.89	157.43	471.73	435.32	246.37	289.15	731.11	709.91	419.74	464.04	644.48	587.88	183.87	333.46	10135.2	422.301
GSONMT00022584001	cold-inducible rna-binding protein	488.03	397.44	559.65	383.66	427.86	474.45	385.79	469.15	419.98	411.17	494.61	456.45	413.22	460.01	358.34	409.42	335.63	396.8	409.83	411.85	407.12	379.83	435.28	327.28	10112.9	421.369
GSONMT00053690001	elongation factor 2	415.6	420.22	383.85	413.42	440.72	400.2	424.25	426.18	388.4	419.53	469.9	431.79	432.81	465.54	453.57	438.71	372.93	390.73	436.24	437.23	394.42	386.93	445.92	411.41	10100.5	420.854
GSONMT00009584001	apolipoprotein a-i-like	458.71	524.34	443.68	244.72	510.04	271.01	419.38	520.87	242.38	304.42	615.09	821.72	256.41	211.29	459.17	366.92	277.98	269.71	585.2	696.46	335.01	210.98	764.47	279.21	10089.2	420.382
GSONMT00003061001	transposase	499.4	369.26	435.96	479.83	444.65	448.95	410.36	444.67	456.05	379.61	410.05	432.08	317.63	418.73	391.79	405.8	430.95	390.86	441.67	413.15	377.73	445.93	449.28	392.13	10086.5	420.272
GSONMT00036201001	nuclease-sensitive element-binding protein 1	390.99	363.23	482.82	438.83	410.66	409.86	522.05	449.88	395.33	371.27	426.69	483.4	378.13	418.8	481.11	425.55	360.48	381.79	381.04	414.45	376.2	375.8	458.68	479.5	10076.5	419.856
GSONMT00037421001	alpha-enolase-like isoform x2	392.09	468.38	423.26	358.37	440.09	438.65	412.54	419.72	450.46	535.83	382.58	374.62	523.26	427.79	421.46	406.26	408.5	421.36	378.8	353	449.93	365.84	368.16	434.78	10055.7	418.989
GSONMT00057172001	middle subunit	369.44	524.9	445.54	446.07	423.12	310.48	542.1	516.78	312.55	333.94	457.52	579.57	334.02	411.49	497.37	435.65	312.08	260.34	465.11	520	325.52	312.51	490.28	392.13	10018.5	417.438
GSONMT00016130001	enolase 1 isoform partial	404.17	408.14	408.3	413.04	462.67	439.07	418.82	402.16	415.94	434.75	408.56	370.75	419.52	439.32	406.42	428.13	405.09	370.12	407.37	420.99	443.58	442.23	354.96	428.3	9952.4	414.683
GSONMT00058618001	cytochrome c oxidase subunit 4 isoform mitochondrial precursor	403.28	415.44	463.7	399.44	399.31	388.33	407.87	440.53	424.97	426.54	466.93	468.03	418.07	414.9	409.33	411.63	353.78	396.44	361.74	357.87	402.72	390.67	456.95	444.83	9923.3	413.471
GSONMT00075048001	p53 apoptosis effector related to pmp-22-like	516.55	457.2	381.84	429.19	425.38	434.95	445.66	418.51	380.3	386.4	376.57	378.04	414.72	407.5	427.34	419.38	393.87	415.12	374.96	378.35	404.05	423.18	438.85	393.7	9921.61	413.4
GSONMT00048049001	transposable element tcb1 transposase	465.43	386.72	405.12	465.39	444.89	411.83	416.66	408.25	455.94	363.14	404.95	419.1	334.11	424.31	397.85	424.4	426.55	389.07	417.95	420.99	378.05	432.62	435.71	391.41	9920.44	413.352
GSONMT00075410001	type i cytoskeletal 13-like	334.42	479.37	422.94	374.11	458.72	411.12	477.38	458.6	420.5	379.51	332.45	373.98	506.52	486.95	500.14	480.05	274.29	365.39	282.74	298.09	504.54	493.44	422.51	373.39	9911.15	412.965
GSONMT00056568001	transposable element tcb1 transposase	472.1	355.8	405.56	488.46	437.29	438.71	434.72	405.74	456.78	364.65	406.39	431.85	313.94	431.42	391.53	395.21	409.7	388.9	411.44	410.67	374.52	429.88	434.24	373.78	9863.28	410.97
GSONMT00066520001	myosin regulatory light chain smooth muscle isoform	382.89	427.7	496.4	417.83	362.53	378.78	429.73	458.82	388.13	398.76	496.77	494.56	437.86	393.69	456.24	450.34	332.24	367.88	369.73	393.04	373.08	348.97	422.3	370.5	9848.77	410.365
GSONMT00071487001	protein s100-a13-like	384.3	383.97	457.69	371.39	375.14	443.59	417.64	438.81	309.4	377.22	473.37	558.74	438.32	470.43	494.08	485.83	266.09	301.35	318.78	350.68	390.15	391.43	530.6	400.39	9829.39	409.558
GSONMT00051877001	transposable element tcb1 transposase	460.66	350.64	410.93	471.2	440.65	452.74	424.04	414.86	472.27	371.28	390.76	406.3	308.46	415.71	374.95	421.46	409.32	380.69	417.9	403.26	371.74	445.01	435.56	378.74	9829.13	409.547
GSONMT00038270001	coiled-coil domain-containing protein 72	408.33	384.94	512.21	417.35	354.08	341.6	431.01	441.56	398.17	402.12	512.47	517.25	446.19	424.55	412.1	379.36	339.05	343.62	370.47	432.72	380.41	340.72	399.12	429.09	9818.49	409.104
GSONMT00033840001	atp synthase subunit mitochondrial-like	429.9	456.95	365.19	342.78	458.27	462.22	375.12	387.54	430.81	446.21	380.7	414.08	468.19	426.79	363	433.47	379.5	423.27	339.16	353.71	432.96	426.48	401.45	415.73	9813.48	408.895
GSONMT00033138001	complement factor h-like	274.5	407.51	674.09	809.52	391.8	217.74	435.9	323.18	298.41	346.12	721.32	467.47	319.23	425.55	258.73	270.36	350.54	314.43	818.97	525.32	296.96	298.15	287.34	263.99	9797.13	408.214
GSONMT00015971001	troponin slow skeletal and cardiac muscles-like	353.64	355.13	438.61	373.92	435.2	394.08	462.6	443.24	377.74	388.78	428.42	514.12	446.26	400.59	517.93	475.2	332.75	339.52	293.04	339.29	316.2	369.75	435.24	514.23	9745.48	406.062
GSONMT00007572001	cytochrome c oxidase subunit mitochondrial-like	478.66	441.95	511.28	426.26	330.55	329.15	372.91	452.63	438.02	347.81	509.96	506	435.69	385.13	398.15	397.3	339.94	381.81	402.33	391.03	364.87	365.92	409.77	325.03	9742.15	405.923
GSONMT00050537001	fatty acid-binding intestinal	232.45	277.81	838.23	307.44	380.02	307.4	642.89	745.37	149.01	116.47	649.42	1149.1	187.66	206.54	507.48	415.77	77.51	101.57	223.38	425.48	233.34	151.51	996.76	381.68	9704.29	404.345
GSONMT00008152001	reticulon-4 isoform x2	431.71	418.44	499.2	422.26	398.65	378.66	460.45	439.22	422.3	453.42	403.38	370.69	419.92	388.08	413.29	422.78	367.64	338.23	364.93	297.16	392.39	389.65	385.19	421.37	9699.01	404.125
GSONMT00054562001	cation transport regulator-like protein 1-like	529.82	358.1	559.64	290.17	355.09	312.52	341.28	461.01	400.69	361.72	430.64	350.28	327.17	251.23	357.66	491.99	422.13	565.75	532.83	553.19	329.32	310.95	405.08	389.43	9687.69	403.654
GSONMT00017490001	annexin a1	414.57	434.97	460.53	456.66	396.76	364.27	506.52	441.31	327.17	385.88	370.17	407.79	406.65	413.97	445.9	411.26	298.95	377.37	330.33	367.23	404.67	367.38	477.76	419.29	9687.36	403.64
GSONMT00025610001	parvalbumin-7-like isoform x1	399.18	465.22	388	306.22	387.76	423.68	488.64	519	313.99	407.59	316.83	423.54	507.01	425.85	494.72	482.06	422.99	354.24	253.67	242.73	363.31	364.44	428.85	461.49	9641.01	401.709
GSONMT00039419001	prothymosin alpha	311.92	346.2	621.99	470.88	373.14	388.42	516.93	594.77	301.94	288.96	420.12	479.85	342.13	385.2	423.76	430.02	265.01	264.53	338.86	373.43	360.37	370.29	489.23	451.2	9609.15	400.381
GSONMT00063041001	complement component c9	436.97	466.4	624.88	822.11	396.93	259.02	275.21	255.27	241.62	349.06	772.67	457.77	348.69	452.06	156.79	182.77	414.46	321.11	920.19	613.75	245.94	233.26	205.35	154.05	9606.33	400.264
GSONMT00036132001	ictacalcin	246.43	379.03	472.32	519.28	323.76	363.53	509.07	497.27	385.65	357.61	418.81	453.38	332.62	318.41	427.2	377.25	312.27	370.57	412.67	396.83	389.15	380.68	492.36	454.56	9590.71	399.613
GSONMT00051190001	ceruloplasmin	414.56	408.49	517.04	794.27	286.95	168.38	266.19	261.02	344.4	385.12	855.93	337.04	341.82	273.5	205.08	221.5	507.33	437.9	1023.92	687.88	214.34	221.42	174.73	228.82	9577.63	399.068
GSONMT00011104001	transposase	453.63	354.56	418.91	435.34	431.44	417.86	417.4	414.32	447.83	351.21	395.85	387.05	319.73	396.75	366.12	394.08	395.97	372.84	386.47	391.42	356.13	439.31	438.61	367.03	9549.86	397.911
GSONMT00011917001	cytochrome heme mitochondrial-like	394.53	430.52	399.49	355.63	363.03	345.8	377.65	409.5	379.9	414.81	462.22	464.75	467.21	372.98	443.72	421.5	351.1	359.39	342.75	388.52	382.58	330.23	380.59	458.54	9496.94	395.706
GSONMT00006441001	atp synthase subunit mitochondrial-like	373.1	437.49	466.79	398.07	396.95	402.12	437.85	437.83	377.34	398	404.8	430.82	446.69	386.05	415.11	405.84	304.02	356.33	305.87	311.71	372.7	351.5	428.35	429.47	9474.8	394.783
GSONMT00011807001	apolipoprotein a-iv-like	467.79	555.59	399.56	315.42	456.49	322.65	475.69	488.11	218.08	274.34	571.18	600.25	245.51	282.95	473.22	391.14	297.5	255.58	481.34	530.46	321	237.53	534.69	260.6	9456.67	394.028
GSONMT00005321001	claudin-4	557.22	385.18	370.4	411.67	418.43	412.68	382.1	398.42	444.76	410.55	334.41	324.96	459.72	397.72	390.26	387.79	371.82	440.92	287.15	328.83	451.12	416.68	366.91	301.86	9451.56	393.815
GSONMT00022188001	calsequestrin-1-like	486.2	317.39	409.41	288.97	439.95	476.52	375.74	372.67	435	425.53	298.05	286.49	328.65	479.48	388.88	382.52	456.87	468.7	278.73	328.4	464.14	430.79	311.44	428.31	9358.83	389.951
GSONMT00059840001	nadh dehydrogenase 1 beta subcomplex subunit mitochondrial precursor	353.99	413.16	477.7	449.92	386.73	356.7	426.96	409.69	383.86	396.49	418.72	430.85	423.1	351.78	424.28	379.71	307.02	348.76	341.14	318.24	361.17	350.22	406.48	430.47	9347.14	389.464
GSONMT00078158001	atp synthase subunit mitochondrial-like	312.97	422.76	400.46	346.44	319.26	333.94	363.76	394.17	475.96	444.37	489.18	564.41	459.94	451.94	433.42	503.72	275.48	350.72	294.06	295.99	363.29	315.84	340.62	373.1	9325.8	388.575
GSONMT00068354001	iron-sulfur cluster assembly enzyme mitochondrial-like	337.15	396.36	477.94	486.04	304.77	308.41	443.4	417.58	349.73	354.72	435.7	439	346.06	331.06	436.97	392.7	347.27	353.87	442.93	424.13	326.87	336.85	400.3	431.26	9321.07	388.378
GSONMT00037512001	eukaryotic translation initiation factor 3 subunit f-like	336.95	395.71	406.22	413.97	359.5	339.88	431.17	427.81	371.55	383.1	441.64	398.28	403.9	357.79	428.04	414.14	332.5	365.28	380.76	375.1	359.79	355.76	416.02	411	9305.86	387.744
GSONMT00068617001	calmodulin	364.55	360.58	605.11	398.41	334.06	342.57	415.97	516.61	318.96	321.5	504.45	588.65	328.25	333.69	377.42	408.86	271.86	299.09	333.34	385.55	301.99	324.03	492.05	368.47	9296.02	387.334
GSONMT00015275001	transgelin	308.78	383.1	503.1	428.89	373.26	307.97	447.21	432.97	302.98	301.75	443.24	475.36	366.02	354.44	456.62	400.96	268.78	337.91	409.84	430.54	329.27	360.6	480	392.35	9295.94	387.331
GSONMT00016937001	fructose-bisphosphate aldolase b	342.29	548.13	241.93	260.94	551.47	366.71	571.15	437.8	198.85	287.93	347.11	477.15	317.42	304.35	655.74	460.97	320.79	233.13	315.6	442.56	360.89	375.97	486.32	380.16	9285.36	386.89
GSONMT00071720001	costars family protein abracl	440.73	423.73	528.27	455.23	351.27	324.01	404.02	444.19	310.11	303.11	455.46	441.87	365.1	264.31	394.45	362.73	318.18	337.91	462.15	454.84	314.84	343.77	404.35	375.36	9279.99	386.666
GSONMT00041857001	transposable element tcb1 transposase	445.33	338.53	364.53	428.58	405.67	432.04	387.73	413.46	443.19	334.69	343.31	370.36	281.29	424.47	350.88	378.46	348.17	392.96	390.92	411.85	355.55	453.89	406.97	375.16	9277.99	386.583
GSONMT00016973001	integral membrane protein 2b	394.13	435.3	399.16	446.54	370.57	341.97	429.27	418.98	328.46	376.33	375.13	364.18	350.2	338.61	425.54	405.42	358.89	349.8	406.87	437.62	353.52	368.16	388.36	402.67	9265.68	386.07
GSONMT00072853001	receptor-type tyrosine-protein phosphatase u-like isoform x3	440.31	330.87	393.65	426.66	400.24	400.35	380.64	387	423.4	336.16	376.64	403.82	308.2	392.88	367.68	388.26	398.19	368.49	398.95	389.25	344.5	401.9	424.46	366.57	9249.07	385.378
GSONMT00071420001	membrane-associated progesterone receptor component 1	511.76	502.7	401.25	400.74	434.41	305.38	470.26	459.37	303.97	357.01	359.79	384.83	340.43	312.08	380.89	358.48	352.72	362.22	387.01	448.88	333.9	297.64	413.06	329.74	9208.52	383.688
GSONMT00057162001	middle subunit	347.86	473.51	386.67	393.38	392.49	271.57	497.68	467.86	288.18	317.45	414	541.37	314.75	393.87	443.54	380.36	290.39	250.68	429.06	465.35	305.87	288.45	465.49	376.96	9196.79	383.2
GSONMT00019433001	protein s100-p	358.06	324.54	548.75	456.39	436.06	389.47	677.58	521.38	391.49	240.02	417.16	524.1	362.48	390.56	625.86	591.85	205.63	207.56	202.29	138.59	289.96	259.32	396.42	239.99	9195.51	383.146
GSONMT00070484001	phosphoglycerate mutase 2	270.74	484.38	247.88	247.26	474.46	400.1	334.43	313.28	377.76	506.37	354.49	311.76	576.24	510.93	388.76	384.16	479.17	385.1	305.24	227.38	476.96	439.52	317.36	376.76	9190.49	382.937
GSONMT00054057001	cellular nucleic acid-binding protein	349.42	350.01	514.39	386.54	319.73	332.24	411.24	403.3	394.52	357.83	471.18	452.79	322.83	353.59	364.95	377.97	331.11	383.71	373.06	407.18	321.51	332.33	427.96	372.91	9112.3	379.679
GSONMT00049603001	type i enveloping like	485.54	442.48	344.85	334.09	452.96	544.45	329.67	309.38	430.12	369.91	238.32	295.45	441.92	462.15	325.08	334.8	283.15	343.94	273.5	297.51	480.52	519.37	374.04	395.72	9108.92	379.538
GSONMT00072584001	c-c motif chemokine 25 precursor	237.37	365.54	422.12	477.15	360.94	335.79	394.36	460.44	332.75	300	446.49	529.49	293.93	315.02	525.51	452.42	267.33	271.74	411.69	419.09	328.79	341.61	395.08	411.79	9096.44	379.018
GSONMT00026285001	gtp-binding nuclear protein ran	375.59	378.98	451.86	364.74	346.59	330.23	378.55	421.24	339.63	314.92	447.95	453.44	373.19	382.99	402.42	373.28	312.01	342.17	399.95	407.86	345.75	342.72	425.62	378.6	9090.28	378.762
GSONMT00078591001	fructose-bisphosphate aldolase a	277.7	503.01	223.66	137.59	567.36	430.44	269.53	255.14	386.52	554.09	309.93	311.81	697.93	564.5	388.5	369.13	495.49	374.38	199.18	154.23	565.53	514.75	255.3	281.53	9087.23	378.635
GSONMT00061846001	60s ribosomal protein l3	404.73	400.18	352.46	372.97	419.67	366.81	403.85	404.59	372.16	404.6	387.33	363.29	377.74	394.93	367.41	368.33	314.26	329.82	404.07	373.65	375.13	386.06	400.55	333.67	9078.26	378.261
GSONMT00051441001	pepsinogen a1 precursor	575.86	676.18	393.81	321.91	605.46	572.13	339.28	410.76	183.16	283.68	259.54	382.41	272.24	396.54	272.74	445.94	360.4	133.7	382.46	456.28	338.92	458.56	324.07	227.23	9073.26	378.052
GSONMT00006026001	coiled-coil domain-containing protein 72	354.09	399.46	467.35	356.49	373.73	361.21	444.97	441.56	357.8	386.83	543.29	478.95	408.58	350.4	363.64	346.89	278.35	268.8	357.5	361.74	281.57	276.84	444.87	343.81	9048.72	377.03
GSONMT00002192001	lactate dehydrogenase b	314.84	374.59	439.8	424.13	358.4	340.14	434.92	452.04	280.88	322.52	503.64	473.2	341.82	337.74	434.73	396.13	274.35	283.63	409.71	412.74	318.77	297.78	457.34	355.98	9039.82	376.659
GSONMT00039796001	myosin regulatory light chain cardiac muscle isoform-like	283.42	284.98	309.52	307.04	308.07	402.35	323.9	369.62	392.74	375.6	467.43	489.73	419.81	416.11	503.04	461.6	284.37	329.03	240.95	354.14	304.69	390.28	497.08	508.74	9024.24	376.01
GSONMT00052674001	retinol-binding protein 2-like protein	427.09	422.1	387.04	247.68	521.33	346.39	511.86	564.78	201.22	248.64	453.88	585.36	274.99	309.46	425.06	403.92	186.51	224.09	280.11	422.34	324.54	289.99	618.56	323.84	9000.78	375.033
GSONMT00032733001	annexin a2-a	376.79	412.78	389.42	349.8	419.3	374.1	430.87	447.09	297.99	310.46	385.37	444.62	376.08	375.6	457.33	403.66	246.82	291.5	318.28	366.28	375.11	360.22	414.78	369.52	8993.77	374.74
GSONMT00006716001	voltage-dependent anion-selective channel protein 2	353.25	416.02	410.31	359.3	365.43	383.66	348.61	372.16	421.35	389.93	400.37	352.77	418.9	367.82	354.06	365.43	372.35	366.69	329.94	329.4	400.46	360.86	323.4	396.53	8959	373.292
GSONMT00065776001	60s ribosomal protein l36a	381	370.21	422.65	373.89	335.79	342.57	406.68	410.58	355.52	366.87	407.18	412.66	391.81	379.85	403.46	387.49	316.21	362.67	339.11	329.69	347.36	321.43	355.57	389.9	8910.15	371.256
GSONMT00071258001	lactate dehydrogenase b	326.47	372.32	324.9	354.45	337.83	399.63	375.72	390.5	358.91	363.31	387.62	400.89	415.3	389.22	418.6	417.87	337.63	330.94	300.83	333.92	363.51	362.42	414.19	430.13	8907.11	371.13
GSONMT00055665001	protein ambp-like	332.71	393.41	367.06	461.27	398.42	309.12	531.95	513.09	298.39	298.7	338.51	327.51	328.87	413.24	461.64	428.78	301.79	257.23	284.92	219.56	389.92	316.03	454.26	471.09	8897.47	370.728
GSONMT00009227001	phosphoglucose isomerase-2	328.41	432.07	268.27	234.58	465.99	401.37	300.24	250.99	405.72	450.37	358.55	288.19	552.52	492.88	350.49	363.35	402.89	374.66	359.81	241.82	469.3	417.97	309.29	354.44	8874.17	369.757
GSONMT00020578001	transposase	450.34	317.31	374.52	433.55	407.8	387.92	355.34	371.39	382.02	347.73	366.82	394.47	275.75	366.16	345.91	354.43	396.6	346.05	364.92	352.93	316.92	400.01	391.88	360.09	8860.86	369.203
GSONMT00057163001	middle subunit	307.1	421.59	383.41	368.47	341.35	246.76	469.25	390.39	299.09	328.86	417.3	479.56	353.63	354.18	451.16	377.83	283.36	253.39	408.65	481.78	314.53	328.45	397.45	387.84	8845.38	368.558
GSONMT00064347001	glutathione peroxidase 1	515.5	550.66	596.29	314.4	361.58	209.69	327.23	329.35	229.08	375.88	524.28	419.93	315.93	235.94	243.03	238.86	448.92	501.11	526.23	560.74	240.93	222.26	329.68	212.18	8829.68	367.903
GSONMT00067230001	gamma-aminobutyric acid receptor-associated protein	415.38	398.65	270.43	310.84	371.46	281.03	279.85	289.2	437.51	411.97	358.75	316.57	389.88	377.52	372.5	321.9	495.62	498.14	466.68	443.02	399.9	335.23	302.61	283.68	8828.32	367.847
GSONMT00064112001	prothrombin isoform x1	355.55	381.11	446.35	506.2	400.4	299.53	495.24	438.87	285.72	297.39	391.54	355.61	304.12	384.8	364.87	365	319.91	265.41	425.37	322.4	355.27	304.56	389.95	368.69	8823.86	367.661
GSONMT00043199001	14-3-3 protein beta alpha-2	368.97	354.42	442.52	388.46	348.42	331.87	385.81	406.83	298.44	315.74	433.04	471.02	348.73	340.61	369.91	355.72	303.66	338.55	380.62	406.83	325.51	320.08	439.18	338.55	8813.49	367.229
GSONMT00012324001	atp synthase subunit mitochondrial	338.76	367.04	402.01	356.35	356.02	377.45	405.62	423.99	375.69	365.69	390.19	408.7	403.7	328.52	413.19	382.54	296.83	332.56	307.26	316.99	331.46	342.24	384.34	406.17	8813.31	367.221
GSONMT00069670001	death-associated 1-a	281.2	383.23	378.06	479.2	367.73	327.84	415.18	400.79	319.64	305.89	439.95	396.93	395.88	318.73	425.5	392.93	276.9	285.82	439.87	363.46	376.2	345.38	331.83	347.4	8795.54	366.481
GSONMT00005745001	peptidyl-prolyl cis-trans isomerase fkbp1b	367.68	433.54	349.34	356.05	391.27	359.23	297.96	339.6	362.35	384.45	369.78	342.28	433.45	371.33	333.17	354.6	416.33	404.52	351.42	319.78	378.71	364.68	352.26	359.94	8793.72	366.405
GSONMT00075170001	transposable element tcb1 transposase	425.61	337.51	355.58	406.36	389.29	414.32	389.63	371.32	398.8	317.76	346.9	366.71	288.28	373.78	317.79	359.85	366.14	367.98	375.61	361.92	347.15	372.83	388.59	341.51	8781.22	365.884
GSONMT00018686001	microsomal glutathione s-transferase 3	375.55	436.82	402.23	323.27	435.14	355.33	518.48	505.97	277.04	297.28	314.92	363.55	364.51	326.42	411.11	333.21	255.12	268.69	308.69	310.52	425.77	356.62	462.8	352.17	8781.21	365.884
GSONMT00034810001	syncollin	2.72	109.92	134.86	167.19	91.59	85.65	664.43	557.46	99.41	161.33	474.36	743.39	88.94	84.01	574.09	635.29	271.98	153.06	646.02	1410.65	210.77	216.98	783.69	391.87	8759.66	364.986
GSONMT00071342001	calmodulin	330.01	351.33	438.82	397.46	293.97	311.78	427.2	411.64	336.73	313.91	373.29	387.99	354.77	351.49	408.83	403.43	317.21	324.51	337.16	324.26	349.18	341.13	402.33	444.28	8732.71	363.863
GSONMT00043664001	ribosomal protein l4	311.83	375.55	358.67	372.53	342.05	326.45	373.38	377.75	366.41	376.82	389.01	368.71	399.75	367.25	429.49	382.48	353.4	347.44	359.1	361.71	317.51	330.27	369.61	370.98	8728.15	363.673
GSONMT00048015001	nadh dehydrogenase	330.14	409.14	461.65	391.64	332.95	339.46	425.57	425.04	341.58	351.43	407.97	392.16	385.11	331.44	394.42	377.03	277.36	318.38	313.3	305.18	315.06	322.05	362.49	415.02	8725.57	363.565
GSONMT00038840001	malate mitochondrial precursor	350.54	407.1	367.58	338.6	380.06	341.97	389.78	383.96	309.39	342.94	355.69	399.15	370.43	328.22	404.06	391.43	325.26	331.64	340.43	331.46	339.84	343.46	430.58	394.5	8698.07	362.42
GSONMT00005314001	coiled-coil-helix-coiled-coil-helix domain-containing protein mitochondrial	497.33	397.17	317.48	301.01	348.87	367.62	391.93	387.26	331.32	285.85	366.59	382.48	327.05	329.58	371.28	406.38	318.95	340.5	323.91	352.83	459.05	334.91	395.77	358.03	8693.15	362.215
GSONMT00064781001	transposable element tcb1 transposase	415.81	316.38	360.13	401.75	381.81	394.18	348.37	354.12	363.76	300.45	366.13	383.14	299.81	402.9	353.15	324.03	385.16	348	378.83	365.12	327.68	381.95	385.13	338.96	8676.75	361.531
GSONMT00036605001	histone	406.3	352.17	437.92	350.86	312.99	339.19	352.2	429.57	309.35	300.58	440.4	451.56	321.4	348.59	359.94	360.21	306.16	331.1	366.7	415.1	304.18	301.55	413.97	353.72	8665.71	361.071
GSONMT00016916001	h-2 class ii histocompatibility antigen gamma chain	191.43	370.85	381.52	326.75	331.52	324.96	520.84	397.35	206.3	320.04	440.99	569.94	367.01	316.57	537.42	370.59	297.29	246.98	329.84	326.61	279.57	301.46	472.8	411.1	8639.73	359.989
GSONMT00050517001	acidic mammalian chitinase-like	326.73	550.77	203.93	253.63	430.57	318.45	490.15	339.27	163.19	246.84	394.02	404.05	360.67	257.7	531.33	375.4	309.13	197.59	273.37	440.46	355.59	405.39	558.04	439.53	8625.8	359.408
GSONMT00075788001	epididymal secretory protein e1 precursor	361.27	385.38	479	485.44	359.9	247.05	357.78	312.28	257.5	306.9	501.6	428.62	311.39	298.33	304.83	314.74	291.19	333.6	489.98	506.78	309.94	343.23	356.29	282.28	8625.3	359.388
GSONMT00079168001	carbonic anhydrase	297.32	276.86	461.36	330.65	380.34	358.26	376.69	437.15	223.06	231.26	480.87	558.36	258.2	437.77	376.34	393.22	218.31	252.47	399.84	388.64	362.35	305.56	445.99	332.55	8583.42	357.643
GSONMT00039087001	transposable element tcb1 transposase	427.57	346.9	350.25	408.27	382.05	374.1	382.86	361.86	396.87	323.82	331.37	346.54	289.41	337.59	317.43	370.42	355.72	348.82	356.71	346.98	334.09	385.78	362.81	333.55	8571.77	357.157
GSONMT00002946001	cytochrome c oxidase subunit 4 isoform mitochondrial precursor	317.3	375.66	416.46	352.74	341.66	345.9	344.68	381.37	359.15	338.88	417.29	395.88	384.45	339.7	366	367.4	305.73	362.02	312.57	309.75	352.5	345.92	374.11	357.71	8564.83	356.868
GSONMT00056169001	transmembrane protease serine 9-like	370.03	388.19	363.07	408.55	336.7	340.44	353.69	404.97	262.85	268.06	375.07	355.27	371.61	305.53	405.88	362.79	329.33	276.69	512.44	397.32	386.59	302.43	348.31	329.27	8555.08	356.462
GSONMT00050544001	transposable element tcb1 transposase	408.24	319.92	342.7	383	368.92	405.62	357.42	343.7	388.63	322.89	356.31	357.45	276.3	380.47	305.55	326.34	361.67	371.03	362.08	352.33	324.19	360.52	400.82	320.64	8496.74	354.031
GSONMT00012996001	catechol o-methyltransferase domain-containing protein 1-like	452.12	327.47	494.49	881.24	276.04	153.54	167.78	130.59	201.74	289.42	740	292.63	174.75	296.12	94.64	109.52	534.05	404.17	936.94	838.22	219.82	149.59	176.97	140.89	8482.74	353.448
GSONMT00047032001	atp synthase subunit mitochondrial	318.83	363.78	379.52	350.11	379.61	364.07	384.55	420.31	307.52	344.03	366.57	362.4	375.48	297.84	378.81	358.87	269.59	323.2	313.52	315.53	334.14	332.56	391.99	409.96	8442.79	351.783
GSONMT00010613001	60s ribosomal protein l34	326.47	369.34	404.29	431.35	333.87	326.53	436.66	363.63	306.08	363.63	401.5	382.8	346.62	361.81	340.59	327.35	262.93	324.04	330.66	329.75	289.52	324.52	392.77	335.51	8412.22	350.509
GSONMT00011099001	sh3 domain-binding glutamic acid-rich-like protein 3	284.59	282.91	400.19	329.27	333.76	325.34	393.58	433.86	327.55	293.17	306.47	383.15	355.92	358.51	377.75	367.1	270.46	271.49	243.42	254.97	411.32	433.43	504.12	435.4	8377.73	349.072
GSONMT00071374001	coactosin-like protein	323.96	353.02	496.87	451.34	305.22	296.71	370.87	349.8	254.82	282.14	487.86	455.18	306.86	256.87	345.94	293.43	258.27	288.87	433.2	450.27	299.04	298.39	374.16	317.45	8350.54	347.939
GSONMT00019921001	protein ambp-like	288.17	381.72	354.18	451.82	345.46	279.75	506.71	469.29	310.91	299.03	328.8	277.1	339.05	340.19	397.62	415.23	263.91	274.04	261.82	189.15	387.41	327.61	405.51	437.62	8332.1	347.171
GSONMT00046106001	transposable element tcb1 transposase	418.8	311.23	347.96	401.61	358.03	366.41	346.59	343.82	382.39	309.05	323.09	362.58	264.3	374.53	332.6	360.21	351.87	346.29	368.2	347.93	283.4	349.27	351.28	322.99	8324.43	346.851
GSONMT00027468001	malate cytoplasmic-like	332.07	384.17	332.87	317.66	370.27	373.15	356.32	325.2	402.34	394.59	300.48	314.89	416.88	365.88	395.65	376.63	309.21	327.46	264.24	238.34	355.42	356.91	321.42	383.12	8315.17	346.465
GSONMT00008900001	cytochrome c	384.61	402.55	448.72	357.67	325.14	274.73	282.79	353.65	347.32	370.8	423.19	394.54	364.74	287.72	299.98	311.9	392.7	432.58	333.97	312.34	252.61	295.85	347.75	302.58	8300.43	345.851
GSONMT00015979001	creatine kinase s- mitochondrial-like	286.12	368.04	356.34	354.97	330.5	391.9	382.13	340.03	377.65	386.83	360.17	324.5	408.27	311.48	435.25	361.06	283.77	284.77	241.23	249.59	319.64	362.87	291.9	480.24	8289.25	345.385
GSONMT00034867001	lim domain-binding protein 3-like isoform x1	283.73	369.47	350.17	422.85	306.23	318.76	326.51	306.95	347.44	358.03	313.94	310.77	398.73	341.85	381.87	383.3	359.12	346.51	326.73	313.31	361.97	362.42	254.76	409.24	8254.66	343.944
GSONMT00000688001	histone h5a	557.13	390.17	290.49	355.29	407.14	406.94	306.16	356.79	391.08	310.4	278.11	209.1	375.65	312.17	314.43	310.34	262.57	359.19	326.72	413.06	391.13	300.57	257.77	371.06	8253.46	343.894
GSONMT00033312001	superoxide dismutase	358.9	381.33	351.79	261.07	404.08	360.32	373.73	395.8	281.21	325.06	376.14	395.95	303.94	341.85	356.05	365.42	297.44	300.4	279.26	295.64	348.34	341.58	429.35	311.89	8236.54	343.189
GSONMT00048618001	cystatin-b	361.42	358.28	420.68	371.92	319.05	297.13	363.8	358.45	253.2	335.61	399.03	424.35	329.84	310.57	342.22	308.84	260.31	329.31	308.3	377.3	305.73	334.48	400.36	335.66	8205.84	341.91
GSONMT00061967001	glutathione s-transferase a	379.25	361.59	436.12	348.93	371.8	312.32	403.68	442.6	271.75	294.01	308.55	353.08	305.12	295.04	319.02	338	276.22	304.43	301.01	320.85	331.98	344.05	454.54	326.96	8200.9	341.704
GSONMT00073683001	carbonic anhydrase	367.12	337.52	569.37	299.15	305.97	314.33	301.06	383.42	212.19	288.15	608.97	446.85	304.8	387.08	348.35	323.01	216	242.92	427.75	356.29	279.25	238.45	334.07	288.51	8180.58	340.858
GSONMT00069740001	transposable element tcb1 transposase	388.49	285.95	357.15	395.41	362.44	366.58	347.2	347.16	387.4	298.03	323.99	349.03	261.91	344.28	325.75	347.69	339.46	320.36	343.15	343.29	309.87	360.88	355.04	315.09	8175.6	340.65
GSONMT00080535001	myozenin-1-like	257.03	343.16	351.59	288.47	336.6	362.11	337.73	320.94	363.71	387.57	281.33	284.76	398.53	363.56	353.21	315.96	396.27	378.02	281.73	262.53	373.87	382.15	317.69	427.04	8165.56	340.232
GSONMT00011244001	type ii cytoskeletal 8	370.33	366.49	296.06	307.58	362.91	461.02	234.7	345.35	450.62	374.06	251.88	266.54	489.76	339.63	329.21	391.54	298.58	287.7	217.43	264.79	382.78	369.91	279.02	360.26	8098.15	337.423
GSONMT00072118001	plasminogen activator inhibitor 1 rna-binding protein	357.37	340.43	382.64	383.62	343.05	353.33	334.32	350.94	342.03	341.17	357.34	347.68	348.64	331.47	342.86	345.2	312.65	322	321.05	320.39	285.96	288.73	320.23	324.44	8097.54	337.397
GSONMT00016616001	transposase	386	291.35	341.3	386.68	344.93	365.6	337.4	373.23	379.05	296.42	320.83	341.89	257.63	331.01	319.96	331.11	334.29	308.81	368.07	336.33	304.25	344.28	360.29	316.63	8077.34	336.556
GSONMT00076575001	decaprenyl-diphosphate synthase subunit 2	385.39	306.28	328.97	378.04	350.58	346.83	329.25	342.4	377.79	298.42	316.41	336.55	249.16	362.66	346.67	333.86	322.51	332.05	325.6	356.64	295.08	379.81	358.39	316.65	8075.99	336.5
GSONMT00050074001	adenylate kinase	279.09	335.55	309.85	261.86	330.5	325.2	362.35	324.66	379.15	424.82	319.52	282.42	430.71	377.87	355.22	335.4	343.79	329.76	285.11	228.4	374.67	373.07	313.04	338.73	8020.74	334.197
GSONMT00062425001	si:ch73- protein	340.93	368.96	282.78	205.3	458.78	367.39	537.37	475.5	279.13	347.83	200.43	272.47	350.8	484.02	352.43	344.81	284.16	225.98	89.69	82.74	379.69	354.82	546.18	384.89	8017.08	334.045
GSONMT00026895001	translocon-associated protein subunit delta precursor	357.22	342.09	472.39	318.62	271.04	292.72	251.03	285.95	224.27	244.02	489.01	434.7	278.61	289.46	277.35	288.3	283.34	422.89	482.48	367.92	339.14	223.75	498.46	251.16	7985.92	332.747
GSONMT00037024001	72 kda type iv collagenase precursor	255.62	329.29	372.12	362.85	326.05	284.52	353.91	379.78	272.77	262.88	416.82	377.12	304.68	259.56	426.74	368.48	269.43	294.61	337.35	411.35	272.61	291.39	378.42	369.96	7978.31	332.43
GSONMT00015052001	complement factor h-like	314.66	582.24	906.18	982.52	386.1	252.55	796.04	397.59	341.32	207.31	453.21	230.49	200.42	366.23	407.48	346.8	42.75	60.12	153.05	100.36	151.67	40.06	129.72	123.96	7972.83	332.201
GSONMT00023207001	multidrug resistance-associated protein 5 isoform x1	379.99	284.72	316.14	392	341.86	346.14	329.92	346.61	381.97	292.37	312.09	334.84	248.8	350.92	361.94	336.93	316.19	313.47	329.36	349.81	290.26	359.36	358.16	297.51	7971.36	332.14
GSONMT00066333001	fatty acid hydroxylase domain-containing protein 2-like	283.39	459.24	226.66	264.02	435.76	323.57	390.6	377.63	197.94	205.9	306.87	314.78	226.61	274.2	492.25	326.45	275.32	184.74	290.68	362.8	365.69	498.51	430.72	450.4	7964.73	331.864
GSONMT00063049001	cathepsin l	467.84	366.62	299.56	360.77	315.85	257.44	276.88	249.31	396.59	416.36	317.78	219.11	367.76	270.79	273.59	280.39	399.5	475.19	416.35	462.27	288.46	284.96	235.75	254.05	7953.17	331.382
GSONMT00078604001	transgelin-like isoform x2	357.63	464.62	365.45	285.44	389.56	341.36	376.16	404.19	266.3	291.07	302.39	393.93	390.2	328.23	370.69	311.42	255.82	241.98	246.89	226.78	325.38	343.22	407.35	266.11	7952.17	331.34
GSONMT00056892001	complement factor h-like	186.17	267.12	651.77	821.46	243.2	159.24	291.47	221.9	244.56	184.71	819.32	494.44	194.06	324	166.69	221.85	206.98	212.42	725.08	521.31	175.52	200.48	251.79	151.97	7937.51	330.73
GSONMT00009495001	hemoglobin subunit alpha	263.21	284.35	327.82	170.53	426.27	322.51	290.97	349.94	156.9	455.01	225.33	557.87	382.69	511.69	488.57	417.77	357.93	223.27	175.59	139.6	316.21	244.75	404.89	416.35	7910.02	329.584
GSONMT00046685001	transposase	399.75	286.47	340.76	378.89	356.76	356.51	307.85	338.93	340.84	309.15	324.5	352.06	246.16	331.74	306.1	314.6	351.83	308.57	330.9	318.39	275.07	354.2	348.15	313.38	7891.56	328.815
GSONMT00025518001	cd59b glyco	577.37	280.07	394.91	617.24	101.08	31.07	73.83	64.43	193.53	350.26	846.54	239.3	215.66	58.05	57.4	67.92	476.87	503.93	1410.33	1019.71	84.44	94.81	71.14	54.74	7884.63	328.526
GSONMT00078436001	vacuolar atp synthase 16 kda proteolipid subunit	329.22	318.61	377.15	408.28	281.94	255.97	333.85	347.31	281.67	285.1	464.62	416.88	241.43	263.68	318.66	292.83	300.52	320.47	415.94	431.18	243.43	267.23	372.1	293.45	7861.52	327.563
GSONMT00008811001	hemoglobin subunit beta-1	474.04	399.36	309.52	203.15	370.46	321.67	333.64	373.85	209.93	377.48	198.84	373.15	386.62	449.33	310.65	345.11	280.52	311.36	175.11	184.94	386.92	332.2	418.42	319.15	7845.42	326.892
GSONMT00023471001	voltage-dependent anion-selective channel protein 2	367.85	247.02	406.99	291.84	320.86	222.52	265.35	340.57	308.55	328.16	404.06	366.4	349.29	289.18	324.05	327.03	302.14	347.03	343.72	348.3	302.29	308.65	396.18	332.22	7840.25	326.677
GSONMT00069117001	transposable element tcb1 transposase	385.52	278.63	302.88	382.73	345.55	330.12	340.43	370.73	376.61	274.49	295.91	323.59	240.55	319.19	306.73	310.42	314.68	320.95	354.12	358.53	293.85	340.17	366.79	304.62	7837.79	326.575
GSONMT00046253001	cytochrome c	286.36	336.01	416.61	313.26	302.71	283.25	324.42	348.24	353.93	248.93	409.98	414.74	319.9	291.02	341.82	333.83	249.84	330.51	232.49	297.16	265.24	324.24	386.73	419.28	7830.5	326.271
GSONMT00077153001	protein transport protein sec61 subunit gamma	376.15	358.51	475.47	302.24	309.29	236.14	296.05	327.09	267.55	328.15	497.95	458.31	338.1	291.74	277.73	249.37	239.03	325	372.99	370.35	306.25	210.64	370.01	220.29	7804.4	325.183
GSONMT00074999001	galectin-3-like	338.13	313.44	367.16	349.77	303.33	360.19	361.06	357.18	269.33	286.51	328.9	393.25	343.67	337.04	357.19	371.39	228.15	224.54	270.14	239.08	302.84	328.12	385.96	378.08	7794.45	324.769
GSONMT00066394001	transposable element tcb1 transposase	385.52	291.51	331.66	367.51	356.83	348.15	344.35	338.5	373.18	292.14	309.83	312.36	254.96	312.96	294.92	315.98	317	297.9	333.74	312.13	285.54	356.23	347.09	304.82	7784.81	324.367
GSONMT00001244001	sulfotransferase 6b1-like	221.29	333.5	568.2	236.34	306.36	305	484.73	485.03	174.82	152.7	397.09	596.48	193.59	235.01	356.27	356.35	177.53	254.15	234.65	374.42	255.2	215.52	565.68	302.03	7781.94	324.248
GSONMT00027911001	60s ribosomal protein l36	332.93	354.81	365.96	383.62	319.93	330.71	387.5	390.48	316.44	319.2	332.86	287.9	347.63	301.95	349.09	354.22	281.35	278.68	278.29	272.2	295.27	266.44	298.64	326.15	7772.25	323.844
GSONMT00063008001	myosin heavy chain	392.68	450.12	210.16	275.65	292.27	415.2	201.01	188.81	448.67	478.85	162.12	156.27	499.38	312.74	239.3	261.79	475.51	515.35	293.05	273.96	412.42	349.73	193.07	273.58	7771.69	323.82
GSONMT00035818001	cytochrome c oxidase subunit vib isoform 1	273.07	355.91	328.47	288.39	299.97	271.62	335.06	326.87	318.56	326.7	309.3	329.72	364.97	321.5	360.42	334.47	306.62	342.01	260.5	278.8	375.42	311.47	344	396.18	7760	323.333
GSONMT00041410001	natural killer cell enhancing factor	430.71	405.83	366.13	276.14	351.33	259.22	364.49	340.17	237.26	298.39	400.05	393.59	299.5	287.94	260.04	312.34	279.17	306.35	359.45	367.39	271.28	264.01	396.93	231.35	7759.06	323.294
GSONMT00078333001	cytochrome c oxidase subunit vib isoform 1	372.25	413.12	378.85	268.62	382.62	292.93	397.87	351.11	231.61	297.49	403.07	436.96	305.61	319.37	307.89	322.03	227.98	245.68	286.47	296.94	285.91	259.46	393.64	277.33	7754.81	323.117
GSONMT00058135001	hemoglobin subunit alpha-4	336.51	399.95	383.22	157.81	342.29	327.42	318.08	416.66	187.02	391.76	240.83	324.34	400.69	414.38	297.26	370.5	230.23	345.92	179.68	150.12	398.09	368.16	449.86	318.68	7749.46	322.894
GSONMT00049378001	transposase	355.37	287.52	323.08	349.99	334.63	324.63	323.91	311.98	354.43	275.94	320.18	333.57	252.91	333.24	310.04	323.82	325.28	307.71	328.44	321.53	284.89	332.04	352.44	306.34	7673.91	319.746
GSONMT00027446001	serum amyloid p-component-like	274.46	261.11	325.82	329.85	427.69	265.96	650.72	598.68	271.48	365.84	212.43	267.48	358.15	344.02	404.06	479.59	139.98	151.96	70.06	122.35	368.13	280.56	340.07	356.16	7666.61	319.442
GSONMT00039917001	glycerol-3-phosphate dehydrogenase	329.72	372.65	335.36	242.57	387.84	333.99	302.27	306.21	301.22	357.62	242.04	214.77	396.97	337.64	311.97	310.17	348.77	308.67	281.71	225.98	395.56	340.36	292.87	378.36	7655.29	318.97
GSONMT00020042001	trypsin-1 precursor	2.82	120.71	110.51	145.83	88.41	112.69	620.25	433.08	96.95	143.33	339.85	724.54	84.58	88.41	549.42	565.94	259.21	108.96	396.39	1127.78	161.55	167.82	862.8	335.81	7647.64	318.652
GSONMT00015747001	xbp1 protein	241.71	370.41	350.51	363.83	281.33	241.13	282.07	308.46	363.43	304.37	472.59	388.58	322.4	326.23	306.68	273.08	292.23	294.14	388.7	387.12	210.55	250.58	326.75	272.11	7618.99	317.458
GSONMT00011866001	transposable element tcb1 transposase	382.58	289.97	316.12	366.77	339.51	345.1	339.8	311.25	356.32	277.78	299.32	329.25	252.12	327.66	292.81	299	322.13	301.92	340.2	311.04	283.97	317.76	326.83	288.56	7617.77	317.407
GSONMT00042274001	alpha cardiac muscle 1	242.69	272.26	238.6	203.41	333.04	411.62	257.55	304.69	349.13	311.21	331.3	380.49	354.97	410.03	399.48	367.2	275.53	342.53	190.88	245.49	282.48	337.31	367.15	402.12	7611.16	317.132
GSONMT00030540001	trypsinogen 2	3.95	103.17	112.69	157.24	83.65	82.32	728.58	395.62	125.28	167.47	363.94	715.76	91.88	85.62	561.07	623.01	250.4	123.71	474.08	1004.37	149.62	156.39	744.01	290.1	7593.93	316.414
GSONMT00049440001	---NA---	444.63	359.54	363.54	294.56	320.8	335.65	307.81	360.42	298.7	323.5	287.04	285.61	333.94	306.12	268.14	285.41	328.41	328.59	263.38	269.86	310.73	330.42	264.7	286.67	7558.17	314.924
GSONMT00057155001	transposase	363.63	291	346.77	343.01	330.94	318.25	329.5	336.74	381.93	282.72	274.49	282.74	241.43	293.21	287.08	314.9	284.37	302.05	317.68	289.48	358.19	353.01	351.55	277.83	7552.5	314.688
GSONMT00057170001	middle subunit	289.76	432.97	315.44	325.85	342.47	209.39	424.21	417.66	240.98	233.38	327.12	469.49	220.46	336.56	349.48	335.54	235.57	179.78	333.15	372.78	250.26	224.38	392.13	287.46	7546.27	314.428
GSONMT00065188001	aortic smooth muscle	350.3	402.98	257.16	268.23	361.94	329.78	384.55	365.75	288.32	293.14	227.12	329.52	390.42	298.52	326.73	278.62	294.33	242.46	294	224.78	337.75	375.9	361.62	252.54	7536.46	314.019
GSONMT00009802001	aspartic acid-rich protein aspolin1	323.38	225.03	393.22	270.34	300.66	358.32	354.06	344.77	334.66	315.54	261.92	259.34	262.22	324.12	310.42	322.49	312.21	326.72	224.92	252.87	374.29	350.48	348.94	377.16	7528.08	313.67
GSONMT00010163001	keratin 8	352.13	380.1	264.61	300.94	352.8	298.87	308.2	291.54	288.8	309.47	323.46	275.68	339.38	312.96	306.88	276.69	306.96	337.3	380.58	376.36	313.39	301.4	282.92	240.5	7521.92	313.413
GSONMT00057934001	glutathione peroxidase 4b	282.84	323.36	406.74	293.34	320.96	262.96	326.03	328.86	252.26	282.11	381.77	411.48	281.76	276.83	320.67	296.33	254.17	272.04	373.73	330.8	333.58	223.32	408.61	274.45	7519	313.292
GSONMT00065501001	plasma retinol-binding protein 1	148.86	210.2	566.31	513.33	303.78	251.03	435.91	413.92	194.9	194.09	429.97	417.51	257.7	273.4	380.44	315.35	187.86	174.52	291.18	263.8	235.93	290.46	354.58	395.9	7500.93	312.539
GSONMT00077232001	alpha cardiac muscle 1	250.46	241.71	209.35	220.16	302.41	408.39	254.21	286.59	311.7	334.03	324.69	380.41	362.71	343.53	367.62	343.68	279.95	286.62	195.65	317.46	266.73	384.36	373.69	445.34	7491.45	312.144
GSONMT00037315001	fatty acid-binding protein 6	336.67	473.81	205.29	159.62	387.1	273.66	297.92	316.49	132.68	317.2	362.55	545.5	283.64	391.32	290.95	241.37	260.21	275.81	276.55	303.83	378.76	388.89	406.96	183.71	7490.49	312.104
GSONMT00057236001	lipocalin precursor	151.75	294.32	295.93	429.15	252.45	271.11	311.49	346.13	262.2	246.7	408.04	423.83	256.86	238.17	400.23	355.67	217.38	210.64	351.12	411.09	258.61	322.21	361.94	389.53	7466.55	311.106
GSONMT00048908001	ubiquitin-60s ribosomal protein l40	351.77	320.83	415.39	336.03	277.85	283.51	317.77	304.58	279.67	289.63	378.37	383.32	351.62	291.09	327.68	320.57	225.95	304.86	292.61	279.37	264.79	254.43	317.52	285.42	7454.63	310.61
GSONMT00068790001	electron transfer flavoprotein subunit mitochondrial precursor	296.56	353.64	349.98	333.52	307.07	289.38	331.16	326.81	292.98	292.1	322.17	324.53	327.27	282.48	323.88	316.57	263.4	292.65	282.17	289.47	296.3	280.77	323.47	324.24	7422.57	309.274
GSONMT00078387001	histone h5a	489.37	325.16	234.17	310.13	388.6	357.9	266.51	288.88	292.1	257.54	264.94	207.09	295.12	308.22	313.77	294.27	236.32	340.93	322.94	428.23	366.84	271.54	261.32	297.47	7419.36	309.14
GSONMT00023273001	sperm acrosome membrane-associated protein 4-like	346.16	278.26	268.82	363.77	303.83	270.04	332.54	259.78	343.3	519.75	341.65	346.1	456.28	298.02	368.04	363.48	257.57	211.57	210.23	222.34	202.33	239.15	334.43	276	7413.44	308.893
GSONMT00027948001	60s ribosomal protein l22	292.34	300.9	365.22	347.02	292.6	282.82	357	353.36	282.68	294.96	326.59	337.59	312.54	290.44	329.86	328.55	255.55	277.46	288.46	273.66	292.93	279.5	321.46	326.01	7409.5	308.729
GSONMT00077640001	complement component c3	361.93	236.95	423.35	508.18	393.16	204.34	225.72	196.68	220.65	191.3	598.16	343.81	122.95	323.77	104.62	151.29	304.99	183.21	973.69	606.12	133.47	200.63	277.32	122.52	7408.81	308.7
GSONMT00059916001	glycine mitochondrial-like	300.97	248.48	308.98	229.03	290.81	371.3	303.74	352.84	271.19	314.91	393.55	411.81	338.58	372.03	274.52	318.91	242.39	292.48	170	204.23	382.29	305.74	441.98	255.07	7395.83	308.16
GSONMT00018656001	nucleolin-like isoform x2	399.54	256.89	341.3	325.98	333.31	340.23	275.06	291.13	301.28	301.93	346.21	349.25	255.81	329.65	273.6	255.47	290.73	322.25	333.48	349.04	269.23	281.01	300.01	246.5	7368.89	307.037
GSONMT00027836001	alpha-actinin-3-like isoform x2	357.82	363.06	200.43	210.26	339.58	384.69	192.08	209.88	429.07	434.97	193.12	186.31	426.61	365.61	224.64	263.03	423.89	430.38	229.66	230.57	420.05	385.48	182.35	254.58	7338.12	305.755
GSONMT00062311001	ribosomal protein l34	296.11	343.99	360.27	346.04	286.28	253.99	356.69	352.62	296.35	324.65	308.96	303.01	326.41	274.13	303.69	297.94	236.04	283.61	265.1	254.08	304.54	281.83	286.72	296.35	7239.4	301.642
GSONMT00064123001	high choriolytic enzyme 1 precursor	124.58	306.64	891.92	609.12	307.53	222.54	365.05	432.44	219.01	209.46	308.68	361	218.28	373.98	216.53	275.63	148.97	151.66	185.83	283.28	258.49	257.78	317.78	191.86	7238.04	301.585
GSONMT00059600001	transcription elongation factor b polypeptide 2	275.31	308.56	368.6	305.89	298.12	272.23	317.45	334.52	278.94	292.94	317.36	387.79	305.22	283.85	305.07	304.66	268.24	279.47	305.66	275.55	233.04	263.45	333.93	315.21	7231.06	301.294
GSONMT00006639001	transposable element tcb1 transposase	356.71	259.19	276.08	341.18	311.75	301.02	323.45	313.95	352.66	252.32	287.75	309.13	214.81	305.29	344.09	307.12	295.87	277.24	296.58	306.72	267.85	317.86	336.47	263.86	7218.95	300.79
GSONMT00080661001	transposase	328.42	259.77	313.52	350.7	302.21	316.64	305.3	308.25	311.78	250.58	282.16	318.79	231.3	308.68	312.29	310.75	288.34	274.66	305.72	316.31	277.12	318.04	314.69	304.38	7210.4	300.433
GSONMT00023677001	troponin fast	296.15	445.39	334.97	343.89	292.66	275.23	506.42	578.43	237.28	242.25	276.51	175.89	275.12	248.64	330.39	308.69	235.81	335.31	195.65	213.44	314.45	264.53	248.46	234.18	7209.74	300.406
GSONMT00081307001	trimeric intracellular cation channel type a	257.85	323.69	254.66	259.59	292.64	343.07	304.2	295.73	301.65	312.12	269.39	256.17	327.27	342.15	337.36	331.53	309.67	330.43	217.74	226.32	324.69	310.67	281.69	388.77	7199.05	299.96
GSONMT00065901001	troponin fast	407.26	344.44	402.71	354.41	263.02	245.97	294.29	384.28	284.63	301.18	223.28	328.27	342.59	277.19	371.6	357.34	297.47	247.54	236.6	187.28	171.73	264.7	199.22	395.41	7182.41	299.267
GSONMT00004104001	diamine acetyltransferase 1	565.37	569.96	220.89	206.79	309.05	189.31	181.17	214.48	292.58	507.39	294.07	246.39	304.76	222.16	187.88	188.2	499.69	451.52	322.58	340.03	266.27	248.8	198.47	152.96	7180.77	299.199
GSONMT00070832001	cytochrome b5	302.1	302.64	371.35	293.84	364.61	271.31	439.5	421.72	198.04	211.02	334.49	432.25	225.47	254.99	312.06	328.63	182.62	199.05	243.42	294.78	257.56	211.41	435.09	275.26	7163.21	298.467
GSONMT00061053001	ornithine decarboxylase antizyme 1	280.69	257.25	319.95	283.2	301.68	295.28	329.32	337.28	244.92	271.21	348	417.56	268.66	295.85	320.5	341.03	241.09	258.11	276.47	326.08	205.98	258.96	369.37	306.02	7154.46	298.102
GSONMT00011170001	glyceraldehyde-3-phosphate dehydrogenase	289.84	287.47	370.95	349.78	268.58	275.31	311.27	325.04	262.32	241.01	383.62	362.47	273.41	274.15	282.49	284.03	232.63	240.07	359.86	355.97	267.44	256.21	327.25	272.82	7153.99	298.083
GSONMT00060343001	sodium potassium-transporting atpase subunit beta-233-like	347.63	322.54	312.36	315.52	277.13	267.37	308.88	368.86	268.78	260.11	297.73	355.01	306.16	328.06	308.86	289.39	277.01	243.68	312.84	300.03	261.38	244.71	269.9	295.17	7139.11	297.463
GSONMT00032782001	translocon-associated protein subunit alpha-like isoform x2	266.71	284.67	317.12	350.15	308.43	268.11	353.61	335.46	249.46	251.24	359.43	323.8	285.82	275.13	361.04	297.47	227.3	249.2	310.48	297.68	258.31	256.15	318.21	325.77	7130.75	297.115
GSONMT00012009001	14-3-3 protein beta alpha-2	319.29	286.52	380.29	339.45	269.07	268.41	294.44	330.89	254.46	256.04	345.23	360.37	269.86	286.53	290.28	296.73	235.1	278.03	320.12	322.74	247.02	248.41	337.48	278.92	7115.68	296.487
GSONMT00072930001	malate cytoplasmic	295.39	422.99	398.57	276.11	329.77	315.05	374.48	343.06	234.23	238.02	277.7	335.65	311.43	333.81	350.95	314.81	246.89	209.6	229.93	198.07	295.43	213.59	291.63	233.57	7070.73	294.614
GSONMT00027335001	atp synthase subunit mitochondrial-like isoform x2	285.41	317.39	277.31	261.03	283.69	311.18	315.57	322.96	291.11	294.73	312.01	330.97	324.2	299.43	296.54	332.94	255.21	261.12	235.5	255.61	286.62	282.61	321.12	315.09	7069.35	294.556
GSONMT00054429001	26s proteasome complex subunit dss1	310.83	294.78	400.04	353.83	258.21	258.51	330.7	312.68	294	271.02	317.26	287.84	260.56	266.66	302.34	292.8	242.81	257.92	301.85	288.25	284.75	263.19	291.56	310.65	7053.04	293.877
GSONMT00000118001	c-c motif chemokine 25-like	282.09	249.03	174.6	291.91	344.95	277.43	237.03	230.42	242.2	280.54	381.44	289.12	184.89	308.91	321.99	269.52	322.33	294.66	469.92	477.47	275.55	334.42	241.86	250.96	7033.24	293.052
GSONMT00020040001	trypsin-1 precursor	2.15	115.66	106.13	117.34	93.31	110.79	555.64	414.85	95.58	142.8	298.13	647.27	93.52	96.32	485.69	476.44	250.14	111.68	394.4	1009.51	173.43	133.42	822.09	276.98	7023.27	292.636
GSONMT00006500001	sperm acrosome membrane-associated protein 4-like	217.92	262.27	405.03	281.17	271.25	269.98	359.71	332.63	220.2	196.7	299.67	365.71	228.86	275.12	381.81	345.14	219.79	241.66	282.95	289.84	285.14	281.5	380.35	327.97	7022.37	292.599
GSONMT00012537001	cytochrome c oxidase subunit mitochondrial-like	324.03	285.13	356.82	308.31	269.39	277.18	302.84	333.47	265.18	270.93	375.29	360.99	319.81	282.11	287.2	310.28	234.5	251.81	287.53	261.23	243.25	232.82	330.95	241.67	7012.72	292.197
GSONMT00018633001	transmembrane protein 182-like	215.81	304.7	222.32	278.33	286.8	303.5	304.62	225.1	409.76	370.95	184.07	178.68	373.64	285.19	282.96	290.11	334.7	397.97	209.64	220.95	317.15	339.69	231.93	364.3	6932.87	288.87
GSONMT00070051001	polyadenylate-binding protein 1-like	277.53	268.17	293.94	309.43	286.02	269.61	322.59	304.51	241.15	249.97	315.86	318.26	247.7	280.25	320.32	306.72	253.97	242.2	327.77	347.76	259.76	255.19	326.92	291.07	6916.67	288.195
GSONMT00008272001	stathmin	303.18	289.47	358.14	306.88	299.15	302.71	325.89	391.12	262.45	257.59	310.11	341.58	289.49	314.02	266.2	297.21	215.76	252.97	229.3	236.49	257.74	242.96	306.28	248.45	6905.14	287.714
GSONMT00012629001	hemoglobin subunit alpha	188.62	296.37	304.62	184.46	424.1	337.64	366.58	351.18	89.94	391.68	220.55	645.37	300.68	531.16	421.05	409.85	223.15	151.49	151.9	101.74	184.2	143.2	245.12	225.83	6890.48	287.103
GSONMT00008825001	serine threonine-protein phosphatase pp1-alpha catalytic subunit-like	322.07	304.44	231.34	312.47	287.61	304.48	301.9	280.07	267.42	267.05	250.67	263.59	263.49	290.18	279.96	278.62	319.23	307.71	314.9	299.48	283.95	291.78	261.62	304.09	6888.12	287.005
GSONMT00045376001	light chain 12	263.61	300.8	311.81	265.37	300.91	261.45	330.71	322.56	221.03	226.34	309.03	332.05	295.55	259.8	317.32	278.28	203.26	250.34	302.39	320.88	256.1	294.95	367.24	274.65	6866.43	286.101
GSONMT00080855001	transposase	327.95	255.6	286.51	319.83	289.81	303.56	294.93	304.32	337.52	245.15	274.76	280.78	215.37	277.55	266.49	271.37	275.21	264.04	312.41	294.84	277.08	292.2	308.3	260.58	6836.16	284.84
GSONMT00080405001	creatine testis isozyme	375.52	341.92	340.2	227.25	362.76	294.04	313.87	329.67	214.07	257.41	256.2	340.06	298.4	333.17	306.75	307.01	231.14	191.44	219.21	251.99	263.08	281.87	305.49	192.23	6834.75	284.781
GSONMT00072225001	upf0762 protein c6orf58 homolog	211.4	330.03	258.29	180.81	302.26	245.49	595.95	528.32	186.29	279.21	135.45	232.69	334.54	283.09	418.77	410.24	256.24	115.46	64.91	32.95	425.72	233.79	388.23	383.52	6833.65	284.735
GSONMT00021069001	receptor expression-enhancing protein 5	303.51	301.29	338.58	323.35	236.34	243.44	282.1	270.29	283.26	278.95	315.05	290.19	294.41	246.6	252.14	263.02	271.22	333.04	330.95	350.65	252.04	242.48	276.22	242.67	6821.79	284.241
GSONMT00068273001	transgelin-like isoform x1	356.9	406.71	324.76	256.51	333.55	285.52	352.63	368.24	218.58	231.62	240.56	323.06	334.6	264.95	296.91	258.79	226.5	201.29	234.41	210.84	258.55	279.69	338.71	217.47	6821.35	284.223
GSONMT00069560001	cofilin-2	321.71	326.82	315.24	308.03	261.23	201.81	237.06	307.77	253.5	288.64	347.53	374.89	295.6	245.55	278.18	298.64	258.71	259.05	288.85	306.44	209.62	249.62	313.77	257.55	6805.81	283.575
GSONMT00032260001	creatine testis isozyme	318.52	316.37	284.69	318.39	230.89	274.73	326.97	339.55	272.19	250.27	263.86	300.32	300.69	276.35	327.53	310.61	253.66	226.25	258.77	234.65	250.28	260.13	292.7	314.51	6802.88	283.453
GSONMT00016206001	transposable element tcb1 transposase	333.1	265.55	286.21	329.39	284.67	285.52	293.84	288.33	328.51	250.05	267.22	287.15	218.33	306.16	300.25	269.85	270.48	247.2	274.2	284.39	257.42	303.62	311.49	249.35	6792.28	283.012
GSONMT00060653001	60s ribosomal protein l10a	295.22	289.35	331.7	298.69	333.98	336.56	276.41	467.5	286.24	242.6	208.08	352.76	299.36	278.78	277.35	315.87	242.13	271.15	268.64	239.6	189.19	211.38	229.4	246.42	6788.36	282.848
GSONMT00048755001	alpha-actinin-3-like isoform x1	308.91	232.37	166.3	229.06	334.7	388.4	170.23	166.86	409.04	348.71	160.94	174.81	301.99	337.83	203.5	243.11	411.11	445.09	234.47	268.53	350.31	389.8	189.76	290.48	6756.31	281.513
GSONMT00073441001	14-3-3 protein beta alpha	255.84	263.19	360.78	324.35	257.33	248.43	307.25	327.55	223.29	216.32	316.49	388.87	244.68	244.99	313.41	289.12	199.96	246.62	268.15	296.07	251.98	249.96	360.17	294.07	6748.87	281.203
GSONMT00079476001	transposable element tcb1 transposase	301.54	222.03	267.32	336.02	288.43	302.17	272.94	281.83	312.62	262.98	271.17	302.29	208.51	284.67	250.73	247.72	295.35	282.19	313.05	283.15	264.17	305.88	320.17	234.46	6711.39	279.641
GSONMT00049811001	myosin heavy fast skeletal muscle- partial	345.27	77.31	77.26	109.04	328.82	249.01	92.94	66.65	577.06	328.38	108.86	102.22	166.97	363.99	112.78	130.36	627.85	590.29	359.57	455.24	446.24	717.27	87.06	182.34	6702.78	279.282
GSONMT00060005001	transposable element tcb1 transposase	329.58	254.56	274.64	319.11	296.92	285.87	287.47	265.16	312.32	241.08	268.95	295.2	215.57	296.81	279.09	258.9	290.65	270.59	297.52	283.77	241.19	279.05	294.67	263.76	6702.43	279.268
GSONMT00061274001	pepsinogen c precursor	294.02	412.22	274.32	217.11	404.74	338.23	275.27	295.14	162.41	181.28	218.33	320.06	221.74	325.4	303.1	468.81	250.55	132.34	205.38	277.88	319.52	332.74	276.51	191.59	6698.69	279.112
GSONMT00012179001	cytochrome c oxidase subunit mitochondrial-like	230.89	331.6	249.18	233.03	213.05	189.39	367.78	278.54	221.21	300.26	313.51	356.31	372.65	266.17	326.45	366.17	228.73	187.08	228.59	261.76	260.55	243.81	372.99	296.4	6696.1	279.004
GSONMT00018376001	transposase	321.03	250.28	291.96	332.6	306.76	296.72	269.26	275.78	299.73	254.79	281.73	287.56	215.81	284.77	255.65	267.79	288.88	261.6	271.14	270.27	236.47	301.89	287.46	266.28	6676.21	278.175
GSONMT00053034001	tau-tubulin kinase 2-like	307.19	252.84	314.17	332.27	292.55	288.4	293.94	305.42	309.14	242.79	239.28	268.55	228.47	269.78	278.72	295.78	273.15	254.47	284.84	255.19	267.03	285.84	275.3	249.85	6664.96	277.707
GSONMT00071241001	syndecan-4-like isoform x2	1079.37	543.17	137.06	204.03	225.4	85.49	114.97	113.01	226.88	600.76	242.09	138.66	311.03	105.51	122.34	112.32	853.1	451.02	275.66	317.58	89.83	72.22	109.33	108.6	6639.43	276.643
GSONMT00066735001	fatty acid-binding brain	349.29	285.62	289.61	255.6	260.32	274.17	321.24	379.73	260.14	272	248.83	260.41	319.49	244.91	298.32	331.13	231.72	251	215.23	221.78	245.97	256.38	257.05	308.2	6638.14	276.589
GSONMT00003714001	middle subunit	253.06	330.55	277.17	279.87	265.19	186.72	353.84	318.86	209.96	216.71	324.34	411.5	222.68	291	362.04	282.24	216.89	168.42	319.2	345.77	200.14	196.56	327.24	277.08	6637.03	276.543
GSONMT00003850001	cofilin-2	274.17	278.18	398.79	324.64	235.1	246.06	307.9	341.21	207.15	221.46	376.06	424.42	252.45	236.49	260.3	246.01	185.31	223.8	277.32	319.87	204.35	226.83	321.26	245.15	6634.28	276.428
GSONMT00044595001	myosin heavy chain	346.68	242.39	144.85	254.75	303.61	385.93	153.3	122.93	415.75	396.52	114.95	115.19	286.21	301.7	164.86	182.91	489.47	500.95	255.9	294.48	396.15	406.32	126.61	213.64	6616.05	275.669
GSONMT00052771001	troponin skeletal muscle-like	244.48	273.6	269.08	237.14	263.31	264.34	297.74	310.51	289.13	280.62	254.57	310.12	271.61	284.06	314.16	361.62	247.41	274.28	203.86	224.31	254.53	258.17	288.11	338.83	6615.59	275.65
GSONMT00012738001	tumor-associated calcium signal transducer 2 precursor	290.81	267	298.08	316.79	263.9	270.58	294.02	290.05	273.17	254.04	255.23	269.61	273.8	271.81	299.34	292.37	239.7	250.43	246.55	256.96	284.34	266.89	301.05	286.37	6612.89	275.537
GSONMT00059629001	aldose reductase-like	204.16	330.7	217.18	307.47	321.06	212.04	365.62	326.26	186.39	213.49	322.86	335.76	278.82	266.59	399.8	318.39	173.48	179.22	225.53	254.55	277.56	271.75	319.52	288.7	6596.9	274.871
GSONMT00050367001	small nuclear ribonucleoprotein sm d2	282.45	257.68	445.36	268.71	278.72	245.7	261.68	306.2	231.35	221.35	343.91	390.46	286.97	295.62	241.76	257.86	168.52	246.33	293.48	278.09	225.51	221.98	334.17	212.04	6595.9	274.829
GSONMT00009391001	nadh dehydrogenase	265.84	260.32	331.98	260.78	249.33	241.29	259.22	332.56	287.86	260.69	301.1	325.32	259.97	246.62	295.31	296.98	236.63	249.17	236.07	238.05	309.03	234.63	304.56	311.34	6594.65	274.777
GSONMT00044443001	tropomyosin alpha-3 chain isoform x8	267.07	285.66	290.11	269.42	271.14	242.26	302.54	294.49	266.03	273.18	294.29	329.04	298.88	263.15	331.44	331.13	249.53	230.76	228.47	248.26	204.41	221.93	285.24	309.32	6587.75	274.49
GSONMT00073542001	type i enveloping like	359.69	636.23	130.79	173.52	390.57	254.97	229.31	163.72	233.63	349.75	156.99	188.04	308.96	266.42	228.56	177.84	469.83	335.43	302.33	334.46	268.74	312.7	167.04	144.85	6584.37	274.349
GSONMT00073829001	probable bax inhibitor 1	247.84	251.52	301.62	323.91	293.37	250.55	299.91	290.75	220.08	221.82	295.95	337.93	181.33	257.79	266.01	265.32	235.49	275.56	340.26	347.5	252.35	264.86	308.33	251.27	6581.32	274.222
GSONMT00056073001	brain protein 44	243.34	292.7	349.11	311.28	270.69	266.11	314.06	334.12	248.97	235.11	281.6	313.94	269.29	249.6	292.58	287.1	190.85	256.56	222.28	233.35	233.73	257.38	316.21	305.21	6575.17	273.965
GSONMT00057539001	myosin heavy chain	214.97	125.78	115.48	172.1	356.12	502.29	110.47	85.99	486.66	445.87	83.32	89.53	184.45	365.4	152.12	177.58	539.09	691.87	268.95	257.99	366.85	465.21	139.79	163.25	6561.13	273.38
GSONMT00039974001	40s ribosomal protein s10	259.88	280.63	257.24	246.14	240.77	248.74	274.39	327.15	276.15	282.02	324.29	303.78	276.16	272.4	312.9	315.51	234.71	251	241.52	254.74	269.34	242.63	276.01	285.73	6553.83	273.076
GSONMT00037556001	histone	265.7	276.59	321.96	309.81	242.15	230.55	311.06	296.32	250.34	251.42	286.55	310.69	250.91	240.52	290.58	283.17	246.48	241.7	261.24	283.67	252.34	243.46	296.62	296.22	6540.05	272.502
GSONMT00032476001	pyruvate kinase	278.18	359.64	168.97	163.96	340.54	341.15	195.61	185.42	397.8	372.83	229.18	164.22	448.92	305.18	218.64	254.53	340.28	335.54	216.35	162.51	295.33	330.8	170.24	244.03	6519.85	271.66
GSONMT00076358001	transposable element tcb1 transposase	326.9	248.84	278.26	320.64	301.95	299.67	259.17	260.8	289.98	242.46	275.28	277.41	202.81	281.42	258.33	255.86	284.84	252.97	267.69	264.68	215.34	307.36	284.65	260.24	6517.55	271.565
GSONMT00063815001	type i cytoskeletal 13-like	223.37	294.11	262.56	272.25	310.59	287.05	289.08	290.95	235.67	221.78	223.18	285.22	331.71	341	337.2	302.24	190.82	225.06	207.1	201.52	340.56	304.87	281.98	253.27	6513.14	271.381
GSONMT00009446001	erythrocyte band 7 integral membrane	256.93	355.19	263.14	208.45	293.37	176.05	374.91	294.95	173.54	271.98	344.56	346.04	241.83	187.38	396.69	258.35	221.58	204.29	301.01	315.17	226.97	196.01	370.95	220.89	6500.23	270.843
GSONMT00012098001	transforming growth factor-beta-induced protein ig-h3-like	279.03	294.07	296.65	245.49	329.02	261.79	296.84	306.51	246.5	247.55	256.63	268.91	339.05	268.26	265.1	273.35	256.04	284.25	197.06	215.37	271.69	276.59	279.28	239.32	6494.35	270.598
GSONMT00001684001	acidic mammalian chitinase-like	246.24	323.33	182.63	115.38	395.45	309.07	415.45	401.27	107.22	140.41	261.47	449.48	189.44	243.22	374.7	349.08	148.38	114.67	166.06	278.7	255.03	275.94	486.72	233.22	6462.56	269.273
GSONMT00038187001	annexin a1	368	297.5	337.02	302.74	255.82	243.92	294.94	307.81	236.39	239.2	228.86	282.4	296.78	196.96	285.85	295.91	240.47	186.06	187.68	182.73	253.17	269.85	309.32	314.57	6413.95	267.248
GSONMT00050988001	2-peptidylprolyl isomerase a	246.93	295.65	335.62	286.52	239.24	256.82	268.1	338.09	210.6	228.38	313.38	297.45	258.44	208.3	262.28	247.52	219.09	219.6	285.32	287.04	252.03	240.86	353.54	248.78	6399.58	266.649
GSONMT00009656001	transposable element tcb1 transposase	307.68	234.57	270.34	306.77	298.28	285.74	281.07	282.26	299.26	244.57	264.7	266.86	202.79	258.59	231.55	254.48	253.93	238.87	251.2	249.22	238.11	296.64	296.37	251.45	6365.3	265.221
GSONMT00081015001	fk506-binding protein 1a	267.76	254.38	381.25	272.47	246.3	229.33	288.3	303.16	229.97	248.33	353.38	363.99	273	232.08	266.14	251.75	190.12	221.43	286.09	235.73	211.44	206.11	304.46	245.71	6362.68	265.112
GSONMT00038337001	brain protein 44-like protein	247.49	290.43	329.68	257.23	288.59	245.6	318.6	312.91	236.44	247.37	286.62	271.84	291.59	265.92	264.69	257.51	211.97	239.28	218.23	232.3	239.02	266.19	272.6	266.43	6358.53	264.939
GSONMT00014156001	high choriolytic enzyme 1-like	5.82	105.4	86.89	95.51	74.14	64.31	514.7	296.22	68.05	125.55	250.58	551.03	92.18	83.52	557.48	482.21	183.79	114.73	362.84	957.75	186.43	160.13	676.14	261.89	6357.29	264.887
GSONMT00023767001	40s ribosomal protein s15	257.6	286.06	263.62	259.36	242.97	224.69	302.24	287.78	258.67	276.56	287.25	276.17	298.49	274.24	290.79	271.19	228.86	253.12	243.28	216.2	245.66	248.5	291.24	255.38	6339.92	264.163
GSONMT00055804001	histone h1	354.19	241.94	639.45	235.06	223.07	205.08	161.43	215.85	107.35	238.47	590.99	340.97	295.89	291.62	129.53	175.1	143.18	177.44	433.85	400.01	252.73	174.29	175.2	137.07	6339.76	264.157
GSONMT00058552001	high mobility group protein b3	246.58	265.1	274.42	242.64	254.18	267.2	292.65	274.06	288.45	257.8	298.66	307.47	271.9	282.61	267.23	266.93	216.18	240.88	226.33	227.16	263.4	246.74	290.79	260.61	6329.97	263.749
GSONMT00010412001	proteasome subunit alpha type-5	307.98	262.19	353.86	312.24	227.62	233.7	208.02	263.83	241.82	242.92	367.48	313.16	234.33	222.6	215.69	220.7	252.2	261.87	336.46	345.56	218.85	200.63	257.72	210.73	6312.16	263.007
GSONMT00038382001	transposable element tcb1 transposase	290.87	228.18	248.08	299.66	278.07	262.45	270.35	243.28	290.12	218.71	261.07	288.75	199.94	276.08	262.66	249.64	274.99	249.54	257.74	267.16	244.98	278.21	299.99	258.93	6299.45	262.477
GSONMT00007362001	eukaryotic translation initiation factor x-chromosomal	249.01	260.9	335.62	269.92	238.97	211.09	233.98	261.38	271.07	285.54	289.87	305.63	270.57	233.77	245.34	265.78	252.01	267.49	258.87	271.3	254.07	237	254.46	267	6290.64	262.11
GSONMT00047776001	histone h1x	360.95	289.71	209.53	266.93	309.4	299.75	239.83	215.32	296.39	244.4	196.74	151.61	295.6	288.21	237.54	229.78	216.56	269.26	245.74	308.84	350.64	276.84	200.09	279.93	6279.59	261.65
GSONMT00004293001	dynein light chain cytoplasmic	215.83	240.59	339.55	300.48	212.53	211.77	299.68	301.56	199.09	209.17	315.68	395.76	272.96	226.12	304.68	283.93	189.97	204.8	230.44	261.57	222.67	219.46	335.04	284.94	6278.27	261.595
GSONMT00028637001	transposase	282.31	230.4	272.62	304.5	258.32	278.93	263.13	285.35	275.74	219.15	257.18	289	200.81	267.77	275.55	271.85	239.48	245.74	253.35	267.22	243.9	258.51	266.34	257.71	6264.86	261.036
GSONMT00081292001	transposable element tcb1 transposase	288.15	232.37	259.57	279.88	273.25	266.08	267.2	248.36	286.65	219.7	269.4	276.96	206.74	279.75	257.55	254.71	262.87	250.95	257.57	268.87	231.36	269.22	291.82	243.18	6242.16	260.09
GSONMT00054445001	t-complex protein 1 subunit alpha	298.61	273.57	292.31	247.85	268.15	258.26	233.08	254.33	258.91	267.18	296.63	266.14	292.67	267.23	228.94	236.92	224.08	258.96	254.81	251.43	245.53	228.9	254.38	223.95	6182.82	257.618
GSONMT00066101001	probable ribosome biogenesis protein rlp24	256.54	251.98	293.09	284.85	218.8	223.08	290.55	273.2	254.16	236.38	294.64	275.64	247.58	235.1	301.12	259.02	226	232.56	274.81	288.04	221.22	199.81	254.12	290.31	6182.6	257.608
GSONMT00009058001	sjchgc03009 protein	280.7	246.78	262.04	288.92	276.89	271.62	263.89	275.4	287.27	214.31	248.24	281.76	205.9	253.49	259.74	266.32	254.14	266.81	230.68	244.31	229.16	247.03	250.99	242.67	6149.06	256.211
GSONMT00065532001	transposable element tcb1 transposase	305.43	234.75	254.92	298.9	275.01	271.53	262.89	244.23	287.19	222.68	239.69	268.35	199.43	265.01	248.04	238.05	266.59	240.78	281.46	246.87	220.58	264.27	271.85	232.04	6140.54	255.856
GSONMT00071202001	polyadenylate-binding protein 4	229.24	237.67	232.02	247.06	249.36	246.55	270.71	247.14	299.42	281.3	233.48	198.84	286.85	272.26	262.57	260.47	287.82	281.66	212.54	223.93	262.84	274.83	225.01	305.56	6129.13	255.38
GSONMT00005272001	peroxiredoxin 2	256.39	275.31	309.3	239.77	258.13	246.06	267.99	277.44	227.3	250.9	279.82	286.83	293.72	289.57	242.09	267.17	198.91	209.23	230.01	239.77	249.47	231.91	270.82	224.26	6122.17	255.09
GSONMT00008245001	14-3-3 protein beta alpha	285.8	226.57	323.49	280.6	234.66	225.77	271.56	283.23	211.68	216.43	312.11	345.24	222.9	244.65	275.83	253.8	192.07	227.52	248.73	232.83	201.3	225.09	336.66	233.91	6112.43	254.685
GSONMT00020147001	pol protein	299.94	232.77	247.13	294.65	259.84	273.94	253.46	276.79	294.73	238.86	226.94	226.65	217.86	258.91	240.15	253.86	256.97	247.98	242.37	247.55	254.81	265.08	259.5	235.83	6106.57	254.44
GSONMT00055114001	alpha cardiac muscle 1	191.43	256.24	222.63	177.03	294.79	334.33	288.54	247.76	250.51	332.72	211.75	248.08	373.13	315.61	269	305.37	218.03	212.23	170.95	168.28	232.23	260.99	220.85	304.07	6106.55	254.44
GSONMT00073068001	cytochrome b-c1 complex subunit mitochondrial precursor	249.69	297.78	363.86	294.38	241.06	227.91	314.82	300.43	236.01	240.36	255.66	255.65	241.1	210.13	269.92	288.54	174.99	229.93	195.82	219.37	230.59	215.58	253.37	287.9	6094.85	253.952
GSONMT00052446001	transcription elongation factor b polypeptide 2	242.15	225.78	315.66	283.32	248.25	256.97	258.68	257.23	248.14	230.07	281.08	291.29	240.91	250.37	235.23	239.73	213.58	248.51	257.56	259.89	239.62	271.74	250.43	243.29	6089.48	253.728
GSONMT00047222001	ependymin-1 precursor	210.73	283.25	258.89	208.5	162.22	185.99	371.66	407.17	158.84	178.85	303.7	333.49	194.67	162.76	343.38	376.44	160.92	135.5	269.41	346.08	150.94	203.72	321.39	356.14	6084.64	253.527
GSONMT00019922001	lipocalin	213.55	298.44	197.99	223.91	253.57	216.89	400.76	356.03	219.67	218.27	186.88	215.67	262.38	282.59	370.25	328.85	209.93	188.42	121.11	88.15	262.99	260.08	311.79	368.98	6057.15	252.381
GSONMT00053897001	sarcoplasmic endoplasmic reticulum calcium atpase 1-like	225.26	273.15	212.16	225.32	232.71	278.53	221.4	215.76	281.8	287.46	252.36	243.43	329.91	261.3	308.57	298.11	253.68	245.38	208.01	222.2	202.42	247.84	218.99	311.25	6057	252.375
GSONMT00055005001	kelch-like protein 41-like isoform x2	176.6	258.47	268.13	297.49	200.44	215.82	265.84	267.13	259.13	281.82	236.08	203.99	318.67	265.41	308.25	291.62	263.09	227.87	233.22	202.76	242.74	212.95	191.06	351.71	6040.29	251.679
GSONMT00021161001	histone	241.39	236.85	272.29	264.23	242.57	218.08	274.73	299.85	201.02	202.96	232.57	281.97	215.44	255.01	285.36	275.24	228.32	233.59	246.3	247.96	218.13	234.52	330.79	292.39	6031.56	251.315
GSONMT00034195001	60s ribosomal protein l32	231.17	277.47	246.37	247.05	241.01	243.01	265.23	244.65	191.86	247.61	285.04	309.35	286.26	230.48	239.19	227.17	229.74	261.35	263.16	258.21	248.56	213.73	261.56	278.45	6027.68	251.153
GSONMT00052363001	transposase	265.67	200.47	254.03	285.65	241.22	273.27	236.09	262.29	241.54	190.33	253.89	298.41	179.11	262.98	275.62	259.1	266.85	250.6	260.87	275.94	223.17	250.95	262.25	250.52	6020.82	250.867
GSONMT00049579001	troponin slow skeletal muscle	167.6	225.45	256.85	217.53	244.73	268.97	267.31	275.88	244.45	241.49	238.74	329.84	245.47	276.81	342.13	330.75	193.92	207.61	142.61	190.17	196.38	248.53	289.22	371.62	6014.06	250.586
GSONMT00036592001	trifunctional enzyme subunit mitochondrial-like	252.8	272.32	300.72	241.48	256.7	267.59	239.23	266.84	225.74	259.48	246.32	272.1	263.29	209.78	231.26	241.84	229.43	243.87	229.86	231.84	243.81	249.77	256.8	278.58	6011.45	250.477
GSONMT00000920001	fatty acid-binding heart	202.6	244.61	313.83	258.06	259.79	240.02	306.88	290.36	198.73	185.35	273.71	333.31	221.91	257.58	328.91	280.79	173.29	156.94	228.19	223.26	252.89	236.83	298.37	241.98	6008.19	250.341
GSONMT00042426001	low quality protein: ornithine decarboxylase antizyme 1	250.86	213.08	287.5	262.71	246.58	213.91	267.7	297.47	194.27	229.1	320.97	356.14	218.19	252.17	267.85	271.16	205.62	210.28	252.9	260.86	205.88	199.83	308.28	209.53	6002.84	250.118
GSONMT00021873001	myosin heavy chain	279.96	125.68	104.45	178.65	333.64	302.22	114.12	73.11	404.12	336.31	79.99	80.51	163.51	352.35	109.05	138.77	514.32	624.25	263.9	341.25	391.91	421.35	92.58	164.66	5990.66	249.611
GSONMT00019804001	collagen alpha-1 chain-like isoform x1	134.36	167.88	181.15	168.02	309.8	376.43	255.68	349.39	269.48	195.58	227.29	308.83	158.16	267.34	258.38	279.04	204.54	244.07	158.27	225.39	248.88	279.47	412.91	307.73	5988.07	249.503
GSONMT00011984001	atp synthase subunit mitochondrial	257.55	244.79	342.59	268.45	246.74	198.82	297.08	251.95	254.3	242.76	263.21	279.15	251.91	203.01	263.58	249.2	197.48	222.23	227.01	210.08	240.69	224.78	302.65	240.29	5980.3	249.179
GSONMT00067632001	cofilin-2	226.87	247.31	300.38	266.23	256.42	235.88	250.23	257.52	261.99	245.82	246.83	243.67	264.41	248.82	238.89	261.05	231.68	263.63	218.65	221.54	248.34	237	233.48	263.76	5970.4	248.767
GSONMT00025432001	transmembrane 4 l6 family member 5-like	163.53	194.13	313.99	234.29	268.57	198.53	412.53	396.93	93.24	103.21	325.51	438.49	130.46	140.61	476.44	300.63	105.99	83.65	265.43	313.65	192.37	134.3	416.54	261.11	5964.13	248.505
GSONMT00081643001	40s ribosomal protein s13	193.73	275.39	269	296.53	213.21	193.7	330.1	302.01	236.36	221.54	272.47	271.94	238.06	207.04	296.73	301.52	199.94	213.7	256.25	231.03	196.8	195.79	254.17	295.59	5962.6	248.442
GSONMT00024594001	mid1-interacting protein 1	221.95	220.08	368.24	173.82	221.52	212.21	307.18	323.72	150.82	172.12	427.19	518.25	194.75	198.76	225.65	234.46	132.21	156.36	244.27	217.23	205.45	212.57	445.52	171.69	5956.02	248.167
GSONMT00025257001	elongation of very long chain fatty acids protein 2	364.44	292.12	280.22	166.32	361.86	261.82	273.81	325.37	153.78	142.68	291.17	387.98	215.81	231.7	207.97	211.34	145.66	161.99	239.33	219.68	246.36	201.11	411.65	159.69	5953.86	248.077
GSONMT00005013001	serum amyloid a	332.62	164.59	171.81	308.99	25.59	5.11	7.89	10.7	71.7	293.63	796.38	222.68	195.67	28.4	14.97	11.27	415.19	252.22	1753.48	827.53	8.45	8.07	14.96	4.3	5946.2	247.758
GSONMT00045404001	small ubiquitin-related modifier 3 precursor	201.03	219.31	397.46	282.29	187.6	196.34	276.67	317.66	200.04	187.02	362.64	406.31	189.65	195.65	268.31	242.06	168.75	191.18	257.91	259.28	182.1	177.93	330.11	244.15	5941.45	247.56
GSONMT00048769001	nadh dehydrogenase 1 subunit c2	224.07	213.16	271.19	260.23	247.15	189.53	275.69	231.5	231.44	231.79	292.46	294.19	296.85	252.59	257.23	253.24	206.17	251.62	217.27	191.9	247.29	219	312.67	256.74	5924.97	246.874
GSONMT00020931001	nadh dehydrogenase	201.44	264.3	279.78	258.82	220.9	223.67	240.1	255.82	215.95	221.4	253.7	276.07	273.84	237.7	280.33	271.3	210.04	234.19	217.55	234.79	243.81	237.91	275.56	295.73	5924.7	246.863
GSONMT00075228001	transposable element tcb1 transposase	289.23	210.27	254.19	283.04	261.24	264.23	250.86	247.37	275.88	219.12	241.85	253.33	187.93	243.67	238.65	248.08	250.55	245.68	246.17	259.19	216.98	256.12	256.27	223.78	5923.68	246.82
GSONMT00003047001	40s ribosomal protein s3	231.71	260.48	265.12	282.24	245.14	228.68	263.87	262.43	236.66	234.41	243.89	243.36	278.61	228.84	258.55	273.93	222.52	236.26	242.27	241.4	224.75	221.93	243.36	252.85	5923.26	246.803
GSONMT00074872001	calpain small subunit 1	235.9	261.21	265.84	246.9	218.66	255.62	274.05	264.4	218.38	194.05	244.67	300.95	267.72	222.84	282.5	249.52	200.83	210.42	222.36	244.03	209.15	246.07	317.4	257.87	5911.34	246.306
GSONMT00004885001	troponin slow skeletal muscle-like	198.36	270.7	272.44	269.17	257.92	219.64	290.94	296.29	199.89	225.11	259.39	259.67	241.82	202.97	332.2	287.44	209.67	189.05	197.94	186.86	202.57	231.32	303.41	304.3	5909.07	246.211
GSONMT00007419001	nadh dehydrogenase subunit 4l	210.54	208.75	243.02	224.91	254.83	256.73	269.32	305.91	203.15	172.79	273.56	339.31	232.81	236.59	272.79	263.69	182.81	196.05	236.5	239.08	194.27	211.32	395.43	269.12	5893.28	245.553
GSONMT00035829001	glyceraldehyde-3-phosphate dehydrogenase	223.85	290.77	235.86	199.83	295.22	225.55	250.31	256.86	188.73	247.28	234.19	270.53	270.8	228.7	277.33	278.29	241.71	208.8	222.56	226.92	227.5	262.22	277.94	245.76	5887.51	245.313
GSONMT00066546001	reactive oxygen species modulator 1	241.99	274.6	279.47	271.28	243.7	207.06	264.28	278.92	238.3	246.15	280.03	286.19	255.02	212.64	258.07	230.67	215.5	205.26	236.67	255.82	226.56	197.31	262.81	213.71	5882.01	245.084
GSONMT00078936001	transposable element tcb1 transposase	287.84	204.35	229.33	284.97	251.41	290.97	247.44	260.7	277	190.17	220.04	241.53	176.83	276.42	219.95	240.09	222.29	252.42	237.84	254.39	225.81	278.19	267.92	240.79	5878.69	244.945
GSONMT00042051001	atp synthase subunit mitochondrial precursor	253.64	244.67	255.14	223.76	240.81	251.56	254.45	274.88	219.27	217.1	279.26	299.49	266.97	253.84	269.78	240.48	197.04	227.89	210.85	198.94	251.08	212.06	270.83	264.4	5878.19	244.925
GSONMT00061741001	protein transport protein sec61 subunit gamma	257.39	236.27	333.27	272.75	215.1	171.71	220.75	259.62	187.11	207.76	370.67	344.29	252.81	204.08	226.71	196.53	217.4	260.61	313.22	279.59	210.15	181.7	269.72	187.31	5876.52	244.855
GSONMT00070560001	profilin-2-like isoform x2	220.01	245.62	322.6	242.35	283.48	259.92	269.26	278.03	210.17	130.03	206.66	330.37	138.76	214.01	269.29	222.49	216.37	239.83	257.82	299.64	196.69	197.33	358.16	252.74	5861.63	244.235
GSONMT00037555001	histone	242.11	236.39	306.44	276.6	226.2	200.86	258.48	283.06	221.28	241.59	276.88	327.96	232.4	256.16	273.38	256.33	209.12	209.05	240.15	213.87	179.84	183.22	288.45	217.85	5857.67	244.07
GSONMT00077761001	annexin a11-like	147.66	299.23	263.58	335.62	271.56	235.24	286.36	271.66	207.9	279.26	223.29	233.09	283.69	211.31	217.86	221.42	220.38	200.9	285.26	273.14	243.93	182.65	213.38	239.68	5848.05	243.669
GSONMT00023603001	microsomal glutathione s-transferase 3	256.02	282.8	289.39	222.69	301.3	226.49	312.69	324.64	153.57	184.45	277.92	301.44	229.16	231.82	284.57	257.39	190.99	187.3	221.22	228.49	205.03	195.88	290.24	187.47	5842.96	243.457
GSONMT00014770001	s100-a1	192.36	190.69	274.89	260.97	218.13	191.37	284.37	375.18	201.1	183.62	245.61	281.71	237.88	199.51	354.47	322.65	157.17	163.64	214.54	212.43	243.86	233.57	315.83	280.88	5836.43	243.185
GSONMT00042203001	guanine nucleotide-binding protein g subunit gamma-t1-like	247.68	262.69	242.21	258.85	183.14	238.22	304.99	297.52	265.05	237.75	209.95	252	259.54	213.38	308.45	279.74	238.39	210.14	254.45	146.88	203.55	228.57	210.05	282.02	5835.21	243.134
GSONMT00030351001	integral membrane protein 2b	220.59	259.93	259.7	280.03	221.47	209.13	282.81	260.73	216	234.31	261.26	252.24	230.31	194.94	274.44	253.48	212.16	222.97	259.1	271.91	228.38	208.88	261.21	256.74	5832.72	243.03
GSONMT00056341001	cytochrome b-c1 complex subunit 8	226.17	287.43	267.54	247.52	234.89	190.43	272.95	247.98	203.52	216.77	283.64	276.22	245.8	242.91	279.67	239.29	208.99	228.59	208.89	220.64	238.26	236.04	261.47	258.35	5823.96	242.665
GSONMT00034317001	chymotrypsin-like elastase family member 2a-like	2.31	84.67	81.5	115.46	67.66	67.07	468.93	313.34	68.88	104.11	290.67	514.65	67.79	61.59	441.67	472.58	188.74	77.29	408.38	824.99	125.8	131.51	583.99	247.33	5810.91	242.121
GSONMT00059479001	transposable element tcb1 transposase	283.9	203.06	250.45	287.61	259.4	268.5	255.38	243.94	276.17	210.24	225.97	249.27	176.38	244.55	225.87	256.1	224.6	228.82	241.25	249.97	220.27	251.8	249.75	223.24	5806.49	241.937
GSONMT00001427001	middle subunit	237.75	296.77	267.91	279.55	245.47	192.84	296.22	302.18	180.65	200.04	260.62	327.81	216.37	234.22	280.84	244.84	177.73	155.02	264.44	295.7	179.33	175.05	262.19	228.62	5802.16	241.757
GSONMT00080054001	microtubule-associated proteins 1a 1b light chain 3b	293.3	236.79	192.87	247.15	236.04	230.45	223.66	228.46	267.41	273.11	193.94	182.44	237.6	244.77	255.23	233.52	257	290.19	252.51	278.03	235.31	264.5	197.95	247.75	5799.98	241.666
GSONMT00025667001	transmembrane 4 l6 family member 5	193.79	272.87	262.17	217.02	306.57	217.69	297.01	291.3	162.26	167.94	297.37	312.62	186.13	218.34	279.29	247.51	167.92	157.2	262.01	282.76	230.11	211.25	320.87	212.99	5774.99	240.625
GSONMT00063408001	annexin a1	176.68	239.75	277.77	266.04	246.23	221.99	277.6	274.71	217.45	206.39	285.85	316.18	225.99	241.36	285.39	285.77	168.21	202.19	207.16	218.08	222.16	191.5	274.2	233.83	5762.48	240.103
GSONMT00075414001	type i enveloping like	262.38	268.97	176.92	138.54	305.6	373.79	173.11	201.22	304.23	308.16	180.04	188.38	375.43	413.47	181.18	231.43	190.48	186.17	157.89	123.48	340.29	295.09	191.75	176.33	5744.33	239.347
GSONMT00067683001	dynein light chain cytoplasmic	212.33	215.34	334.15	248.38	203.35	217.71	263.36	300.97	173.96	165.42	325.75	365.78	223.74	222.88	251.35	238.79	165.97	198.86	229.26	221.78	206.97	190.34	337.2	223.53	5737.17	239.049
GSONMT00013792001	histone	234.01	236.39	249.23	262.37	215.22	215.11	249.65	254.26	192.88	200.15	299.37	273.9	225.35	235.23	254.83	222.24	226.77	225.48	229.82	273.26	232.76	207.71	278.78	238.72	5733.49	238.895
GSONMT00048937001	reticulon 3	215.35	211.56	222.45	221.25	239.76	257.62	223.65	227.49	226.57	247.22	215.43	228.35	253.48	261.77	261.36	263.89	245.63	251.6	192.75	209.5	278.46	264.4	226.07	287.3	5732.91	238.871
GSONMT00047176001	probable ribosome biogenesis protein rlp24	226.32	234.6	290.92	272.7	195.87	198.43	278.31	255.15	230.77	216.43	273.93	258.87	244.77	207.57	266.96	244.48	196.05	220.09	254.47	270.15	202.32	192.7	224.01	262.39	5718.26	238.261
GSONMT00018033001	glutathione peroxidase 4	228	300.51	145.03	215.58	290.65	181.47	360.96	280.23	111.9	189.32	325.54	360.85	153.82	196.13	375.26	241.93	153.65	139.93	213.62	313.86	145.46	204.79	360.96	226.81	5716.26	238.178
GSONMT00065899001	troponin fast	203.29	262.69	224.5	255.23	218.44	203.17	248.54	273.49	194.33	227.31	208.83	234.96	254.06	227.54	297.06	243.75	265.67	227.48	205.79	179.45	254.56	226.21	249.42	323.94	5709.71	237.905
GSONMT00081416001	60s ribosomal protein l22	263.63	257.22	294.41	246.89	240.26	212	256.54	280.69	225.67	238.24	246.05	234.3	278.88	205.59	229.26	235.66	197.77	217.14	223.83	205.17	233.11	199.14	241.55	231.64	5694.64	237.277
GSONMT00069550001	fk506-binding protein 2 precursor	241.54	248.36	300.25	247.57	236.49	226.12	224.73	246.86	200.22	206.14	307.7	277.93	226.34	227.82	205.04	210.9	184.94	226.24	267.63	275.74	214.42	217	256.06	191.54	5667.58	236.149
GSONMT00059276001	plasminogen activator inhibitor 1 rna-binding protein	235.19	200.36	234.89	262.15	236.29	225.23	226.79	225.05	287.56	249.79	239.14	250.47	215.36	252.39	238.34	250.75	229.8	259.33	223.78	242.51	207.69	201.64	222.79	245.52	5662.81	235.95
GSONMT00049484001	adenylyl cyclase-associated protein 1	221.28	253.68	290.22	249.94	243.42	223.14	242.41	245.16	167.4	202.38	285.5	307.19	222.83	226.76	236.51	234.56	172.06	198.62	260.66	260.61	211.51	214.79	284.76	205.23	5660.62	235.859
GSONMT00078378001	histone	214.47	231.57	388.25	289.8	193.06	179.29	225.37	278.5	189.79	203.19	367.3	347.92	192.09	173.15	204.41	205.2	189.14	221.75	272.66	302.85	166.29	170.98	273.83	177.39	5658.25	235.76
GSONMT00005284001	transposable element tcb1 transposase	272.06	195.6	223.09	256	249.46	254.93	234.43	220.7	237.91	193.98	234.26	261.06	198.92	266.75	240.49	204.62	251.69	232.74	245.01	239	219.93	247.01	250.46	218.65	5648.75	235.365
GSONMT00056336001	cyclin g1	184.64	177.74	257.96	268.69	212.14	240.45	261.08	264.81	250.71	266.29	266.09	220.16	161.66	226.58	262.84	226.5	198.42	229.7	224.77	223.9	216.93	228.55	245.59	313.63	5629.83	234.576
GSONMT00015190001	protein af1q	268.88	215	193.53	274.96	205.99	217.2	253.62	275.92	274.19	211.16	225.4	234.81	249.23	213.44	298.89	279.94	207.28	219.59	192.1	170.89	217.23	230.3	211.42	264.87	5605.84	233.577
GSONMT00005491001	histone -like	247.58	222.86	351.89	237.22	229.18	229.93	244.02	285.27	182.29	182.89	273	295.69	220.06	268.03	208.74	220.42	162.55	200.89	206.64	218.68	211.08	207.2	279.03	198.07	5583.21	232.634
GSONMT00081031001	type ii keratin e3	212.54	220.97	232.22	226.78	276.43	270.09	262.97	284.13	173.92	167.2	199.2	261.54	166.43	230.93	272.99	246.63	155.42	173.34	225.82	239.46	245.02	253.16	310.36	247.31	5554.86	231.452
GSONMT00006998001	basigin-like isoform x1	222.43	236.33	244.8	242.73	251.77	214.9	228.91	238.03	206.51	205.11	265.48	276.7	184.39	213.36	211.94	233.72	217.96	228.62	272.56	256.54	217.64	219.29	256.39	207	5553.11	231.38
GSONMT00045272001	protein s100-b-like	283.96	238.67	219.6	259.92	202.79	200.51	277.51	293.35	255.46	256.23	211.85	237.85	278.22	218.88	272.41	265.85	197.35	189.81	167.12	199.5	196.78	184.67	205.21	239.17	5552.67	231.361
GSONMT00013793001	histone	246.64	229.96	248.34	211.01	208.18	226.19	234.4	257.16	189.35	212.56	215.7	261.11	226.46	227.64	259.28	238.58	214.83	211.02	237.95	236.94	219.64	218.39	275.34	234.89	5541.56	230.898
GSONMT00031154001	tropomyosin alpha-3 chain isoform x6	220.27	256.71	238.02	219.14	225.78	217.54	273.94	259.72	200.37	208.91	250.11	268.69	239.62	216.59	322.19	265.49	205.99	176.99	202.24	192.34	167.24	186.44	254.61	271.71	5540.65	230.86
GSONMT00044153001	lysosome-associated membrane glycoprotein 1-like	327.63	245.68	226.92	261.89	209.27	227.19	195.01	198.65	180	269.97	264.7	235.95	226.18	178.94	206.11	207.27	277.47	224.41	304.13	305.33	179.33	178.55	207.9	201.43	5539.91	230.83
GSONMT00056876001	baculoviral iap repeat-containing protein 2-like isoform x1	231.67	252.92	221.79	232.53	224.98	215.26	242.8	228.82	203.16	256.95	236.86	214.01	247.25	209.51	243.96	236.98	232.97	240.52	215.42	230.07	207.72	231.55	220.67	254.49	5532.86	230.536
GSONMT00041064001	cofilin-2	212.59	213.51	360.96	234.56	200.52	199.07	250.8	296.82	177.45	168.64	305.11	328.82	192.84	215.04	232.87	210.66	159.04	191.54	258.05	272.63	166.59	171.46	295.02	203.26	5517.85	229.91
GSONMT00056363001	cytochrome b-c1 complex subunit 8	189.98	229.41	215.57	223	200.36	188.15	258.7	214.46	245.31	251.93	240.21	279.18	315.97	259.23	241.41	233.9	190.58	264.03	168.27	182.91	229.38	214.56	247.64	227.77	5511.91	229.663
GSONMT00012335001	atp synthase subunit mitochondrial precursor	228.24	265.47	217.59	193.29	223.08	231.33	239.31	235.18	231.32	239.3	226.92	235.67	258.31	234.4	219.11	244.6	206.44	229.59	191.91	194.22	230.8	237.76	242.11	249.54	5505.49	229.395
GSONMT00008333001	s100-a1	174.66	238.25	359.97	279.19	258.81	209.57	265.04	300.92	163.49	157.15	254.53	234.49	200.09	200.67	225.78	229.31	162.09	212.24	248.63	250.23	206.01	216.41	274.44	182.93	5504.9	229.371
GSONMT00023856001	atp synthase subunit mitochondrial-like isoform x1	228.3	243.22	216.16	201.65	241.51	239.39	237.81	258.21	225.72	235.62	250.71	251.92	264.43	231.45	244.97	248.9	192.6	210.14	184.7	191.43	211.92	205.89	234.57	231.91	5483.13	228.464
GSONMT00073841001	cathepsin z precursor	134.96	319.38	229.97	219.66	248.87	177.76	267.09	219.8	123.87	204.33	268.33	271.2	146.44	193.99	192.47	205.96	233.92	207.97	251.77	359.81	211.77	255.4	309.85	200.11	5454.68	227.278
GSONMT00074305001	transposase	271.97	175.7	233.21	257.44	236.42	245.92	219.95	245.22	227.3	195.96	217.4	255.78	168.24	212.08	218	213.3	234.27	231.89	238.67	230.49	203.75	246.49	246.47	223.75	5449.67	227.07
GSONMT00002717001	hypothetical protein CAPTEDRAFT_145042, partial	263.86	216.86	220.76	262.45	239.08	237.87	224.28	232.75	255.78	215.49	199.66	205.44	186.45	235.62	217.01	226.51	228.13	214.66	228.64	225.97	221.04	241.58	234.57	212.42	5446.88	226.953
GSONMT00019175001	low quality protein: ornithine decarboxylase antizyme 1-like	199.74	238.62	249.1	257.15	215.16	188.79	249.07	229.95	218.42	202.63	243.02	236.92	222.5	194.17	247	230.27	208.75	220.24	242.86	236.89	205.77	200.25	254.45	253.95	5445.67	226.903
GSONMT00016173001	40s ribosomal protein s29	222	231.73	263.5	248.04	198.65	195.2	240.31	244.15	201.54	218.56	273.45	272.04	243.67	226.35	251.16	225.3	182.47	212.81	217.84	215.8	203.9	175.69	241.9	236.42	5442.48	226.77
GSONMT00020217001	cystatin b	185.11	188.21	245.75	254.89	232.42	217.7	263.94	235.63	198.78	184.09	266.24	303.94	225.74	247.29	298.57	239.55	175.24	175.92	242.31	232.62	149.13	190.06	254.71	229.9	5437.74	226.573
GSONMT00066372001	c-c motif chemokine 28 precursor	187.89	199.88	260.15	273.26	210.43	242.27	248.03	253.09	186.76	205.39	241.6	246.18	229.88	211.13	305.52	222.18	184.91	197.05	243.69	217.13	214.14	200.49	218.66	234.64	5434.35	226.431
GSONMT00069539001	barrier-to-autointegration factor	217.41	220.65	383.22	281.96	209.57	193.65	213.91	324.76	156.13	197.36	334.9	345.15	172.45	179.67	168.12	198.92	173.82	209.48	245.1	263.3	175.53	173.46	233.96	155.81	5428.29	226.179
GSONMT00034235001	rod opsin	189.9	230.86	198.01	264.99	170.75	211.85	285.39	261.02	188.13	199.02	201.55	250.19	234.89	226.37	297.12	258.02	237.51	162.53	214.86	144.68	210.78	225.47	262.12	285.01	5411.02	225.459
GSONMT00076980001	myosin regulatory light chain ventricular cardiac muscle isoform-like	209.82	248.15	235.78	221.28	209.89	189.57	250.61	270.79	181.57	211.55	216.29	270.8	248.86	212.64	303.78	293.75	210.27	164.76	184.42	174.96	189.53	194.73	250.3	266.61	5410.71	225.446
GSONMT00056226001	cyclic amp-dependent transcription factor atf-4-like	236.73	183.16	247.11	229.1	187.64	211.44	234.26	259.91	162.67	178.88	307.94	325	172.46	209.73	250.61	240.89	188.28	192.25	240.26	257.25	170.24	184.81	290.23	244.79	5405.64	225.235
GSONMT00069383001	peroxiredoxin- mitochondrial-like	208.62	221.27	302.66	256.56	186.02	203	261.86	284.93	199.01	190.08	247.83	237.61	222.66	184.98	222.08	243.96	174.48	204.65	232.18	213.95	222.83	199.97	244.73	232.33	5398.25	224.927
GSONMT00071188001	upf0471 protein c1orf63 homolog isoform x1	270.08	253.69	255.91	271.02	211.12	204.98	267.85	237.87	284.74	199.71	183.95	198.36	220.4	218.13	235.81	228.72	214.89	242.44	191.55	178.34	213.89	219	179.8	214.39	5396.64	224.86
GSONMT00055643001	collagen type i alpha 1	126.31	192.33	165.75	145.44	264.64	328.13	221.48	314.31	244.91	186.83	202.62	283.3	170.3	241.02	224.46	269.57	178.86	209.31	136.41	180.73	209.93	240.31	355.11	280.52	5372.58	223.857
GSONMT00001685001	acidic mammalian chitinase-like	299.19	402.52	113.45	72.32	336.06	249.59	305.38	256.12	101.67	191.09	185.09	269.58	264.47	224.52	233.11	289.66	185.13	124.82	126.08	203.01	211.54	236.71	326.95	164.04	5372.1	223.837
GSONMT00079182001	epidermal retinol dehydrogenase 2-like	206.2	263.35	239.9	217.85	295.43	195.34	305.48	310.82	119.88	143.91	248.89	322.29	165.86	191.98	255.86	221.42	135.8	136.76	237.72	232.03	235.52	194.98	294.47	193	5364.74	223.531
GSONMT00003989001	fish virus induced trim protein	444.44	261.8	148.67	202.62	221.23	259.41	179.54	168.29	220.64	310.38	235.78	172.05	303.51	178.99	244.43	186.68	332.97	160.33	185.51	203.97	177.39	229.79	140.76	193.06	5362.24	223.427
GSONMT00031709001	type i enveloping like	328.2	293.63	237.85	223.06	278.35	256.12	238.67	230.13	225.59	193.45	167.51	202.7	252.03	222.19	202.74	201.42	185.67	168.3	164.27	154.37	250.82	268.46	193.6	214.16	5353.29	223.054
GSONMT00028237001	6- muscle type-like	201.83	238.49	185.89	267.1	232.55	223.84	210.81	177.15	289.24	261.98	194.87	151.43	238.5	210.47	221.46	204.18	279.38	193.84	283.21	211.34	196.79	244.36	146.94	275.94	5341.59	222.566
GSONMT00042888001	novel protein	236.98	412.09	236.68	217.73	246.63	183.73	233.79	343.32	137.59	165.66	300.61	297.81	157.19	139.15	231.93	209.38	156.25	134.55	352.98	271.94	153.51	112.41	275.61	128.24	5335.76	222.323
GSONMT00041910001	myomesin-2-like isoform x2	221.73	205.3	135.56	161.2	229.5	275.94	148.18	141.49	287.37	292.23	140.91	141.63	264.9	261.32	198.61	206.69	329.78	320.87	188.21	206.85	282.08	297.55	141.52	245.6	5325.02	221.876
GSONMT00043224001	transposase	264.5	197.19	220.49	257.78	232.24	242.16	232.48	229.43	241.11	198.53	220.73	232.69	187.85	218.16	219.31	220.18	222.95	204.01	225.86	211.12	194.67	225.99	233.17	190.53	5323.13	221.797
GSONMT00041230001	cadherin-related family member 2	274.53	312.15	137.25	160.43	309.33	167.97	246.44	245.18	116.27	184.26	194.55	281.48	152.68	152.64	242.91	210.36	226.04	197.45	284.31	312.88	205.23	191.54	336.23	179.42	5321.53	221.73
GSONMT00067106001	myosin light chain 3-like	199.2	182.78	170.08	146.43	221.57	307.36	189.96	226.35	221.31	203.92	255.58	299.27	223.52	253.53	228.45	244.91	157.01	224.43	122.33	159.98	227.89	275.16	282.34	290.34	5313.7	221.404
GSONMT00014920001	alpha 1 type i collagen	127.63	203.6	162.14	155.25	259.85	320.87	221.87	296.04	240.45	181.6	207.97	260.53	176.73	219.48	221.88	246.51	171.58	212.49	144.06	175.69	231.65	249.98	351.3	271.94	5311.09	221.295
GSONMT00020304001	h aca ribonucleoprotein complex subunit 3	214.97	201.43	346.3	240.41	195.6	168.92	218.26	233.66	195.84	192.43	379.26	306.85	194.08	172.54	195.05	206.66	162.96	183.82	267.66	260.23	168.22	152.34	264.57	186.27	5308.33	221.18
GSONMT00034373001	actin-related protein 2 3 complex subunit 5	195.02	225.49	328.96	284.44	197.53	174.8	239.12	264.84	165.31	175.12	299.23	295.8	195.37	179.69	207.74	217.35	152.71	171.04	242.98	251.63	182.84	176.18	275.29	203.26	5301.74	220.906
GSONMT00061617001	cathepsin b	185.33	214.32	222.65	257.74	192.31	143.91	258.24	193.06	173.79	221.49	305.07	287.54	204.69	190.35	253.33	223.49	194.48	199.71	272.09	288.12	171.58	187.78	242.34	195.67	5279.08	219.962
GSONMT00010416001	vesicle-associated membrane protein 3	202.23	217.1	243.3	237.32	212.58	205.85	218.17	244.99	202.77	184.41	251.94	266.63	199.52	202.14	224.74	222.99	204.39	214.31	234.95	245.93	208.48	206.3	212.4	212.6	5276.04	219.835
GSONMT00069417001	fun14 domain-containing protein 1	221.41	218.69	291.31	225.52	231.94	213.41	236.34	263.69	206.7	205.17	243.36	246.25	210.48	215.47	198.68	225.11	170.21	202.25	173.66	174.56	229.16	207.32	235.57	225.92	5272.18	219.674
GSONMT00051385001	high mobility group-t protein	257.77	179.98	229.73	270.51	225.26	239.77	211.36	220.02	240.69	173.38	208.32	219.93	167.56	231.67	223.05	229.87	219.94	199.82	205.69	227.16	205.38	249.83	228.21	204.22	5269.12	219.547
GSONMT00058805001	lectin precursor	228.99	320.34	151.32	104.14	289.92	205.94	281.91	286.82	113.58	184.45	198.78	276.88	213.66	191.68	292.65	249.85	191.08	142.35	154.18	207.26	242.55	233.32	311.06	194.09	5266.8	219.45
GSONMT00027974001	gamma-interferon-inducible lysosomal thiol reductase precursor	196.01	266.15	127.85	133.06	251.5	167.68	175.24	171.68	132.18	299.37	247.73	250.94	180.24	209.11	185.49	212.04	252.6	232.6	265.57	303.69	253.64	312.93	285.43	149.78	5262.51	219.271
GSONMT00066803001	claudin-15-like	167.14	319.86	154.53	229.75	283.79	210.41	288.98	248.4	125.9	166.63	224.75	204.44	166.97	193.81	277.06	237.09	151.07	139.99	212.01	251.63	249.87	247.38	297.03	208.35	5256.84	219.035
GSONMT00018056001	eukaryotic translation initiation factor 4e-binding protein 2	222.22	218.99	209.32	255.99	210.81	180.67	245.36	214.95	231.94	214.26	203.53	176.9	256.65	198.28	234.88	217.7	222.53	230.32	223.1	248.81	212	201.77	188.56	233.15	5252.69	218.862
GSONMT00010164001	type i cytoskeletal 18-like	331.96	357.96	168.42	176.81	191.62	150.82	175.3	172.79	197.83	307.52	274.31	196.17	235.09	173.56	161.29	157	301.72	292.21	297.77	320.55	145.09	145.84	158.17	128.56	5218.36	217.432
GSONMT00017776001	manganese superoxide dismutase	205.08	232.23	228.57	212.12	218.28	210.68	224.67	237.37	196	225.2	233.35	237.6	242.1	220.93	236.35	221.76	182.43	205.78	173.71	186.35	204.09	212.13	220.79	241.37	5208.94	217.039
GSONMT00011562001	aminopeptidase -like	193.26	232.31	182.38	210.18	233.66	182.61	269.27	231.1	153.02	180.31	251.58	233.24	203.99	226.49	284.44	212.38	181.43	166.04	230.64	210.51	238.62	210.67	269.05	214.13	5201.31	216.721
GSONMT00064093001	pleiotrophic factor-alpha-2 precursor	191.47	238.38	247.12	250.31	207.47	184.28	246.88	257.23	203	186.79	282.95	253.75	199.02	203.91	224.45	221.28	171.72	210.75	217.21	236.7	172.05	155.22	228.01	209.55	5199.5	216.646
GSONMT00059687001	eukaryotic translation initiation factor 3 subunit m	206.25	230.75	221.59	221.84	197.46	195.86	205.05	213.45	188.74	218.95	251.56	230.35	216.33	200.64	244.65	206.09	203.81	222.06	250.09	248.62	204.65	181.36	227.18	211.04	5198.37	216.599
GSONMT00041970001	claudin-19-like isoform x2	225.57	335.09	143.5	159.7	254.77	203.15	231.39	217.09	135.81	225.37	203.85	256.29	190.09	181.46	272.95	208.97	241.74	207.02	205.94	234.68	238.04	200.43	257.16	157.09	5187.15	216.131
GSONMT00019834001	collagen alpha-2 chain-like	179.64	258.08	228.57	181.77	241.91	244.3	238.52	263.33	190.61	158.62	191.38	255.16	234.75	205.19	257.53	241.51	161.01	195.54	133.91	137.07	226.85	241.01	266.61	249.33	5182.2	215.925
GSONMT00017089001	glyceraldehyde-3-phosphate dehydrogenase	208.77	207.88	253.26	239.01	190.23	196.58	237.22	243.23	188.03	176.07	288.96	268.35	206.21	200.27	210.45	215.12	176.19	168.61	268.39	256.3	184.3	178.58	233.88	185.31	5181.2	215.883
GSONMT00038332001	nucleolar rna helicase 2-like	192.92	211.16	226.37	237.41	193.35	190.03	223.69	223.71	215.05	207.26	232.79	235.04	192.22	203.84	241.54	237.99	194.41	211.82	258.38	245.7	170.82	187.08	219.91	225.54	5178.03	215.751
GSONMT00058134001	hemoglobin subunit alpha	155.29	236.47	219.62	140.91	320.22	258.29	278.28	235.17	72.15	303.37	197.38	474.69	212.89	444.86	290.8	300.37	165.24	111.97	101.28	80.1	117.89	111.87	186.23	160.07	5175.41	215.642
GSONMT00031531001	endothelial differentiation-related factor 1 homolog	208.59	216.93	271.77	239.34	213.51	183.96	224.19	219.11	186.25	200.61	241.97	240.49	211.66	207.62	204.47	225.59	195.14	213.16	235.55	209.41	200.57	184.37	237.35	203.64	5175.25	215.635
GSONMT00076512001	collagen alpha-1 chain-like	72.15	206.85	226.09	172.58	235.26	211.57	310.9	297.49	135.6	158.9	283.85	370.55	147.57	189.78	323.78	268.56	128.01	135.82	139.41	164.71	135.43	155.09	432.72	267.02	5169.69	215.404
GSONMT00034115001	phosphoglucose isomerase-2	184.68	245.99	143.11	144.81	298.9	227.56	179.1	149.32	233.15	273.7	198.29	160.93	332.41	301.09	225.99	211.87	226.81	211.17	207.44	129.75	265.67	237.12	178.91	197.32	5165.09	215.212
GSONMT00017222001	marcks-related	215.47	199.81	218.25	202.16	174.64	176.57	235.46	234.97	190.58	192.59	240.2	248.85	221.16	189.5	238.35	234.87	227.31	210.91	237.1	248.33	176.38	182.24	238.44	230.41	5164.55	215.19
GSONMT00005090001	troponin slow skeletal and cardiac muscles	145.43	155.93	234.39	201.34	277.02	207.96	305.87	213.56	186.13	176.39	236.36	280.43	179.02	230.9	282.13	245.32	179.34	178.42	160.76	222.08	154.06	188.75	238.92	282.13	5162.64	215.11
GSONMT00076427001	fatty acid-binding protein 6	201.24	307.35	106.56	82.79	307.95	230.02	180.21	205.16	99.68	253.31	276.13	390.63	201.59	355.39	193.55	201.39	146.63	228.2	149.09	160.33	241.76	289.48	249.15	96.41	5154	214.75
GSONMT00070431001	beta-2-glycoprotein 1-like	157.47	243.94	218.17	271.11	221.94	173.53	284.02	293.27	156.06	157.57	215.7	198.94	195.11	242.22	275.14	244.3	169.27	145.06	162.39	127.26	259.88	204.08	285.56	243.78	5145.77	214.407
GSONMT00027840001	complement factor b-like	125.31	209.97	375.34	472.17	174.24	80.11	181.39	124.39	167.25	149.9	480.08	265.62	135.24	208.29	103.48	116.72	210.98	154.26	455.83	385.17	119.6	176.59	143.2	117.87	5133	213.875
GSONMT00040836001	transmembrane emp24 domain-containing protein 9-like	226.89	196.6	270.76	237.16	193.47	187.43	214.55	217.91	175.89	193.74	276.49	260.31	187.69	188.44	193.98	186.78	171.07	203.01	251.39	259.03	202.13	180.01	261.93	191.7	5128.36	213.682
GSONMT00020202001	reticulon 3	198.22	189.68	211.28	218.84	195.6	220.66	228.46	218.97	200.6	203.21	195.53	207.27	228.31	207.52	240.71	245.53	199.41	190.08	208.81	195.84	224.01	225.96	207.18	261.66	5123.34	213.472
GSONMT00015858001	transposable element tcb1 transposase	250.48	187.48	211.86	251.16	224.34	217.83	252.18	219.53	243.14	189.94	195.78	199.49	158.96	206.67	206.5	202.37	218.18	196.42	223.94	196.68	197.41	230.16	229.23	205.48	5115.21	213.134
GSONMT00055561001	pancreatic progenitor cell differentiation and proliferation factor a-like	173.28	211.7	230.56	238.38	203.26	185.61	224.65	247.74	206.25	162.82	337.38	212.5	141.61	181.21	195.23	192.71	166.18	213.73	330.08	239.92	189.68	168.36	289.69	172.06	5114.59	213.108
GSONMT00028285001	kininogen-1-like isoform x1	177.98	209.31	245.22	307.73	206.36	157.2	279.59	248.1	151.31	167.25	246.02	203.81	187.97	194.77	238.22	224.74	172.38	159.22	213.46	176.62	217.23	194.92	253.54	279.67	5112.62	213.026
GSONMT00039898001	elongation factor 2	232.85	203.37	151.89	225.82	248.98	247.43	174.18	162.32	285.14	246.38	164.68	118.32	225.63	249.24	174.54	198.76	257.71	261.97	223.1	214.54	227.97	238.87	141	231.77	5106.46	212.769
GSONMT00018643001	transposase	257.65	179.96	210.5	241.19	229.39	225.1	204.21	212.51	220.79	201.87	214.3	231.83	158.91	210.58	200.88	197.34	229.79	202.29	211.7	204.76	188.45	231.18	225.07	208.94	5099.19	212.466
GSONMT00008797001	d-dopachrome decarboxylase	226.33	211.85	279.52	198.28	227.51	213.47	232.42	227.35	187.58	203.48	287.17	268.58	233.83	225.55	204.63	219.31	135.01	178.1	203.12	185.37	183.52	167.32	242.5	153.72	5095.52	212.313
GSONMT00002869001	---NA---	227.97	267.78	200.29	203.56	214.04	246.76	157.04	205.46	259.21	289.18	165.04	157.31	283.89	219.98	178.1	197.86	232.55	253.39	139.28	140.74	240.77	235.51	152.72	223.51	5091.94	212.164
GSONMT00043755001	parvalbumin-7-like isoform x2	223.86	187.43	205.32	155.67	188.77	130.96	199.33	196.44	192.03	190.71	181.86	213.75	224.19	212.08	304.86	241.58	290.71	248.2	235.97	174.74	180.51	210.34	261.87	233.92	5085.1	211.879
GSONMT00048924001	ependymin precursor	168.98	244.5	178.61	207.75	240.43	193.04	321.39	242.88	101.81	172.38	209.85	247.28	173.25	140.89	290.79	254.38	158.47	159	175.03	294.47	209.71	216.4	252.89	222.73	5076.91	211.538
GSONMT00019708001	vigilin-like isoform x2	170.31	195.28	185.56	234.92	213.01	184.55	219.62	184.36	186.08	190.88	220.16	221.42	190.89	202.3	219.4	183.42	189.72	205.8	242.98	248.93	227.61	234.44	267.15	255.19	5073.98	211.416
GSONMT00009057001	transposase	247.51	180.13	206.39	252.72	215.36	222.85	211.37	220.07	231.26	171.5	199.31	212.07	158.17	218.51	223.39	220.02	211.51	188.64	204.3	220.7	191.04	228.81	224.92	194.29	5054.84	210.618
GSONMT00057032001	fk506-binding protein 1a	239.31	198.36	298.48	227.36	197.09	185.3	220.2	237.01	174.07	195.96	253.02	240.78	201.29	180.92	184.07	214.78	176.1	193.89	210.15	218.28	178.99	172.17	263.67	191.64	5052.89	210.537
GSONMT00031627001	transcription factor btf3 homolog 4	195.06	210.61	260.98	217.18	200.79	176.31	214.59	212.11	207.36	208.56	246.9	225.18	227.01	210.02	223.9	208.19	205.23	204.1	203.32	203.45	192.4	161.05	220.39	216.33	5051.02	210.459
GSONMT00008956001	ubiquitin-60s ribosomal protein l40	219.92	225.43	255.74	218.62	208.99	196.08	222.72	219.41	177.01	204.86	240.78	244.19	251.26	191.46	223.44	209.99	181.31	194.78	200.9	198.75	183.68	177.05	221.19	182.74	5050.3	210.429
GSONMT00009649001	cholesterol 24-hydroxylase-like	134.12	273.05	157.22	134.04	271.52	221.65	273.82	256.65	121.47	104.45	142.83	272.02	139.48	236.69	198.51	219.55	174.85	126.57	181.01	245.96	342.91	171.58	379.63	249.17	5028.75	209.531
GSONMT00025273001	ceruloplasmin	285.13	226.54	270.99	365.43	167.92	102.98	135.89	153.49	159.18	170.28	439.72	185.61	135.7	149.13	95.88	101.93	265.06	182.6	576.03	407.11	119.37	118.73	101.05	103.58	5019.33	209.139
GSONMT00046642001	transposable element tcb1 transposase	229.29	173.95	211.23	236.36	223.73	232.86	202.9	223.59	244.12	169.06	199.7	210.6	149.73	230.53	201.08	207.76	192.33	194.32	205.57	221.29	187.34	240.19	229.87	201.51	5018.91	209.121
GSONMT00075078001	beta-crystallin a2	274.43	246.19	216.65	273.4	136.28	205.47	254	249.59	275.31	170.94	181.76	253.34	198.85	140.24	255.15	202.61	177.91	117.03	204.44	144.9	181.17	214.98	247.98	182.16	5004.78	208.532
GSONMT00040877001	novel protein vertebrate nebulin	204.28	261.12	136.18	166.57	183.42	245.33	146.83	134.22	277.91	287.3	146.22	142.06	299.57	205.07	186.06	178.25	285.76	299.83	151.39	161.93	268.13	262.73	136.99	226.25	4993.4	208.058
GSONMT00040391001	ubiquitin-conjugating enzyme e2 d2	165.21	193.91	271.97	193.26	199.22	177.77	202.6	217.78	223.3	203.19	209.29	229.77	223.21	229.4	214.77	209.07	203.97	202.69	180	188.39	208.28	211.7	222.33	210.1	4991.18	207.966
GSONMT00057977001	phosphate carrier mitochondrial precursor	224.82	222.14	195.96	188.88	232.43	220.88	182.08	194.81	220.41	216.33	226.19	203.06	217.55	231.82	194.13	207.39	197.68	204.43	207.66	188.94	202.6	211.56	202.97	194.38	4989.1	207.879
GSONMT00018148001	heat shock cognate 70 kda protein	198.33	194.16	193	200.25	185.85	187.54	207.55	200.75	166.36	184.23	263.43	290.57	204.33	248.58	266.48	196.1	194.43	186.44	200.86	231.55	184.25	163.82	236.24	203.13	4988.23	207.843
GSONMT00053228001	cytochrome c oxidase subunit 4 isoform mitochondrial precursor	163.05	208.69	191.59	224.46	179.46	178.69	251.82	226.79	175.67	223.77	232.34	208.31	223.26	169.68	279.27	222.79	175.51	176.54	180.6	172.99	241.13	192.08	228.05	259.92	4986.46	207.769
GSONMT00009801001	sarcoplasmic reticulum histidine-rich calcium-binding protein	204.04	193.09	282.73	210.55	201.21	229.11	237.3	247.82	208.06	204.65	171.25	182.25	216.33	214.84	212.29	215.36	188.51	193.65	137.3	140.25	236.01	223.97	199.61	234.12	4984.3	207.679
GSONMT00063442001	gtp-binding protein sar1a	200.64	190.26	277.82	208.32	181.11	163.21	205.72	263.21	151.43	168.9	282.29	319.06	155.75	162.74	210.42	196.07	182.02	175.75	255.63	241.93	157.13	158.91	286.92	187.66	4982.9	207.621
GSONMT00069191001	complement factor b-like	148.64	219.74	249.38	416.17	204.7	72.93	197.25	150.27	235.59	231.09	414.6	244.75	164.31	228.98	114.05	141.03	203.31	198.23	287.36	212.07	139.1	180.52	183.3	142.78	4980.15	207.506
GSONMT00003889001	tbt-binding partial	258.95	147.35	260.28	460.64	122.22	22.8	15.62	10.16	142.42	186.41	601.06	132.36	69.96	70.34	4.21	11.63	327.18	235.56	1135.96	677.05	26.79	41.29	12.21	7.13	4979.58	207.483
GSONMT00055047001	nadh dehydrogenase 1 alpha subcomplex subunit 13	193.18	223.56	229.4	200.15	200.02	184.54	239.29	227.9	190.97	185.13	218.89	239.07	216.87	197.7	226.72	230.93	161.55	176.6	167.11	163.7	234.96	188.9	230.09	225.15	4952.38	206.349
GSONMT00072575001	40s ribosomal protein s27	212.78	245.12	209.43	228.73	205.66	161.71	217.04	224.78	145.5	188.28	233.1	232.48	202.38	191.24	215.17	192.65	167.69	185.77	206.81	244.72	221.9	191.03	243.2	185	4952.17	206.34
GSONMT00000651001	type ii keratin e3	153.9	240.09	230.79	195.99	223.11	238.73	237.87	234.57	168.37	178.08	186.51	227.8	209.44	229.95	261.13	247.77	122.96	138.71	175.86	160.68	231.82	223	232.08	201.04	4950.25	206.26
GSONMT00031633001	complement factor d-like	75.77	154.73	260.12	295.86	170.4	132.91	219.18	244.67	128.94	139.17	396.72	277.02	161	151.06	199.81	243.36	104.98	114.77	379.97	334.85	126.39	153.03	315.01	168.13	4947.85	206.16
GSONMT00058939001	alpha-1-acid glycoprotein 1-like	348.39	121.73	188.67	227.17	26.71	3.06	36.25	2.37	60.92	91.65	1015.52	180.48	70.27	43.86	6.36	2.67	373.75	407.19	593.31	942.24	47.96	111.04	16.31	16.45	4934.33	205.597
GSONMT00031162001	translocon-associated protein subunit beta-like	205.59	201.94	263.54	217.36	199.26	188.9	194.24	211.31	174.14	181.33	269.17	245.03	187.44	181.18	190.72	180.31	175.81	195.05	286.36	238.48	170.3	161.73	225.86	181.2	4926.25	205.26
GSONMT00034866001	lim domain-binding protein 3-like isoform x3	163.39	188.69	214.64	258.3	210.91	194.62	207.81	169.14	210.16	211.55	191.11	193.05	203.18	214.6	209.51	198.05	206.77	220.57	196.29	195.32	207.27	232.95	170.87	252.16	4920.91	205.038
GSONMT00073774001	ubiquitin-conjugating enzyme e2 variant 1	221.03	198.19	250.82	215.56	189.06	186.85	185.02	217.71	191.99	195.24	245.27	252.71	201.67	188.16	201.2	194.06	180.61	183.57	198.7	224.61	174.24	193.53	231	193.18	4913.98	204.749
GSONMT00072578001	tax1-binding protein 3 isoform x1	241.43	187.82	236.9	199.18	198.19	179.07	225.27	240.16	153.26	180.53	256.21	261.72	154.55	174.28	210.26	211.75	169.13	180.85	188.86	203.83	167.8	182.25	295.66	200.46	4899.42	204.143
GSONMT00028370001	atp synthase subunit mitochondrial	209.81	222.61	294.14	201.6	205.57	196.72	269.24	217.07	167.74	185.78	173.61	228.99	209.42	174.42	191.41	215.69	152.59	191.84	175.46	165.37	197.68	231.46	192.48	217.03	4887.73	203.655
GSONMT00003960001	protein ndrg3-like isoform x1	256.41	236.7	205.05	232.25	194.22	166.34	221.38	222.97	198.58	177.06	204.15	239.13	210.31	191.97	239.87	202.22	179.21	199.82	172.45	179.98	170.69	177.74	199.99	208.78	4887.27	203.636
GSONMT00074356001	adenylosuccinate synthetase isozyme 1 c-like	200.32	182.79	185.18	201.31	228.62	229.9	171.56	190.89	253.26	241.94	176.63	155.75	205.82	201.11	173	191.38	239.86	224.31	182.65	167.53	282.81	253.63	156.07	188.82	4885.14	203.548
GSONMT00035395001	transposase	222.49	177.46	191.97	219.65	207.47	221.45	211.4	218.05	232.95	178.68	183.33	202.99	152.16	225.81	193.29	199.96	183.4	203.83	193.76	212.39	193.92	234.65	215.04	194.66	4870.76	202.948
GSONMT00003898001	cd59 glyco	173.84	207.2	230.11	190.98	213.31	177.58	244.92	235.39	150.82	167.3	195.42	213.59	160.96	145.17	214.4	219.08	212.39	239.16	228.76	262.11	173.15	204.3	216.43	193.28	4869.65	202.902
GSONMT00007929001	apolipoprotein a-iv-like	231.79	240.42	128.77	227.64	244.85	198.97	260.42	225.06	106.25	146.81	255.25	261.05	114.85	129.33	197.19	139.48	158.97	133.59	347.33	354.61	161.11	137.83	280.24	184.45	4866.26	202.761
GSONMT00023870001	enoyl- mitochondrial-like	195.59	188.28	211.03	182.55	209.2	192.18	219.1	217.31	191.4	194.7	230.43	227.36	198.3	188.74	220.18	226.99	174.43	181.45	173.68	190.02	206.3	199.76	214.47	231.98	4865.43	202.726
GSONMT00046736001	sparc precursor	119.84	190.37	168.93	166.45	203.5	217.88	218.94	270.04	179.52	189.69	232.24	258.97	186.23	188.63	252.1	267.17	143.92	142.05	146.83	185.48	158.5	183.74	321.76	266.13	4858.91	202.455
GSONMT00031317001	desmin	254.61	209.48	154.46	181.66	217.57	220.91	150.85	132.33	232.7	239.26	181.46	134.64	249.9	247.02	147.61	169.22	256.15	230.15	208.95	265.24	206.93	226.75	128.07	210.24	4856.16	202.34
GSONMT00052530001	transposable element tcb1 transposase	231.29	181.1	193.33	240.43	210.44	207.7	206.67	197.04	212.94	184.54	193.77	214.86	159.08	201.83	192.23	214.93	210.86	191.82	212.23	211.82	189.57	207.99	203.38	180.49	4850.34	202.097
GSONMT00041577001	eukaryotic translation initiation factor 3 subunit i	223.62	208.87	228.06	190.76	213.48	199.39	190.97	196.93	181.26	184.63	213.3	200.91	204.55	200.18	199.43	195.16	170.26	218.16	211.16	212.17	203.91	182.74	231.95	184.34	4846.19	201.925
GSONMT00031536001	heparin cofactor 2-like	225.35	230.6	204.37	255.81	229.79	158.66	235.94	223.47	168.02	178.57	226.19	176.5	178.96	216.23	183.12	198.24	195.09	151.97	229.74	176.95	218.06	177.74	206.82	198.55	4844.74	201.864
GSONMT00077646001	transposase	232.95	176.38	204.73	226.51	202.64	216.61	204.2	212.92	234.56	169.54	198.21	199.92	151.68	200.17	193.14	192.39	199.02	186.22	221.36	213.48	192.33	210.04	221.31	184.17	4844.48	201.853
GSONMT00016297001	hydroxymethylglutaryl- cytoplasmic	162.55	156.71	403.13	193.1	151.94	147.98	191.6	241.31	223.72	139.64	298.84	345.42	111.29	106.65	191.62	201.22	235.49	192	203.81	168.63	126.79	140.03	317.78	187.2	4838.45	201.602
GSONMT00039786001	cytochrome c oxidase subunit mitochondrial-like	178.94	221.11	266.48	214.62	187.16	165.07	229	215.25	176.02	159.95	207.12	219.4	202.47	177.45	205.38	219.42	147.58	232.94	190.51	221.9	138.03	227.44	246.38	184.28	4833.9	201.412
GSONMT00070684001	glutathione peroxidase 1	177.16	150.98	310.15	207.89	198.65	127.59	206.49	239.22	144.92	208.57	268.28	266.27	227.08	203.99	234.89	235.73	159.09	149.26	183.34	182.22	177.45	179.63	189.24	193.61	4821.7	200.904
GSONMT00000417001	retinol dehydrogenase 3	176.5	226.31	202.58	211.05	224.64	174.78	329.06	302.61	141.49	169.07	189.61	219.73	188.34	195.91	281.06	258.36	111.97	123.08	153.51	163.38	185.95	157.47	229.59	204.22	4820.27	200.845
GSONMT00050168001	prohibitin	216.76	199.02	248.72	202.28	205.22	190.88	185.08	228.99	170.56	161.42	254.22	278.74	185.74	196.77	194.62	184.25	150.81	196.79	166.99	199.21	170	170.58	268.49	188.99	4815.13	200.63
GSONMT00013866001	protein ambp-like	232.09	261.13	219.7	226.86	241.42	174.06	336.31	301.94	147.27	210.66	151.66	211.94	215.9	255.2	273.66	227.37	124.46	109.74	83.89	38.77	221.16	133.24	200.68	206.84	4805.95	200.248
GSONMT00014003001	transposase	223.09	163.44	202.25	227.06	220.31	201.43	204.51	197.98	225.18	168.51	184.62	210.81	159.1	206.98	207.34	213.22	191.76	190.65	207.01	200.13	185.1	205.01	220.08	188.36	4803.93	200.164
GSONMT00032114001	calreticulin precursor	181.99	165.99	348.54	274.5	176.96	160.91	165.16	184.19	142.27	132.29	377.26	298.75	140.67	188.11	115.93	125.47	145.86	183.15	328.94	302.84	149.13	142.18	253.98	116.98	4802.05	200.085
GSONMT00016724001	eukaryotic translation initiation factor 4e-binding protein 3-like	237	238.77	106.03	258.13	242.31	196.3	141.43	149.86	258.14	213.4	176	109.04	234.18	183.86	166.19	170.68	234.12	286.06	251.51	263.73	195.53	210.9	133.08	134.65	4790.9	199.621
GSONMT00031150001	transposase	226.55	163.49	187.16	240.86	209.32	208.16	197.81	203.49	235.65	183.82	183.65	204.81	148.87	197.47	177.82	182.88	214.94	200.07	220	199.09	183.36	213.84	226.68	178.38	4788.17	199.507
GSONMT00021172001	lumican precursor	103.08	167.36	204.94	169.88	213.79	231.04	224.52	239.03	185.65	174.29	207.44	265.48	208.62	220.98	269.86	238.8	135.76	166.91	119.79	148.52	175.2	187.26	262.88	259.51	4780.59	199.191
GSONMT00079892001	tumor protein p53-inducible nuclear protein 2	258.19	258.11	92.43	172.13	207.48	225.65	157.58	111.83	258.61	304.09	91.88	73.27	298.3	210.14	158.81	151.72	265.29	304.59	175.1	207.82	264.89	261.16	92.83	171.67	4773.57	198.899
GSONMT00056234001	reticulon-4-like isoform x8	184.86	207.35	210.51	214.91	208.47	214.7	234.48	201.86	182.2	206.79	180.57	188.57	190.5	180.85	194.38	193.46	190.56	196.31	189.1	187.58	204.67	207.92	185.12	215.93	4771.65	198.819
GSONMT00060394001	fructose-bisphosphate aldolase b	120.69	186.06	253.4	253.16	208.11	199.34	285.77	275.76	129.05	113	259.5	255.59	180.66	189.97	284.96	236.04	95.87	91.88	163.19	142.1	209.63	162.65	249.37	222.39	4768.14	198.672
GSONMT00028526001	transposable element tcb1 transposase	231.62	159.81	169.69	233.86	203.3	215.49	191.03	205.09	237.94	183.03	192.06	199.49	139.19	221.33	190.07	193	196.73	196.94	211.48	216.44	160.82	228.79	204.35	181.84	4763.39	198.475
GSONMT00056891001	complement factor h-like	108.43	228.93	347.89	353.4	178.55	113.77	225.68	197.2	199.66	124.66	325.39	182.01	174.25	194.26	168.27	188.85	92.25	205.5	381.27	300.89	140.52	138.8	91.67	97.42	4759.52	198.313
GSONMT00061608001	alpha 8 like 2	225.27	210.31	259.68	167.7	203.12	212.34	187.55	214	197.14	182.75	220.23	232.31	198.74	203.07	169.09	176.78	187.62	217	170.81	172.82	181.39	167.68	231.17	155.37	4743.94	197.664
GSONMT00076765001	atpase mitochondrial precursor	167.16	202.53	214.61	211.94	186.04	183.75	223	219.49	196.35	184.41	195.44	216.83	193.93	173.85	247.04	218.84	174.44	181.79	159.42	167.75	191.84	179.19	212.13	238.53	4740.3	197.512
GSONMT00071485001	protein s100-a13-like	201.84	146.17	231.92	227.15	194.29	221.84	196.95	246.77	172	157.89	202.96	255.61	195.59	231.42	238.98	239.25	129.2	98.43	176.84	125.01	166.91	164.32	286.26	230.31	4737.91	197.413
GSONMT00080064001	transposase	240.69	166.94	190.19	219.22	208.17	222.28	202.87	210.19	218.46	165.73	176.66	192.22	142.27	214.65	183.47	185.54	176.62	191.12	200.8	205.61	186.9	229.32	210.7	194.26	4734.88	197.287
GSONMT00065464001	aortic smooth muscle	263.5	246.87	176.16	144.88	250.3	248.59	247.51	228.46	174.68	190.9	139.24	233.66	253.49	213.77	199.22	158.98	180.36	146.45	131.23	114.5	200.84	234.36	225.45	129.05	4732.45	197.185
GSONMT00023504001	nadh dehydrogenase	161.66	224.18	247.57	220.93	176.95	170.06	221.12	229.85	186.96	187.11	218.67	215.12	221.26	181.6	210.62	200.45	148.46	186.06	171.27	170.29	175.57	177.79	210.85	216.55	4730.95	197.123
GSONMT00062816001	heavy subunit	152.35	188.18	218.34	198.1	115.29	166.62	203.91	238.65	179.42	166.03	240.74	207.44	186.42	182.12	253.93	224.54	170.69	184.5	224.19	194.26	201.39	171.08	243.55	208.48	4720.22	196.676
GSONMT00039899001	elongation factor 2	214.47	204.23	145.46	209.77	220.61	217.68	162.75	145.68	266.64	259.61	148	108.8	230.86	205.57	165.57	181.62	233.25	247.39	199.94	175.71	213.83	216.06	139.71	206.57	4719.78	196.658
GSONMT00030559001	heat shock cognate 71 kda	177.34	208.22	144.01	217.78	203.73	219.48	161.35	170.95	197.33	211.33	171.29	151.72	250	206.08	190.43	184.29	222.16	239.33	202.3	169.91	207.8	215.05	150.05	246.63	4718.56	196.607
GSONMT00016805001	28 kda heat- and acid-stable phospho isoform x1	180.77	170.38	224.46	218.39	175.35	176.89	190.93	205.38	194.02	193.61	226.54	193.31	164.12	176.76	201.95	189.13	192.21	206.06	229.28	237.65	186.47	186.5	197.58	194.5	4712.24	196.343
GSONMT00062390001	histone	237.11	201.7	267.63	229.16	180.42	221.05	193.26	245.76	154.57	151.46	236.85	205.48	200.46	169.7	156.88	146.37	137.25	192.83	206.31	220.4	183.5	153.69	233.64	182.08	4707.56	196.148
GSONMT00062334001	atpase h+ transporting v1 subunit g isoform 1	146.22	195.71	248.13	225.35	187.92	174.52	227.11	219.24	155.64	162.24	247.81	237.85	179.05	180.54	219.76	193.78	165.78	163.22	180.1	223.67	168.9	173.58	217.26	212.07	4705.45	196.06
GSONMT00069777001	angiotensinogen precursor	324.41	274.84	120.12	295.18	203.71	72.49	78.06	77.45	243.68	278.11	249.87	107.16	161.26	172.99	66.52	67.23	307.55	302.49	437.11	451.17	92.45	176.26	77.2	62.28	4699.59	195.816
GSONMT00008404001	delta-6 fatty acyl desaturase	231.44	209.41	170.89	159.76	262.54	205.53	272.94	268.19	123.02	145.31	194.36	300.45	138.76	169.3	228.46	214.23	147.74	117.73	178.42	182.9	162.01	171.91	299.57	142.94	4697.81	195.742
GSONMT00077952001	phosphoglucomutase 1	161.2	239.85	149.45	151.2	223.8	219.01	165.65	160.79	214.91	242.02	162.96	145.24	293.85	230.55	196.63	198.32	224.41	185.41	186.44	130.79	226.65	209.12	162.43	208.22	4688.9	195.371
GSONMT00044437001	translocon-associated protein subunit beta precursor	176.29	193.43	229.88	225	203.25	170.58	211.92	217.6	166.8	172.49	260.68	239.38	165.9	190.89	189.86	183.6	166.78	147.99	236.74	215.96	155.64	165.04	215.68	181.51	4682.89	195.12
GSONMT00015636001	stress-associated endoplasmic reticulum protein 1	184.19	192.12	296.97	222.69	152.06	128.68	226.51	216.52	149.47	138.81	290.21	298.61	180.18	143.88	196.34	194.76	116.19	151.89	229.12	209.06	156.6	145.81	272.49	188.98	4682.14	195.089
GSONMT00078166001	histone h2a type 2-b-like	135.84	186.86	281.89	187.33	191.9	213.67	207.64	256.69	148.71	163.49	247.38	230.81	205.56	210.16	182.5	202.18	131.74	145.48	178.92	179.48	179.3	187.64	248.14	161.38	4664.69	194.362
GSONMT00054689001	transaldolase	203.95	217.59	295.79	225.51	214.45	198.71	217.79	220.66	136.51	151.3	229.36	233.08	162.61	180.12	161.61	177.09	124.9	161.76	205.63	249.66	184.11	171.61	205.2	131.11	4660.11	194.171
GSONMT00042370001	eukaryotic initiation factor 4a-i isoform x1	168.78	177.13	270.7	215.56	177.54	154.92	183.99	217.81	166.2	179.55	276.57	290.59	147.4	170.24	181.11	167.87	157.15	163.71	236.5	226.49	141.48	148.57	264.44	169.01	4653.31	193.888
GSONMT00065724001	adenylosuccinate synthetase isozyme 1 c-like	175.86	206.95	173.83	134.95	229.24	242.38	161.42	181	215.31	240.82	152.16	175.45	229.09	238.79	177.75	209.52	209.32	209.81	115.45	121.47	252.67	254.3	163.92	180.3	4651.76	193.823
GSONMT00050398001	atp synthase-coupling factor mitochondrial precursor	168.03	210.78	217.66	187.96	157.52	182.32	214.4	220.34	179.05	200.37	215.14	227.53	213.47	184.68	208.35	210.97	148.71	157.54	152.44	165.96	190.89	183.89	226.93	221.09	4646.02	193.584
GSONMT00069933001	pepsinogen a1 precursor	274.74	206.82	193.39	218.51	155.6	137.11	158.46	155.14	193.76	160.36	303.18	214.33	202.08	164.88	147.61	159.91	166.56	179.03	418.91	329.48	120.72	148.44	122.3	104.57	4635.89	193.162
GSONMT00018287001	lumican precursor	114.31	177.46	203.79	173.34	222.31	232.94	215.22	236.71	184.15	164.56	200.07	266.82	189.79	216.48	260.13	223.04	126.64	145.64	115.31	131.81	162.91	165.84	257.64	247.77	4634.68	193.112
GSONMT00064453001	pterin-4-alpha-carbinolamine dehydratase	208.76	221.17	257.79	182.51	211.67	194.01	193.46	203.15	172.41	164.77	221.07	245.57	218.45	204.62	166.1	173.7	128.81	178.19	172.04	160.57	214.68	187.8	204.24	145.87	4631.41	192.975
GSONMT00026181001	low quality protein: selenoprotein m-like	199.74	156.87	265.5	166.66	202.45	158.19	223.2	231.14	167.21	154.04	260.1	304.42	206.5	186.29	219.46	199.2	114.19	157.43	137.47	162.03	164.07	140.64	268.5	179.64	4624.94	192.706
GSONMT00025948001	e3 ubiquitin-protein ligase trim63-like	213.22	168.03	168.02	128.04	146.06	141.68	140.73	123.5	244.9	255.12	125.7	111.99	223.19	125.12	110.81	125.04	211.87	233.72	334.34	701.65	140.7	192.5	106.81	139.78	4612.52	192.188
GSONMT00063015001	death-associated 1-a	150.06	215.81	213.41	236.51	219.4	175.65	214.17	205.88	192.14	193.77	201.72	186.46	213.54	149.83	217.98	213.39	165.78	175.83	214.25	212.86	165.19	159.71	154.41	162.05	4609.8	192.075
GSONMT00054738001	eukaryotic translation initiation factor 2 subunit 3	183.55	211.21	208.72	198.77	167.38	164.33	218.45	198.14	170.11	195.7	207.11	203.84	192.16	162.12	205.81	198.97	177	188.9	208.14	193.52	180.94	167.05	200.02	199.26	4601.2	191.717
GSONMT00038677001	fragile x mental retardation syndrome-related protein 2-like isoform x2	156.65	142.02	285.91	130.37	186.01	216.89	172.59	237.13	234.73	186.23	222.43	245.34	170.42	193.78	192.84	209.9	161.9	210.39	129	142.61	182.77	175.37	231.12	167.94	4584.34	191.014
GSONMT00022350001	trypsin-1 precursor	0.32	50.11	46.6	98.22	40.36	43.43	326.59	239.38	41.15	71.93	259.23	435.92	44.54	50.62	404.48	420.89	129.59	58.73	276.46	638.17	72.82	113.32	487.59	233.26	4583.71	190.988
GSONMT00017767001	peptidyl-prolyl cis-trans isomerase fkbp1b	159.04	207.6	219.61	191.59	182.77	183.06	211.62	200.03	189.29	182.42	181.78	174.24	195.75	199.13	175.08	177.52	177.08	196.92	153.26	166.98	214.41	217.84	199.91	226.44	4583.37	190.974
GSONMT00012257001	beta-crystallin b1-like	240.63	227.91	163.8	209.62	116.45	181.83	227.06	226.99	259.39	159.66	163.64	234.2	195.65	129.27	241.53	208.85	173.75	105.2	191.76	135.82	167.43	215.59	222.75	184.23	4583.01	190.959
GSONMT00047354001	type-4 ice-structuring protein precursor	195.24	236.25	187.99	157.07	229.43	153.87	267.08	283.34	106.75	139.95	207.5	277.79	153.25	130.1	221.89	225.33	152.34	119.3	220.09	225.49	133.77	131.88	252.78	172.59	4581.07	190.878
GSONMT00059992001	betaine--homocysteine s-methyltransferase 1-like	189.94	190.72	165.3	165.6	228.94	228.05	162.36	176.99	221.23	241.69	164.83	145.84	241.89	255.95	174.59	178.5	201.13	199.06	152.75	148.93	225.04	197.42	157.44	163.19	4577.38	190.724
GSONMT00000413001	kelch-like protein 41-like isoform x1	159.75	179.08	185.4	215.52	177.65	164.84	207.39	204.02	219.2	206.43	191.15	156.12	219.5	211.49	226.04	211.94	186.38	187.23	168.26	158.15	181.35	158.12	138.69	243.22	4556.92	189.872
GSONMT00075668001	40s ribosomal protein s27	191.65	225.49	157.25	210.44	203.33	177.66	194.4	193.38	163.95	182.24	201.56	178.61	201.67	171.59	214.24	204.31	170.2	162.82	207.87	219.07	196.94	184.77	166.98	171.27	4551.69	189.654
GSONMT00068102001	apolipoprotein b-100-like	235.89	242.59	135.02	161.52	288	194.47	188.83	184.38	127.87	135	205.52	225.05	118.66	173.57	205.27	172.02	167.45	141.03	266.5	270.52	168.59	199.95	209.1	129.55	4546.35	189.431
GSONMT00006931001	protein disulfide-isomerase a3	161.51	163.75	243.14	224.58	175.8	155.63	182.97	189.45	162.14	163.35	287.33	252.71	162.59	167.42	179.37	170.88	136.78	163.56	272.92	267.11	156.15	141.68	222.79	135.58	4539.19	189.133
GSONMT00069296001	transposable element tcb1 transposase	197.16	180.51	179.58	225.23	205.61	181.27	208.36	188.7	190.75	150.92	183.98	190.72	155.04	195.19	185.02	204.12	189.23	194.84	172.05	188.58	169.61	213.47	191.4	190.49	4531.83	188.826
GSONMT00020817001	medium-chain specific acyl- mitochondrial	170.64	199.1	221.98	229.27	181.34	164.59	242.18	210.33	179.56	159.6	182.7	197.4	163.81	147.76	211.5	200.74	172.52	156.56	178.68	184.74	169.24	170.03	189.21	238.57	4522.05	188.419
GSONMT00049605001	type i cytoskeletal 13-like	257.77	225.55	206.47	199.87	240.63	201.08	202.19	186.3	209.42	170.38	145.41	162.62	243.16	184.58	193.14	172.07	149.4	146.5	162.57	127.12	197.86	206.02	157.2	169.88	4517.19	188.216
GSONMT00046191001	transposase	218.87	166.67	172.76	205.43	195.44	211.7	194.61	201.19	210.1	162.31	164.79	180.38	136.46	211.75	170.32	189.11	170.93	192.13	184.27	196.2	170.17	219.43	200.24	189.26	4514.52	188.105
GSONMT00026647001	f-actin-capping protein subunit alpha-1	173.33	178.01	188.3	180.42	178.96	178.4	182.05	180.28	199.35	206.08	186.44	184.68	212.97	183.75	183.44	184.33	185.47	205.12	180.22	167.75	207.23	200.69	188.94	197.6	4513.81	188.075
GSONMT00002794001	gamma-crystallin m3-like	218.54	188.84	154.71	218.04	102.81	174.52	229.11	252.4	291.1	174.38	172.09	238.97	185.69	129.62	241.26	201.86	178.12	116.64	170.9	128.95	172.96	187.5	213.53	168.51	4511.05	187.96
GSONMT00005902001	40s ribosomal protein s17	187.5	193.01	220.71	204.56	171.28	172.03	223.84	211.79	193.53	195.55	197.43	183.3	205.91	170.61	183.88	192.46	156.02	157.54	171.28	170.23	174.74	182.56	190.75	196.74	4507.25	187.802
GSONMT00028209001	14-3-3 protein epsilon	194.48	177.03	191.64	170.21	165.17	185.86	172.59	190.85	177.81	179.27	201.5	215.12	192.04	190.37	194.69	190.15	178.7	205.92	188.72	192.33	176.6	190.28	203.6	169.92	4494.85	187.285
GSONMT00025749001	transposable element tcb1 transposase	224.55	152.57	183.38	216.42	193.81	191.93	185.08	205.99	214.65	155.08	189.96	185.52	124.95	188.25	183.51	186.63	167.98	176.64	206.3	207.3	168.02	198.18	200.92	179.32	4486.94	186.956
GSONMT00003031001	adp-ribosylation factor 1	200.03	167.1	226.4	229.34	176.07	161.02	186.99	216.45	162.32	155.22	232.05	244.16	126.22	168.65	176.21	167.51	150.04	181.12	209.37	230.16	155.66	168.83	230.69	163.12	4484.73	186.864
GSONMT00027687001	atpase mitochondrial precursor	179.56	187.96	213.2	204.61	180.52	182.75	213.07	188.74	179.03	204.01	195.73	188.66	202.87	168.3	202.93	191.01	161.6	168.72	179.21	163.87	185.29	161.19	176.14	203.14	4482.11	186.755
GSONMT00002852001	integral membrane protein 2b	138.62	193.14	196.74	208.96	181.03	165.21	218.55	198.17	169.2	156.72	196.92	191.96	161.86	171.29	230.46	198.02	149.82	169.45	190.36	195.93	182.93	181.76	222	206.27	4475.37	186.474
GSONMT00045111001	cytochrome c oxidase polypeptide mitochondrial precursor	192.44	238.81	202.78	178.23	182.97	178.6	190.28	191.25	158.23	177.23	220.84	210.27	192.99	182.66	191.09	163.28	148.73	178.8	176.38	196.94	172.95	163.45	223.43	156.11	4468.74	186.197
GSONMT00074593001	transposable element tcb1 transposase	225.22	174.89	181.11	214.08	202.24	212.09	204.29	185.61	206.76	167.26	170.65	199.56	145.36	186.82	161.99	193.72	170.3	170.24	178.7	191.11	179.63	192.73	191.4	160.28	4466.04	186.085
GSONMT00071477001	brevican core	214.24	164.25	186.47	219.88	199.41	197.28	199.7	183.9	206.44	166.23	183.65	193.17	146.18	186.06	175.95	169.91	192.49	175.03	192.16	178.49	171.04	197.38	195.35	171.14	4465.8	186.075
GSONMT00042666001	isocitrate dehydrogenase	144.5	189.32	156.51	190.07	190.32	195.05	185.48	164.51	189.04	201.84	182.03	176.05	201.99	198.75	211.63	196.34	165.96	167.73	176.02	172.57	199.41	210.01	160.69	237.33	4463.15	185.965
GSONMT00074307001	marcks-related	227.57	172.64	206.09	185.9	142.03	173.83	197.44	222.8	166.2	163.97	199.69	214.52	186.7	169.09	228.49	216.51	163.96	149.51	159.5	177.21	169.61	168.06	192.41	208.51	4462.24	185.927
GSONMT00072833001	uronyl 2-sulfotransferase	213.03	163.61	186.66	212.05	195.38	201.34	183.09	196.82	200.8	166.63	183.32	193.13	141.59	188.51	177.4	179.46	191.17	172.88	196.99	185.22	161.42	194.11	198	178.18	4460.79	185.866
GSONMT00015053001	complement factor h	113.52	149.3	267.29	356	174.41	99.86	173.8	158.92	147.64	135.38	445.81	279.52	150.14	238.25	86.85	121.66	117.18	126.42	369.83	229.71	150.91	126.54	135.4	103.06	4457.4	185.725
GSONMT00073596001	cytochrome c oxidase polypeptide mitochondrial precursor	158.94	205.4	191.06	167.57	160.56	182.88	175.81	212.42	182.31	169.64	229.49	241.54	190.61	209.74	169.26	163.56	164.94	194.87	168.99	182.96	158.47	177.46	230.15	166.09	4454.72	185.613
GSONMT00042351001	myelin basic isoform x1	190.31	183.22	155.66	191.02	163.01	174.44	180.95	227.11	157.6	179	200.18	216.08	178.74	199.76	249.09	231.07	150.17	121.71	173.14	183.36	140.73	169.62	208.87	223.22	4448.06	185.336
GSONMT00060448001	ldlr chaperone mesd	210.13	144.51	232.75	208.55	172.67	151.98	186.65	205.92	171.22	158.1	276.03	211.66	172.57	196.56	167.01	163.97	149.19	179.7	222.15	186.26	143.21	171.34	219.4	145.05	4446.58	185.274
GSONMT00074360001	gtp cyclohydrolase 1 feedback regulatory protein	105.19	156.66	212.98	245.22	169.01	154.23	303.35	266.23	132.72	120.09	153.39	194.3	139.5	167.66	279.98	250.53	104.66	122.75	147.49	152.84	191.57	181.6	239.5	255.12	4446.57	185.274
GSONMT00040585001	collagen type i alpha 1	107.94	124.9	124.93	127.93	252.09	299.08	197.04	246.81	180.17	127.13	163.37	233.81	107.39	201.79	185.52	188.87	159.16	191.62	130.71	173.55	177.76	200.36	314.36	229.98	4446.27	185.261
GSONMT00040408001	diamine acetyltransferase 1	312.21	203.31	123.26	177.02	170.11	149.58	161.64	153.53	225.37	238.14	150	121.52	231.72	166.02	172.35	156.05	245.55	261.21	205.86	193.78	179.03	173.79	133.02	136.99	4441.06	185.044
GSONMT00009330001	glutathione s-transferase mu 3-like	140.86	217.39	274.8	174.52	191.56	169.45	249.99	236.31	117.31	138.97	215.42	212.56	130.5	184.06	249.49	212.33	146.13	118.69	148.55	161.28	162.37	175	207.49	203.68	4438.71	184.946
GSONMT00031252001	anterior gradient protein 2 homolog precursor	108.82	164.26	434.54	136.45	168.38	120.32	186.43	185.75	124.11	141.11	310.49	309.37	131.93	122.41	202.67	227.84	114.08	167.54	175.44	165.62	167.01	194.95	209.77	164.77	4434.06	184.753
GSONMT00019453001	zymogen granule membrane protein 16-like	167.98	214.4	252	183.08	177.2	168.9	214.79	267.63	158.05	184.45	204.71	228.98	235.91	154.7	297.99	215.62	140.68	121.91	145.98	148.85	117.47	96.23	169.22	164.91	4431.64	184.652
GSONMT00079101001	protein nap homolog 2-like	174.61	171.18	201.32	185.5	191.73	187.13	199.26	182.2	213.15	195.22	171.68	175.4	189.49	190.88	191	192.12	176.86	178.34	132.88	143.3	200.35	198.11	173.5	214.9	4430.11	184.588
GSONMT00063851001	superoxide dismutase	196.26	200.18	182.26	210.29	189.41	156.36	213.23	183.54	144.86	194.66	175.57	186.89	230.21	188.28	213.9	175.16	157.06	190.59	185.85	165.48	168.26	149.81	168.12	183.53	4409.76	183.74
GSONMT00031435001	transposase	220.6	163.47	175.78	199.18	192.87	211.63	187.65	198.17	206.47	155.06	154.07	173.05	136.54	203.69	161.38	175.44	159.78	182.16	188.2	183.77	175.4	213.47	201.55	179.58	4398.96	183.29
GSONMT00020495001	nadh dehydrogenase 1 beta subcomplex subunit 4	173.18	169.66	207.18	179.04	162.51	175.16	185.15	198.95	172.27	170.38	217.15	215.12	209.37	180.15	207.61	195.14	160.51	163.47	171.67	147.22	172.46	163.04	199.23	199.44	4395.06	183.127
GSONMT00073540001	eukaryotic translation initiation factor 1b	237.4	183.31	206.51	225.82	174.01	124.62	212.23	181.04	180.46	189.89	187.05	236.42	127.87	159.72	202	172.26	189.58	185.39	233.15	191.79	135.72	150.37	164.54	140.5	4391.65	182.985
GSONMT00072251001	sh3 domain-binding glutamic acid-rich-like protein 3	126.73	141.8	277.97	239.44	170.27	166.17	218.77	208.19	122.93	105.87	275.67	259.08	110.98	148.7	171.62	181.58	119.25	115.88	189.99	245.62	157.18	176.31	262.17	188.54	4380.71	182.53
GSONMT00042671001	small edrk-rich factor 2	165.87	174.11	237.63	210.11	158.83	153.92	211.97	214.29	143.53	160.87	242.04	185.38	190.81	149.38	193.39	181.06	123.26	169.95	204.88	193.91	138.8	160.57	222.75	193.4	4380.71	182.53
GSONMT00037030001	apolipoprotein d-like	156.9	192.05	211.71	216.26	161.87	173.46	195.82	216.68	151.44	149.88	193.06	196.62	159.21	190.94	207.7	198.42	174.83	146.42	182.14	160.62	173.52	171.39	182.09	214.94	4377.97	182.415
GSONMT00012752001	transmembrane protein 254-like	236.36	229.62	233.78	172.49	232.71	198.24	234.02	227.34	128.62	137.01	186.12	189.56	175.76	184.73	172.79	175.26	119.72	139.53	151.47	155.45	196.63	140.34	207.07	136.07	4360.69	181.695
GSONMT00002714001	pancreatic elastase	12.65	86.99	81.6	87.38	65.45	58.92	317.14	245.45	63.22	102.49	230.03	363	66.37	65.45	299.65	339.41	126.97	70.12	286.57	568.56	99.62	119.44	418.12	169.99	4344.59	181.025
GSONMT00010721001	alpha-2-macroglobulin-like protein 1-like	173.53	201.11	249.07	255.15	198.18	176.17	177.51	174.58	175.86	177.39	203.17	169.47	223.15	215.16	130.48	209.15	139.68	150.6	115.91	96.17	201.29	156.95	206.37	159.55	4335.65	180.652
GSONMT00067041001	cytochrome c oxidase subunit mitochondrial-like	164.38	199.92	201.95	182.09	176.67	161.52	183.35	193.13	177.59	176.39	208.32	205.6	204.24	170.16	216.6	195.95	144.19	170.61	158.13	171.1	158.57	142.84	176.06	191.49	4330.85	180.452
GSONMT00022118001	complement c4-1	209.8	163.84	188.07	209.03	175.7	151.5	158.09	165.74	186.31	166.49	196.67	188.01	154.89	166.78	181.39	152.39	213.8	207.49	203.62	229.84	152.56	167.54	174.95	160.03	4324.53	180.189
GSONMT00020447001	c-c motif chemokine 28 precursor	133.22	162.45	221.23	195.24	178.01	233.87	248.55	177.22	151.43	144.81	219.44	195.26	184.43	230.7	191.16	177.68	103.05	91.27	151.72	134.43	163.73	226.4	220.11	188.6	4324.01	180.167
GSONMT00080753001	pleiotrophic factor-alpha-2 precursor	186.84	194.79	221.67	215.76	176.6	147.1	191.15	210.42	146.54	136.3	252.35	207.23	167.01	143.68	168.83	168.56	144.1	169.98	247.92	249.36	128.24	124.64	159.17	156.72	4314.96	179.79
GSONMT00005944001	ribonuclease kappa-b-like	170.27	179.58	214.73	201.96	188.36	146.99	188.14	202.06	142.54	163.81	196.07	217.84	174.27	135.58	137.79	181.55	142.88	168.94	207.16	249.98	182.61	155.54	206.71	155.6	4310.96	179.623
GSONMT00023897001	novel protein	152.51	201.24	399.56	125.82	197.41	207.59	193.46	233.95	182.97	129.22	227.17	261.34	156.84	136.82	121.14	146.61	98.59	218.69	246.96	112.04	171.02	92.87	206.77	82.2	4302.79	179.283
GSONMT00073078001	transcription factor btf3 homolog 4	171.56	172.78	187.43	157.82	170.27	159.01	170.32	172.61	177.67	166.29	208.61	217.43	191.94	177.2	190.31	190.77	177.55	184.77	177.89	184.81	176.68	153.99	176.68	187.16	4301.55	179.231
GSONMT00058508001	aminopeptidase n-like	233.3	272.36	87.98	138.66	289.87	184.1	193.22	170.45	122.28	174.65	150.5	172.93	151.71	183.59	182.73	168.33	156.59	149.39	195.14	222.05	197.78	230.14	157.09	110.23	4295.07	178.961
GSONMT00081983001	malate cytoplasmic	191.39	236.14	173.74	168.14	188.94	162.51	200.41	196.23	135.04	150.51	193.9	182.15	169.25	159.17	215.77	184.51	167.02	138.69	188	188.44	166.58	152.4	218.96	163.02	4290.91	178.788
GSONMT00049035001	gamma-crystallin n-b-like	255.67	203.72	167.57	223.15	109.04	158.54	224.58	202.12	217.55	144.67	161.61	221.64	175.83	126.35	241.24	189.81	152.23	98.05	185.02	127.33	145.92	181.56	213.17	162.68	4289.05	178.71
GSONMT00062638001	14-3-3 protein epsilon	179.49	172.17	226.7	178.86	164.04	166.71	172.08	186.48	156.74	165.26	206.88	223.44	168.06	157.39	171.48	172.45	178.43	185.89	178.6	197.9	151.17	145.93	200.7	165.44	4272.29	178.012
GSONMT00044921001	acidic mammalian chitinase-like	160.36	287.08	88.45	105.22	230.39	178.33	220.03	148.76	73.53	110.15	207.37	181.5	163.56	135.58	229.37	221.35	168.87	94.53	159.84	263.02	193.13	242.81	236.38	172.12	4271.73	177.989
GSONMT00036947001	actin-related protein 2 3 complex subunit 3	171.99	166.68	249.3	197.97	160.13	167.51	188	216.17	134.31	155.88	247.38	230.92	158.99	159.98	181.44	174.21	132.45	139.54	185.98	186.65	147.19	145.29	212.05	156.31	4266.32	177.763
GSONMT00058662001	peroxiredoxin 2	205.11	175.64	253.3	169.83	166.69	168.97	168.43	187.54	142.44	168.45	209.63	207.99	199.52	187.26	164.69	169.28	146.13	166.48	170.27	167.75	173.56	159.58	188.73	139.39	4256.66	177.361
GSONMT00052915001	membrane-spanning 4-domains subfamily a member 8a	212.07	201.17	203.41	166.61	181.17	131.87	161.22	150.12	134.65	202.69	217.18	184.15	198.22	134.33	142.3	151.98	178.3	177.48	256.94	234.18	145.47	155.45	177.62	155.68	4254.26	177.261
GSONMT00027418001	protein tob1-like	145.56	158.67	147.84	193.88	176.49	188.18	200.02	178.9	200.18	149.16	166.2	161.21	169.74	197.87	184.97	190.76	163.01	184.65	187.73	230.95	178.66	180.66	156.99	161.24	4253.52	177.23
GSONMT00019386001	meprin a subunit alpha	57.21	255.98	105.08	133.56	249.63	160.64	344.65	177.55	81.55	152.94	198.09	270.48	129.27	173.01	374.66	276.02	121.11	87.22	130.4	191.57	144.91	77.86	224.02	133.23	4250.64	177.11
GSONMT00002634001	mitochondrial 39s ribosomal protein l33	165.21	167.38	260.51	194.81	156.08	142.95	189.12	224.96	143.51	149.18	240.91	266.35	158.21	131.26	178.06	179.3	145.95	159.65	177.87	189.36	134.86	125.43	208.36	160.46	4249.74	177.073
GSONMT00026172001	bifunctional methylenetetrahydrofolate dehydrogenase mitochondrial-like	140.6	148.27	225.37	162.55	121.3	170.99	158.07	143.45	145.04	163.19	255.88	197.45	153.75	144.59	168.1	221.9	177.52	198.98	293.01	223.09	134.75	168.19	155.14	175.05	4246.23	176.926
GSONMT00025809001	alpha-2-macroglobulin-like protein 1-like	173.67	181.87	218.12	209.62	237.73	194.89	191.33	179.41	153.79	152.21	183.37	189.18	178.11	236.78	139.5	194.78	139.85	103.35	117.69	109.54	175.62	162.77	252.71	166.68	4242.57	176.774
GSONMT00001794001	transforming protein precursor	155.98	164.64	234.24	203.33	169.01	150.26	176.33	192.16	159.14	160.93	208.31	223.18	148.62	161.15	173.16	163.89	152.45	165.44	203.48	206.77	150.5	154.39	193.17	163.38	4233.91	176.413
GSONMT00074212001	transposable element tcb1 transposase	199.09	160.46	164.5	197.65	197.1	178.22	177.43	166.61	182.8	148.96	175.79	187.92	143.64	187.98	171.25	161.48	175.01	169.46	186.69	181.96	167.65	185.17	193.09	163.73	4223.64	175.985
GSONMT00024057001	c-type lectin domain family 4 member f-like	197.14	201.34	147.99	260.85	134.62	98.37	162.85	144.13	179.83	208.87	216.1	122.14	222.09	120.76	151.01	165.24	180.01	237.08	260.87	285.32	128.09	136.51	100.42	161.21	4222.84	175.952
GSONMT00077413001	glutathione transferase omega-1	233.29	169.95	229.1	145.41	176.42	145.05	205.17	201.09	122.17	143.25	230.34	218.71	139.08	153.57	153.19	154.98	158.92	169.61	181.23	205.61	156.45	156.83	237.05	132.62	4219.09	175.795
GSONMT00080924001	daz-associated protein 2-like	195.88	176.1	154.96	196.13	174.33	162.67	180.51	188.58	147.23	152.91	175.53	187.32	164.37	168.39	204.66	182.57	168.21	163.68	189.74	209.86	145.78	163.83	174.23	183.73	4211.2	175.467
GSONMT00019061001	tc1-like transporase	211.66	158.94	180.24	193.1	177.13	172.38	171.38	168.44	200.34	155.28	164.09	181.58	144.36	180.09	173.59	179.1	178.02	175.37	195.9	181.96	151.53	175.02	177.42	164.11	4211.03	175.46
GSONMT00019717001	receptor expression-enhancing protein 5-like	167.27	193.07	162.99	194.92	208.72	172.29	211.97	199.03	158.28	151.56	157.39	184.56	165.18	179.53	182.15	142.2	166.07	160.59	161.35	170.46	175.88	171.74	186.81	184.15	4208.16	175.34
GSONMT00061635001	serine protease inhibitor a3k-like	158.37	202.91	188.03	246.51	190.94	135.3	243.54	216.88	135.89	144.78	179.55	146.05	172.44	188.03	176.63	195.2	141.58	119.43	176.12	128.17	164.36	139.75	211.72	205.98	4208.16	175.34
GSONMT00005435001	atp synthase subunit mitochondrial precursor	115.25	136.51	157.74	166.83	113.86	137.19	132.83	110.14	154.09	157.65	209.39	228.08	157.44	192.81	184.32	180.72	200	226.06	177.7	188.97	207.37	192.75	269.99	207.04	4204.73	175.197
GSONMT00061091001	fxyd domain-containing ion transport regulator 6-like isoform x2	150.65	229.84	176.69	146.74	162.72	136.3	250.97	237.27	114.57	157.12	219.66	236.27	137.61	119.94	184.79	184.27	122.62	114.02	197.17	214.18	165.74	145.79	240.44	157.38	4202.75	175.115
GSONMT00023748001	sciellin isoform x1	168.05	229.85	167.57	198.5	200.51	193.34	210.93	195	128.57	125.92	121.24	176.58	155.84	119.55	203.07	206.84	134.32	161.67	109.3	140.02	247.13	209.46	189.23	210.2	4202.69	175.112
GSONMT00066502001	very-long-chain -3-hydroxyacyl-	177.55	169.65	150.95	164.96	177.24	190.85	177.5	165.23	193.16	196.22	147.45	154.6	193.65	208.08	187.95	180.67	184.9	191.18	132.15	131.82	195.44	172.79	144.39	209.47	4197.85	174.91
GSONMT00017882001	bbsome-interacting protein 1	154.84	168.6	195.72	198.21	156.89	146.01	198.35	181.28	169.35	174.1	192.81	168.59	190.13	166.51	215.53	174.08	147.26	173.26	159.1	160.56	171.78	162.76	186.36	176.3	4188.38	174.516
GSONMT00004171001	60s ribosomal protein l19	181.39	181.29	180.56	183.39	165.06	152.16	180.67	207.56	138.97	159.21	218.53	226.41	202.94	176.16	180.28	181.61	121.87	150.87	171.54	172.89	160.59	139.75	199.82	150.93	4184.45	174.352
GSONMT00023361001	transposable element tcb1 transposase	198.02	128.99	175.79	203.37	173.06	204.89	172.62	171.27	188.9	141.95	150.54	197.49	135.06	210.7	173.56	148.38	180.64	174.71	177.64	169.13	153.64	210.33	182.96	157.83	4181.47	174.228
GSONMT00057903001	chromobox protein homolog 3	120.87	144.28	284.32	187.33	134.56	143.48	202.96	241.63	136.42	123.6	244.61	270.89	143.78	158.04	196.43	180.22	105.64	121.94	168.6	179.06	136.1	131.3	234.58	187.83	4178.47	174.103
GSONMT00051389001	butyrate response factor 1	211.89	156.76	157.05	171.95	154.96	111.71	162.25	155.56	138.59	155.61	276.99	174.46	143.79	121.87	138.43	134.68	221.75	176.09	339.93	351.51	117.73	119.09	151.83	131.57	4176.05	174.002
GSONMT00007865001	beta-defensin 1	126.63	191.7	198.83	186.25	195.64	147.06	198.29	206.04	187.39	179.31	154.07	225.83	191.14	174.22	172.05	175.9	151.88	156.47	127.7	121.15	211.21	165.36	171.77	159.58	4175.47	173.978
GSONMT00061006001	n-acetyltransferase nat13	155.17	159.03	235.87	202.46	167.27	159.16	176.77	165.83	188.79	185.26	199.21	237	158.89	173.08	168.93	158.03	163.3	180.65	144.48	158.87	140.08	138.73	192.27	163.55	4172.68	173.862
GSONMT00035668001	prostaglandin e synthase 3	131.83	143.51	266.96	196.89	142.05	128.78	188.12	215.23	138.53	143.62	246.01	262.06	134.17	139.36	188.16	167.91	122.09	142.76	203.34	217.74	132.94	129.04	216.05	166.17	4163.32	173.472
GSONMT00069773001	splicing factor 3b subunit 5	176.37	184.86	177.73	164.68	172.56	153.01	159.9	184.37	158.8	178.79	216.41	203.82	186.63	173.08	178.28	167.26	158.12	158.73	174.72	175.14	159.21	170.12	179.05	149.56	4161.2	173.383
GSONMT00007552001	---NA---	150.91	189.43	187.14	203.41	179.64	166.76	220.73	210.24	159.64	116.48	164.54	190.19	141.79	182.18	207	195.51	140.17	134.52	176.63	157.2	147.36	177.04	178.35	180.83	4157.69	173.237
GSONMT00002167001	adp-ribosylation factor 4	187.22	165.54	238.82	173.92	158.67	121.63	167.39	184.14	154.49	151.32	231.54	256.55	152.73	134.71	163.78	148.96	160.25	174.48	198.23	203.28	133.84	128.98	219.31	140.55	4150.33	172.93
GSONMT00070095001	myomesin-2-like isoform x1	193.87	151.65	92.3	103.72	189.7	222.39	104.13	87.13	222.05	256.06	96.61	99.42	231.56	221.13	127.44	150.52	272.78	272.41	131.93	155.31	247.74	261.93	97.6	156.28	4145.66	172.736
GSONMT00023976001	complement c4-b-like	219.92	146.62	257.03	296.46	127.96	49.68	121.99	74.97	129.33	232.37	383.06	188.63	168.79	100.73	67.04	75.84	191.14	169.16	399.06	335	91.59	97.23	123.78	97.83	4145.21	172.717
GSONMT00005543001	m- striated muscle-like isoform x1	193.73	163.24	120.84	149.99	157.49	205.27	104.23	116.05	232.37	214.98	115.13	119.55	188.7	199.75	172.48	157.45	260.54	253.69	146.53	144.1	214.4	205.35	117.14	186.91	4139.91	172.496
GSONMT00041149001	single-pass membrane protein with aspartate-rich tail mitochondrial-like	139.73	184.12	200.19	163.33	150.12	160.5	156.99	182.54	141.47	170.94	161.47	207.44	190.13	165.39	164.9	169.51	159.24	156.4	169.47	187.88	162.09	172.76	238.52	178.26	4133.39	172.225
GSONMT00048253001	transcription initiation factor tfiid subunit 12	163.23	162.38	183.94	191.57	157.21	157.51	165.64	171.73	174.51	167.44	188.1	189.29	172.93	175.1	188.2	172.47	153.52	163.18	171.37	184.22	158.75	159.71	172.71	184.36	4129.07	172.045
GSONMT00080491001	nuclear receptor coactivator 4	124.37	155.12	236.99	201.4	184.46	145.45	173.69	140.82	146.75	175.37	251.9	192.69	177	184.01	150.83	157.63	133.16	142.48	209.51	217.68	156.48	187.6	128.77	150.74	4124.9	171.871
GSONMT00060870001	t-complex protein 1 subunit epsilon	187.29	182.42	172.67	151.98	164.48	181.49	159.9	170.15	173.35	182.19	178.2	180.05	193.49	178.03	172.13	159.07	152.12	170.44	163.77	177.41	168.59	162.69	170	167.85	4119.76	171.657
GSONMT00043181001	dehydrogenase reductase sdr family member 7c-a-like	175.22	187.77	140.82	152.39	169.15	184.88	162.55	159.43	168.21	209.19	152.77	150.1	212.53	179.94	179.82	178.16	177.43	167.15	127.63	134.42	189.98	173.78	164.79	211.97	4110.08	171.253
GSONMT00065669001	cathepsin b precursor	79.59	309.02	64.88	86.82	233.89	130.15	223.27	162.19	66.25	203.57	138.71	182.35	110.51	168.27	158.73	192.09	204.58	144.39	155.69	201.2	213.78	286.21	262.98	121.02	4100.14	170.839
GSONMT00076432001	prefoldin subunit 1	186.06	160.18	217.58	181.5	172.35	156.5	174.57	189.03	156.46	160.09	198.42	189.14	176.9	174.67	174.31	156.53	149.12	164.74	142.43	153.43	167.49	142.4	188.89	162.24	4095.03	170.626
GSONMT00012779001	ependymin precursor	119.5	297.89	64.43	70.71	248.68	116.89	252.68	140.89	56.96	131.27	94.31	142.8	88.57	163.96	199.44	117.07	267.5	250.35	158.9	243.31	120.77	355.21	239.68	150.08	4091.85	170.494
GSONMT00048550001	leukocyte elastase inhibitor	166.24	207.93	182.12	177.51	198.58	153.52	178.11	181.57	136.4	149.54	175.54	196.63	158.81	165.85	187.91	171.71	139.08	160.16	166.06	162.46	147.29	180.26	193.05	149.41	4085.74	170.239
GSONMT00069825001	collagen alpha-1 chain-like isoform x2	90.75	98.53	124.99	118.67	211.47	264.65	170.95	236.68	189.57	132.48	160.43	215.83	107.22	197.03	175.2	189.47	134.76	159.74	106.73	148.19	161.22	186.21	283.05	220.08	4083.9	170.162
GSONMT00027814001	beta-2-glycoprotein 1-like	165.43	176.93	182.86	186.33	193.01	145.05	205.7	202.54	139.84	145.89	176.77	159.86	170.68	202.07	160.29	177.29	151.54	131.6	146.71	108.08	211.5	169.85	189.3	177.09	4076.21	169.842
GSONMT00043247001	tetraspanin-1	309.37	313.23	122.09	136.72	176.22	108.96	147.16	125.99	116.06	216.25	180.49	132.29	154.06	178.81	151.75	146.81	221.74	208.14	184.9	173.88	149.04	160.22	157.61	103.92	4075.71	169.821
GSONMT00056231001	protein nynrin-like	86.91	63.8	236.25	319.81	240.26	159	293.88	233.83	72.56	115.5	203.21	269.53	59.14	190.72	187.61	152.35	116.96	85.4	140.74	160.2	100.96	197.12	217.47	165.78	4068.99	169.541
GSONMT00062121001	thioredoxin-interacting protein	219.97	171.32	134.98	172.75	163.77	181.52	123.34	123.71	223.01	216.9	141.73	118.9	177.81	167.59	124.01	112.7	168.33	250.45	236.33	261.7	175.2	176.21	108.29	114.27	4064.79	169.366
GSONMT00056640001	methylglutaconyl- mitochondrial-like	146.67	184.73	187.55	170.78	199.89	176.81	173.33	187.62	156.07	160.36	176.85	186.17	189.82	188.1	197.17	185.4	120.55	140.96	139.6	151.54	174.69	144.28	162.17	163.21	4064.32	169.347
GSONMT00008607001	adenylate kinase mitochondrial	167.47	178.56	191.16	187.05	150.68	150.3	186.59	193.14	138.33	160.49	208.74	190.56	171.98	155.27	202.89	185.74	135.34	139.93	168.89	163.31	137.99	132.43	180.25	179.44	4056.53	169.022
GSONMT00062825001	nadh dehydrogenase	116.98	164.11	171.05	171.9	183.79	129.1	196.71	175.4	171.65	177.15	208.73	243.3	171.02	175.14	210.49	153.82	125.26	171.19	121.84	171.75	112.97	160.35	185.8	185.82	4055.32	168.972
GSONMT00064743001	beta-crystallin a3-2-like	226.34	179.8	140.4	189.7	109.58	172.79	201.93	190.44	213.17	142.71	151.57	211.89	173.42	130.38	203.39	170.93	169.05	96.24	164.76	117.72	139.04	175	216.55	164.58	4051.38	168.807
GSONMT00025573001	transposase	194.08	149.43	171.26	202.48	176.31	171.85	170.37	174.36	192.39	143.44	157.96	170.36	128.08	173.63	182.57	167.47	161.78	156.72	161.64	176.78	151.3	178.79	184.56	153	4050.61	168.775
GSONMT00049859001	polypyrimidine tract-binding protein 1-like	174.86	178.49	228.66	176.71	151.42	147.63	146.32	188.22	141.73	135.53	237.86	224.39	157.51	154.92	166.06	149.84	156.55	151.75	181.22	185.56	129.19	146.4	188.78	136.88	4036.48	168.187
GSONMT00044029001	14-3-3 protein zeta delta	198.54	153.64	189.95	164.13	149.42	140.76	174.05	186.67	139.87	150.41	212.81	212.49	157.67	147.61	171.02	165.26	164.67	163.95	169.91	185.55	132.68	138.31	204.2	161	4034.57	168.107
GSONMT00076080001	microfibrillar-associated protein 2 precursor	105.26	159.65	163.85	188.05	172.34	150.34	193.45	205.43	144.24	143.64	199.45	209.16	158.94	146.82	207.74	197.71	132.06	153.74	143.21	147.76	133.96	135.84	233.08	202.28	4028	167.833
GSONMT00067074001	guanine nucleotide-binding protein g g g subunit gamma-5-like	148.09	175.61	215.28	173.24	157.52	149.7	170.14	190.08	133.34	173.83	188.01	202.65	181.95	147.47	175.69	177.53	117.46	145.75	161.85	185.58	162.31	131.17	210.4	153.06	4027.71	167.821
GSONMT00071125001	collagen alpha-1 chain-like	85.89	172.84	217.19	173.48	155.29	129.08	215.54	190.39	91.27	113.92	277.15	304.9	107.98	122.86	228.41	188.27	99.05	116.49	191.9	183.99	96.49	109.46	268.14	182.42	4022.4	167.6
GSONMT00026012001	lectin precursor	192.23	268.59	108.83	99.18	227.99	157.67	202.2	199.14	96.06	122.37	146.29	199.46	138.88	148.64	244.26	176.83	157.71	106.09	123.62	138.44	168.53	185.95	252.16	157.06	4018.18	167.424
GSONMT00023367001	pancreatic alpha-amylase	11.08	92.9	42.76	73.26	70.78	86.23	289.34	234.58	66.63	134.4	208.22	334.72	97.45	52.12	279.2	461.69	128.69	85.54	258.7	425.67	92.2	92.74	271.29	116.52	4006.71	166.946
GSONMT00070099001	brain protein 44-like protein	171.84	190.55	188.06	202.43	177.24	149.11	196.7	181.43	133.55	142.28	190.21	183.83	165.71	152.36	188.89	162.24	129.26	153.92	139.01	130.9	159.68	173.02	173.74	165.77	4001.73	166.739
GSONMT00013271001	eukaryotic translation initiation factor 4e-binding protein 3-like	93.03	142.6	146.24	264.58	201.16	172.98	175.18	174.1	157.5	134.81	169.07	106.34	176.54	166.15	197.46	196.42	103.18	129.11	202.45	182.1	203.43	173.38	143.59	189.25	4000.65	166.694
GSONMT00031132001	type i cytoskeletal 13-like	282.52	191.35	152.03	185.9	156.76	170.39	138.09	170.53	130.69	184.24	105.78	142.88	153.51	127.16	154.65	140.61	207.77	185.59	143.17	130.75	201.2	195.37	208.34	140.49	3999.77	166.657
GSONMT00072808001	ribosome biogenesis protein nsa2 homolog	148.87	152.16	152.12	175.71	145.63	144.73	186.25	188.58	150.37	160.6	182.34	171.22	164.28	161.06	216.23	188.65	148.33	149.99	161.03	169.75	154.34	148.21	172.14	203.02	3995.61	166.484
GSONMT00044442001	tropomyosin alpha-3 chain- partial	138.75	154.86	173.63	171.48	164.79	148.5	185.89	221.31	143.62	142.13	188.74	188.23	143.69	156.08	228.89	204.61	147.03	117.01	151.53	157.59	115.54	145.5	178.35	209.86	3977.61	165.734
GSONMT00053241001	protein set-like	137.63	135.13	239.07	182.37	141.16	147.55	166.9	218.25	136.02	126.02	224.06	242.66	127	143.58	177.8	170.73	129.1	134.7	191.57	189.99	116.02	117.95	218.28	158.56	3972.1	165.504
GSONMT00051806001	glutathione peroxidase	170.13	172.66	252.43	188.45	160.68	149.69	169.61	184.13	126.82	147.26	198.56	201.06	162.16	144.87	138.87	141.44	118.65	153.06	177.64	195.71	144.87	140.78	181.45	143.2	3964.18	165.174
GSONMT00049637001	myomesin-2-like isoform x1	172.68	132.81	98.46	131.11	181.15	220.33	105.76	105.62	237.77	212.97	95.34	95.06	168.59	194.5	134.67	154.05	239.95	246.62	142.71	165.36	209.18	235.32	107.92	175.49	3963.42	165.143
GSONMT00034838001	saccharopine dehydrogenase-like oxidoreductase-like	201.97	211.42	150.51	124.05	200.41	145.82	232.06	196.32	100.72	138.79	202.12	242.73	158.91	135.26	186.48	175.45	98.81	126.19	157.31	175.18	143.86	131.29	205.46	121.97	3963.09	165.129
GSONMT00080949001	cd63 antigen	158.38	173.49	201.22	189.98	148.7	127.38	159.62	169.04	121.03	144.72	214.17	207.63	137.3	142.41	166.58	157	150.7	159.78	214.81	227.94	130.8	133.75	172.54	145.39	3954.36	164.765
GSONMT00069985001	translocator protein	169.56	193.22	212.27	166.81	181.28	153.63	185.12	169.99	124.86	155.5	196.47	176.94	162.97	151.97	141.17	158.94	116.55	147.92	169.66	172.16	163.43	156.49	177.39	147.29	3951.59	164.65
GSONMT00002795001	gamma-crystallin m3-like	189.99	181.27	141.76	185.61	93.2	156.3	206.58	207.41	252.69	150.89	150.2	201.86	163.6	111.55	216.52	189.45	146.84	99.58	153.46	108.47	145.1	168.73	181.51	146.35	3948.92	164.538
GSONMT00052810001	induced myeloid leukemia cell differentiation protein mcl-1 homolog	193.3	160.4	182.53	195.7	144.01	127.95	163.27	165.48	151.35	152.06	213	164.04	149.97	129.88	151.03	150.09	158.08	164.85	220.61	241.21	132.49	133.68	153.18	147.15	3945.31	164.388
GSONMT00001893001	rna-binding protein pno1	140.08	156.74	168.83	241.49	137.6	121.95	214.69	174.18	128.71	151.92	166.72	155.86	155.83	132.41	210.17	175.71	138.08	147.35	192.96	192.48	130.45	131.72	155.68	222.36	3943.97	164.332
GSONMT00040857001	cytochrome b-c1 complex subunit mitochondrial precursor	199.47	180.88	160.23	168	114.76	132.88	149.85	87.04	110.71	68.37	103.28	234.04	86.56	102.12	78.53	137.42	188.67	219.71	118.42	238.72	152.86	322.65	313.88	267.7	3936.75	164.031
GSONMT00046156001	enhancer of rudimentary homolog	136.17	147.95	198.1	172.45	144.08	148.53	193.39	189.75	143.86	143.91	176.46	201.73	151.67	162.63	193.88	157.72	144.61	135.48	147.67	164.88	154.92	144.47	197.32	182.03	3933.66	163.903
GSONMT00080995001	pancreatic progenitor cell differentiation and proliferation factor a-like	264.12	221.86	139.94	168.85	113.98	96.67	85.41	114.02	231.67	249.21	141.95	120.66	222.63	85.73	120.19	102.76	293.98	308.57	196.15	145.75	155.81	147.71	116.34	84.65	3928.61	163.692
GSONMT00079496001	gastric intrinsic factor-like	181.34	195.97	215.25	134.67	216.17	163.09	147.99	158.14	126.31	144.32	126.87	190.15	166.93	207.47	180.94	231.62	146.07	127.59	138.04	147	165.55	158.88	155.06	95.73	3921.15	163.381
GSONMT00023809001	ccaat enhancer-binding protein delta	231.85	209.38	101.68	163.7	155.44	146.12	107.85	95.73	184.8	183.54	203.05	91.87	184.89	143.36	83.49	88.43	214.02	236.79	324.98	314.71	128.02	165.6	83.28	75.04	3917.62	163.234
GSONMT00004878001	transmembrane protein 258	156.26	184.24	219.47	200.03	173.46	152.62	196.47	199.68	143.71	141.62	205.66	162.64	183.11	144.06	163.87	172.49	118.22	126.49	175.19	131	121.2	127.71	176.68	141.61	3917.49	163.229
GSONMT00048437001	f-actin-capping protein subunit alpha-2	147.99	177.1	194.86	170.93	162.26	161.63	135.17	157.77	157.34	164.94	150.42	164.8	183.7	176.94	172	166.26	153.58	157.53	144.11	146.22	165.84	174.28	158.93	164.98	3909.58	162.899
GSONMT00059059001	probable atp-dependent rna helicase ddx5-like isoform x2	373.45	155.43	152.03	131.44	120.32	92.85	102.31	122.21	231.15	207.24	215.45	184.09	141.85	123.25	115.01	119.01	238.57	259.87	212.75	203.23	89.9	107.38	136.59	73.48	3908.86	162.869
GSONMT00012012001	cytochrome c oxidase polypeptide vic-2	156.45	176.06	193.39	162.55	148.08	142.8	168.77	171.46	138.28	158.45	173.29	173.13	205.58	159.07	162.22	171.63	148.87	142.37	149.61	139.79	158.74	157.87	172.02	175.63	3906.11	162.755
GSONMT00015077001	pdz domain-containing protein 7-like isoform x1	197.67	143.18	163.24	195.32	167.15	187.69	168.28	171.27	176.35	136.04	149.33	160.41	130	170.32	147.47	160.26	150	152.08	166.71	157.92	162.9	180.19	163.41	146.19	3903.38	162.641
GSONMT00024507001	alpha-actinin-3-like isoform x2	153.97	120.21	78.39	118.68	192.61	237.18	95.61	89.01	271.87	207.74	90.46	93.78	146.03	225.6	125.17	127.1	242.86	268.63	138.46	158.19	193.18	241.8	110.76	170.53	3897.82	162.409
GSONMT00039357001	ragulator complex protein lamtor1	188.78	161.08	160.38	172.71	160.58	156.44	154.89	161.17	148.39	159.96	146.42	152.52	156.71	167.29	163.25	153.36	181.26	172.85	163.22	184.94	138.75	163.35	165.34	163.63	3897.27	162.386
GSONMT00082327001	nadh dehydrogenase	138.4	171.62	216.02	177.28	149.9	144.83	183.06	192.66	153.4	145.55	177.78	171.26	180.82	149.97	178.72	159.64	125.47	145.23	136.87	138.12	154.66	147.43	172.4	185.52	3896.61	162.359
GSONMT00074989001	proteasome subunit alpha type-3	184.4	176.54	207.78	175.07	150.76	135.24	153.25	160.47	147.41	149.21	201.74	186.31	153.84	141.39	140.2	129.55	160.93	163.23	193.89	199.86	131.82	138.81	171.04	143.25	3895.99	162.333
GSONMT00080063001	transposase	188.64	148.52	166.34	171.54	171.04	172.93	156.64	160.67	187.67	139.38	166.57	155.65	128.71	170.11	153.09	164.75	168.7	156.59	162.54	155.06	143.85	177.27	171.75	154.39	3892.4	162.183
GSONMT00007360001	pyruvate dehydrogenase e1 component subunit somatic mitochondrial-like	149.98	171.74	159.06	158.86	167.18	170.17	158.12	162.48	173.56	167.68	153.99	173.47	175.71	153.03	163.92	158.37	155.81	170.44	134.69	145.4	167.18	167.75	160.39	170.46	3889.44	162.06
GSONMT00059484001	transposase	186.81	150.37	160.2	177.28	166.15	163.02	160.61	151.77	184.34	142.95	164.87	164.3	133.49	171.51	154.85	151.3	173.78	170.24	175.97	170.02	133.76	160.97	169.13	148.87	3886.56	161.94
GSONMT00047892001	periostin-like	102.11	156.21	165.15	142.32	163.16	185.33	185.16	186.95	150.86	172.18	142.49	186.64	185.59	179.47	203.25	196.41	122.77	146.23	74.67	107.41	164.28	173.02	205.23	187.97	3884.86	161.869
GSONMT00035669001	nascent polypeptide-associated complex subunit alpha	162.6	160.97	164.9	172.98	147.42	143.97	170.72	155.28	159.22	159.44	173.77	167.28	170.15	158.05	185.16	166.87	150.29	157.8	168.09	159.36	147.66	142.64	158.23	169.6	3872.45	161.352
GSONMT00016510001	transposase	185.8	138.13	147.01	176.88	167.47	182.75	163.09	169.63	182.66	136.99	144.18	157.64	115.5	180.65	149.01	160.31	148.55	164.74	158.31	173.45	145.54	188.63	170.86	161	3868.78	161.199
GSONMT00013079001	acidic leucine-rich nuclear phosphoprotein 32 family member a	190.83	148.87	231.57	175.49	167.46	160.95	168.56	181.26	161.84	114.41	168.87	183.9	153.41	186.76	176.67	169.05	114.82	156.06	146.92	141.68	146.89	123.8	169.79	127.7	3867.56	161.148
GSONMT00034728001	gelsolin-like	164	136.85	174.6	156.58	151.06	180.27	162.6	204.32	150.7	128.82	143.73	179.7	149.93	168.04	198.28	203.96	113.14	104.84	110.09	108.31	166.49	170.27	246.97	187.11	3860.66	160.861
GSONMT00017162001	alcohol dehydrogenase class-3	128.25	174.39	168.89	140.99	144	150.66	166.06	175.83	154.26	143.51	152.93	157.33	168.75	169.13	175.1	170.69	138.13	157.9	164.56	166.12	170.19	160.77	182.3	177.29	3858.03	160.751
GSONMT00056453001	dynein light chain tctex-type 3	191.91	148.33	194.42	156.03	155.47	117.64	167.59	163.67	114.1	141.39	203.64	179.32	154.05	135.05	138.56	144.89	158.56	150.62	165.16	195.95	165.55	152.08	180.01	183.93	3857.92	160.747
GSONMT00021193001	procollagen c-endopeptidase enhancer 2-like	109.18	168.2	208.66	147.78	189.81	174.22	167.21	195.47	111.26	156.15	203.07	217.64	180.58	182.82	162.28	176.69	98.48	95.47	128.79	141.17	165.72	158.84	165.58	151.61	3856.68	160.695
GSONMT00013009001	tubulin beta-1 chain-like	153.42	152.42	210.94	168.92	134.13	145.1	182.78	211.07	121.2	123.25	212.66	238.48	136.01	144.66	171.51	170.24	112.14	116.78	159.95	162.42	130.18	128.26	222.9	141.88	3851.3	160.471
GSONMT00066959001	beta-crystallin b1-like	226.14	190.56	154.11	178.19	104.7	149.3	184.67	182	209.77	140	132.97	185.09	158.34	110.76	215.86	175.98	135.69	91.02	153.8	115.41	140.9	166.64	199.27	148.94	3850.11	160.421
GSONMT00019829001	chromobox protein homolog 3	130.22	130.66	224.93	170.5	134.24	134.19	179.33	202.39	105.24	116.75	218.47	244.3	133.43	142.11	180.82	156.32	120.42	120.92	173.16	188.17	127.16	124.27	218.04	169.64	3845.68	160.237
GSONMT00056407001	transposable element tcb1 transposase	166.69	134.02	141.43	174.42	165.95	158.72	168.6	139.31	163.61	129.56	168.56	189.68	120.32	179.42	173.89	147.84	168.08	164.22	158.08	174.79	145.02	157.6	188.38	166.93	3845.12	160.213
GSONMT00031998001	collagen alpha-1 chain-like	37.05	125.27	235.93	148.78	152.13	161.81	261.86	238.08	74.5	114.39	204.22	300.71	108.51	144.24	252.98	210.07	69.1	73.55	97.1	102.9	82.57	123.82	311.29	210.63	3841.49	160.062
GSONMT00071883001	glycine cleavage system h mitochondrial-like	113.98	148.73	185.74	150.17	213.41	154.92	206.44	205.21	91.7	103.36	187.53	245.86	125.2	160.57	222.19	190.8	86.12	73.94	142.42	149.54	175.99	135.53	216.06	154.88	3840.29	160.012
GSONMT00027813001	beta-2-glycoprotein 1-like	113.52	156.74	232.66	323.12	165.44	92.58	234.01	173.48	109.43	114.98	234	163.09	110.17	146.24	134.45	135.29	114.92	104.47	216.35	188.4	126.01	140.2	160.95	143.97	3834.47	159.77
GSONMT00021406001	cytosolic non-specific dipeptidase isoform x1	169.23	206.56	141.98	141.4	193.38	156.61	182.35	185.6	106.83	136.14	153.65	211.66	159.07	146.68	168.91	162.25	114.65	139.84	153.72	165.49	173.04	142.77	206.3	115.26	3833.37	159.724
GSONMT00032218001	transposable element tcb2 transposase	172.56	132.39	144.17	176.73	168.92	165.68	154.05	161.32	174.28	129.3	155.54	167.32	124.07	182.51	133.6	165.5	168.14	159.63	167.7	177.52	148.76	172.39	180.89	147.73	3830.7	159.612
GSONMT00079711001	liver basic fatty acid binding protein	254.49	181.65	179.16	124.6	174.97	131.29	202.63	159.38	135.38	141.42	132.48	108.17	198.9	186.78	158.19	163.44	126.79	135.21	105.94	91.36	234.38	151.33	174.36	173.67	3825.97	159.415
GSONMT00058025001	gamma-adducin-like isoform x6	168.34	136.17	126.26	199.73	160.43	161.75	160.1	160.49	207.25	150.32	131.85	128.16	126.47	141.44	154.13	162.09	169.75	227.09	139.04	177.45	140.14	171.48	143.03	180.01	3822.97	159.29
GSONMT00062129001	mid1-interacting protein 1-b-like	268.71	188.23	81.01	142.02	148.26	164.93	95.35	90.08	265.49	238.07	113.18	59.69	181.66	141.15	78.9	83.24	175.22	244.01	246.4	353.79	127.52	168.07	73.24	94.44	3822.66	159.278
GSONMT00071754001	plasminogen precursor	150.59	156.48	203.54	286.99	134.74	82.62	155.18	140.46	109.27	141.96	244.26	157.89	117.08	123.82	117.45	118.46	184.61	129.7	344.78	246.72	104.17	109.07	131.95	130.84	3822.63	159.276
GSONMT00020173001	sulfotransferase 1c1-like	248.17	290.36	147.85	162.67	160.73	165.07	113.02	174.73	132.27	175.68	161.57	125.51	225.28	194.59	185.51	117.88	149.73	153.16	111.61	113.94	125.84	142.87	100.07	138.64	3816.75	159.031
GSONMT00038328001	serglycin precursor	128.73	143.97	240.22	229.07	147.93	109.79	184.07	189.86	112.74	131.7	234.28	205.97	121.57	117.97	155.62	156.06	106.89	133.71	186.79	228.63	114.96	115.54	167.7	148.36	3812.13	158.839
GSONMT00039939001	protein ndrg1-like isoform x2	116.82	179.11	109.56	181.13	200.78	184.13	217.18	190.48	127.79	120.17	137.4	134.52	170.47	168.8	210.63	198.49	91.99	93.15	121.25	133.9	188.7	180.1	175.65	174.02	3806.22	158.593
GSONMT00050480001	delta-6 fatty acyl desaturase	189.16	163.69	143.25	129.79	222.86	185.93	219.54	215.28	104.54	115.39	143.05	205.94	100.89	140.99	170.1	177.31	119.88	96.09	150.95	162.41	123.23	158.8	243.22	116.27	3798.56	158.273
GSONMT00025113001	gamma-aminobutyric acid receptor-associated 1	136.95	163.5	169.65	197.57	142.62	151.18	163.1	159.99	183.8	152.47	152.51	122.15	139.64	134.02	179.9	138.5	132.54	163.84	192.34	197.84	137.87	152.5	136	189.64	3790.12	157.922
GSONMT00062982001	rab gtpase-activating protein 1	166.44	167.17	131.47	175.57	150.73	168.45	176.23	168.94	137.97	129.34	140.94	149.63	138.03	177.14	168.36	182.98	145.1	136.81	174.68	143	163.3	165.82	177.65	153.05	3788.8	157.867
GSONMT00034592001	transposase	168.67	131.91	146.07	174.96	162.74	160.16	159.87	160	168.7	132.05	154.26	163.15	127.98	168.6	166.33	150.63	148.77	154.55	172.06	159.12	142.99	179.27	173.23	148.4	3774.47	157.27
GSONMT00000795001	histone	163.71	151.85	152.77	180.28	152.87	164.65	169.38	195.82	149.94	134.37	163.74	188.21	131.51	146.01	179.68	184.42	118.05	114.82	153.14	153.67	127.57	134.65	197.1	156.73	3764.94	156.873
GSONMT00074562001	udp-glucuronosyltransferase precursor	117.91	159.13	157.84	137.03	177.17	163.26	273.09	255.09	97.5	111.35	138.64	207.76	121.54	152.42	214.54	202.46	82.64	93.93	95.66	126.45	146.66	131.36	231.14	168.43	3763	156.792
GSONMT00082448001	atpase h+ transporting v1 subunit g isoform 1	141.01	179.31	183.54	195.67	135.69	147.86	176.05	171.05	148.29	123.16	172.46	182.07	137.96	143.75	165.93	161.79	133.82	136.48	176.56	167.52	133.98	136	152.43	159.36	3761.74	156.739
GSONMT00072181001	fatty acid-binding brain	174.03	151.68	175.18	161.48	138.27	140.65	165.17	200.86	154.23	135.76	164.96	173.3	167.92	134.77	190.06	186.12	138.98	128.43	128.32	141.27	137.39	141.7	156.09	171.76	3758.38	156.599
GSONMT00048059001	catenin beta-1	164.12	146.92	162.43	164.78	145.18	144.26	160.36	174.16	146.55	153.77	170.84	179.88	130.98	140.32	161.76	151.64	158	158.6	162.91	172.7	135.53	142.73	178.24	149.88	3756.54	156.523
GSONMT00007562001	ubiquitin-conjugating enzyme e2 d2	334.41	198.83	130.13	128.12	115.82	65.95	98.64	83.25	145.52	234.25	199.05	144.52	172.31	91.53	105.52	100.92	296.13	279.51	216.81	242.37	78.86	98.92	108.83	86.14	3756.34	156.514
GSONMT00027337001	inter-alpha-trypsin inhibitor heavy chain h2-like	155.13	175.97	165.52	170.17	167.89	139.91	206.6	203.28	130.79	138.94	128.21	131.79	154.53	176.48	171.37	190.38	128.04	121.18	103.92	83.67	157.36	149.71	185.82	213.7	3750.36	156.265
GSONMT00057235001	complement component c8 gamma chain precursor	129.7	174.8	181.85	223.77	158.77	112.23	160.26	139.26	107.75	145.62	249.02	183.56	139.34	182.63	119.35	119.29	155.79	131.3	227.25	174.05	112.97	127.46	164.61	125.24	3745.87	156.078
GSONMT00004623001	epithelial membrane protein 2-like	150.34	123.17	123.95	178.97	191.82	212.2	154.78	168.23	170.37	120.56	142.47	153.09	139.35	196.21	163.55	166.82	90.18	116.93	114.64	142.21	169.01	204.74	192.13	155.6	3741.32	155.888
GSONMT00052174001	general transcription factor iih subunit 5	143.28	135.51	181	154.24	145.44	130.66	165.72	164.42	142.44	161.69	194.3	179.27	170.18	136.51	166.53	169.24	121.94	137.59	157.61	161.54	150.63	135.31	170.55	165.32	3740.92	155.872
GSONMT00028360001	sh3 and cysteine-rich domain-containing protein 3-like	154.39	123.92	172.68	152.81	166.64	168.32	156.61	178.78	203.43	166.27	134.36	123.11	169.76	149.45	130.85	159.25	169.69	149.65	87.79	118.74	191.39	179.28	148.02	178.78	3733.97	155.582
GSONMT00020496001	proteasome maturation protein	165.32	156.36	190.28	166.38	140.3	123.63	148.9	151.48	137.07	158.82	215.7	197.42	151.38	142.14	152.88	134.84	145.03	146.74	168.32	182.96	139.81	123.3	163.25	131.17	3733.48	155.562
GSONMT00077926001	serine--pyruvate mitochondrial-like	96.72	173.14	130.15	219.81	196.47	162.48	215.33	174.97	142.32	129.11	110.83	118.06	168.84	177.71	207.49	180.49	109.29	89.22	111.98	122.13	203.35	184.66	123.07	185.52	3733.14	155.547
GSONMT00059828001	type i collagen alpha 2 chain	86.43	120.24	122.87	114.84	181.01	230.1	172.89	217.83	155.08	126.84	141.23	183.6	128.84	159.73	166.79	202.55	108.92	138.75	97.44	105.74	163.61	160.4	250.11	196.93	3732.77	155.532
GSONMT00077907001	ump-cmp kinase	168.87	170.24	189.86	136.8	145.25	115.96	162.84	168.4	131.63	155.84	202.82	221.55	149.39	131.02	170.24	153.95	131.52	145.19	168.56	183.26	107.84	118.09	186.45	108.34	3723.91	155.163
GSONMT00075409001	type i cytoskeletal 13-like	171.38	215.58	120.59	154.02	197.79	139.85	160.78	151.73	97.65	148.78	133.01	161.02	123.29	137.32	186.46	146.09	165.04	137.37	182.86	174.05	152.86	158.31	177.46	125.1	3718.39	154.933
GSONMT00012446001	15-hydroxyprostaglandin dehydrogenase	187.59	189.34	133.56	175.38	167.12	142.87	171.51	159.97	145.56	131.85	129.13	121.47	145.63	151.01	199.99	173.62	128.64	147.72	161.49	158.88	149.7	148.31	149.57	136.61	3706.52	154.438
GSONMT00008610001	nadh dehydrogenase	135.12	154.16	184.8	158.04	139.53	148.61	167.76	192.68	148.59	166	162.63	197.2	156.76	139.43	154.65	150.14	125.73	142.04	124.03	129.18	154.18	151.83	164.14	159.11	3706.34	154.431
GSONMT00039988001	gamma-crystallin m3-like	222.73	164.55	128.29	175.43	88.88	149.46	182.96	181.72	252.95	111.35	145.78	199.06	141.09	100.9	226.8	162.67	114.22	84.57	158.91	104.03	123.27	172.01	177.13	134.47	3703.23	154.301
GSONMT00066131001	aspartate mitochondrial-like	195.88	175.12	169.02	155.06	184.46	156.41	153.33	164.88	163.2	139.39	173.43	168.24	137.74	155.49	144.9	137.36	113.47	135.86	148.19	124.38	155.67	134.46	159.31	155.6	3700.85	154.202
GSONMT00068455001	78 kda glucose-regulated protein precursor	157.93	132.19	163.5	229.28	69.98	62	76.81	86.2	138.42	122.54	373.1	250.8	105.88	75.67	78.76	61.39	188.89	173.29	439.5	396.17	72.14	72.14	112.87	60.34	3699.79	154.158
GSONMT00070732001	activated rna polymerase ii transcriptional coactivator p15	143.83	135.7	216.38	176.31	154.44	150.88	163.37	219.09	127.22	114.34	166.8	202.65	130.34	151.35	172.24	162.92	105.86	118.56	134.14	147.49	142.45	131.74	175.61	155.6	3699.31	154.138
GSONMT00081662001	creatine kinase u- mitochondrial-like	156.86	204.61	143.69	107.93	212.81	145.16	169.4	174.37	100.96	135.39	169.96	229.86	157.44	160.17	167.29	170.16	107.92	119.79	130.7	136.69	152.05	123.6	205.7	112.34	3694.85	153.952
GSONMT00033656001	elongation factor 1-delta	153.27	158.25	160.13	130.28	145.74	164.81	130.63	148.2	166.33	139.34	171.13	156.44	162.15	180.47	179.75	176.72	156.04	122.12	137.58	152.59	154.85	150.69	144.24	150.65	3692.4	153.85
GSONMT00063460001	rho gdp dissociation inhibitor alpha	142.09	110.15	230.25	219.96	143.18	129.09	164.02	195.5	107.63	80.18	171.93	183.69	111.11	136.03	169.34	120.66	111.48	100.29	201.47	216.68	124.92	141.26	206.8	172.73	3690.44	153.768
GSONMT00069973001	microfibrillar-associated protein 2 precursor	112.98	172.62	155.75	120.74	162.36	167.93	195.29	203.89	111.52	142.28	144.36	199.48	171.38	161.52	186.88	190.15	103.62	123.54	77.35	88.62	153.61	149.07	224.87	168.68	3688.49	153.687
GSONMT00015365001	40s ribosomal protein s21	110.62	176	194.65	201.37	136.93	144.77	179.11	157.38	147.6	187.44	216.3	146.8	153.53	170.05	205.58	159.6	99.74	139.03	128.29	121.61	107.87	126.12	142.09	131.99	3684.47	153.52
GSONMT00069721001	myelin basic	161.75	151.4	158.33	157.99	144.47	140.9	178.71	224.75	129.8	138.73	165.04	148.77	133.52	130.07	195.31	191.17	121.45	103.93	135.91	159.92	116.1	143.38	164.41	187.2	3683.01	153.459
GSONMT00040579001	pyruvate dehydrogenase	249.07	158.44	42.82	221.86	144.18	122.13	84.02	89.11	203.43	204.47	122.73	39.2	160.39	134.61	101.94	103.51	191.86	232.47	243.59	331.41	164.97	208.47	62.63	64.61	3681.92	153.413
GSONMT00036294001	m- striated muscle-like	146.84	158.43	95.23	135.09	147.04	176.17	108.47	88.88	189.01	202.58	98.16	100.37	226.15	174.26	142.39	135.76	207.28	213.31	114.18	133.07	185.78	202.73	108.1	189.82	3679.1	153.296
GSONMT00070507001	intracellular hyaluronan-binding protein 4	159.41	139.53	200.14	147.22	130.99	137.03	135.52	158.58	150.33	148.21	214.02	202.4	150.65	152.53	144.89	138.39	141.7	156.56	155.18	157.93	130.82	125.26	167.13	129.5	3673.92	153.08
GSONMT00051544001	cytochrome c oxidase copper chaperone-like	160.27	142.1	179.5	181.54	165.97	183.21	158.71	151.84	126.14	149.18	156.87	158.32	166.9	142.72	156.41	155.07	117.95	158.74	148.22	123.27	155.84	159.71	163.74	108.74	3670.96	152.957
GSONMT00067477001	nadh dehydrogenase iron-sulfur protein mitochondrial precursor	135.17	155.94	164.26	153.95	138.43	136.54	168.44	191.4	159.97	163.11	182.94	178	170.42	143.97	163.96	155.57	123.36	119.54	132.12	126.13	133.49	136.71	166.42	165.02	3664.86	152.703
GSONMT00049721001	pigment epithelium-derived factor	120.56	156.19	165.73	173.82	113.19	118.66	139.51	155.48	119.96	124.63	245.51	190.9	132.72	103.15	157.4	152.62	129.04	145.28	220.5	221.2	100.89	121.95	178.12	173.69	3660.7	152.529
GSONMT00006389001	syndecan binding protein	160.42	169.04	177.24	178.35	137.2	113.65	157.22	158.3	135.84	141.77	192.95	165.36	136.91	117.77	149.17	151.55	149.48	155.57	200.14	204.88	110.08	113	156.98	126.94	3659.81	152.492
GSONMT00056678001	peroxiredoxin 6	149.91	146.35	169.05	147.75	159.96	134.83	171	195.8	114.84	123.11	186.13	187.42	169.3	147.62	168.43	165.07	121.94	127.89	128.1	146.19	136.92	137.51	182.62	141.82	3659.56	152.482
GSONMT00033666001	tumor-associated calcium signal transducer 2 precursor	187.72	136.62	149.47	191.6	133.4	129.29	162.98	163.67	135.51	135.82	127.93	169.03	140.95	137.58	169.24	180.14	161.44	143.73	125.76	151.66	156.4	139.14	174.9	155.49	3659.47	152.478
GSONMT00057026001	proteolipid protein 2-like	182.74	139.38	176.54	158.36	152.95	137.14	165.14	168.68	134.96	120.37	177.68	188.78	145.8	133.78	184.42	176.53	109.18	131.78	143.66	149.78	120.18	131.88	164.06	164.63	3658.4	152.433
GSONMT00076352001	eukaryotic translation initiation factor 4 gamma 2	195.64	160.31	173.52	143.73	150.26	143.55	160.02	157.88	147.57	176.97	162.72	165.16	172.17	119.89	145.48	137.36	145.76	176.45	144.66	132.55	120.86	130.8	156.56	137.06	3656.93	152.372
GSONMT00020840001	liprin-alpha-2-like isoform x2	172.67	134.86	154.57	173.29	155.68	163.32	166.18	155.17	162.45	128.93	142.81	152.8	133.32	147.77	147.65	168.26	151.03	137.92	154.73	140.47	152.57	158.97	150.55	149.39	3655.36	152.307
GSONMT00061487001	complement c3-like	91.07	179.36	229.23	327.28	123.45	98.34	210.76	149.39	118.57	97.24	203.47	171.5	96.93	145.18	143.55	143.6	116.06	93.62	168.02	165.03	143.51	137.28	143	158.38	3653.82	152.243
GSONMT00069916001	transposable element tcb1 transposase	168.56	129.58	149.73	177	167.3	169.13	155.18	154.89	174.68	140.76	137.7	148.39	114.53	157.78	135.89	158.04	152.15	146.33	161.96	146.58	131.7	169.85	159.43	141.36	3648.5	152.021
GSONMT00078350001	protein kinase c and casein kinase substrate in neurons protein 3-like isoform x1	131.17	136.65	156.1	123.28	153.57	159.81	155.84	150.92	194.02	159.53	127.14	138.33	165.17	170.95	157.32	168.71	155.43	172.02	94.25	123.19	170.47	168.4	141.33	171.6	3645.2	151.883
GSONMT00033724001	wu:fb15e04 protein	180.04	155.37	148.93	122.24	152.06	230.69	107.01	163.64	219.16	133.63	133.3	144.46	175.07	165.6	162.21	168.92	121.74	126.15	99.58	139.3	151.31	139.38	156.57	148.76	3645.12	151.88
GSONMT00001777001	6-phosphogluconate decarboxylating-like	183.74	173.49	246.28	172.18	153.8	117.02	144.68	139.54	131.5	138.69	188.52	165.22	132.81	131.15	107.02	110.81	141.45	173.79	198.2	210.85	110.88	124.9	152.22	95.06	3643.8	151.825
GSONMT00046840001	hypoxanthine-guanine phosphoribosyltransferase	118.59	152.25	251.85	172.21	140.68	136.95	195.04	211.1	109.83	87.72	188.84	239.03	121.23	146.2	168.77	148.43	84.76	106.23	137.9	150.07	121.67	113.3	211.41	129.42	3643.48	151.812
GSONMT00067460001	trimeric intracellular cation channel type a	152.61	171.02	128.62	117.44	148.63	186.56	137.47	155.8	157.06	158.94	131.3	135.53	182.92	188.37	141.67	153.19	153.63	166.38	101.22	114.58	172.93	168.29	143.54	172.58	3640.28	151.678
GSONMT00029583001	peptidyl-prolyl cis-trans isomerase fkbp3	153.19	132.87	232.3	161.49	144.33	137.03	138.21	173.93	131.58	128.28	209.57	184.67	135.88	159.65	133.18	131.98	107.44	156.76	159.36	167.12	132.02	122.25	177.48	128.84	3639.41	151.642
GSONMT00059525001	beta-crystallin a4	190.91	183.56	123.36	174.71	93.64	142.44	181.71	173.94	206.86	137.4	135.46	189.07	154.27	104.1	196.7	158.94	133.34	83.36	146.22	106.3	132.25	163.5	187.29	138.62	3637.95	151.581
GSONMT00024063001	cell division control protein 42 homolog isoform x2	163.23	140.17	200.64	169.83	154.63	138.07	157.05	150.12	129.34	140.17	181.88	183.49	144.71	138.76	147.19	140.41	128.66	144.24	165.04	162.84	120.76	126.99	163.03	143.31	3634.56	151.44
GSONMT00000945001	pro-cathepsin h-like	148.15	200.51	117.91	137.25	147.76	90.98	160.62	135.39	101.86	167.28	195.1	169.73	108.79	117.49	139.26	145.82	169.84	150.65	211.16	233.53	146.82	155.75	173.73	108.01	3633.39	151.391
GSONMT00046658001	e3 ubiquitin-protein ligase rbx1	142.57	144.08	194.25	182.77	137.99	128.84	160.42	166.17	124.53	152.12	182.63	159.02	155.33	137.28	136.23	148.76	138.92	149.55	147.74	146.21	149.52	134.8	163.44	145.87	3629.04	151.21
GSONMT00074803001	tryptophan -dioxygenase a-like	27.75	101.2	158.43	275.6	151.99	137.53	233.26	195.56	112.99	61.04	194.06	144.06	97.26	185.2	185.09	175.17	45.62	71.38	232.2	183.53	145.22	155.4	172.26	175.83	3617.63	150.735
GSONMT00011340001	14 kda phosphohistidine phosphatase-like	113.05	153.98	177.75	140.12	128.53	131.3	151.78	157.9	140.35	171.22	161.2	150.87	195.04	174.17	177.41	156.21	175.38	111.65	117.17	112.3	162.7	156.63	126.55	165.65	3608.91	150.371
GSONMT00053745001	elongation factor 2	166.71	164.86	132.4	154.69	171.03	161.95	150.12	143	157.03	150.75	143.78	134.76	158.75	173.1	156.73	150.26	142.63	137.75	149.35	151.79	131.75	150.17	138.25	137.04	3608.65	150.36
GSONMT00014308001	protein btg1-like	172.49	100.05	94.31	139.6	164.77	179.26	132.95	121.18	215.2	150.78	119.12	113.75	109.01	197.01	102.32	104.06	142.71	192.67	181.5	252.05	146.92	222.88	123.94	129.33	3607.86	150.328
GSONMT00024216001	m- striated muscle-like isoform x1	160.59	162.92	107.88	125.92	132.3	177.22	94.21	107.5	191.86	199.74	110.34	106.66	177.3	155.66	141.69	147.21	194.19	215.44	132.35	123.55	184.2	186.33	108.26	161.96	3605.28	150.22
GSONMT00005106001	amp deaminase 1-like isoform x1	166	161.81	99.35	110.22	163.97	171.35	93.1	99.27	186.79	202.79	96.59	96.62	205.65	173.33	114.18	116.52	219.4	207.68	129.32	147.55	234.46	195.79	85.53	120.78	3598.05	149.919
GSONMT00000504001	thioredoxin-interacting	215.58	175.27	89.43	149.57	136.27	140.93	96.94	67.06	266.41	251.04	93.37	45.04	174.96	115.42	114.77	116.21	248.97	276.39	158.68	134.49	174.29	154.89	68.16	130.66	3594.8	149.783
GSONMT00051847001	low quality protein: glutathione peroxidase 3	179.79	155.37	201.52	244.97	113.12	83.82	130.11	135.15	136.17	132.12	238.49	161.02	122.21	114.03	115.38	112.16	153.2	143.34	243.56	238.63	108.96	102.73	116.75	110.95	3593.55	149.731
GSONMT00040819001	protein s100-b-like	171.39	156.38	157.9	141.59	109.97	143.46	165.25	180.39	134.48	151.34	138.67	150.46	172.9	133.88	181.97	163.24	159.22	127.27	123.54	138.05	129.86	147.24	134.04	178.39	3590.88	149.62
GSONMT00069475001	pentraxin	90.77	121.72	228.98	182.82	145.01	112.35	246.61	270.77	83.07	103.62	185.35	140.97	131.81	113.48	174.85	163.18	97.08	74.14	88.36	75.09	152.61	110.41	268.7	228.98	3590.73	149.614
GSONMT00052811001	alpha-endosulfine	120.74	135.39	161.05	174.67	158.77	139.06	174.68	172.29	140.68	135.47	167.09	170.35	124.36	145.83	182.31	177.28	104.19	129.14	126.89	147.75	129.83	138.37	174.4	157.44	3588.03	149.501
GSONMT00003024001	e2-induced gene 5 protein homolog	141.15	138.81	184.37	181.96	147.64	142.3	153.52	139.65	138.62	136.81	156.57	190.08	152.64	134.02	178.85	158.06	136.84	121.99	167.38	127.03	129.98	112.94	163.23	148.4	3582.84	149.285
GSONMT00048498001	succinyl- ligase	155	155.62	164.97	134.34	153.94	140.73	144.83	158.37	143.21	139.73	182.9	186.47	162.97	152.28	136.58	146.82	121.07	133.94	131.7	139.71	148.54	134.32	172.97	137.53	3578.54	149.106
GSONMT00040281001	aspartyl asparaginyl beta-hydroxylase	155.67	160.72	160.49	140.88	148.68	163.07	174.87	141.74	134.63	183.35	115.89	121.12	156.11	163.88	175.35	143.33	166.62	136.19	115.75	105.46	162.64	155.7	119.95	171.51	3573.6	148.9
GSONMT00078710001	nadh dehydrogenase	132.02	157.36	145.76	157.03	149.49	143.76	145.79	142.69	147.12	142.63	171.24	185.47	153.81	139.83	134.78	138.45	136.73	129.69	149.84	152.79	142.96	140.92	175.78	155.6	3571.54	148.814
GSONMT00073075001	elongation of very long chain fatty acids protein 1-like	144.87	197.49	151.51	149.59	151.03	117.43	156.2	146.47	113.4	140.21	166.21	170.28	110.72	113.31	125.15	133.93	153.07	144.75	207.98	192.57	121.94	138.67	191.59	129.55	3567.92	148.663
GSONMT00080766001	coagulation factor ii precursor	140.12	155.65	180.27	223.57	162.48	111.14	204.59	166.64	114.17	113.87	172.57	136.74	118.44	154.12	132.09	136.3	129.17	106.25	191.28	143.2	131.32	122.16	169.87	150.6	3566.61	148.609
GSONMT00043150001	aminoacyl trna synthase complex-interacting multifunctional protein 2-like isoform x2	128.49	165.62	158.2	156.82	130.94	130.73	147.13	145.18	132.16	153.69	150.41	135.25	167.93	162.19	180.3	167.04	153.62	148.76	157.21	137.72	122.41	132.3	136.16	165.66	3565.92	148.58
GSONMT00062729001	transposable element tcb2 transposase	112.78	125.01	130.22	178.44	148.44	147.88	204.95	222.35	120.03	101.82	110.33	128.52	121.14	190.56	236.18	179.37	113.35	93.21	109.67	104.21	161.58	138.12	145.38	234.62	3558.16	148.257
GSONMT00023944001	---NA---	148.95	164.74	181.79	166.9	137.02	139.79	136.18	152.15	179.1	146.83	129.04	164.22	157.03	135.36	163.36	161.91	117.19	135.09	130.75	114.89	172.23	136.42	142.17	142.23	3555.34	148.139
GSONMT00008792001	protein set-like	127.05	126.77	250.56	178.54	115.3	106.45	150.16	189.19	110.11	113.03	226.58	251.12	110.69	111.36	147.52	142.02	104.03	105.39	164.71	189.36	104.9	102.47	200.77	126.29	3554.37	148.099
GSONMT00034633001	cytolysin src-1-like	161.81	127.94	175.99	167.55	138.04	119.35	163.92	165.4	130.33	127.06	154.91	195.25	140.07	124.64	176.07	160.43	111.08	120.41	123.51	123.84	146.72	151.03	184.04	163.47	3552.86	148.036
GSONMT00034060001	14 kda transmembrane protein	422.13	266.18	68.05	97.92	102.3	34.68	65.64	57.88	164.85	268.5	158.85	70.28	159.55	68.87	50.89	44.38	382.74	353.03	237.77	223.02	64.43	85.22	52.73	51.56	3551.45	147.977
GSONMT00080776001	26s protease regulatory subunit 6a	148.97	148.54	200.79	176.88	138.18	131.25	140.04	156.01	142.93	152.79	173.51	157.9	147.86	121.74	132.65	131.22	141.6	138.11	170.76	174.74	131.38	121.84	145.58	124.2	3549.47	147.895
GSONMT00039658001	nadh dehydrogenase	121.98	157.36	183.91	161.44	145.19	137.24	165.81	168.13	138.9	138.48	183.69	169.15	162.83	144.08	155.73	142.56	108.29	113.8	116.9	135.03	130	137.43	169.83	161.48	3549.24	147.885
GSONMT00016499001	protein s100-a13-like	98.87	128.89	168.09	150.71	108.11	131.94	169.67	173.58	102.27	113.62	184.59	205.76	146.87	125.71	199.65	173.62	99.19	118.94	142.76	160.03	116.76	124.98	215.66	186.72	3546.99	147.791
GSONMT00052941001	type-4 ice-structuring protein precursor	158.98	167.28	124.01	66.39	170.08	145.58	182.1	179.86	91.11	115.98	223.72	229.86	131.88	123.64	226.07	168.24	92.76	86.77	164.93	176.75	112.84	117.23	182.33	108.31	3546.7	147.779
GSONMT00028818001	transmembrane protein 258	152.35	149.39	207.38	160.51	126.76	119.29	142.97	164.28	124.68	127	226.8	186.03	152.91	118.45	131.99	126.65	100.48	137.69	185.82	162.91	105.31	104.35	199.45	128.37	3541.82	147.576
GSONMT00038205001	warm-temperature-acclimation-related 65-kda protein	182.64	160.63	138.7	142.62	227.3	154.74	211.65	188.81	109.28	95.61	74.13	165.26	127.55	167.91	115.11	173.79	71.76	60.61	63.61	77.81	156.26	217.47	231.96	225.97	3541.18	147.549
GSONMT00007234001	nadh dehydrogenase 1 beta subcomplex subunit 10	118.13	134.65	158.46	146.24	136.92	141.71	142.29	155.41	143.36	142.17	178.85	185.03	145.3	152.64	155.81	147.05	127.16	143.6	136.85	136.33	146.14	143.25	160.89	159.41	3537.65	147.402
GSONMT00006691001	methyltransferase-like protein 24	166.59	127.4	133.37	165.87	148.11	143.36	156.49	156.33	158.47	121.69	148.59	144.4	124.64	151.47	167.33	155.97	143.16	137.56	150.92	153.77	129.39	154.43	158.53	137.88	3535.72	147.322
GSONMT00041468001	protein arginine n-methyltransferase 1-like isoform x1	143.5	130.58	216.73	163.48	115.22	105.73	132.74	168.95	118.84	136.46	237.78	254.49	108.09	117.34	132.8	126.28	135.77	139.52	169.22	189.78	89.51	94.73	188.92	117.95	3534.41	147.267
GSONMT00079263001	amp deaminase 1	168.09	182.53	129.5	132.52	168.68	151.74	113.88	110.93	140.03	184.75	143.65	118.36	223.87	173.6	173.7	138.68	172.75	152.75	125.85	100.99	126.72	152.94	89.29	157.38	3533.18	147.216
GSONMT00016422001	low quality protein: selenoprotein t2-like	164.7	138.79	180.21	165.22	145.86	130.06	154.06	157.55	137.1	131.03	184.05	172.63	135.67	134.52	142.24	134.41	125.21	132.39	150.64	150.88	122	136.69	159.97	143.77	3529.65	147.069
GSONMT00062972001	nadh dehydrogenase	133.42	135.71	149.96	155.99	141.4	136.34	159.88	150.15	145.07	157.95	149.62	157.57	171.83	155.33	173.35	140.5	125.33	135.35	129.62	130.58	135.43	141.56	146.55	168.64	3527.13	146.964
GSONMT00011827001	acidic leucine-rich nuclear phosphoprotein 32 family member b-like isoform x8	120.05	126.51	243.02	177.34	126.59	131.29	159.01	172.12	113.65	110.99	202.84	212.7	112.88	133.2	156.73	147.19	95.86	105.66	167.45	171.16	119.28	106.9	177.61	135.54	3525.57	146.899
GSONMT00034908001	adenylosuccinate synthetase isozyme 1 c-like	134.42	139.03	137.23	154.74	139.67	137.8	136.69	131.15	166.04	163.14	128.89	123	160.41	131.69	147.76	130.99	175.26	141.42	126.62	130.62	202.27	159.14	136.42	189.95	3524.35	146.848
GSONMT00076300001	nascent polypeptide-associated complex subunit alpha	142.52	136.53	150.45	148.34	122.88	132.41	147.73	151.37	140.57	142.9	164.85	157.52	148.23	133.37	168.54	154.38	132.13	151.28	156.3	161.66	134.1	131.11	147.47	163.7	3520.34	146.681
GSONMT00047532001	erv-frd provirus ancestral env poly	100.75	96.45	200.58	250.41	172.98	106.11	231.71	196.37	63.76	124.63	189.72	204.06	103.82	139.19	188.7	146.43	115.28	82.86	125.77	123.96	110.45	158.24	141.71	143.81	3517.75	146.573
GSONMT00040850001	proteasome subunit beta type-2	178	149.5	207.22	157.44	122.3	113.29	126.34	147.69	125.69	137.07	204.7	174.51	153.77	125.63	122.26	127.55	143.03	143.67	170.93	188.72	115.43	110.6	148.64	116	3509.98	146.249
GSONMT00057193001	fatty acid-binding heart	83.3	111.08	173.78	164.98	150.03	141.14	154.65	171.17	109.12	108.24	169.48	201.34	134.92	159.83	195.21	178.72	70.05	85.42	113.1	139.79	154.73	151.49	188.16	196.29	3506.02	146.084
GSONMT00048586001	proteasome activator complex subunit 2	188.49	142.6	178.89	160.48	126.48	112.8	129.66	149.77	103.16	140.29	238.91	180.98	132.89	98.91	121.89	130.3	144.38	130.46	225.07	199.05	111.58	100.56	141.54	114.18	3503.32	145.972
GSONMT00060957001	cd81 antigen-like	153.71	123.92	129.74	159.42	140.83	135.44	144.23	149.63	125.94	121.47	178.08	158.78	101.35	137.17	142.38	140.32	133.89	156.23	186.75	185.93	118.26	133.98	187.72	155.72	3500.89	145.87
GSONMT00042623001	phospholemman precursor	129.6	138.61	164.16	150.43	139.89	131.18	177.18	166.61	133.15	121.48	147.85	171.67	144.8	124.1	179.67	163.79	111.66	118.26	137.73	150.81	118.48	139.55	161.81	175.93	3498.4	145.767
GSONMT00022691001	serine protease inhibitor kazal-type 2	150.26	161.8	231.34	215.92	139.71	109.14	161.79	143.4	108.28	133.63	160	135.54	120.72	102.58	107.91	112.35	159.04	154.72	207.23	188.9	135.65	109.55	127.23	120.81	3497.5	145.729
GSONMT00053276001	hermansky-pudlak syndrome 3 protein	166.29	121.46	129.82	157.41	148.32	169.45	152.07	167.23	164.96	122.52	128.8	140.22	107.28	155.05	138.34	147.67	134.68	136.73	148.15	150.06	130.32	163.25	156.21	149.06	3485.35	145.223
GSONMT00063150001	induced myeloid leukemia cell differentiation protein mcl-1 homolog	183.35	127.66	141.73	162.98	133.5	108.54	133.01	131.05	123.84	136.3	211.15	149.98	109.13	114.92	119.02	130.52	156.7	147.67	241.86	250.94	107.09	107.98	133.96	119.58	3482.46	145.102
GSONMT00058974001	thiosulfate sulfurtransferase rhodanese-like domain-containing protein 1-like	181.34	158.16	192.99	128.71	134.5	127.58	149.48	146.72	119.64	132.6	146.05	179.74	150.39	149.31	133.9	147.82	129.94	153.38	151.01	146.37	127.55	110.95	168.51	115.23	3481.87	145.078
GSONMT00009044001	ependymin-1 precursor	107.94	159.77	138.34	101.07	85.52	115.28	214	233.76	83.16	106.33	165.73	199.62	103.18	95.22	205.67	202.84	93.35	71.53	162.57	217.75	86.95	133.69	202.02	188.85	3474.14	144.756
GSONMT00081084001	nadh dehydrogenase 1 beta subcomplex subunit mitochondrial precursor	147.23	161.07	161.72	159.02	138.56	150.97	168.2	175.07	145.8	142.75	162.53	130.46	151.78	109.02	148.95	140.79	123.36	129.79	126.01	132.39	115.58	129.18	134.82	181.34	3466.39	144.433
GSONMT00008870001	microfibril-associated glycoprotein 4-like	77.49	165.95	244.09	321.26	139.74	85.85	130.39	103.38	119.13	97.02	309.39	129.29	92.98	172.94	70.58	90.78	137.16	129.18	284.44	195.85	93.33	79.99	92.06	103.59	3465.86	144.411
GSONMT00068564001	ankyrin repeat domain-containing protein 9	87.96	150.44	77.98	173.92	175.54	155.59	127.26	114.92	197.88	179.86	121.99	60.83	218.41	181.33	104.6	178.82	119.95	170.84	143.37	121.54	223.92	201.61	78.73	93.94	3461.23	144.218
GSONMT00045863001	aspartate mitochondrial-like	117.92	133.1	141.88	134.23	145.08	151.2	144.79	135.25	157.17	140.65	112.24	137.07	141.1	142.35	141.93	155.28	148.33	147.15	126.03	133.72	165.26	163.76	159.82	184.46	3459.77	144.157
GSONMT00030201001	endothelial differentiation-related factor 1 homolog	142.86	144.27	177.98	136.74	129.51	122.82	141.16	164.62	138.07	125.06	179.1	203.37	132.06	147.15	161.3	136.94	121.19	127.54	146.87	148.43	109.78	105.58	182.02	134.32	3458.74	144.114
GSONMT00066427001	small integral membrane protein 15	131.02	150.65	199.28	164.65	129.79	106.64	153.6	159.74	107.39	115.88	183.24	193.82	120.72	131.89	131.64	130.49	123.23	138.09	176.59	160.67	123.78	121.74	162.94	129.54	3447.02	143.626
GSONMT00075678001	fam32a-like	146.91	158.74	170.54	179.22	140.9	111.77	167.61	148.42	127.27	130.25	160.02	150.16	147.19	126.56	168.8	163.28	137.82	134.83	147.86	135.62	112.72	114.41	130.7	131.8	3443.4	143.475
GSONMT00022667001	nadh dehydrogenase	123.89	155.21	157.86	132.11	141.89	122.12	149.69	168.64	145.92	149.66	146.96	140.53	151.93	141.36	142.98	156.63	131.85	139.07	127.61	121.87	160.96	128.32	162.33	143.88	3443.27	143.47
GSONMT00055558001	metalloproteinase inhibitor 2 precursor	106.52	117.22	173.7	123.72	145.9	89.5	217.13	168.88	100.55	130.55	172.84	184.39	138.13	147.21	173.23	167.29	192.08	90.45	178.87	88.18	159.07	87.88	149.69	135.96	3438.94	143.289
GSONMT00038056001	lim domain-containing protein 1	167.45	118.57	140.5	170.4	149.84	150.51	146.95	153.45	165.13	119.3	136.01	143.06	97.95	151.94	147.63	131.24	135.75	135.35	150.63	159.2	127.16	152.6	154.47	133.3	3438.39	143.266
GSONMT00030825001	microsomal glutathione s-transferase 3	220.96	157.36	157.12	83.46	195.46	133.76	184.44	151.16	106.48	155.68	152.64	148.78	134.91	166.48	90.98	116.92	156.31	197.42	112.83	125.35	136.23	106.65	163.62	81.34	3436.34	143.181
GSONMT00072499001	protein set-like	132.51	126.24	231.63	160.41	122.59	126.98	156.37	184.95	105.13	106.82	196.67	216.59	105.41	131.8	144.22	137.1	95.79	115.22	140.43	164.77	105.64	104.71	181.77	141.15	3434.9	143.121
GSONMT00001883001	small nuclear ribonucleoprotein-associated protein b -like	149.04	129.59	201.42	160.09	118.82	113.4	151.93	175.77	108.85	130.38	202.84	230.49	123.34	119.16	140.63	141.14	112.05	110.16	151.16	162.4	106.74	101.15	177.45	116.32	3434.32	143.097
GSONMT00042321001	cdgsh iron sulfur domain-containing protein 1	97.07	134.32	105.24	123.38	108.95	127.57	138.2	132.31	153.79	142.03	135.91	136.92	164.64	149.35	187.88	158.48	159.64	133.48	124.43	136.3	148.67	178.25	146.45	208.91	3432.17	143.007
GSONMT00021692001	transcobalamin-2 precursor	123.25	184.93	89	128.72	171.54	107.68	163.09	128.18	86.75	147.44	142.74	166.69	132.73	139.81	144.37	154.37	149.59	132.17	149.3	189.23	134.45	189.2	156.13	120.46	3431.82	142.993
GSONMT00007610001	hig1 domain family member 1a	150.7	128.43	178.28	124.74	148.2	112.83	117.47	105.81	131.93	127.31	183.33	135.35	112.49	115.83	105.34	118.56	149.36	248.65	223.47	211.81	106.28	130.94	151.1	111.98	3430.19	142.925
GSONMT00050682001	calpain small subunit 1	139.31	153.01	150.21	135.69	153.01	149.55	140.13	160.39	149.02	118.09	148.11	159.04	141.44	142.85	144.91	138.1	130.55	148.58	133.3	134.9	140.7	134.69	144.25	136.06	3425.89	142.745
GSONMT00070688001	probable protein brick1-like	130.16	122.58	198.25	158.02	112.77	122	177.98	167.72	114.7	108.03	190.16	193.29	132.63	120.62	164.73	137.19	103.36	110.21	150.11	146.78	114.78	120.14	180.17	146.64	3423.02	142.626
GSONMT00076908001	protein set-like	116.88	121.18	240.14	172.33	110.2	112.5	137.57	176.97	107.78	112.37	203.33	230.04	107.5	123.25	139.78	132.83	102.88	113.4	166.76	182.55	98.2	102.59	184.63	126.81	3422.47	142.603
GSONMT00075364001	gamma-crystallin m3-like	198.75	160.99	145.38	175.92	92.46	129.45	165.72	167.37	212.98	126.52	123.09	171.39	132.49	87.93	166.08	148.67	121.09	78.51	144.71	101.24	115.78	158.69	166.97	128.88	3421.06	142.544
GSONMT00006007001	proteasome subunit beta type-7 precursor	168.01	153.88	175.18	131.35	131.8	146.7	116.82	140.71	145.58	148.82	166.37	153.66	151.85	148.55	113.62	123.63	134.03	136.69	139.68	144.21	137.92	124.47	146.54	117.05	3397.12	141.547
GSONMT00082772001	annexin a4	128.06	158.09	155.49	139.54	146.72	132.83	150.79	166.82	115.84	125.23	159.47	165.94	132.46	133.07	160.65	151.75	113.87	114.05	141.66	142.6	135.89	119.65	169.47	135.12	3395.06	141.461
GSONMT00006600001	transposable element tcb1 transposase	154.44	108.14	137.48	157.59	151.72	137.29	135	158.69	154.3	132.4	148.54	150.9	96.34	153.88	135.74	132.44	119.4	141.63	152.05	162.02	123.18	160.4	153.65	136.52	3393.74	141.406
GSONMT00065838001	protein cdv3 homolog	157.01	131.49	177.76	153.5	115.56	104.54	135.02	139.54	132.16	142.01	189.85	213.69	104.35	108.66	139.07	107.87	155.74	157.73	158.54	189.43	92.91	108.17	159.84	117.44	3391.88	141.328
GSONMT00022988001	thy1 protein	151.85	132.1	139.3	147.05	122.29	140.55	121.37	132.61	144.67	140.73	134	136.27	147.72	141.35	155.85	143.5	135.4	135.29	136.05	150.09	130.49	163.39	139.29	169.67	3390.88	141.287
GSONMT00003231001	lipocalin precursor	71.92	107.37	56.96	93.16	178.7	106.33	107.11	183.64	100.08	44.6	78.8	139.9	81.74	93.52	125.31	290.51	179.95	139.94	153.17	168.04	348.9	214.34	134.66	182.34	3380.99	140.875
GSONMT00044173001	novel protein	113.67	175.74	221.73	108.08	152.67	183.64	187.04	202.04	123.74	102.77	142.6	201.89	114.77	128.08	108	111.35	66.16	149.01	260.36	77.14	155.96	70.53	171.74	51.75	3380.46	140.852
GSONMT00030462001	intestinal mucin-like	173.08	146.79	155.02	136.65	108.21	128.31	147.65	126.02	105.23	163.17	138.31	155.65	159.08	123.24	181.74	173.58	110.16	129.93	143.38	112.37	130.49	150.37	152.4	128.5	3379.33	140.805
GSONMT00054412001	cytochrome b-c1 complex subunit mitochondrial precursor	136.73	148.33	175.05	145.49	155.66	145.22	130.93	153.19	152.02	121.3	170.55	180.13	136.85	139.11	132.61	124.45	104.17	146.83	111.46	118.2	119.93	137.58	171.14	116.99	3373.92	140.58
GSONMT00072691001	gamma-crystallin n-b-like	177.96	167.11	125.31	158.34	86.37	128.78	165.56	152.28	183.94	113.64	124.6	190.91	141.88	93.65	175.5	141.14	123.25	90.22	150.5	103.17	123.33	151.18	173.8	130.49	3372.91	140.538
GSONMT00043844001	novel slow skeletal troponin t family protein	130.22	126.36	139.8	141.92	141.37	142.71	148.51	148.17	132.43	135.2	155.33	166	148.09	150.37	162.85	159.08	114.04	126.11	110.67	125.87	114.82	128.05	165.41	156.94	3370.32	140.43
GSONMT00064185001	carboxypeptidase a1 precursor	6.42	63.24	56.94	63.82	48.89	43.49	231.02	166.63	41.46	51.3	186.13	288.1	36.83	46.28	238.85	159.91	131.32	47.16	244.59	599.26	77.87	83.64	292.72	160.05	3365.92	140.247
GSONMT00030560001	chymotrypsin-like protease ctrl-1-like	4.5	71.27	47.84	61.39	53.39	48.41	239.33	179.36	39.64	59.6	147.11	285.18	44.75	41.16	249.68	218.97	133.88	54.98	229.04	477.01	79.72	91.18	355.39	148.33	3361.11	140.046
GSONMT00031155001	tropomyosin alpha-3 chain	116.96	130.78	161.03	141.29	136.38	141.35	165.5	175.02	116.56	113.65	140.01	167.68	130.97	119.59	208.15	170.16	109.4	102.88	125.95	122.42	89.85	119.14	167.25	182.98	3354.95	139.79
GSONMT00038188001	annexin a1	137.7	129.44	157.68	162.62	140.35	140.09	182.08	162.16	115.49	116.8	128.77	147.44	115.67	143.54	161.7	144.85	103.32	120.78	117.01	136.2	140.94	126.05	167.74	148.48	3346.9	139.454
GSONMT00050333001	paired box protein and transposase domain containing protein	146.37	152.18	163.24	125.76	122.25	134.96	119.94	146.63	120.66	141.32	166.26	165.82	150.57	133.97	133.51	150.42	125	149.44	150.17	132.42	128.57	120.52	154.68	112.21	3346.87	139.453
GSONMT00034467001	actin-related protein 2 3 complex subunit 4	133.06	137.57	173.98	155.85	125.55	123.03	152.26	161.95	112.43	106.9	177.42	184.63	128.26	145.34	158.61	146.83	102.6	114.39	137.96	140.01	120.12	112.12	152.59	143	3346.46	139.436
GSONMT00063084001	methionine aminopeptidase 2	130.31	125.23	144.44	156.75	128.57	134.36	149.05	151.53	129.26	126.54	147.23	147.93	133.62	124.42	162.42	146.97	125.64	131.47	138.39	143.25	125.49	124.5	147.11	161.41	3335.89	138.995
GSONMT00061881001	nadh dehydrogenase	117.17	156.88	163.19	149.83	129.35	135.56	160.91	155.15	130.48	137.23	170.79	154.14	156.51	133.82	148.14	143.3	107.46	108.68	112.94	117.47	120.17	130.41	149.75	145.87	3335.2	138.967
GSONMT00016984001	phosducin-like protein 3	136.79	136.16	162.05	163.83	132.75	119.42	159.74	135.49	130.13	135.71	135.99	135.12	152.52	132.52	158.92	139.16	123.09	143.77	132.22	136.21	123.49	119.35	138.23	151.9	3334.56	138.94
GSONMT00049260001	muscleblind-like protein 1-like isoform x5	123.77	121.97	179.48	152.88	140.02	134.76	141.7	133.31	128.06	121.59	168.97	151.18	117.18	129.01	131.76	134.96	118.36	136.91	155.02	167.85	134.73	139.04	138.82	131.45	3332.78	138.866
GSONMT00076698001	reticulon-1-a-like isoform x3	144.27	139.08	103.43	92.58	161.08	190.55	146.24	131.81	160.3	166.31	108	117.66	173.03	186.01	121.63	123.51	150.14	166.68	85.29	88	164.9	160.98	122.55	121.28	3325.31	138.555
GSONMT00045678001	stathmin	159.74	136.66	180.64	137.21	126.72	140.49	150.7	184.15	135.34	115.59	133.97	149.06	122.65	141.51	145.08	152.04	103.98	133.89	113.8	99.72	141.37	125.12	149.12	145.41	3323.96	138.498
GSONMT00058315001	cytochrome b-c1 complex subunit mitochondrial-like	134.54	152.17	142.63	146.84	136.68	134.71	133.79	138.03	138.48	138.93	155.75	155.01	140.19	133.64	138.64	139.15	125.41	136.44	123.67	129.64	133.02	129.65	146.62	138.99	3322.62	138.442
GSONMT00037171001	aspartyl asparaginyl beta-hydroxylase-like isoform x1	128.05	130.48	125.47	121.46	136.34	136.4	149.25	129.51	149.32	167.33	130.15	134.38	152.58	142.05	176.4	154.35	144.17	147.49	118.25	112.62	139.76	136.15	110.47	147.78	3320.21	138.342
GSONMT00060135001	small ubiquitin-related modifier 1 precursor	148.51	138.85	204.9	160.96	125.48	119.08	138.82	165.05	110.6	120.11	166.16	166.92	112.43	125.08	135.46	116.01	116.39	133.32	159.06	155.69	112.97	108.04	149.54	129.57	3319	138.292
GSONMT00059660001	transforming growth factor-beta-induced protein ig-h3-like	146.76	130.22	181.15	134.81	145.28	117.65	127.13	161.74	117.06	124.46	154.07	171.99	155.6	149.13	141.57	143.77	105.01	133.3	120.95	110.3	127.62	114.53	172.09	132.76	3318.95	138.29
GSONMT00037379001	p2x purinoceptor 5	277.07	151.43	123.09	103.7	144.61	183.49	138.03	139.31	148.81	125.12	110.66	144.13	126.93	126.47	116.69	106.79	143.32	144.79	170.13	163.54	123.35	101.77	112.92	89.55	3315.7	138.154
GSONMT00071260001	phosphate carrier mitochondrial precursor	124.92	151.41	113.78	111.89	138.63	148.44	119.32	132.16	167.4	139.84	142.07	135.6	155.31	144.24	148.8	140.97	132.02	148.28	104.47	123.61	143.97	152.52	141.4	153.82	3314.87	138.12
GSONMT00059953001	qil1	142.54	162.42	191.22	126.91	140.63	114.01	145.08	156.9	130.62	131.15	171.68	179.73	139.85	137.26	121.94	138.21	106.64	127.32	113.41	127.81	128.15	124.3	138.03	118.52	3314.33	138.097
GSONMT00047242001	syndecan-2-a precursor	110.51	117.47	142.62	160.66	156.95	113.03	175.67	164.47	110.46	105.25	160.15	149.04	102.44	134.29	151.98	146.25	115.32	104.01	160.96	145.57	120.93	127.97	178.06	159.02	3313.08	138.045
GSONMT00030088001	gtp-binding protein sar1a	146.01	137.44	166.08	145.13	127.63	106.54	145.07	165.34	110.81	128.93	194.8	192.89	104.64	117.78	134.21	120.22	110.57	125.06	156.7	169.16	105.45	107.28	176.68	117.87	3312.29	138.012
GSONMT00066325001	eukaryotic initiation factor 4a-ii isoform x4	119.38	140.8	137.49	153.39	130.39	129.62	149.6	143.89	149.84	134.78	145.21	130.96	143.11	144.33	130.79	151.86	127.66	137.25	134.76	129.93	117.12	129.09	142.61	155.6	3309.46	137.894
GSONMT00062963001	mediator of rna polymerase ii transcription subunit 10	143.19	130.86	168.14	134.1	123.97	120.81	131.92	155.14	141.3	125.47	150.29	158.51	142.95	117.17	153.24	132.98	110.69	143.78	143.11	152.79	122.28	126.32	138.19	138.45	3305.65	137.735
GSONMT00079280001	nucleophosmin	100.38	120.85	243.56	151.55	92.21	76.03	128.07	151.34	107.88	110.02	232.92	265	96.34	93.61	122.64	111.31	118.15	130.02	186.07	193.12	67.12	91.6	186.22	113.38	3289.39	137.058
GSONMT00036108001	atpase mitochondrial precursor	121.3	123.29	161.08	143.11	122.37	130.33	147.56	143.51	110.42	115.34	170.47	173.96	133.18	131.5	155.41	141.72	111.2	120.63	142.49	150.31	117.62	124.06	153.72	142.13	3286.71	136.946
GSONMT00018632001	sarcalumenin-like isoform x2	132.72	172.78	100.8	127.74	147.63	159.02	106.72	96.47	170.89	156.89	107.73	83.42	163.28	153.91	137.96	131.58	191.66	160.15	122.8	104.47	174.24	153.68	88.7	140.81	3286.05	136.919
GSONMT00022776001	c12orf31 homolog	132.09	123.71	197.45	161.29	113.08	114.7	119.7	145.44	120.66	122.36	203.14	186.99	122.81	117.04	129.29	118.33	109.1	133.71	164.4	170.55	97.03	106.48	144.29	132.18	3285.82	136.909
GSONMT00065824001	hypothetical loc792613	138.44	143.6	152.88	164.14	127.47	113.63	127.7	147.84	123.96	138.97	156.6	137.87	125.33	109.48	152.16	148.03	129.56	133.7	171.39	175.09	97.43	95.28	144.66	129.13	3284.34	136.847
GSONMT00078218001	transmembrane 4 l6 family member 1-like	141.18	211.25	160	147.21	129.56	104.9	131.85	122.92	137.08	139.7	147.14	158.33	124.67	136.4	141.77	147.35	125.62	148.21	148.14	149.89	125.91	104.11	115.17	84.16	3282.52	136.772
GSONMT00031041001	metalloproteinase inhibitor 2 precursor	111.48	140.22	114.84	146.35	116.05	78.47	105.73	108.94	116	131.67	183.64	116.43	97.41	81.19	106.52	95.43	179.75	218.68	326.46	312.32	73.8	93.27	121.14	104.13	3279.92	136.663
GSONMT00043936001	transgelin	150.69	154.88	136.17	122.64	137.42	116.86	143.16	137.47	121.25	148.19	129.18	140.19	121.46	118.41	140.3	124.62	113.12	167.4	168.59	130.84	116.58	109.1	188.43	140.99	3277.94	136.581
GSONMT00071027001	beta-crystallin a2	193.89	152.73	115.34	166.39	84.27	130.33	156.31	155.49	180.99	117.21	121.38	159.74	136.8	99.62	171.71	142.87	122.88	81.83	140.27	100.62	120.88	150.8	155.46	118.77	3276.58	136.524
GSONMT00062723001	single-pass membrane protein with aspartate-rich tail mitochondrial-like	150.5	162.4	163.13	138.75	121.46	117.39	138.57	134.56	115.83	137.91	165.47	147.82	155.73	144.91	132.08	145.84	110.19	132.69	125.52	117.71	117	117.66	149.59	130.41	3273.12	136.38
GSONMT00023424001	biotinidase-like	69.42	124.4	299.78	197.51	166.39	94.6	84.36	70.38	119.55	114.44	273.93	161.26	122.62	167.46	49.18	72.72	125.16	152.63	229.87	133.91	152.94	109.84	117.32	57.89	3267.56	136.148
GSONMT00044535001	protein bccip homolog	111.54	134.98	147.84	160.76	122.19	131.34	138.38	135.01	120.83	124.54	140.55	144.1	125.75	110.08	138.52	145.7	125	133.59	184.95	164.18	99.55	112.69	146.42	167.75	3266.24	136.093
GSONMT00001793001	nadh dehydrogenase	118.32	134.13	157.8	139.77	123.99	130.64	152.78	156.62	135.44	136.89	153.45	144.38	147.66	111.42	146.02	142.74	113.79	126.53	114.75	113.9	136.48	120.05	144.47	163.5	3265.52	136.063
GSONMT00064780001	transposable element tcb1 transposase	167.7	120.83	147.19	159.46	149.5	149.6	138.78	142.79	163.39	122.56	125.09	126.04	100.24	126.57	119.42	134.59	125.04	139.2	140.29	131.14	123.15	150.52	134.09	125.03	3262.21	135.925
GSONMT00043532001	sulfotransferase 6b1-like	92.21	125.65	223.54	99.23	144.28	145.7	210.08	210.64	68.16	52.64	175.95	254.77	64.28	109.18	150.73	153.81	63.22	87.77	119.48	182.69	91.56	96.52	221.64	116.03	3259.76	135.823
GSONMT00044696001	retinoic acid receptor rxr-beta-a-like isoform x3	137.68	127.16	118.9	164.7	133.58	128.44	130.8	127.75	146.56	150.31	122.64	116.1	119.35	128.4	146.51	129.87	151.34	140.85	128.76	151.8	126.37	150.98	130.13	149.7	3258.68	135.778
GSONMT00051039001	interleukin-1 receptor accessory	475.05	287.69	32.32	99.45	165.54	32.85	34.01	25.3	206.9	291.11	96.99	28.96	152.64	72.9	16.12	18.45	418.57	313.48	143.94	166.86	38.54	92.65	23.78	13.47	3247.57	135.315
GSONMT00073754001	cd63 antigen	136.93	149.43	164.82	165.11	110.35	97.35	146.67	150.04	114.8	127.36	169.48	145.28	117.1	104.14	145.14	128.85	124.7	121.32	176.87	167.98	103.76	97.57	139.93	138.76	3243.74	135.156
GSONMT00065064001	transposable element tcb1 transposase	170.77	121.45	129.3	161.58	134.25	144.94	138.17	145.22	155.46	115.13	121.68	122.93	105.24	147.82	118.77	135.31	119.4	130.09	144.33	135.85	117.89	154.25	144.97	127.92	3242.72	135.113
GSONMT00028795001	nicotinamide riboside kinase 2-like	52.36	83.82	256.25	146.33	113.94	113.95	167.82	240.18	87.96	61.76	179.4	239.92	86.8	116.18	163.92	208.2	70.56	92.59	75.85	96.75	117.01	107.4	173.18	181.55	3233.68	134.737
GSONMT00079906001	extracellular calcium-sensing receptor-like	156.24	129.74	129.1	156.57	134.36	144.27	136.49	147.59	158.21	123.21	122.63	124.5	114.4	133.08	122.49	135.27	137.65	127.28	129.77	134.23	133.22	142.74	132.06	128.46	3233.56	134.732
GSONMT00075686001	calreticulin precursor	142.09	106.33	187.33	184.22	98.24	94.12	120.12	128.16	99.4	91.56	248.5	208.61	88.96	103.81	98	91.3	105.45	119.01	242.81	243.31	81.19	89.62	171.07	88.91	3232.12	134.672
GSONMT00047915001	haptoglobin-like	221.7	209.85	190.82	263.49	95.41	11.63	23.81	35.39	117.26	183.91	243.05	63.44	89	38.01	13.55	14.06	244.25	165.31	462.48	396.82	31.05	55.38	31.89	30.27	3231.83	134.66
GSONMT00010553001	cytoplasmic fmr1-interacting protein 1 homolog	152.59	138.89	149.91	139.45	125.24	121.41	126.41	121.27	112.46	111.9	155.75	157	141.06	123.27	134.36	119.59	139.48	155.65	159.99	126.12	113.72	126.15	148.83	130.97	3231.47	134.645
GSONMT00012237001	trypsin-1 precursor	2.02	50.77	51.88	60.82	38.07	44.18	232.62	223.26	41.09	53.72	191.1	334.64	47.57	50.04	186.15	232.17	77.82	41.02	191.13	451.94	80.9	70	354.57	119.22	3226.7	134.446
GSONMT00056947001	s100-a1	110.42	117.87	193.58	117.47	149.96	136.09	166.85	186.76	111.49	127.66	135.95	159.69	148.83	106.86	188.91	157.09	80.5	88.59	102.7	95.39	112.69	115.09	193.71	122.42	3226.57	134.44
GSONMT00042923001	transposable element tcb1 transposase	133.6	117.18	125.25	164.77	111.33	151.82	138.74	153.3	157.32	113.48	143.17	130.97	117.47	133.28	146.19	118.09	142.73	130.24	140.78	120.87	135.57	129.82	138.63	125.23	3219.83	134.16
GSONMT00065388001	dna-binding protein inhibitor id-1	100.68	141.03	153.51	169.12	125.86	123.76	178.6	182.9	101.09	107.72	138.08	167.74	114.5	110.86	166.29	160.4	89.81	105.41	106.39	108.85	107.99	118.06	157.12	183.29	3219.06	134.127
GSONMT00059694001	nucleosome assembly protein 1-like 4	145.63	136.02	166.68	129.01	118.45	119.29	136.75	137.75	128.79	128.56	146.57	157.13	123.08	131.49	128.66	118.47	139.09	145.66	131.13	141.74	112.25	121.75	147.75	124.82	3216.52	134.022
GSONMT00002685001	cytolysin src-1-like	121.97	146.22	152.4	152.25	126.91	126.42	166.04	147.85	95.24	98.01	118.58	168.51	133.09	125.83	157.62	142.3	82.87	93.77	113.13	105.71	146.86	148.95	178.67	166.69	3215.89	133.995
GSONMT00068094001	protein disulfide-isomerase a6	94.93	93.28	205.87	207.93	104.5	88.3	92.14	105.05	90.83	85.59	331.81	202.18	92.03	104.16	77.98	77	89.1	111.43	303.45	273.54	78.99	86.21	146.37	69.19	3211.86	133.827
GSONMT00076096001	f-actin-capping protein subunit beta isoforms 1 and 2 isoform x1	111.87	116.57	130.89	138.5	140.09	140.56	127.92	128.93	144.87	154.64	121.88	122.54	121.29	125.21	125.85	134.45	133.69	139.49	134.01	124.57	148.58	149.8	145.55	148.29	3210.04	133.752
GSONMT00015738001	dna-binding protein inhibitor id-1	108.22	129.86	152.6	159.54	114.63	127.44	188.34	202.75	95.96	103.03	147.28	163.82	112.88	120.3	190.91	167.21	80.33	86.99	102.15	93.12	104.89	106.27	173.9	173.21	3205.63	133.568
GSONMT00080266001	cathepsin b	137.08	145.32	142.42	161.84	121.35	117.78	107.93	106.9	139.46	146.65	152.52	125.76	131.28	117.5	121.66	110.85	134.8	125.34	186.68	186.25	122.52	122.67	112.28	128.04	3204.88	133.537
GSONMT00069535001	peroxiredoxin- mitochondrial-like	130.39	141.82	177.63	141.81	144.84	139.52	128.75	170.68	113.12	130.04	143.55	152.72	138.57	117.94	117.17	127.93	129.83	104.52	116	104.16	132.08	126.76	145.44	129.15	3204.42	133.517
GSONMT00075558001	actin-related protein 2 3 complex subunit 3	121.65	137.32	166.48	130.56	121.76	118.44	155.59	153.52	111.05	107.14	172.49	172.03	112.46	120.38	132.64	127.21	105.45	115.72	159.75	159.16	127.11	109.3	142.96	122.4	3202.57	133.44
GSONMT00073804001	plasma protease c1 inhibitor-like	96.4	137.37	162.97	221.1	111.69	84.72	182.7	148.66	104.05	105.64	167.4	126.98	115.42	122.71	145.4	138.19	112.76	104.46	144.3	136.11	117.69	107.64	133.41	173.08	3200.85	133.369
GSONMT00013835001	pre-mrna branch site protein p14-like	130.33	131.39	171.9	157.44	118.47	117.7	146.63	156.82	108.69	126.76	162.14	162.69	120.48	112.26	147.47	142.4	119.05	115.55	145.96	133.58	118.12	93.59	129.71	131.05	3200.18	133.341
GSONMT00080528001	lim domain-binding protein 3-like isoform x1	136.32	139.08	106.01	94.23	148.8	159.37	119.26	100.9	179.76	162.63	113.16	112.34	172	168.9	134.76	126.42	140.14	160.65	91.22	100.12	157.61	149.64	90.73	133.36	3197.41	133.225
GSONMT00019768001	catechol o-methyltransferase domain-containing protein 1-like	194.46	152.92	185.9	392.24	116.29	55.11	63.95	38.26	71.48	95.86	190.58	89.86	52.81	90.74	12.08	25.72	228.34	203.29	324.56	357.69	79.13	57	69.14	46.3	3193.71	133.071
GSONMT00034123001	cytochrome heme mitochondrial-like	124.09	141.7	124.25	120.13	124.54	125.02	130.04	135.76	136.24	128.28	157.43	157.16	130.16	125.11	147.02	147.79	114.22	116.38	128.96	129.72	129.62	122.88	143.19	153.48	3193.17	133.049
GSONMT00006108001	signal peptidase complex subunit 1	134.07	145.14	174.6	163.79	135.83	120.03	148.41	154.9	81.71	111.16	188.78	164.4	122.18	111.33	109.73	120.48	110.78	126.49	134.43	135.99	122.46	113.45	152.95	108.77	3191.86	132.994
GSONMT00025291001	cornifelin homolog	141.01	145.46	192.99	143.9	145.23	132.82	164.27	169.14	129.02	91.63	128.96	138.94	112.09	133.16	146.8	142.71	84.53	119.83	100.67	93.27	129.77	132.87	152.68	118.17	3189.92	132.913
GSONMT00081308001	small integral membrane protein 7	127.19	138.15	181.08	153.77	134.15	99.64	138.54	142.68	108.91	97.05	167.28	144.88	128.16	130.92	131.66	136.24	109.87	125.15	130.96	143.06	113.68	109.24	162.53	129.58	3184.37	132.682
GSONMT00030267001	f-actin-capping protein subunit alpha-2	116.82	123.05	153.35	140.27	131.81	124.12	137.55	137.41	134.2	131.18	120.29	137.28	136.63	144.04	134.5	137.56	130.51	124.15	114.24	120	142.39	130.13	126.39	152.2	3180.07	132.503
GSONMT00007933001	carbonyl reductase 1	141.78	155.66	180.73	123.54	155.31	123.81	180.94	175.46	85.81	101.19	147.18	178.18	108.41	118.96	135.78	141.78	74.3	104.8	104.21	125.66	124.06	118.1	176.15	98.16	3179.96	132.498
GSONMT00039664001	ww domain-binding protein 2-like	136.83	143.62	117.23	145.98	122.43	117.25	139.45	130.26	107.7	120.76	128.15	141.23	124.53	119.41	150.31	124.35	134.87	138.29	144.09	161.49	131.51	138.96	128.31	132.71	3179.72	132.488
GSONMT00005523001	ntf2-related export protein 2	133.91	136.09	165.39	135.8	120.35	107.44	120.67	137.74	139.65	112.84	169.77	155.08	128.82	119.59	130.63	119.05	114.87	125.92	150.22	149.11	110.25	114.36	147.51	133.72	3178.78	132.449
GSONMT00000687001	er lumen protein retaining receptor 2	118.63	130.47	160.87	131.74	121.24	113.28	147.15	149.41	98.71	102.39	181.99	198.1	110.09	118.91	132.47	124.93	103.63	113.03	134.39	155.94	115.81	105.48	189.81	118.48	3176.95	132.373
GSONMT00060784001	cytochrome b-c1 complex subunit 7-like	125.54	148.66	147.94	144.51	128.51	133.79	159.82	159.26	119.68	120.72	140.8	135.92	118.75	122.17	142.24	141.45	110.68	111.29	116.49	123.88	115.01	121.62	134.07	148.72	3171.52	132.147
GSONMT00011172001	potassium-transporting atpase alpha chain 1	187.46	159.82	158.3	106.19	164.95	116.92	125.87	131.52	125.84	126.03	111.7	130.37	126.61	177.94	147.85	159.16	127.19	114.45	107.7	114.89	120.88	140.79	106.74	82.28	3171.45	132.144
GSONMT00034847001	ras-related c3 botulinum toxin substrate 1 (rho small gtp binding protein rac1)	130.59	131.76	143.23	135	130.13	118.84	143.31	142.98	105.81	114.66	145.45	154.78	128.54	126.5	135.22	136.05	107.37	125.37	135.06	146.02	121.55	114.48	163.41	128.04	3164.15	131.84
GSONMT00044062001	sorting nexin 3	127.58	143.27	176.86	155.68	123.79	100.96	136.79	149.09	107.52	104.67	175.06	164.97	129.79	121.37	114.48	110.47	100.75	131.87	147.18	155.57	108.48	108.93	151.21	112.76	3159.1	131.629
GSONMT00066981001	transposase	146.23	113.6	118.99	142.96	136.18	149.83	130.8	138.08	152.07	116.14	117.42	130.93	94.29	149.12	121.69	127.17	120.94	135.53	127.17	145.09	120.33	155.3	138.7	127.75	3156.31	131.513
GSONMT00015207001	proteasome subunit beta type-4-like	143.18	127.87	186.81	162.21	106.7	120.51	113.76	138.03	128.73	123.61	192.65	156.93	115.01	114.35	112.75	105.52	120.77	122.33	161.88	174.69	105.01	96.83	121.84	102.8	3154.77	131.449
GSONMT00012912001	meprin a subunit alpha	111.36	177.65	66.83	108.32	163.02	118.69	200.4	156.77	96.19	93.01	125.31	176.54	111.33	116.91	188.81	146.76	88.86	70.05	105.02	151.6	147.03	138.71	171.12	122.53	3152.82	131.368
GSONMT00068637001	muscle-related coiled-coil	101.48	83.14	115.6	130.85	147.81	168.77	129.75	121.13	152.33	123.21	109.56	102.87	108.31	158.91	140.21	143.03	139.32	140.09	113.88	123.1	150.88	158.68	114.35	168.57	3145.83	131.076
GSONMT00056987001	kelch-like protein 40-like	183.29	156.46	107.62	155.42	134.19	131.3	117.83	90.03	183.57	164.02	101.25	90.44	184.09	104.86	134.99	129.76	169.1	146.24	125.56	104.65	138.52	114.08	62.68	114.2	3144.15	131.006
GSONMT00046301001	eukaryotic translation initiation factor 3 subunit k	122.76	139.28	161.92	146.02	114.16	119.36	136.35	138.73	109.6	124.51	151.56	151.85	142.16	124.87	134.02	128.8	108.89	123.48	132.8	143.59	116.95	105.15	134.31	132.8	3143.92	130.997
GSONMT00034316001	chymotrypsin-like elastase family member 2a-like	1.46	46.62	56.45	60.63	34.63	32.78	232.57	169.81	39.17	43.56	172.24	268.22	35.02	30.68	228.44	234.97	94.3	52.31	228.56	500.96	63.34	63.77	323.48	129.65	3143.62	130.984
GSONMT00025817001	na k atpase alpha subunit isoform 1c	139.1	150.8	103.83	119.29	156.81	122.89	128.58	129.11	111.39	121.47	140.48	149.54	119.59	134.07	133.46	132.08	127.65	112.28	153.5	157.98	116.55	131.27	148.24	102.57	3142.53	130.939
GSONMT00048793001	tumor protein p53-inducible nuclear protein 2	186.43	186.46	69.54	105.39	162.6	152.1	96.66	65.35	145.89	204.12	66.86	35.37	200.06	168.8	95.39	106.41	200.76	179.74	94.85	86.87	197.22	196.04	48.34	89.91	3141.16	130.882
GSONMT00068098001	apolipoprotein b-100-like	121.64	98.07	149.54	87.73	186.64	155.85	193.01	201.13	99.96	95.18	73.95	142.65	97.82	177.18	151.17	171.3	93.38	72.43	47.61	23.06	197.22	136.9	216.98	148.25	3138.65	130.777
GSONMT00025354001	dynein light chain tctex-type 3	149.32	136.02	223.21	178.64	135.97	109.62	140.34	163.42	125.64	115.46	159.7	194.55	104.71	137.79	112.09	131.27	93.96	128.7	133.49	104.78	73.81	80.78	121.12	80.93	3135.32	130.638
GSONMT00041383001	reticulon-2-like isoform x1	167.33	156.26	116.47	96.28	148.03	173.57	107.63	122.4	164.62	154.88	104.83	79.53	157.87	157.04	107.74	115.39	148.26	142.11	80.62	71.79	179.2	160.92	89.97	125.94	3128.68	130.362
GSONMT00029656001	matrix metalloproteinase 9	407.36	215.95	53.3	148.58	64.97	26.94	44.44	47.85	90.49	194.64	202.72	72.87	100.6	25.76	53.77	41.44	274.75	283.59	286.81	377	21.32	17.24	33.71	41.84	3127.94	130.331
GSONMT00017193001	tubulin alpha chain-like	116.89	101.68	230.27	149.39	117.68	127.97	143.24	178.87	91.13	93.52	139.42	184.82	104.47	110.37	117.91	126.14	88.99	116.09	151.34	125.72	130.87	78.74	190.89	110.58	3126.99	130.291
GSONMT00059365001	nucleosome assembly protein 1-like 1	146.88	112.77	140.82	122.61	122.66	132.65	124.5	140.57	123.2	115.93	154.98	153.85	112.78	144.18	118.97	131.16	112.1	124.32	132.38	137.2	110.13	123.01	162.17	121.55	3121.37	130.057
GSONMT00059210001	suppressor of cytokine signaling 3	228.35	137.88	84.7	120.81	74.48	45.19	65.9	57.38	99.91	136.6	251.57	91.06	104.27	59.84	48.6	58.04	223.24	175.99	433.51	403.11	42.1	53.1	60.92	63.91	3120.46	130.019
GSONMT00081035001	type i cytoskeletal 18-like	122.98	135.38	168.12	150.97	137.62	134.07	112.99	126.78	116.53	115.1	165.89	150.71	141.8	123.85	118.2	127.05	93.49	135.71	130.3	128.3	118.69	119.24	145.62	100.71	3120.1	130.004
GSONMT00076797001	protein phosphatase 1 regulatory subunit 12a-like	159.67	114.45	127.03	148.23	135.96	152.56	141.22	141.17	145.06	105.25	109.25	120.97	96.03	142.62	110.93	129.38	112.78	126.9	131.07	128.86	129.94	150.28	140.81	119.62	3120.04	130.002
GSONMT00067482001	nadh dehydrogenase	118.91	135.71	147.99	141.81	116.38	114.66	141.76	138.3	111.8	115.93	138.24	152.53	146.19	126.88	160.75	137.61	99.79	114.85	113.22	121.33	120.59	115.02	145.88	142.39	3118.52	129.938
GSONMT00067781001	atp synthase-coupling factor mitochondrial precursor	126.8	135.43	133.66	134.18	124.5	122.61	147.93	152.02	118.13	115.46	149.9	154.85	128.12	128.24	140.03	140.52	106.41	112.53	118.27	116.34	125.68	116.26	144.38	125.55	3117.8	129.908
GSONMT00041106001	ubiquitin-conjugating enzyme e2 a	150.86	144.2	88.75	117.84	125.94	112.34	93.26	96.3	174.09	175.24	116.01	88.58	172	130.54	112.28	104.94	181.45	186.4	139.29	133.95	137.34	143.36	86.61	106.21	3117.78	129.907
GSONMT00020182001	ubiquitin-conjugating enzyme e2 d2	169.85	140.56	129.1	136.14	117.54	100.57	130.59	128.9	108.23	128.28	156.78	157.4	112.97	110.05	128.23	118.64	147.71	130.83	143.18	163.6	97.97	104.68	136.09	119.66	3117.55	129.898
GSONMT00051280001	sex hormone-binding globulin	105.24	132.3	148.83	195.46	128.13	91.76	179.12	145.3	120.89	112.01	136.81	118.68	109.34	129.81	155.95	124.15	112.35	94.51	108	100.38	123.88	118.51	149.9	175.71	3117.02	129.876
GSONMT00028937001	neuroblast differentiation-associated protein ahnak	131.1	113.63	127.22	143.8	132.12	128.15	139.33	147.87	139.81	119.03	116.02	128.33	116.78	125.46	152.18	140.28	109.11	128.43	116.32	125.26	115.89	134.53	153.64	132.48	3116.77	129.865
GSONMT00008697001	40s ribosomal protein s13	148.63	96.28	128.7	119.17	97.83	94.71	149.22	110.38	130.18	159.72	187.32	164.17	173.93	113.37	192.07	182	116.23	80.78	145.16	101.72	91.91	69.17	142	118.04	3112.69	129.695
GSONMT00026795001	inter-alpha-trypsin inhibitor heavy chain h3-like	91.29	140.85	107.63	149.66	125.95	98.07	181.08	151.06	107.44	119.18	109.56	108.89	148.1	129.12	154.73	178.07	116.95	118.78	78.78	73.52	146.27	139.5	141.42	195.04	3110.94	129.623
GSONMT00034783001	splicing arginine serine-rich 2	121.85	127.96	174.85	140.36	115.11	114.43	138.11	142.21	127.6	124.97	170.71	188.87	118.45	121.72	118.3	115.77	105.3	113.32	133.4	129.16	102.8	103.35	140.87	119.44	3108.91	129.538
GSONMT00053898001	sarcoplasmic endoplasmic reticulum calcium atpase 1-like	119.17	137.68	76.23	100.62	153.37	172.44	99.34	111.76	147.94	136.28	124.03	112.4	141.5	148.9	120.88	127.62	138.96	142.43	121.08	136.72	108.78	152.98	122.43	152.98	3106.52	129.438
GSONMT00056429001	beta-crystallin a1-like	161.76	143.99	103.13	138.75	82.72	122.95	151.21	138.82	168.17	114.01	116.02	165.03	130.22	96.55	171.12	133.53	125.12	83.76	126.57	94.92	108.9	150.53	154.89	122.53	3105.2	129.383
GSONMT00007479001	extracellular matrix protein 1	189.04	140.89	186.24	210.38	112.92	52.24	150.28	131.39	157.61	174.12	144.07	104.75	155	54.1	88.69	66.98	124.69	184.21	138.84	149.16	62.34	110.1	94.82	117.92	3100.78	129.199
GSONMT00069389001	barrier-to-autointegration factor	111.93	113.09	192.28	154.95	111.96	95.34	153.78	151.62	101.43	101.15	159.83	159.06	123.04	109.05	148.63	135.66	87.89	119.42	117.43	128.43	108.17	109.11	165.03	141.39	3099.67	129.153
GSONMT00071503001	gon-4-like protein	143.94	110.97	116.58	142.94	132.5	143.13	125.68	130.15	150.24	115.37	116.26	127.92	89.75	142.37	120.83	121.49	125.1	134.9	123.73	147.24	112.72	157.47	134.23	127.88	3093.39	128.891
GSONMT00001249001	small ubiquitin-related modifier 2 precursor	116.79	124.59	164.73	133.43	107.08	122.7	136.05	163.31	102.31	98.86	166.46	189.46	131.92	113.99	157.17	128.26	102.61	104.92	108.3	114.43	113.94	105.65	159.68	125.72	3092.36	128.848
GSONMT00024409001	tubulin beta-2c chain	138.54	121.86	124.82	123.9	121.34	150.68	139.76	158.32	123.75	113.48	123.46	147.75	125.94	134.09	131.49	142.49	104.36	111.04	105.55	118.65	124.5	127.29	153.65	125.11	3091.82	128.826
GSONMT00019263001	proteasome maturation protein	134.77	140.75	173.76	147.62	107.16	110.4	129.55	133.32	130.07	133.42	180.45	148.25	142.45	93.5	125.14	93.9	107.49	121.28	136.3	140.46	117.89	93.91	139.7	109.93	3091.47	128.811
GSONMT00001228001	coiled-coil-helix-coiled-coil-helix domain-containing protein mitochondrial-like isoform x1	117.04	155.02	114.72	110.33	129.21	134.11	145.36	131.38	129.96	145.68	128.18	138.62	161.17	136.06	139.95	145.62	100.21	122.64	91.58	99.94	113.18	118.09	145.98	131.6	3085.63	128.568
GSONMT00072730001	elongation factor 2	114.12	135.57	131.26	135.89	124.21	118.69	129.16	134.74	114.86	123.46	148.25	142.01	119.59	118.39	133.88	131.06	116.48	117.34	147.76	144.16	106.65	119.99	150.37	126.06	3083.95	128.498
GSONMT00016586001	transposase	155.07	109	142.28	156.87	133.76	142.53	124.13	150.92	137.29	120.74	114.2	127.45	97.64	122.3	115.02	127.93	130.68	118.31	135.9	116.36	108.35	137.4	136.62	121.42	3082.17	128.424
GSONMT00034100001	troponin slow skeletal muscle-like	65.11	89.7	120.5	110.05	117.3	125.62	105.09	121.6	163.06	135.23	155.1	174.49	128.26	142.29	151.46	161.16	106.04	148.43	100.84	111.99	90.54	135.31	152.8	169.86	3081.83	128.41
GSONMT00077369001	lysozyme g	80.46	113.68	163.01	163.84	121.11	150.96	136.12	184.92	90.82	148.61	159.12	186.74	151.06	108.62	139.14	136.32	74.39	96.95	147.71	119.63	89.7	87.28	120.84	107.93	3078.96	128.29
GSONMT00052587001	probable atp-dependent rna helicase ddx5-like isoform x2	260.45	139.48	111.92	105.85	92.01	66.29	75.9	94.59	159.24	160.64	163.26	156.77	98.2	85.35	82.48	81.95	230.08	229.63	178.26	170.5	67.64	87.67	112.43	67.22	3077.81	128.242
GSONMT00031054001	gamma-crystallin m3-like	167.92	136.85	100.2	133.64	65.85	121.93	146.58	151.51	196.65	95.15	123.94	176.07	103.71	83.89	168.76	143.66	119.99	73.97	135.2	93.3	109.58	138.98	168.38	118.96	3074.67	128.111
GSONMT00023010001	profilin-2-like isoform x1	99.57	116.67	153.41	138.06	128.52	98.76	126.08	147.22	100.41	86.36	164.42	208.54	80.19	121.51	126.1	136.38	112.98	105.93	146.2	153.17	88.2	111.42	194.14	123.58	3067.82	127.826
GSONMT00026643001	transposable element tcb1 transposase	136.89	98.35	121.16	154.78	131.9	140.79	124.97	142.27	153.57	104.23	125.01	134.45	92.94	138.18	132.34	131.2	121.99	124.17	127.93	130.58	116.21	131.88	135.19	116.7	3067.68	127.82
GSONMT00076081001	succinate dehydrogenase	117.37	140.96	122.47	130.64	132.1	117.42	135.43	140.15	106	116.31	143.77	149.66	124.97	116.14	147.63	127.59	101.38	113.42	128.88	133.1	119.96	116.22	147.55	129.85	3058.97	127.457
GSONMT00054695001	l-rhamnose-binding lectin csl2-like	85.81	125.89	178.3	263.78	120	70.05	132.31	124.91	109.09	100.01	196.21	120.92	93.12	88.46	98.31	102.74	122.16	86.87	269.31	155.88	91.9	96.48	118.39	107.89	3058.79	127.45
GSONMT00064277001	protein s100-a1-like	82.38	114.36	145.35	130.61	133.64	120.42	166.08	167.36	89.97	90.25	135.44	187.43	96.85	130.04	147.27	134.07	82.04	102.98	118.13	126.95	118.4	124.89	179.25	133.32	3057.48	127.395
GSONMT00062283001	high mobility group-t protein	92.11	126.43	149.09	148.13	109.75	116.41	160.6	165.59	107.79	94.73	142.53	143.21	113.06	113.39	171.25	127.75	99.26	108.66	112.34	125.69	98.61	115.07	163.1	147.22	3051.77	127.157
GSONMT00076266001	nuclear transport factor 2	143.34	105.48	152.12	107.29	128.81	129.63	126.51	126.86	123.96	125.03	144.44	155.1	141.47	119.12	110.22	111.44	130.24	144.47	118.99	116.64	121.34	113.34	141.02	114.42	3051.28	127.137
GSONMT00063560001	cytochrome b-c1 complex subunit mitochondrial-like isoform x2	117.8	128.68	138.92	139.48	127.77	124.52	136.68	144.9	134.41	120.2	130.42	136.05	123.66	112.56	115.36	129.56	106.48	112.31	110.08	116.29	126.3	131.5	140.2	145.87	3050	127.083
GSONMT00054637001	myozenin 2	116.75	141.45	108.52	82.15	129.34	164.78	102.51	100.36	142.75	172.87	103.1	105.11	186.46	168.29	104.4	135.66	145.09	164.16	77.99	97.08	157.77	143.29	94.91	104.23	3049.02	127.042
GSONMT00042523001	cytochrome b-c1 complex subunit mitochondrial-like	113.7	124.19	128.31	122.74	114.06	124.98	140.76	137.01	111.57	120.24	124.69	153.66	123.75	114.58	149.31	133.73	116.79	109.42	112.73	120.04	126.76	116.65	151.44	156.24	3047.35	126.973
GSONMT00056898001	cd99 antigen-like protein 2-like	111.16	116.14	141.22	157.41	135.56	128.61	149.62	148.75	129.88	103.77	112.44	128.9	109.87	117.29	149.41	131.89	103.41	118.47	110.82	111.37	117.64	128.36	141.15	143.82	3046.96	126.957
GSONMT00006398001	cytochrome c oxidase subunit 4 isoform mitochondrial precursor	57.96	105.03	130.21	118.91	107.78	107.99	130.67	158.37	93.37	122.16	126.37	154.35	152.93	114.51	225.28	171.59	92.86	93.26	73.05	98.8	101.99	126.22	164.11	219.14	3046.91	126.955
GSONMT00077195001	glutamine synthetase	170.6	133.25	114.57	147.44	123.89	109.47	115.37	125.69	143.28	134.75	115.06	109.63	123.31	101.45	127.08	120.88	129.47	155.83	148.24	143.93	106.32	126.65	112.09	108.07	3046.32	126.93
GSONMT00053437001	antithrombin-iii-like	95.06	144.37	121.44	157.88	129.74	96.3	159.01	167.7	102.61	107.26	134.62	109.36	125.85	138.32	124.51	150.1	108.44	105.3	140.2	101.47	137.92	114.06	145.8	128.61	3045.93	126.914
GSONMT00052858001	t-complex protein 1 subunit delta	116.43	134.19	145.41	139.65	121.26	127.7	129.25	133.24	129.62	131.28	138.87	133.79	128.28	120.18	125.47	119.32	112.55	126.08	128.73	129.6	113.53	107.87	126.15	120.46	3038.91	126.621
GSONMT00001826001	leydig cell tumor 10 kda protein homolog	104.08	143.96	140.76	128.98	109.3	133.68	155.43	126.21	115.28	133.68	163.23	160.35	127.59	126.94	142.3	143.45	101.01	106.71	126.06	95.5	117.59	91.98	116.62	120.74	3031.43	126.31
GSONMT00070006001	splicing arginine serine-rich 3	128.95	109.13	214.02	137.17	102.25	100.68	136.5	172.05	101.41	96.54	174.36	191.19	88.26	109.39	113.32	115.39	87.52	118.57	137.04	132.77	91.82	86.01	182.3	102.04	3028.68	126.195
GSONMT00075359001	gamma-crystallin m3-like	202.18	138.59	118.31	165.34	70.2	117.72	140.12	162.12	196.07	94.81	102.17	158.51	111.72	72.95	154.4	131.02	104.77	65.83	126.21	87.56	110.91	129.59	148.01	113.88	3022.99	125.958
GSONMT00024506001	alpha-actinin-3-like isoform x1	115.78	91.17	65.14	97.01	161.2	185.87	78.51	69.07	215.82	158.7	62.9	70.97	110.76	185.12	71.49	117.38	174.06	189.71	108.61	114.14	157.99	207.74	84.39	129.03	3022.56	125.94
GSONMT00075138001	villin-1 isoform x1	121.68	168.28	99.17	87.81	180.89	115.13	157.13	140.73	77.59	96.33	114.3	169.52	96.15	112.76	154.08	121.3	97.15	102.15	123.09	154.39	132.43	134.27	169.91	96.29	3022.53	125.939
GSONMT00070326001	h aca ribonucleoprotein complex subunit 3	103.97	113.3	173.39	131.29	95.61	82.59	121.39	144.13	98.85	113.48	164.03	190.07	94.25	111.95	122.98	123.99	120.86	126.08	142.63	166.89	86.6	103.61	162.64	125.68	3020.26	125.844
GSONMT00048218001	nadh dehydrogenase	109.58	132.43	150.68	134.58	114.92	118.65	147	152.06	131.71	126.06	142.17	138.14	132.97	132.25	119.76	136.16	88.69	123.05	94.77	93.56	118.47	118.86	143.15	120.17	3019.84	125.827
GSONMT00057978001	phosphate carrier mitochondrial-like isoform x2	140.04	118.16	124.17	106.09	138.66	135.79	104.19	110.07	140.5	129.13	126.77	119.15	124.42	139.55	118.41	122.6	132.83	115.08	138.89	124.59	128.74	128.42	115.98	137.43	3019.66	125.819
GSONMT00044655001	tubulin beta-2c chain	140.45	116.83	125.01	120.35	118.21	147.45	142.41	151.95	113.93	111.21	123.48	142.38	115.72	131.22	130.63	130.92	101.78	107.55	107.41	115.05	119.37	123.71	155.28	126.56	3018.86	125.786
GSONMT00035890001	myosin heavy chain	165.49	75.16	51.96	98.44	158.14	190.49	56.98	39.13	212.34	183.14	41.86	36.19	96.99	167.98	56.94	61.97	246.01	278.18	125.65	143.84	185.75	225.47	44.95	73.13	3016.18	125.674
GSONMT00012109001	eukaryotic translation initiation factor 2 subunit 3	122.34	123.9	140.32	133.46	120.45	118.11	125.2	132.06	118.75	122.93	141.27	132.76	121.95	112.28	126.36	130.99	115.25	116.17	132.72	127.15	119.09	111.63	133.38	137.08	3015.6	125.65
GSONMT00074319001	kh domain- rna- signal transduction-associated protein 1-like isoform x1	106.57	104.72	190.61	143.21	97.32	104.9	135.81	165.5	90.02	91.18	176.01	196.06	95.91	104.07	139	131.61	83.75	95.01	134.98	143.89	83.17	93.93	180.92	123.8	3011.95	125.498
GSONMT00013258001	reverse transcriptase-like protein	145.15	105.05	123.56	132.13	154.93	152.04	111.09	113.94	164.68	109.21	98.69	123.34	81.57	115.79	109.09	114.96	136.9	127.79	158.23	134.5	115.9	124.1	141.66	117.49	3011.79	125.491
GSONMT00065846001	stromal cell-derived factor 1-like	63.31	104.91	154.65	160.13	109.5	99.41	121.64	168.33	74.04	73.86	208.85	141.55	80.17	98.64	133.41	127.93	70.01	102.8	219.52	221.98	83.95	87.65	187.69	116.4	3010.33	125.43
GSONMT00020623001	mhc class i alpha chain	147.6	80.14	14.3	125.02	109.82	53.99	127.88	94.11	60.08	132.06	389.97	27.25	52.88	24.35	241.67	197	70.2	53.61	404.33	76.95	20.8	96.52	189.05	217.09	3006.67	125.278
GSONMT00025616001	transposase	142.11	96.89	123.89	141.85	128.26	142.2	130.46	133.32	144.32	105.02	113.89	127.15	92.61	131.88	133.12	127.3	114.65	119.49	132.5	124.44	112.11	143.53	130.2	114.98	3006.17	125.257
GSONMT00043864001	aldose reductase	85.25	82.87	217.69	102.93	102.57	94	152.21	115.69	92.1	56	156.01	258.86	87.42	129.27	192	140.66	55.49	151.14	85.21	109.64	138.77	78.52	213.79	106.46	3004.55	125.19
GSONMT00049493001	kelch-like protein 31-like	116.25	148.73	57.7	126.8	159.34	174.29	98.6	67.84	218.8	156.94	53.36	43.13	194.88	148.4	106.07	103.91	155.24	148.71	79.43	82.49	194.11	196.87	54.66	113.55	3000.1	125.004
GSONMT00011349001	natterin-3-like	121.76	157.52	76.28	61.92	159.43	115.78	103.29	112.57	83.76	129.24	141.15	139.48	115.7	90.99	72.97	116.9	126.13	99.22	220.49	214.79	166.88	168.56	138.03	66.1	2998.94	124.956
GSONMT00047768001	protein transport protein sec61 subunit alpha-like 1-like	129.7	124.57	130.43	141.41	114.82	109.3	109.74	110.82	118.95	121.7	185.6	168.35	110.72	111.41	111.59	93.87	115.8	122.54	166.85	162.36	105.28	101.9	129.27	97.98	2994.96	124.79
GSONMT00011613001	phosphoglucose isomerase-2	117.12	133.7	79.13	82.4	177.52	148.83	98.73	86.66	146.92	154.08	109.47	87.79	153.75	182.85	104.12	119.54	134.6	128.69	128.51	86.52	157.56	146.68	104.09	124.04	2993.3	124.721
GSONMT00012202001	glutathione s-transferase kappa 1	110.97	139.28	149.36	128.65	124.97	127.71	155.8	154.52	113.38	123.92	114.34	133.17	125.48	120.48	156.61	142.52	91.67	87.16	97.96	87.92	128.87	97.84	130.44	144.47	2987.49	124.479
GSONMT00016670001	hypothetical loc792613	98.75	143.57	138.39	150.71	122.1	91.21	147.82	119.34	89.94	108.49	121.74	103.39	106.19	91.2	110.94	114.9	117.61	126.38	172.06	186.91	111.7	126.19	147.96	135.25	2982.74	124.281
GSONMT00063563001	ras-related c3 botulinum toxin substrate 1 (rho small gtp binding protein rac1)	146.32	121	155.51	125.62	114.69	107.04	132.91	147.83	97.68	97.87	139.86	161.94	113.52	111.48	133.3	129.26	100.56	112.15	128.36	138.35	101.09	102.48	146.01	116.25	2981.08	124.212
GSONMT00034811001	pol-like protein	122.1	147.29	160.7	174.35	130.26	129.86	179.81	156.14	120.36	70.88	138.05	103.26	139.13	116.56	167.02	106.82	77.49	104.77	96.02	91.98	87.24	67.61	155.48	136.83	2980.01	124.167
GSONMT00062610001	myelin basic isoform x1	106.95	121.66	136.7	121.26	115.21	104.2	146.91	182.62	88.92	111.05	135.68	144.95	113.06	118.72	173.03	158.72	86.21	87.82	111.87	98.69	98.97	114.82	134.93	158.28	2971.23	123.801
GSONMT00004098001	eukaryotic translation initiation factor x-chromosomal	126.76	122.63	174.09	128.43	100.4	97.23	124.38	144.3	111.09	109.04	161.72	154.93	113.02	102.76	118.1	120.21	106.15	130.43	128.29	146.16	97.76	102.44	142.56	107.44	2970.32	123.763
GSONMT00067867001	eukaryotic translation initiation factor 4e-binding protein 2	93.59	111.99	147.84	134.23	123.45	114.77	137.47	140.53	105.58	103.16	154.84	177.22	122.23	113.15	151.09	124.46	85.9	103.82	113.13	132.8	100.94	107.58	142.08	128.13	2969.98	123.749
GSONMT00033544001	chromosome 6 open reading frame 62 ortholog	160.07	92.07	123.32	135.18	133.21	117.75	124.75	125.42	132.59	110.09	115.9	112.61	88.06	124.36	113.97	121.72	134.22	136.88	130.74	151.69	105.57	125.94	121.74	131.5	2969.35	123.723
GSONMT00027148001	serine threonine-protein phosphatase pp1-alpha catalytic subunit isoform 2	142.91	133.61	119.6	132.94	126.72	117.99	132.45	124.27	110.6	125.86	111.24	110.37	122.62	114.91	126.18	126.32	129.89	135.37	129.11	124.85	118.07	118.7	107.6	125.14	2967.32	123.638
GSONMT00020083001	s-phase kinase-associated protein 1	122.09	126.45	152.79	145.64	113.51	114.7	126.73	153.7	120.48	118.23	130.19	133.11	120.36	108.11	128.9	122.25	104.32	120.97	130.55	129.54	96.09	107.26	119.53	121.53	2967.03	123.626
GSONMT00062675001	coiled-coil domain-containing glutamate-rich protein 1	109.17	129.02	144.19	139.12	127.64	142.3	142.94	147.47	129.67	100.57	114.89	106.1	126.04	117.6	130.31	129.52	75.76	100.11	115.09	121.58	140.42	134.42	109.26	131.88	2965.07	123.545
GSONMT00016817001	prefoldin subunit 2	125.21	129.87	169.38	151.31	119.26	114.79	113.45	125.95	121.8	114.08	145.49	147.24	123.77	117.24	119.78	107.89	112.94	130.15	121.35	119.09	107.07	104.45	111.82	110.24	2963.62	123.484
GSONMT00004363001	transposable element tcb1 transposase	142.73	111.74	123.86	137.57	136.39	124.42	130.65	129.4	145.44	112.62	116.33	123.4	98.02	117.22	108.54	127.68	117.11	112.87	120.64	122.89	110.58	137.63	134.91	116.93	2959.57	123.315
GSONMT00047822001	macrophage migration inhibitory factor	73.24	125.62	157.43	112.05	119.93	102.55	153.49	165.15	119.35	99.28	102.36	145.11	115.21	119.71	155.82	158.8	93.96	103.9	90.04	101.87	131.98	118.28	148.51	144.86	2958.5	123.271
GSONMT00003758001	hydroxyacylglutathione mitochondrial	121.68	132.19	147.19	119.46	117.38	117.81	134.47	122.59	96.8	101.75	152.39	117.34	134.98	96.51	129.94	127.06	95.97	126.36	152.69	146.66	128.34	110.59	99.05	124.66	2953.86	123.078
GSONMT00029405001	histone -like	139.7	108.64	159.44	117.91	123.02	115.6	113.74	137.62	100.29	108.42	125.76	141.96	130.22	125.85	108.96	128.09	102.31	119.93	121.47	116.66	128.21	117.29	144.39	114.92	2950.4	122.933
GSONMT00035808001	tubulin beta-1 chain-like	113.12	106.41	190.12	139.81	88.11	100.29	138.33	162.89	96.61	95.88	190.81	209.54	99.3	107.72	116.33	120.21	84.27	83.13	132.51	131.19	83.06	88.42	170.3	101.3	2949.66	122.902
GSONMT00061919001	zymogen granule membrane protein 16-like	96.4	110.07	162.38	127.24	111.43	109.01	128.97	177.47	113.87	103.94	138.26	166.21	128.93	114.13	192.21	137.64	92.31	97.76	134.9	126.62	89.19	67.59	121.18	99.44	2947.15	122.798
GSONMT00046590001	ubiquitin-conjugating enzyme e2 n	128.25	104.16	162.01	127.5	108.79	102.31	117.17	149.72	101.27	95.07	166.91	189.51	103.11	115.13	125.1	120.7	90.98	106.5	132.23	138.13	98.59	95.07	155.3	110.1	2943.61	122.65
GSONMT00072969001	grancalcin	137.03	139.86	138.67	135.84	125.99	99.81	122.55	130.36	91.03	124.26	138.73	132.16	104.61	96.91	112.64	114.45	119.39	123.72	139.7	155.09	103.75	105.28	133.9	112.38	2938.11	122.421
GSONMT00067612001	mitochondrial import inner membrane translocase subunit tim9	129.12	121.29	141.31	111.13	122.44	114.84	120.79	133.01	116.93	112.43	156.5	153.32	127.16	112.56	106.17	106.73	81.87	150.1	103.83	120	103.65	116.64	149.22	123.58	2934.62	122.276
GSONMT00045195001	membrane magnesium transporter 1	127.4	125.18	143.21	121.96	114.8	99.07	120.1	120.81	97.75	118.88	154.07	138.64	116.63	107.06	138.91	109.41	112.52	126.85	131.27	131.17	121.88	103.47	129.3	119.77	2930.11	122.088
GSONMT00059181001	pra1 family protein 3	100.32	127.2	148.56	142.91	129.33	111.55	146.06	133.52	119.09	102.56	127.75	136.69	120.09	112.39	126.28	130.26	85.53	101.63	98.14	107.9	116.35	119.65	146.16	139.8	2929.72	122.072
GSONMT00068494001	fatty acyl- hydrolase medium chain-like	101.98	130.98	94.02	111.56	119.32	104.65	213.53	214.42	85.02	107.9	72.75	97.16	111.45	149.76	227.86	175.82	95.41	65.91	51.28	42.41	124.87	98.97	137.72	191.76	2926.51	121.938
GSONMT00059612001	amine oxidase	111.93	114.24	93.89	88.63	164.56	104.57	146.39	124.06	82.27	86.84	154.67	185.79	125.62	114.96	181.67	130.42	78.02	76.41	106.33	118.92	115.59	119.96	191.98	108.36	2926.08	121.92
GSONMT00043691001	---NA---	113.87	85.35	130.02	154.18	126.68	135.56	123.17	136.72	114.38	91.85	119.31	146.78	73.15	133.07	123.45	120	104.65	124.16	118.72	127.72	105.86	116.7	171.03	128.6	2924.98	121.874
GSONMT00073030001	glucose phosphate isomerase a	107.01	128.5	173.11	144.76	118.43	97.73	132.6	133.08	94.09	91.58	164.03	152.61	106.44	110.6	114.19	111.82	93.1	101.82	165.66	143.98	101.55	103.26	138.73	94.27	2922.95	121.79
GSONMT00044322001	transposable element tcb1 transposase	124.18	96.48	122.08	132.84	133.41	135.81	121.02	128.68	145.75	103.41	118.94	118.05	95.33	130.13	117.25	107.6	102.98	119.8	131.09	131.17	105.22	137.57	129.07	127.61	2915.47	121.478
GSONMT00055452001	transposase	137.55	110.39	110.79	128.2	129.79	138.75	123.72	128.38	137.07	109.65	105.59	118.64	84.77	138.05	114.83	118.05	107.94	123.17	117.75	130.95	109.44	141.51	127.75	118.84	2911.57	121.315
GSONMT00005375001	transposase	136.06	106.8	108.38	128.89	127.8	136.96	119.73	128.03	134.48	109.66	111.73	121.94	83.33	135.76	115.95	117.2	112.37	124.92	117.49	133.66	109.33	140.31	126.15	120.09	2907.02	121.126
GSONMT00022983001	thy1 protein	133.85	115.57	115.27	129.99	107.68	124.71	116.39	111.98	130.55	121.51	111.79	112.86	131.78	122.51	124.84	131.31	111.57	122.08	116.72	112.92	113.47	128.51	115.5	143.44	2906.8	121.117
GSONMT00035220001	placenta-specific gene 8	163.23	120.36	160.24	145.39	79.94	100.37	95.07	90.8	89.8	135.63	225.82	148.26	108.74	69.98	88.09	93.99	122.37	96.02	203.35	210.86	71.77	75.79	110.82	99.55	2906.24	121.093
GSONMT00009283001	muscle-related coiled-coil	47.19	84.33	240.39	115.03	110.51	126.35	157.21	174.88	96.39	74.52	152.49	169.72	95.37	114.9	139.05	155.3	61.98	68.7	70.81	92.57	130.73	101.44	156.29	169.72	2905.87	121.078
GSONMT00000839001	very-long-chain enoyl- reductase-like	151.69	121.28	122.25	92.7	137.05	113.74	135.79	134.33	100.79	109.9	123.63	163.78	130.29	154.82	142.67	147.04	76.29	87.86	124.44	85.58	89.13	103.23	158.37	95.35	2902	120.917
GSONMT00028558001	epithelial membrane protein 2-like	120.11	100.83	95.45	138.15	149.6	156.31	127.62	129.68	119.17	89.88	105.95	107.94	104.88	140.59	112.57	126.74	74.16	95.99	89.37	111.66	143.36	165.63	163.78	130.93	2900.35	120.848
GSONMT00008197001	atp synthase subunit mitochondrial	45.8	145.12	163.28	158.17	116.27	149.49	148.16	115.53	116.47	65.48	153.22	88.35	120.72	146.57	167.63	112.83	90.35	98.82	90.72	98.24	126.89	140.86	103.06	138.17	2900.2	120.842
GSONMT00077322001	c-x-c motif chemokine 14 precursor	96.34	122.19	136.1	155.42	122.7	111.1	152.02	167.27	108.53	100.3	121.75	131.97	121.31	107.17	148.95	123.54	76.32	82.11	119.22	115.95	91.02	96.82	146.66	142.73	2897.49	120.729
GSONMT00001511001	small ubiquitin-related modifier 1 precursor	112.98	131.14	167.97	144.06	114.63	103.66	115.63	133.04	100.84	110.68	157.09	147.94	115.69	106.55	126.63	122.91	88.86	113.9	115.98	124.99	89.86	103.61	128.76	118.7	2896.1	120.671
GSONMT00034632001	cytolysin src-1-like	113.62	131.17	132.54	124.24	133.81	114.35	148.07	127.67	81.56	88.87	87.8	126.88	109.59	102.78	132.64	112.56	100.28	99.12	114.18	106.21	140.61	144.4	166.65	155.65	2895.25	120.635
GSONMT00027484001	eukaryotic translation initiation factor 3 subunit d-like isoform x2	114.97	124.92	130.5	135.68	110.6	116.47	121.64	126.93	108.41	118.56	127.43	118.55	110.09	109.69	131.58	120.37	111.26	117.97	134.47	130.86	108.42	110.42	121.14	134.24	2895.17	120.632
GSONMT00038914001	diamine acetyltransferase 1	164.18	161.37	103.95	112.22	152.72	87.76	114.58	118.81	97.82	132.55	139.47	114.4	103.62	97.42	95.32	94.1	130.06	136.22	137.45	146.42	119.08	120.17	128	85.16	2892.85	120.535
GSONMT00052243001	f-actin-capping protein subunit alpha-1	128.54	105.27	119.92	108.41	121.03	124.69	109.11	113.66	114.88	135.99	130.56	127.75	134.39	125.02	112.7	122.47	137.23	122.9	104.46	116.9	112.14	138.1	108.55	117.11	2891.78	120.491
GSONMT00067160001	histone -like	100.35	97.16	251.17	153.81	87.61	90.61	110.53	150.9	75.72	85.88	211.57	198.01	95.2	94.08	92.73	89.94	80.87	93.28	160	152.93	86.83	78.43	160.48	92.22	2890.31	120.43
GSONMT00005310001	protein nap homolog 2-like	140.03	110.98	124.26	108.41	123.8	119.4	126.83	115.44	131.06	131.08	110.48	122.71	127.66	124.91	115.19	118.79	104.78	113.18	79.18	100.14	159.78	131.05	120.35	128.39	2887.88	120.328
GSONMT00043865001	aldose reductase	68.07	114.87	121.03	115.62	140.37	96.3	134.43	145.44	85.07	93.48	144.16	169.95	96.25	108.62	134.93	132.57	104.62	98.02	122.4	131.06	128.86	100.6	164.05	135.11	2885.88	120.245
GSONMT00061875001	ww domain-binding protein 2-like	117.36	130.37	112.31	129.95	115.48	105.08	123.22	121.64	109.76	115.76	122.47	123.83	115.87	114.17	135.14	125.71	122.46	114.82	119.74	140.41	111.97	111.33	129.82	116.17	2884.84	120.202
GSONMT00072622001	prohibitin	137.79	125.43	148.43	127.06	110.59	110.14	112.2	123.47	110.9	111.78	151.35	168.24	117.39	118.25	108.11	114.29	103.5	125.49	110	122.63	85.38	94.05	137.06	107.26	2880.79	120.033
GSONMT00073402001	collagen alpha-1 chain-like	45.39	102.66	163.53	101.35	118.78	120.91	192.94	169.42	62.48	96.21	142.1	216.38	92.31	122.02	173.63	161.96	56.45	66.25	59.29	70.87	75.86	90.34	233	145.56	2879.69	119.987
GSONMT00052227001	14-3-3 protein beta alpha-2	114.73	107.65	139.12	123.18	105.87	114.2	118.73	131.75	102.31	100.27	146.78	163.7	98.91	118.17	116.25	119.18	100.98	106.6	134.53	142.3	99.6	105.39	154.81	111.58	2876.59	119.858
GSONMT00032173001	dna-binding protein inhibitor id-2	116.9	124.73	150.77	131.53	112.05	99.28	135.45	144.45	96.04	97.16	140.48	125.64	113.39	107.48	130.59	119.23	114.22	106.17	136.34	139.79	89.28	100.6	127.31	117.13	2876.01	119.834
GSONMT00023357001	iclp2 protein	92.61	123.24	156.7	128.7	115.2	90.19	174.49	128.45	90.49	125.27	139.28	159.44	124.9	111.82	170.6	145.66	95.55	82.04	87.92	87.2	99.36	78.93	136.16	124.93	2869.13	119.547
GSONMT00061731001	keratinocyte-associated protein 2	113.96	103.49	152.82	132.28	111.08	106.95	96.48	123.48	103.63	103.49	170.14	171.01	113.13	98.95	108.31	101.44	92.9	115.11	145.33	148.54	113.19	97	147.78	97.19	2867.68	119.487
GSONMT00036505001	adp-ribosylation factor 2-like	133.99	110.33	142.04	122.5	95.58	98.32	113.6	127.28	105.74	119.12	148.99	144.88	109.61	103.85	111.4	108.07	125.97	124.2	129.5	154.69	92.14	96.97	144.48	101.31	2864.56	119.357
GSONMT00071536001	protein af1q	134.24	90.14	131.47	105.35	137.58	132.95	125.15	123.32	115.83	136.49	91.21	99.08	120.72	146.17	120.49	118.72	144.74	145.3	77.78	77.39	126.14	138.63	104.6	119.5	2862.99	119.291
GSONMT00079099001	chaperonin containing subunit 6a (zeta 1)	147.22	124.29	125.45	115.05	138.27	134.28	101.76	109.45	123.38	129.13	130.21	116.75	126.84	131.87	96.92	99.25	104.7	128.38	118.7	117.98	122.65	115.73	110.81	93.89	2862.96	119.29
GSONMT00034741001	mortality factor 4-like protein 1	114.72	143.81	146.4	146.39	124.95	111.46	119.14	135.64	114.37	112.25	113.41	157.08	112.33	123.82	122.79	116.38	93.8	97.57	94.48	97.86	109.7	105	130.87	117.1	2861.32	119.222
GSONMT00072557001	upf0556 protein c19orf10 homolog	108.39	104.49	176.43	137.22	103.53	96.08	107.77	122.64	103.28	86.46	186.61	180.7	109.85	107.11	99.95	101.58	89.29	109.27	148.58	139.35	107.04	91.14	150.77	91.49	2859.02	119.126
GSONMT00057241001	traf2 and nck-interacting protein kinase-like isoform x5	120.07	107.49	133.34	111.31	117.85	119.81	110.72	127.62	108.91	106.63	156.66	147.02	115.8	122.18	116.83	113.66	102.04	103.15	128.7	117.95	113.88	109.3	138.05	107.68	2856.65	119.027
GSONMT00028335001	thioredoxin domain-containing protein 17	108.21	128.68	122.98	114.86	107.34	104.29	137.25	139.66	100.22	95.18	138.91	146.23	101.25	104.67	131.92	142.12	88.29	112.09	124.77	120.85	120.03	106.48	142.72	111.05	2850.05	118.752
GSONMT00008408001	protein bccip homolog	94.24	114.37	123.7	140.13	101.96	108.59	117.49	109.02	102.47	112.41	137.71	137.66	116.21	101.16	116.79	130.73	110.12	112.19	154.69	135.76	95.71	98.93	129.32	145.42	2846.78	118.616
GSONMT00068270001	transposable element tcb1 transposase	125.48	104.54	107.25	139.33	125.36	132.49	123.6	123.43	144	107.93	114.95	110.64	90.54	120.53	107.49	108.74	116.22	126.35	115.69	126.67	109.69	137.49	120.6	103	2842.01	118.417
GSONMT00062775001	c4b-binding protein alpha chain precursor	224.63	160.43	87.22	124.59	119.67	70.25	81.88	85.61	120.85	142.71	149.32	89.78	106.96	94.51	77.41	70.7	169.68	194.56	185.43	180.94	72.29	93.08	77.6	61.74	2841.84	118.41
GSONMT00025411001	mitotic spindle-associated mmxd complex subunit mip18-like	114.62	128.65	164.97	145.62	112.69	93.01	125.43	137.18	102.6	107.45	140.13	141.32	109.7	113.82	124.62	106.69	92.89	96.2	115.35	126.94	101.97	95.79	125.1	113.93	2836.67	118.195
GSONMT00022157001	low quality protein: nebulin-like	133.67	135.09	116.64	99.44	95.85	133.51	97.78	105.25	124.07	154.91	106.11	127.28	156.02	134.63	135.34	117.67	139.84	132.83	77.52	74.38	98.7	127.07	81.12	125.78	2830.5	117.938
GSONMT00050231001	diamine acetyltransferase 1	161.93	133.26	105.19	115.62	117.73	107.21	125.37	107.39	130.14	142.76	88.04	90.62	133.13	116.65	124.18	116.96	122.68	133.63	109.91	107.84	111.66	108.45	101.13	111.86	2823.34	117.639
GSONMT00044528001	atp synthase subunit mitochondrial precursor	114.5	143.88	116.52	115.25	121.42	139.04	121.36	125.72	110.32	110.42	116.66	118.54	122.23	123.98	112.11	108.28	105.37	112.36	101.7	103.05	115.36	121.69	119.05	123.37	2822.18	117.591
GSONMT00006641001	nadh dehydrogenase	116.24	120.98	118.17	120.55	116.3	105.15	119.19	120.78	122.23	129.95	131.1	133.23	138.16	115.99	121.33	128.48	101.3	107.24	95	102.62	104.26	106.01	117.45	129.01	2820.72	117.53
GSONMT00012255001	beta-crystallin a4	149.15	137.07	99.61	121.64	71.74	114.91	135.1	137.19	155.42	101.42	106.52	152.26	129.14	84.43	154.38	128.74	107.9	71.01	109.55	89.55	100.68	125.39	136.47	98.63	2817.9	117.413
GSONMT00040290001	ras-related protein rab-2a	116.25	114.12	130.15	120.27	108.21	96.76	110.98	114.83	120.54	107.29	138.67	142.29	99.74	100.01	109.75	114.54	119.5	123.99	129.95	146.5	96.68	107.88	131.67	114.8	2815.37	117.307
GSONMT00038128001	musculoskeletal embryonic nuclear protein 1	120.26	127.88	118.05	81.2	132.91	125.95	149.3	158.84	96.98	94.18	104.54	150.94	120.34	108.06	149.1	120.24	88.64	93.1	86.49	76.8	128.33	114.9	151.33	111.9	2810.26	117.094
GSONMT00076834001	adp-ribosylation factor 1	125.92	112.4	150.05	130.89	93.4	81.48	121.3	125.1	92.81	97.8	162.54	176.79	95.84	90.01	117.07	95.07	114.84	107.71	142.23	153.01	79.99	89.95	148.85	104.04	2809.09	117.045
GSONMT00081283001	u6 snrna-associated sm-like protein lsm4	110.88	114.55	144.77	102.85	115.3	114.8	103.04	135.81	103.54	109.5	147.69	128.74	101.69	126.29	122.57	107.76	96.07	119.54	121.49	122.41	100.1	97.12	138.21	124.32	2809.04	117.043
GSONMT00012216001	gamma-aminobutyric acid receptor-associated 1	157.7	148.03	92.93	121.65	116.4	114.88	115.8	96.72	151.59	135.08	89.05	72.92	124.04	110.53	114.62	107.06	115.98	142.72	125.5	141.69	132.62	109.41	71.62	100.38	2808.92	117.038
GSONMT00047977001	band -like protein 2	157.53	139.63	127.78	139.95	115.54	123.29	106.05	110.4	120.42	102.58	125.21	99.76	89.82	115.51	113.86	107.88	113.41	109.6	134.02	120.49	112.74	131.4	101.43	90.53	2808.83	117.035
GSONMT00003404001	t-complex protein 1 subunit epsilon	132.15	114.16	118.37	101.62	116.71	114.4	96.94	109.68	123	125.15	138.89	132.28	117.49	130.14	103.09	104.27	118.44	130.66	123.29	124.32	108.04	105.69	118.17	100.66	2807.61	116.984
GSONMT00004939001	type i cytoskeletal 18-like	76.68	113.66	133.72	116.69	120.77	122.77	124.59	128.46	103.92	97.28	137.08	141.92	119.01	111.67	124.96	127.19	83.61	104.52	118.3	126.42	116.81	112.75	126	118.35	2807.13	116.964
GSONMT00000254001	peripheral myelin protein 22-like	65.92	89.21	86.1	128.69	151.29	140.91	121.01	130.55	121.04	106.63	103.83	105.12	104.95	139.85	126.78	125.28	96.22	103.64	90.49	109.16	132.34	148.01	123.98	155.35	2806.35	116.931
GSONMT00002792001	gamma-crystallin m3-like	171.54	128.08	110.58	137.95	68.94	110.88	142.7	133.04	166.1	93.41	98.54	135.25	113.5	72.88	147.31	121.68	106.82	62.82	117.54	85.1	95.39	135.28	134.82	114.45	2804.6	116.858
GSONMT00067975001	kunitz-type protease inhibitor 2	122.02	120.99	123.32	136.52	101.87	109.5	136.04	139.59	104.21	95.96	104.05	113.03	115.15	110.3	134.06	139.48	99.71	84.37	111.49	107.04	106.94	118.58	132.32	135.34	2801.88	116.745
GSONMT00011064001	protein s100-a13-like	87.37	123.19	174.16	93.66	112.97	109.22	140.09	152.76	87.62	84.61	136.17	166.83	91.11	110.41	132.85	134.02	79.55	107.21	83.42	95.06	106.1	119.91	170.23	103.36	2801.88	116.745
GSONMT00022315001	protein kinase c inhibitor aswz variant 5	114.65	131.34	149.02	115.48	122.68	130.65	108.03	135.91	108.07	109.34	132.72	143.74	137.11	144.36	121.92	137.5	86.49	83.91	83.19	90.04	98.16	89.08	126.6	101.31	2801.3	116.721
GSONMT00072179001	serine incorporator 1	130.09	115.51	124.54	146.44	94.86	88.39	104.07	103.52	135.84	127.38	114.23	103.26	109	89.38	110.07	103.72	132.93	142.42	136.01	155.44	102.54	107.11	100.8	123.22	2800.77	116.699
GSONMT00062192001	prefoldin subunit 3	124.91	114.03	129.87	109.35	105.29	122.98	111.97	102.86	119.35	124.1	136.21	151.43	122.47	139.71	119.3	101.05	102	111.38	101.64	110.62	119.17	99.15	121.63	98.94	2799.41	116.642
GSONMT00018904001	transposase	129.76	99.2	106.51	121.08	121.06	122.52	110.84	124.34	130.59	104.94	108.63	117.29	82.9	129.2	113.92	110.32	118.11	125.78	117.54	127.41	106.14	136.3	120.02	114.48	2798.88	116.62
GSONMT00061512001	zinc-binding protein a33-like	64.74	111.28	250.48	270.33	104.99	51.35	84.36	63.37	151.03	97.2	269.13	140.55	113.61	122.68	39.21	69.09	84.56	103.79	182.56	122.05	82.68	106.2	70.25	41.52	2797.01	116.542
GSONMT00031749001	glutaminyl-peptide cyclotransferase-like	119.76	97.55	146.23	238.18	74.49	53.25	75.33	59.39	67.18	92.7	276.94	133.51	64.75	86.95	68.2	66.82	125.86	116.56	311.3	283.8	50.82	48.08	66.33	72.19	2796.17	116.507
GSONMT00027027001	high mobility group protein b3	132.37	124.17	134.36	114.72	109.56	104.67	98.89	105.51	129.21	118.87	128.47	112.38	116.36	100.62	96	113.45	116.19	152.19	133.88	119.76	114.95	106.87	106.07	100.73	2790.25	116.26
GSONMT00042320001	ubiquitin-conjugating enzyme e2 d2	118.67	119.72	126.44	121.24	89.16	103.87	110.16	127.18	94.16	103.8	140.75	141.62	107.87	106.85	127.51	111.07	119.37	110.75	132	141.87	99.17	94.25	127.93	110.79	2786.2	116.092
GSONMT00002793001	gamma-crystallin m3-like	142.06	118.52	92.91	124.36	64.56	94.89	145.15	142.07	174.87	108.06	108.41	133.73	109.03	74.92	155.12	122.31	101.67	73.83	114.03	84.63	106.34	144.61	135.3	114.07	2785.45	116.06
GSONMT00038474001	transmembrane and coiled-coil domain-containing protein 1	118.51	137.32	163.75	132.58	120.32	98.6	115.62	136.11	104.75	105.88	142.68	146.08	123.2	103.35	98.8	103.83	94.46	107.95	115.87	103.41	102.55	88.97	121.42	98.31	2784.32	116.013
GSONMT00024631001	myelin and lymphocyte	129.84	123.98	137.62	127.59	114.37	117.48	134.34	128.83	101.92	101.8	86.84	116.88	114.54	115.51	110.69	127.2	100.17	80.96	82.32	85.57	129.94	120.59	148.35	143	2780.33	115.847
GSONMT00057793001	muscle-related coiled-coil	70.86	89.77	196.61	100.8	108.58	120.18	145.67	147.44	112.85	81.49	131.64	150.44	95.98	114.75	133.47	137.79	83.79	80.22	64.25	87.54	117.69	108.48	149.65	149.03	2778.97	115.79
GSONMT00028429001	eukaryotic translation initiation factor 3 subunit k	117.14	123.18	148.04	120.19	108.76	109.55	127.02	126.66	89.67	96.94	127.72	133.91	114.3	98.78	113.3	110.56	101.17	110.03	130.62	125.88	94.95	90.7	134.98	124.88	2778.93	115.789
GSONMT00009235001	lysoplasmalogenase-like protein tmem86a	110.05	135.06	131.57	99.37	142.83	95.88	149.12	141.19	68.92	70.09	172.24	193.35	83.54	88.25	134.8	115.64	73.45	74.95	113.43	139.05	86.27	88.14	161.27	108	2776.46	115.686
GSONMT00057596001	xbp1 protein	101.28	127.01	122.72	134.13	104.43	81.82	134.54	140.68	91.3	104.34	152.02	143.01	115.22	100.11	122.81	104.05	93.21	97.27	127.63	131.22	106.75	97.84	134.67	108.27	2776.33	115.68
GSONMT00063087001	nadh dehydrogenase	78.35	92.9	84.85	83.22	134.65	91.43	103.15	103.38	96.11	244.62	166.82	177.82	102.19	158.6	154.61	197.19	71.83	90.89	79.92	84.84	86.99	87.02	91.18	113.08	2775.64	115.652
GSONMT00063472001	ras-related protein rab-7a	165.27	144.5	77.26	119.42	125.38	102.84	83.27	77.25	138.64	144.78	89.78	86.14	129.71	95.42	94.42	93.79	160.64	178.39	134.29	141.94	114.2	129.64	76.59	70.13	2773.69	115.57
GSONMT00047702001	glycerol-3-phosphate dehydrogenase	89.55	121.03	141.47	123.45	131.11	105.5	136.6	143.65	76.01	85.95	124.76	158.14	97.61	104.59	122.97	118.52	89.47	81.83	120.92	128.29	100.54	105.79	161.03	104.78	2773.56	115.565
GSONMT00066544001	cytochrome heme mitochondrial-like	106.31	126.5	109.87	113.58	106.79	112.85	116.4	113.1	117.23	115.79	126.16	125.42	127.09	111.08	126.07	124.09	107.33	111.41	107.5	105.48	108.51	105.35	118.27	129.3	2771.48	115.478
GSONMT00025619001	adenylosuccinate lyase	124.12	154.69	93.42	96.77	122.08	122.77	95.97	100.97	150.82	140.69	103.2	102.92	180.22	123.33	118.61	113.15	115.36	125.18	91.72	78.34	123.45	124.56	78.9	90	2771.24	115.468
GSONMT00014810001	glutaryl- mitochondrial-like	112.2	112.22	124.6	127.1	109.53	108.69	133.98	129.93	111.85	100.57	118.66	115.14	116.69	108.41	132.22	120.98	96.02	102.49	97.79	99.63	118.22	110.81	121.58	139.47	2768.78	115.366
GSONMT00036010001	gamma-secretase subunit pen-2	93.78	153.66	167.08	124.95	107.12	86.12	128.03	140	100.55	92.44	128.7	135.58	121.31	110.26	131.31	115.07	89.21	107.43	133.98	118.69	85.53	81.42	120.67	94.67	2767.56	115.315
GSONMT00023854001	inter-alpha-trypsin inhibitor heavy chain h2-like	106.97	121.56	113.43	121.55	141.15	119.05	162.28	160.86	81.12	85.41	94.87	106.59	89.51	144.07	138.4	140.49	98.95	60.74	83.37	67.15	102.31	104.42	163.35	158.86	2766.46	115.269
GSONMT00014880001	transmembrane emp24 domain-containing protein 2 precursor	108.12	107.19	153.24	129.68	106.21	88.85	104.8	123.11	92.88	107.49	156.67	163.7	95.32	96.22	110.72	107.98	98.01	106.26	145.14	135.92	96.29	90.93	139.8	101.53	2766.06	115.253
GSONMT00025943001	histone-lysine n-methyltransferase smyd1-like isoform x1	93.97	125.36	96.97	117.72	112.57	119.41	111.61	99.02	124.15	140.8	91.89	89.26	139.44	116.01	121.95	121.78	131.66	113.63	104.74	94.49	126.85	132.27	91.08	147.09	2763.72	115.155
GSONMT00026435001	myeloma-overexpressed gene 2 protein homolog	99.49	115.9	123.44	131.87	96.85	86.93	136.16	138.79	91.93	102.32	113.48	142.44	106.83	100.01	146.21	140.62	84.07	99.59	114.19	118.94	98.71	92.96	146.77	134.3	2762.8	115.117
GSONMT00048302001	cysteine mitochondrial-like	111.26	113.05	131.05	134.53	109.27	100.51	116.26	117.14	121.24	118.69	113.91	114.39	118.91	100.23	120.3	122.74	104.21	118.73	120.85	123.31	94.9	101.36	113.82	118.44	2759.1	114.963
GSONMT00046064001	vacuolar atp synthase 16 kda proteolipid subunit	122.1	125.68	130.83	127.16	109.73	99.77	120.06	120.18	104.37	106.69	123.67	114.73	115.49	97.45	126.52	121.32	105.22	108.67	125.22	113.33	100.99	94.41	125.44	117.28	2756.31	114.846
GSONMT00049043001	retinol-binding protein 1-like	111.56	116.83	156.04	150.24	89.63	69.63	111.56	115.39	108.72	111.44	200.41	135.75	103.35	79.55	95.4	99.4	98.2	110.79	168.04	153.47	86.29	71.81	124.99	84.8	2753.29	114.72
GSONMT00028276001	dolichyl-diphosphooligosaccharide--protein glycosyltransferase subunit dad1	125.15	112.36	177.2	121.96	101.07	91.56	115.76	138.21	92.35	92.84	166.78	159.05	99.01	107.77	92.87	108.01	84.81	101.91	125.95	131.21	89.97	75.89	151.11	88.8	2751.6	114.65
GSONMT00011616001	ss18-like protein 2	118.06	122.23	125.75	124.53	108.24	97.73	126.6	135.67	109.79	99.94	110.36	122.57	122.12	125.28	128.65	93.72	97.13	111	98.7	103.06	118.23	98.12	119.84	134	2751.32	114.638
GSONMT00007510001	light chain 12	113.89	143.62	117.84	90.13	144.18	121.69	156.9	144.88	84.25	85.15	105.9	136.88	130.08	109.35	129	111.94	83.76	74.02	99.47	94.32	112.13	123.15	137.93	100.27	2750.73	114.614
GSONMT00007390001	39s ribosomal protein mitochondrial precursor	117.68	121.26	157.3	135.6	107.14	95.84	117.65	138.42	112.94	105.41	148.1	135.55	123.29	97.44	120.65	103.88	85.14	112.4	102.2	105.33	93.44	92.24	123.49	97.48	2749.87	114.578
GSONMT00075180001	transposase	120.32	89.11	109.22	139.07	118.62	123.37	110.59	115.15	138.62	93.69	107.68	119.82	85.79	125.66	111.53	101.7	112.63	116.37	128.86	118.75	103.32	128.31	129.7	100.96	2748.84	114.535
GSONMT00016765001	pol polyprotein	149.46	61.47	65.03	154.54	128.59	138.95	123.29	114	155.06	99.72	89.07	115.73	60.36	126.99	95.54	92.95	116.08	110.23	127.93	132.37	113.28	131.85	143.55	102.57	2748.61	114.525
GSONMT00051664001	guanine nucleotide-binding protein g g g subunit gamma-5-like	115.92	100.35	163.33	123.68	97.06	94.3	129.9	157.99	87.87	92.49	149.61	145.2	91.85	120.07	115.46	121.44	71.09	105.72	126.07	113.46	99.52	96.83	135.71	92.6	2747.52	114.48
GSONMT00064742001	beta-crystallin b1-like	165.68	133.44	108.6	135.5	75.77	115.49	149.01	135.98	156.1	98.3	90.59	133.53	108.49	73.24	142.14	109.7	95.8	65.29	119.2	81.92	100.2	114.33	132.22	104.45	2744.97	114.374
GSONMT00052436001	basement membrane-specific heparan sulfate proteoglycan core	102.13	115.5	97.12	102.14	137.86	103.35	161.18	154.19	92.57	113.87	88.06	101.64	134.42	130.92	130.89	132.77	108.59	70.09	54.54	52.45	153.44	118.81	141.7	146.41	2744.64	114.36
GSONMT00079887001	cytochrome b-c1 complex subunit mitochondrial-like	97.46	116.7	114.97	112.41	117.14	105.18	125.53	129.93	107.56	112.95	125.17	133.02	110.69	105.66	133.6	120.23	91.98	106.82	100.74	96.63	113.26	111.33	126.6	127.03	2742.59	114.275
GSONMT00014841001	c-c motif chemokine 19 precursor	433.47	152.7	56.54	81.11	50.98	5.52	18.07	25.76	88.82	301.41	237.96	56.91	179.12	18.96	19.36	18.36	387.05	137.59	258.64	158.69	16.37	8.13	14.72	16.21	2742.45	114.269
GSONMT00049372001	myosin light polypeptide 6	107	119.46	124.37	120.28	100.74	107.88	133.44	137.93	98.39	96.21	121.48	134.19	104.44	97.31	109.89	122.91	85.42	93.2	121.35	123.4	100.91	109.68	156.48	114.1	2740.46	114.186
GSONMT00031353001	protein s100-a13-like	87.06	132.48	131.92	105.23	127.03	114.9	153.18	157.09	89.34	75.14	115.04	146.93	104.62	102.01	146.46	124.58	60.26	81.48	90.3	92.93	115.36	111.29	159.29	115.03	2738.95	114.123
GSONMT00053055001	succinyl- ligase	104.06	116.94	110.45	103.78	117.12	117.56	106.24	110.19	118.51	109.21	118.68	124.25	108.29	111	118.94	118.28	107.17	120.27	96.59	110.33	112.93	123.34	118.68	133.05	2735.86	113.994
GSONMT00082460001	eukaryotic translation initiation factor 2 subunit 2	121.82	111.7	150.98	96.25	106.91	112.98	102.34	118.9	105.8	100.9	143.31	146.51	119.19	112.75	94.58	107.79	109.93	124.11	112.41	100.99	102.67	97.26	129.04	106.6	2735.72	113.988
GSONMT00030198001	histone-lysine n-methyltransferase smyd1-like isoform x1	109.61	118.99	93.06	88.62	119.18	119.5	106.66	103.1	128.27	143.33	83.12	84.78	140.11	121.73	111.91	107.94	134.23	135.42	86.8	93.75	152.14	139.98	83.5	127.38	2733.11	113.88
GSONMT00031137001	c20orf24 homolog	96.66	109.66	150.7	122.75	111.08	95.74	114.48	130.41	101.1	110.49	117.96	143.1	104.68	92.29	104.22	107.44	101.36	114.45	130.75	127.34	108.45	98.57	127.91	111.23	2732.82	113.867
GSONMT00076919001	glutathione s-transferase theta-1	92.08	122.29	116.55	152.94	96.14	68.06	236	163.96	68.7	87.7	91.94	81.53	97.31	80.49	150.39	143.07	69.35	53.67	72.73	78.06	156.62	108.54	159.73	180.53	2728.38	113.683
GSONMT00053075001	mitochondrial 28s ribosomal protein s36	114.11	131.38	139.62	98.26	113.25	117.65	121.58	131.53	105.71	126.22	114.78	112.21	143.7	94.51	104.66	103.87	110.55	112.64	93.06	83.62	117.35	113.31	108.06	116.7	2728.33	113.68
GSONMT00001141001	ap-2 complex subunit sigma	122.89	113.35	135.09	107.52	106.82	110.21	118.92	124.4	96.38	104.3	139.29	141.67	107.96	120.37	109.32	113.63	90.16	93.48	121.38	122.75	103.27	96.95	125.45	100.81	2726.37	113.599
GSONMT00048073001	transketolase-like protein 2	86.45	117.33	216.53	176.78	142.35	93.48	128.67	139.22	93.63	82.36	124	105.23	91.99	133.82	95.29	114.62	76.21	123.68	98.49	118.77	88.18	93.49	113.31	68.39	2722.27	113.428
GSONMT00021593001	nadh dehydrogenase 1 beta subcomplex subunit mitochondrial precursor	106.43	125.25	116.4	113.47	115.98	115.5	119.93	136.15	108.81	99.49	123.26	129.51	111.17	110.42	114.65	112.75	93.04	96.03	101.05	98	113.53	108.38	122.75	124.44	2716.39	113.183
GSONMT00001625001	ran-specific gtpase-activating protein	106.22	105.41	171.95	122.23	85.82	85.74	116.42	131.08	83.13	98.51	184.15	176.89	92.56	82.45	117.78	115.53	97.62	90.35	136.68	138.05	70.37	67.38	142.58	96.32	2715.22	113.134
GSONMT00044938001	myelin basic isoform x1	120.3	102.29	108.96	128.39	96.86	117.88	119.84	152.75	81.97	86.8	122.25	121.59	81.68	119.85	127.45	142.53	81.14	70.48	136.43	131.28	66.95	114.29	148.19	133.82	2713.97	113.082
GSONMT00015089001	transthyretin precursor	95.55	116.87	113	123.39	110.68	82.96	149.38	141.76	88.68	108.83	129.63	107.36	128.16	148.27	106.23	130.06	86.73	99.67	99.73	71.39	126.34	96.01	135.06	115.34	2711.08	112.962
GSONMT00042284001	transposable element tcb1 transposase	128.61	87.45	105.81	142.81	117.32	114.81	116.06	124.99	132.6	87.39	115.81	108.49	80.01	118.4	100.55	102.6	102.82	104.97	118.79	130.6	102.66	122.2	125.69	117.48	2708.92	112.872
GSONMT00075361001	gamma-crystallin m3-like	160.84	119.79	94.31	128.27	65.52	111.43	131.85	136.59	186.67	91.51	105.35	140.95	106.34	67.95	135.39	115.37	102.36	61.93	111.42	87.39	89.19	129.33	133.2	95.93	2708.88	112.87
GSONMT00025080001	gtp-binding protein sar1b-like	125.5	128.42	100.9	126.52	119.36	112.94	112.6	104.85	138.54	144.4	81.91	82.47	134.21	100.36	103.08	97.71	131.29	153.42	89.09	107.62	111.37	114.77	81.24	104.09	2706.66	112.777
GSONMT00018936001	peptidyl-prolyl cis-trans isomerase mitochondrial-like	109.04	116.15	136.62	133.55	103.43	106.11	111.37	134.74	97.38	99.79	135.15	129.79	103.25	111.94	118.5	115.92	83.72	101.03	112	120.35	97.69	92.56	123.02	112.85	2705.95	112.748
GSONMT00051192001	ceruloplasmin	159.59	113.06	137.46	193.55	98.22	53.24	74.65	80.89	95.3	89.94	225.77	102.41	59.85	78.4	53.6	54.14	138.61	84.78	345.32	228.98	55.82	63.42	58.48	53.13	2698.61	112.442
GSONMT00000244001	sodium potassium-transporting atpase subunit alpha-1-like	127.01	133.7	85.32	83.61	134.47	102.94	106.22	111.49	98.27	105.46	116.2	116.03	103.04	111.6	110.75	97.84	117.37	109.32	144.69	142.98	103.77	118.27	126.73	85.95	2693.03	112.21
GSONMT00072069001	mucin-5ac- partial	147.14	112.19	110.17	137.78	150.45	143.99	123.13	151.32	109.69	47.26	87.58	97.49	52.56	144.7	96.88	110.64	42.01	82.88	96.64	123.61	99.84	166.08	154.7	99.81	2688.54	112.022
GSONMT00078191001	transposase	121.45	98.6	102.82	121.93	110.94	127.97	114.97	115.54	130.36	101.15	102.14	110.03	81.04	124.91	105.13	107.35	102.16	113.36	105.04	117.5	106.35	132.91	117.17	117.52	2688.34	112.014
GSONMT00070355001	eukaryotic translation initiation factor 2 subunit 2	101.16	103.44	154.34	109.41	95.89	98.57	114.32	123.81	102.02	106.17	151.31	143.02	103.78	100.81	103.35	102.44	99.42	114.26	132.8	126.02	89.91	89.39	120.78	100.94	2687.36	111.973
GSONMT00000562001	eukaryotic translation initiation factor 1b	105.39	112.92	142.56	120.97	104.55	98.69	124.2	133.98	108.22	99.87	120.01	121.04	125.48	108.05	112.38	122.88	104.14	109.02	115.65	109.87	89.45	91.06	98.93	106.46	2685.77	111.907
GSONMT00070639001	skin secretory protein xp2-like	29.75	90.3	113.13	96.66	64.58	73.61	149.67	107.98	69.35	133.68	138.09	218.57	104.22	124.98	226.22	141.98	88.2	64.53	67.66	79.7	56.05	96.77	183.7	165.51	2684.89	111.87
GSONMT00067728001	collagen alpha-2 chain-like	113.58	117.99	121.63	103.47	109.52	144.53	130.46	119.06	100.24	109.5	102.75	121.64	116.93	114.87	128.32	115.65	88.12	108.32	70.96	85.79	103.77	109.21	127.3	120.8	2684.41	111.85
GSONMT00072422001	uncharacterized membrane protein c19orf24-like	128.25	128.59	110.66	123.53	107.03	72.81	97.41	100.58	105.15	119.12	144.39	119.42	91.83	93.61	93.02	105.54	133.04	138.09	144.05	150.98	83.36	81.38	121.15	90.86	2683.85	111.827
GSONMT00015323001	atp-dependent dna helicase q5-like	103.65	117.74	166.73	123.28	111.86	93.71	117.54	123.85	85.81	92.37	143.1	149.48	102.84	95.02	101.33	99.88	88.12	100.36	135.6	125.77	88.99	88.39	133.99	93.85	2683.26	111.802
GSONMT00014780001	transposable element tcb1 transposase	134.75	95.05	99.9	141.1	121.51	115.18	117.91	124.61	128.15	89.54	102.78	104.57	74.13	116.07	111.03	97.88	108.31	109.6	125.25	121.59	101.47	118.09	129.05	92.81	2680.33	111.68
GSONMT00029688001	adenosine deaminase	106.82	139.38	124.85	93.08	156.01	100.25	150.91	147.25	55.61	78.42	127.15	184.56	83.24	94.94	150.3	112.99	67.77	66.89	99.32	119.9	90.2	89.51	153.22	87.68	2680.25	111.677
GSONMT00011010001	tropomyosin alpha-3 chain	102.03	80.76	109.4	100.4	105.58	138.17	92.47	104.43	107.18	104.67	125.64	134.79	124.02	114.97	123.24	126.39	103.78	101.84	102.69	113.27	91.92	111.01	131.99	129.27	2679.91	111.663
GSONMT00010279001	xaa-pro dipeptidase	101.7	145.22	71.62	83.52	146.19	106.15	132.47	119.58	67.7	91.03	115.79	134.72	89.14	105.14	127.21	122.95	91.84	87.63	123.69	128.33	114.91	127.45	153.24	87.88	2675.1	111.463
GSONMT00077638001	complement component c3	142.59	97.68	139.8	186.14	114.52	43.49	52.8	41.65	76.55	89.62	260.17	112.34	44.98	97.77	26.1	34.43	172.65	107.29	384.49	241.69	42.71	70.13	68.12	25.38	2673.09	111.379
GSONMT00048462001	natterin-3-like	111.6	154.79	92.71	64.7	161.63	108.58	129.51	125.78	69.74	92.16	127	141.19	105.25	88.97	107.18	123.26	91.86	55.21	94.62	133.15	124.01	135.66	145.99	82.76	2667.31	111.138
GSONMT00016166001	peptidyl-prolyl cis-trans isomerase fkbp3	87.75	104.81	158.49	132.6	97.72	107.71	131.25	135.39	104.69	96.65	125.63	125.57	108.84	104.49	117.85	123.44	77.36	87.34	93.03	95.14	96.68	96.12	121.92	135.31	2665.78	111.074
GSONMT00074051001	complexin-1	151.87	118.66	113.18	139.41	85.35	102.42	122.6	127.86	143.23	100.25	89.7	112.91	109.09	99.41	135.48	120.11	106.9	105.4	90.3	89.68	91.03	103.12	88.12	118.21	2664.29	111.012
GSONMT00021275001	intracellular protein transport protein uso1- partial	71.82	81.3	210.11	241.61	123.45	54	80.88	55.12	127.95	75.9	260.64	161.6	67.15	146.49	32.42	58.37	82.64	72.55	219.99	155.64	64.84	103.81	75.09	40.36	2663.73	110.989
GSONMT00065272001	cold-inducible rna-binding protein	121.57	113.9	138.43	111.42	100.68	108.83	115.6	121.4	111.75	84.91	138.52	126	104.91	116.71	102.72	103.87	92.59	117.94	108.22	111.57	96.41	97.22	123.26	93.22	2661.65	110.902
GSONMT00082003001	calcineurin subunit b type 1	108.08	79.76	141.89	105.84	110.52	111.31	120.73	132.95	117.1	87.25	110.24	123.31	101.22	132.27	114.26	110.05	97.59	99.76	99.46	88.39	107.64	106.97	121.81	131.56	2659.96	110.832
GSONMT00076715001	charged multivesicular body protein 3	131.77	113.16	136.15	140.52	104.1	102.78	128.22	116.14	93.24	93.59	113.31	112.87	91.5	93.36	113.09	99.29	88.38	105.48	119.99	117.43	102.61	102.24	119.13	120.94	2659.29	110.804
GSONMT00005203001	tyrosine phosphatase type iva 2	165.87	141.12	113.67	109.61	106.42	81.77	95.12	103.71	114.58	110.96	117.79	103.84	105.63	103.65	110.57	84.08	141.9	132.19	117.25	128.29	88.89	94.24	104.73	82.35	2658.23	110.76
GSONMT00072190001	neurofilament heavy polypeptide-like	114.78	126.14	109.46	101.15	100.9	108.23	111.28	118.96	120.66	114.54	96.85	112.44	122.39	112.01	125.2	125.39	102.12	97.92	89.11	71.45	109.23	120.84	108.91	134.53	2654.49	110.604
GSONMT00010289001	---NA---	123.62	93.16	98.83	133.38	125.62	114.59	121.34	109.39	133.13	100.49	96.55	96.29	81.28	112.15	100.58	106.61	102.37	111.27	113.98	115.94	125.75	128.48	115.43	92.97	2653.2	110.55
GSONMT00041126001	calmodulin isoform 1	101.32	101.55	165.21	120.27	123.02	110.05	109.7	133.97	109.66	80.1	126.29	127.32	89.79	99.94	116.57	94.37	85.1	88.14	115.06	116.52	82.75	102.28	139.55	113.68	2652.21	110.509
GSONMT00021035001	delta-6 fatty acyl desaturase	112.21	134.44	91.94	72.24	158.62	131.43	139.11	161.87	72.12	80.92	102.65	147.96	71.55	101.6	108.5	119.25	87.33	69.19	104.65	106.65	101.1	118.82	170.83	85.98	2650.96	110.457
GSONMT00067780001	nadh dehydrogenase flavoprotein mitochondrial precursor	100.08	134.13	112.42	100.36	100.78	124.41	116.14	129.21	95.29	111.8	137.37	131.83	118.18	131.31	165	138.39	76.74	105.77	68.08	72.9	67.21	78.36	127.69	107.43	2650.88	110.453
GSONMT00039369001	apolipoprotein a-iv-like	51.13	65.16	225.82	61.19	90.77	43.69	145.08	170.33	49.48	43.2	151.14	410.57	25.44	46.99	98	52.07	72.71	45.4	142.79	190.86	25.94	60.94	299.94	81.62	2650.26	110.428
GSONMT00058770001	telethonin	185	92.67	50.8	121.04	95.54	73.5	60.64	35.01	150.32	182.09	106.48	77.85	112.67	82.78	87.79	82.98	243.29	198.8	148.66	180.33	73.19	83.41	52.51	72.61	2649.96	110.415
GSONMT00070934001	serine arginine-rich splicing factor 6-like isoform x2	109.73	116.21	132.57	114.8	103.01	103.91	112.27	114.66	100.13	104.45	123.26	131.74	106.03	106.73	109.75	114.66	99.74	99.2	106.3	111.67	101.35	92.81	117.61	113.65	2646.24	110.26
GSONMT00076438001	---NA---	114.59	134.97	106.02	86.12	118.23	129.34	102.58	111.54	126.5	113.58	84.16	91.35	151.85	125.64	135.48	122.49	109.73	107.15	67.46	69.18	114.51	110.05	98.35	112.09	2642.96	110.123
GSONMT00066975001	gtp-binding nuclear protein ran	111.63	103.56	131.68	112.81	101.84	112.82	100.66	120.77	96.82	92.2	132.7	140.65	106.48	113.43	108.97	102.14	86.57	98.78	128.05	118.04	106.72	96.06	127.4	88.82	2639.6	109.983
GSONMT00021955001	macrophage mannose receptor 1-like	106.18	171.48	51.1	93.75	107.68	81.33	134.13	110.11	75.83	118.99	96.76	119.77	82.92	112.17	128.39	133.61	118.6	101	107.46	124.9	111	134.09	134.85	82.07	2638.17	109.924
GSONMT00058565001	cathepsin d	85.66	116.94	117.89	127.03	111.69	99.24	120.57	94.8	123.15	116.81	127.5	93.32	94.14	93.35	102.23	112.08	97.18	112.09	130.9	139.02	105.72	115.27	102.12	98.77	2637.47	109.895
GSONMT00034387001	selenoprotein t	69.52	126.26	123.3	108.05	98.49	83.89	109.33	110.22	102.91	104.51	137.76	141.37	108.65	97.47	128.61	102.34	96.18	101.72	124.3	122.36	101.94	90.82	131.3	111.55	2632.85	109.702
GSONMT00015299001	splicing arginine serine-rich 2	105.45	92.79	134.35	130.81	95	111.25	119.65	126.08	93.61	98.62	127.31	154.81	90.54	109.59	106.37	107.51	88.11	97.11	109.94	123.78	92.7	94.85	131.06	90.13	2631.42	109.642
GSONMT00002796001	gamma-crystallin m3-like	156.63	115.81	106.66	119.7	64.73	107.38	128.2	130.14	150.99	82.16	98.68	137.95	98.68	67.61	151.38	125.95	98.65	60.38	105.52	79.79	88.75	114.4	143.76	97.19	2631.09	109.629
GSONMT00071498001	chromatin target of prmt1	121.66	115.07	118.07	116.34	104.31	105.9	106.75	113.89	124.31	102.1	99.91	103.6	112.23	111.37	102.67	88.58	101.64	128.64	102.65	105.28	125.25	111.05	112.38	95.39	2629.04	109.543
GSONMT00032092001	10 kda heat shock mitochondrial	137.78	113.53	176.66	100.59	101.35	110.06	97.86	120.15	100.73	95.64	151.87	146.16	103.83	116.26	84.92	95.57	74.48	90.78	110.91	101.35	97.54	76.05	139.87	81.45	2625.39	109.391
GSONMT00062335001	solute carrier family 31 (copper transporters) member 1	140.09	140.37	130.78	91.54	128.3	89.61	116.04	128.22	86.95	73.33	128.18	149.62	79.2	69.36	95.81	90.54	101.3	83.01	119.55	151.61	97.13	94.23	146.68	93.41	2624.86	109.369
GSONMT00022557001	complement component c3	124.6	84.48	209.7	234.01	94.12	33.83	53.73	41.78	88.42	64.86	269.34	104.68	51.2	82.39	23.43	28.31	139.25	101.45	393.22	216.3	44.15	54.9	57.56	27.17	2622.88	109.287
GSONMT00023848001	sperm acrosome membrane-associated protein 4-like	80.89	104.52	103.15	130.75	99.96	107.23	122.28	142.79	103.1	89.99	112.22	152.74	104.95	89.1	132.74	121.72	80.38	59.37	86.93	112.46	104.91	100.32	151.19	126.71	2620.4	109.183
GSONMT00051777001	cyclic amp-responsive element-binding protein 1 isoform x2	106.78	95.73	135.01	127.36	107.41	110.52	113.03	125.39	96.57	91.76	112.77	120.58	96.83	107.2	113.96	111.49	93.8	99.02	105.56	116.49	102.13	103.52	107.77	119.33	2620.01	109.167
GSONMT00036982001	fish virus induced trim protein	210	115.4	72.39	96.56	113.89	133.13	84.47	87.22	105.55	143.07	114.57	81.66	129.8	88.57	110.56	90.22	169.33	79.94	98.62	110.34	86.73	120.88	78.92	96.08	2617.9	109.079
GSONMT00040343001	tubulin alpha chain-like	121.71	103.48	140.95	111.45	97.17	101.72	111.51	149.21	73.6	77.23	129.17	154.64	88.85	106.86	103.55	112.83	88.15	80.69	121.61	128.16	78.51	88.8	150.53	97.09	2617.47	109.061
GSONMT00049311001	transposable element tcb1 transposase	103.6	93.18	103.57	131.95	110.16	117.62	110.41	106.18	121.37	97.98	107	112.77	80.8	108.4	97.75	95.95	114.19	115.12	120.88	111.61	110.23	123.24	122.66	97.4	2614.02	108.918
GSONMT00026668001	transmembrane protein 14c	119.7	117.73	122.35	112.51	109.84	107.94	124.99	124.07	105.86	111.36	115.55	121.22	124.91	117.55	107.59	117.56	79.98	100.35	85.56	78.44	103.7	91.19	111.79	101.3	2613.04	108.877
GSONMT00066645001	interferon induced protein 2	67.57	102.84	115.15	113.69	106.92	115.38	137.47	140.3	99.61	74.96	130.78	127.57	132.65	115.39	148.66	155.08	55.8	60.39	71.05	79	113.77	103.38	126.35	117.04	2610.8	108.783
GSONMT00021661001	cytochrome p450 3a27	93.28	101.91	39.06	75.36	149.55	103.71	137.9	118.51	72.3	61.09	118.37	162.93	56.05	152.01	156.29	144.17	88.02	71	89.35	136.24	121.63	130.98	132.74	98.18	2610.63	108.776
GSONMT00069851001	transposase	121.57	93.52	101.4	122.05	109.87	120.84	114.29	115.58	122.09	92.7	98.46	107.42	82.63	116.71	95.04	101.58	103.76	108.22	113.52	112.37	103.43	122.19	119.33	111.14	2609.71	108.738
GSONMT00023927001	adp-ribosylation factor 4	115.44	99.63	127.05	115.22	101.91	93.92	114.83	122.65	79.99	80.8	129.39	165.21	73.7	75.54	109.68	97.71	98.39	121.08	130.88	153.39	85	79.42	147.23	89.78	2607.84	108.66
GSONMT00016944001	macrophage migration inhibitory factor	96.97	134.35	120.15	121.89	116.48	111.28	117.36	135.59	101.3	115.84	109.46	138.07	127.47	115.67	119.7	127.93	81.7	77.96	77.27	65.93	88.85	88.99	117.79	96.23	2604.23	108.51
GSONMT00031647001	alpha-2-macroglobulin-like	56.55	100.19	140.9	127.99	131.44	102.13	142.56	137.78	75.04	122.41	98.41	119.35	120.41	146.47	123.71	148.88	61.14	75.45	44.56	44.57	119.13	109.03	118.15	136.33	2602.58	108.441
GSONMT00022954001	translocon-associated protein subunit gamma	98.12	101.02	121.18	102.4	88.65	94.16	90.46	118.75	84.82	92.25	203.28	184.72	102.22	94.85	93.35	88.38	85.42	96.84	149.05	121.61	89.84	83.43	132.35	82.19	2599.34	108.306
GSONMT00016562001	transaldolase	110.36	121.32	155.82	123.34	110.07	99.2	120.76	122.13	93.45	91.56	141.26	128.47	83.44	111.93	87.81	101.97	69.56	93.36	112.73	129.6	111.88	99.9	107.39	71.74	2599.05	108.294
GSONMT00071285001	ragulator complex protein lamtor4	114.39	90.87	126.08	132.16	113.51	89.28	127.96	128.71	95.03	93.32	121.17	122.7	83.73	98.53	113.04	91.38	101.56	102.02	119.72	134.54	95.51	79.06	111.15	112.75	2598.17	108.257
GSONMT00071634001	immediate early response 3-interacting protein 1	105.41	103.52	155.55	108.95	80.35	81.33	110.97	138.18	87.22	87.71	170.41	154.77	91.63	77.05	108.43	85.54	91.65	107.42	127.66	126.32	83.8	76.01	143.69	93.85	2597.42	108.226
GSONMT00043079001	vigilin isoform x1	102.32	74.19	91.78	110.37	117.63	112.37	106.16	91.65	102.59	87.6	103.02	117.14	64.97	114.86	94.39	104.7	101.11	106.18	139.72	149.39	107.36	124.79	137.84	135.09	2597.22	108.218
GSONMT00075366001	gamma-crystallin m1-like	146.3	112.26	91.29	107.29	58.58	106.27	139.08	128.89	160.66	85.92	107.27	138.54	108.94	67.55	132.2	116.98	93.71	56.51	115.57	75.95	84.79	121.71	136.84	101.41	2594.51	108.105
GSONMT00021819001	ubiquitin-conjugating enzyme e2 l3	122.79	106.8	136.4	99.18	92.28	77.49	96.14	113.92	95.94	109.25	140.95	143.95	96.57	91.86	106.22	98.63	112.14	109.82	127.59	121.03	87.65	82.78	127.67	95.99	2593.04	108.043
GSONMT00080247001	plasma alpha-l-fucosidase	74.97	129.24	80.82	84.2	123.79	78.88	142.69	106.88	72.89	101.73	86.1	107.49	63.7	82.03	109.59	105.14	117.98	92.98	136.54	168.89	130.96	148.57	147.3	99.21	2592.57	108.024
GSONMT00029034001	cd99 antigen precursor	86.75	86.71	127.59	131.03	116.87	108.11	126.25	128.62	114.87	93.86	111.94	108.13	82.04	97.59	103.5	117.62	91.4	96.8	102.22	98.83	98.4	110.39	120.79	125.75	2586.06	107.752
GSONMT00068025001	flavin reductase	103.43	114.09	137.72	78.8	117.47	96.06	138.66	154.37	60.62	79.56	143.41	164.89	84.3	97.54	113.51	107.79	67.16	66.82	105.5	108.74	114.34	86.77	155.3	88.79	2585.64	107.735
GSONMT00010063001	small ubiquitin-related modifier 3 precursor	78.7	89.12	175.23	113.03	85.43	82.76	114.32	144.34	87.32	70.89	161.53	177.28	75.92	90.2	107.27	119.51	77.83	86.27	115.97	119.49	68.56	86.3	149.71	107.49	2584.47	107.686
GSONMT00078804001	transposable element tcb2 transposase	118.12	99	96.38	118.94	113.26	117.56	116.22	100.39	105.03	88.05	101.41	112.87	81.21	115.13	114.3	114.85	107.93	104.25	97.96	106.75	101.01	121	118.32	114.31	2584.25	107.677
GSONMT00044324001	calmodulin	111.04	81.01	128.45	116.7	103.35	108.45	120.67	132.66	92.17	90.08	130.87	146.26	83.65	118.81	103.42	104.63	83.38	95.81	107.77	115.29	86.05	86.1	138.51	96.35	2581.48	107.562
GSONMT00074654001	acetyl- mitochondrial-like	104	123.35	129.59	112.58	101.16	98.61	114.85	119.97	94.14	90.52	117.54	122.93	129.24	94.25	117.83	93.88	85.71	110.64	99.53	102.37	112.66	91.45	105.44	108.93	2581.17	107.549
GSONMT00067707001	proliferating cell nuclear antigen	55.54	73.56	237.9	114.77	89.49	98.37	93.65	174.14	65.65	42.52	153.25	209.83	68.45	97.16	113.68	85.78	52.43	64.41	124.09	128.01	72.38	83.32	181.19	99.82	2579.39	107.475
GSONMT00036946001	ubiquitin-conjugating enzyme e2 g1	114.07	105.16	115.08	167.06	78.46	65.23	81.67	72.98	123.85	127.15	101.33	112.44	106.69	80.42	96.22	85.22	143.65	155.58	146.25	160.52	86.68	75.79	79.16	94.73	2575.39	107.308
GSONMT00050956001	mannose-binding protein c precursor	111.37	157.36	165.39	131.17	71.24	36.93	119.03	74.65	65.67	66.12	258.44	168.58	43.59	46.02	70.69	60.81	88.06	79.31	214.54	244.5	34.81	74.49	136.69	54.75	2574.21	107.259
GSONMT00025931001	papilin-like protein	123.11	182.07	76.37	75.8	133.27	83.49	117.04	102.94	70.2	106.85	110.59	115.75	84.33	87.44	111.44	101.93	115.61	113.07	111.68	119.15	119.81	107.47	132.65	71.44	2573.5	107.229
GSONMT00068091001	leucine-rich alpha-2-glycoprotein	117.94	137.04	157.18	178.12	103.29	58.62	68.44	66.07	101.82	97.47	211.63	105.76	93.62	104.91	53.57	64.44	118.7	99.8	214.86	169.77	69.65	62.27	66.41	51.08	2572.46	107.186
GSONMT00039153001	f-box only protein 2-like	119.15	110.6	123.05	123.09	94.76	94.35	142.75	131.68	95.1	105.27	102.37	98.45	103.67	75.82	113.35	124.5	87.96	89.38	86.22	89.88	97.24	107.68	118.62	131.37	2566.31	106.93
GSONMT00030565001	gamma-secretase subunit pen-2	101.78	108.3	126.57	123.28	99.05	87.45	121.03	100.75	106.76	103.13	131.42	106.96	104.15	96.36	116	114.45	90.26	118.02	117.16	105.53	87.26	86.38	99.89	111.84	2563.78	106.824
GSONMT00040379001	mid1-interacting protein 1	93.33	99.44	152.07	103.84	97.32	89.48	124.31	144.38	72.73	94.05	137.25	171.57	100.17	94.51	118.87	115.96	76.11	83.61	98.8	89.54	89.14	91.29	141.09	81.62	2560.48	106.687
GSONMT00004105001	apolipoprotein o	115.87	105.65	128.93	106.13	120.04	109.21	122.37	105.03	93.18	81.76	107.34	97.68	121	82.68	110.85	96.25	96.12	107.54	87.48	84.8	110.14	109.98	117.93	142.04	2560	106.667
GSONMT00059418001	collagen alpha-1 chain precursor	62.45	82.8	72.75	76.37	120.79	165.31	107.01	155.05	110.45	93.58	99.55	124.03	78.78	103.55	104.65	117.27	87.13	107.15	67.3	83.02	109.57	119.72	180.91	127.47	2556.66	106.527
GSONMT00026321001	ubiquitin-conjugating enzyme e2 n	98.15	100.51	123.27	109.57	95.39	96.03	86.21	109.53	97.69	114.63	133	137.4	100.47	107.31	109.12	103.79	101.59	112.91	116.71	103.9	94.88	88.44	119.69	94.87	2555.06	106.461
GSONMT00014589001	transforming protein	87.79	99.8	147.95	126.21	94.55	87.66	120.09	125.47	83.15	99.7	136.67	133.92	98.04	95	103.68	116	75.7	93.33	110.11	112.99	86.12	91.99	127.7	101.28	2554.9	106.454
GSONMT00080968001	ubiquitin-conjugating enzyme e2 variant 1	104.88	110.55	108.03	108.62	90.28	86.08	108.94	112.67	100.86	91	142.9	146.36	110.34	97.46	106.87	94.55	98.42	103.19	116.45	110.79	90.26	94.83	126.81	92.99	2554.13	106.422
GSONMT00013057001	cytochrome c oxidase assembly protein 3 mitochondrial-like	99.34	124.88	109.1	115.46	99.48	99.12	111.75	107.76	96.98	103.11	105.03	111.36	110.33	99.93	113.84	107.3	92.5	108.78	100.34	106.72	97.61	102.47	100.37	129.87	2553.43	106.393
GSONMT00046570001	transposable element tcb1 transposase	141.31	108.04	103.37	116.83	114.36	109.66	114.08	109.32	124.26	101	84.17	112.38	92.34	94.98	85.33	110.27	104.52	96.33	112.32	100.99	108.65	111.64	114.27	82.3	2552.72	106.363
GSONMT00075651001	nadh dehydrogenase	95.3	116.63	122.85	110.54	101.2	95.69	113.61	126.92	97.37	105.65	116.01	122.7	112.95	98.91	105.49	104.41	86.77	97.34	94.29	98.27	104.67	94.54	118.65	111.12	2551.88	106.328
GSONMT00048124001	sphingomyelin synthase-related protein 1	110.96	109.22	103.49	104.17	109.69	102.41	103.92	101.53	112.8	97.71	109.93	106.81	112.2	104.87	111.74	106.84	96.42	112.23	83.79	98.62	114.11	106.17	110.23	121.12	2550.98	106.291
GSONMT00076298001	prostaglandin e synthase 3	100.46	97.34	194.01	117.4	82.06	79.24	113.66	138.87	81.32	73.9	158.84	153.03	75.92	90.93	96.05	92.32	67.79	90.52	127.54	126.53	77.02	77.8	146.32	89.78	2548.65	106.194
GSONMT00003426001	ribosome biogenesis protein nsa2 homolog	102.35	108.47	114.78	107.07	94.17	92.97	104.08	119.25	97.38	109.75	114.84	128.67	109.54	98	115.58	110.55	88.56	99.62	105.82	117.64	85.56	97.54	111.78	114.68	2548.65	106.194
GSONMT00003906001	histone -like	123.42	97.15	134.15	106.17	109.74	120.83	106.32	129.97	109.15	97.33	106.69	122.57	103.62	134.75	93.63	109.81	84.65	91.28	79.86	80.16	93.53	102.01	113.02	96.46	2546.27	106.095
GSONMT00019416001	alpha-n-acetylgalactosaminidase isoform x1	81.65	151.5	63.83	74.9	138.89	94.17	122.05	98.35	61.58	119.95	89.61	122.93	79.58	116.88	112.63	116.24	110.48	90.13	92.86	121.22	129.81	147.84	129.63	79.21	2545.92	106.08
GSONMT00050869001	pdz domain-containing protein 11	113.69	104.76	120.24	106.51	92.48	96.31	114.78	109.19	103.99	104.96	114.21	113.9	107.42	100.45	109.95	113.17	96.2	97.83	108.83	105.19	93.16	92.51	126.23	97.73	2543.69	105.987
GSONMT00025335001	protein kish-b	127.54	116.66	90.32	127.73	113.14	88.93	101.18	81.76	111.41	109.47	81.76	79.49	95.77	100.81	97.05	107.03	116.59	138.09	128.03	109.23	113.96	116.77	80.49	107.36	2540.57	105.857
GSONMT00051428001	transposable element tcb1 transposase	114.26	80.69	104.55	119.77	114.83	111.13	106.94	118.67	118.03	88.75	103.91	111.49	74.75	112.09	110.65	96.32	100.23	104.02	110.25	113.95	94.07	116.84	114.88	98.38	2539.45	105.81
GSONMT00029925001	mitochondrial 28s ribosomal protein s21	104.62	102.64	115.64	105.33	82.56	80.72	107.47	116.46	98.03	88.92	117.31	128.17	97.4	93.79	98.36	91.59	108.25	105.75	115.27	118.82	116.55	97.1	126.82	120.35	2537.92	105.747
GSONMT00046353001	transmembrane protein 14c	109.12	112.19	155.54	112.25	100.38	91.12	106.16	126.17	88.26	107.5	121.83	120.65	102.55	95.67	93.87	95.06	78.66	106.46	98.66	93.71	114.88	100.31	102.79	99.68	2533.47	105.561
GSONMT00070963001	anterior gradient protein 3 homolog	120.95	101.62	127.73	96.86	110.44	103.22	118.75	119.37	104.67	110.12	106.18	107.19	127.81	95.08	112.73	117.53	71.52	82.1	83.77	67.71	109.36	90.76	127.37	112.83	2525.67	105.236
GSONMT00065960001	nuclear distribution protein nude-like 1-b-like isoform x1	126.68	90.56	96.98	117.4	111.36	118.48	108.53	109.42	123.12	91.63	89.84	96.68	85.08	109.57	97.23	99.86	97.21	109.05	101.18	102.22	100.27	123.32	113.41	104.62	2523.7	105.154
GSONMT00046981001	endoplasmin precursor	84.76	78.28	139.81	155.21	86.82	79.31	83.52	86.43	76.71	64.47	208.49	142.42	65.82	93.43	65.4	62.75	84.59	91.31	221.33	225.69	70.96	77.16	117.82	60.68	2523.17	105.132
GSONMT00015701001	fructose- -bisphosphatase 1-like	86.35	113.41	107.76	149.48	128.46	91.2	128.76	109.44	73.54	77.24	110.31	117.75	80.81	113.71	123.89	101.53	72.98	65.01	120.67	133.67	94.87	108.52	114.48	98.57	2522.41	105.1
GSONMT00048087001	adp-ribosylation factor-related protein 1	128.98	114.54	93.62	121.37	111.65	90.67	98.71	91.68	106.32	98.84	87.39	93.2	108.84	103.8	107.61	92.8	120.04	114.67	118.43	115.96	94.7	108.66	97.51	102.35	2522.34	105.097
GSONMT00029366001	eukaryotic translation initiation factor 3 subunit g	109.56	102.74	138.81	113.32	92.93	89.24	110.63	105.76	96.42	103.71	125.66	117.2	109.77	94.29	108.03	98.33	90.37	106.14	114.08	103.87	91.71	86.35	115.69	96.62	2521.23	105.051
GSONMT00010343001	transposable element tcb2 transposase	107.22	85.76	100.33	116.4	112.99	117.9	97.61	106.52	119.83	82.97	103.75	116.44	78.63	114.16	100.29	97.41	102.4	103.83	105.21	113.12	94.9	120.64	117.25	105.19	2520.75	105.031
GSONMT00016003001	transmembrane emp24 domain-containing protein 2 precursor	100.85	93.48	153.99	117.37	85.84	79.86	98.81	120.86	86.01	88.91	147.97	151.83	89.19	81.56	100.63	89.77	91.15	97.94	144.54	128.58	82	70.63	121.87	92	2515.64	104.818
GSONMT00052850001	bcl-2-like protein 15	114.78	109.05	133.12	107.99	91.64	80.13	97.72	97.82	79.73	102.55	145.24	154.25	95.54	73.04	100.48	85.76	103.69	101.15	127.11	131.07	84.29	81.55	129.42	86.6	2513.72	104.738
GSONMT00079506001	latexin precursor	85.49	112.68	101.54	112.41	91.41	79.09	116.51	105.87	78.16	90.54	130.75	134.98	102.38	87.55	136	109.55	87.2	92.88	120.9	136.4	88.41	94.56	114.37	101.06	2510.69	104.612
GSONMT00056780001	e3 ubiquitin-protein ligase rbx1	102.25	119.36	134.98	119.96	93.97	96.94	113.86	112.75	86.23	101.66	118.03	120.32	103.63	101.34	98.13	92.63	93.56	108.47	109.9	102.08	87.86	88.65	105.84	98.26	2510.66	104.611
GSONMT00024111001	ets-related transcription factor elf-3	190.92	139.66	103.61	89.32	75.51	59.55	88.13	110.01	54.94	123.13	122.98	100.43	116.41	75.66	75.62	71.96	191.38	132.68	142.98	142.54	70.78	73.68	89.92	67.21	2509.01	104.542
GSONMT00060871001	t-complex protein 1 subunit epsilon	110.71	97.02	98.4	94.6	108.95	115.75	96.94	101.46	105.18	101.65	106.78	108.76	96.84	122.31	93.91	104.57	96.75	99.72	108.75	110.38	107.51	108.67	108.95	102.75	2507.31	104.471
GSONMT00049235001	transposase	128.13	82.99	107.15	117.1	115.07	112.16	98.11	105.78	113.01	87.87	103	95.14	85.16	107.02	99.17	99.23	111.02	93.35	123.49	110.49	103.15	106.84	106.29	96.52	2507.24	104.468
GSONMT00082382001	electron transfer flavoprotein subunit beta	89.97	111.52	129.16	110.36	102.12	97.66	124.26	123.73	92.04	98.49	116.22	119.66	107.41	92.89	111.71	113.7	78.93	81.67	89.24	88.94	93.17	94.74	120.57	116.01	2504.17	104.34
GSONMT00006358001	chymotrypsin-like elastase family member 2a-like	0.27	34.62	32.15	44.04	30.51	30.84	201.05	143.01	28.41	47.71	116.71	205.78	23.89	26.78	206.23	232.8	76.57	39.53	149.63	357.76	58.21	59.34	239.99	117.31	2503.14	104.297
GSONMT00016208001	upf0444 transmembrane protein c12orf23 homolog	82.95	89.29	143.79	110.1	88.92	83.34	107.94	139	87.37	73.17	129.65	162.54	80.93	86.81	123.13	104.48	69.77	95.18	109.48	125.71	83.39	81.83	120.4	122.97	2502.14	104.256
[truncated: 44,879 more rows]

## Sheet: All Genes -Raw Counts
Supplementary Data File 3. RNA sequence read count (raw data) by gene for each of the 24 sequenced libraries. Data are organized by genetic line, day post-challenge, infection status, and tank replicate (P1 and P2). Sequence decriptions were generated by Blast2GO v2.7.2.
[truncated: 46,589 more rows]

[truncated: 1 more sheets: 2633 Immune genes -RPKM]
