# Supplementary material for: Whole-body transcriptome of selectively bred, resistant-, control-, and susceptible-line rainbow trout following experimental challenge with Flavobacterium psychrophilum
Source: Front Genet. 2015 Jan 8;5:453. doi: 10.3389/fgene.2014.00453 (PMC4288049; doi:10.3389/fgene.2014.00453)
Supplement: Supplementary file 6 [file DataSheet4.XLSX]

## Sheet: Supplmentary Data File 4
Supplmentary Data File 4. Summary of pairwise comparisons of transcript abundance between samples and the number of differentially expressed genes.
Infected vs PBS comparisons	Dataset/Tab	Total # seq ID's
D1 R-line (Fp) vs R-line (PBS)	Fp_PBS R Day 1	515
D1 C-line (Fp) vs C-line (PBS)	Fp_PBS C Day 1	20
D1 S-line (Fp) vs S-line (PBS)	Fp_PBS S Day 1	1663
D5 R-line (Fp) vs R-line (PBS)	Fp_PBS R Day 5	428
D5 C-line (Fp) vs C-line (PBS)	Fp_PBS C Day 5	2201
D5 S-line (Fp) vs S-line (PBS)	Fp_PBS S Day 5	2225
Between line comparisons
D1 R-line (PBS) vs S-line (PBS)	R_S PBS Day 1	76
D1 R-line (PBS) vs C-line (PBS)	R_C PBS Day 1	3
D1 S-line (PBS) vs C-line (PBS)	S_C PBS Day 1	28
D1 R-line (Fp) vs S-line (Fp)	R_S Fp Day 1	150
D1 R-line (Fp) vs C-line (Fp)	R_C Fp Day 1	28
D1 S-line (Fp) vs C-line (Fp)	S_C Fp Day 1	37
D5 R-line (PBS) vs S-line (PBS)	R_S PBS Day 5	45
D5 R-line (PBS) vs C-line (PBS)	R_C PBS Day 5	246
D5 S-line (PBS) vs C-line (PBS)	S_C PBS Day 5	61
D5 R-line (Fp) vs S-line (Fp)	R_S Fp Day 5	1016
D5 R-line (Fp) vs C-line (Fp)	R_C Fp Day 5	159
D5 S-line (Fp) vs C-line (Fp)	S_C Fp Day 5	1758
Between day comparisons
D5 vs D1 R-line (Fp)	D5_D1 Fp R	334
D5 vs D1 C-line (Fp)	D5_D1 Fp C	2469
D5 vs D1 S-line (Fp)	D5_D1 Fp S	2434
D5 vs D1 R-line (PBS)	D5_D1 PBS R	1286
D5 vs D1 C-line (PBS)	D5_D1 PBS C	294
D5 vs D1 S-line (PBS)	D5_D1 PBS S	376

## Sheet: Fp_PBS R Day 1
Accession (Locus Tag)	Sequence Description (Automated)	baseMean	FoldChange	log2FoldChange	lfcSE	stat	pvalue	padj	GOs
GSONMT00025010001	l-serine dehydratase l-threonine deaminase-like	244.776	9.69693	3.27753	0.306802	10.6829	1.22407e-26	1.01292e-22	P:L-serine catabolic process; P:pyruvate biosynthetic process; C:mitochondrion; F:L-threonine ammonia-lyase activity; F:L-serine ammonia-lyase activity; P:response to amino acid stimulus; P:gluconeogenesis; F:protein homodimerization activity; P:response to cobalamin; F:pyridoxal phosphate binding
GSONMT00064736001	endonuclease domain-containing 1	104.734	8.78593	3.1352	0.292931	10.7028	9.87017e-27	1.01292e-22	F:hydrolase activity; F:binding
GSONMT00066178001	interferon-induced protein 44-like	139.576	7.73507	2.95142	0.248298	11.8866	1.38936e-32	3.44908e-28	P:single-organism cellular process
GSONMT00050222001	e3 ubiquitin-protein ligase trim21-like	221.102	7.58102	2.92239	0.299812	9.74742	1.89213e-22	1.1743e-18	F:zinc ion binding
GSONMT00080018001	c-c motif chemokine 4-like	85.3331	6.52586	2.70617	0.297537	9.09524	9.43754e-20	4.68574e-16	C:extracellular space; F:chemokine activity; P:immune response
GSONMT00057082001	c-c motif chemokine 19 precursor	93.9912	6.39543	2.67704	0.337461	7.93288	2.14124e-15	7.59375e-12	F:chemokine activity; P:immune response; C:extracellular region
GSONMT00047450001	interferon-induced protein 44-like	125.954	6.09318	2.6072	0.318499	8.18588	2.70326e-16	1.11847e-12	F:GTP binding
GSONMT00028999001	reverse partial	198.921	5.97161	2.57812	0.326597	7.8939	2.92894e-15	9.08888e-12	F:RNA binding; P:RNA-dependent DNA replication; F:RNA-directed DNA polymerase activity
GSONMT00063270001	vascular cell adhesion protein 1 isoform x1	39.3488	5.93477	2.56919	0.340785	7.53904	4.73451e-14	9.79452e-11	P:cellular response to chemical stimulus; P:regulation of biological quality; P:heart development; P:embryonic placenta morphogenesis; P:cell-cell adhesion; C:membrane part; C:intracellular organelle; C:plasma membrane
GSONMT00050846001	selectin e	303.483	5.75201	2.52407	0.328476	7.68417	1.53998e-14	3.82299e-11	P:leukocyte tethering or rolling; C:cortical cytoskeleton; P:actin filament-based process; P:activation of phospholipase C activity; P:heterophilic cell-cell adhesion; C:extracellular space; F:sialic acid binding; F:phospholipase binding; C:coated pit; F:oligosaccharide binding; P:inflammatory response; C:perinuclear region of cytoplasm; P:response to interleukin-1; C:caveola; F:transmembrane sig…
GSONMT00010354001	microfibril-associated glycoprotein 4-like	65.8597	5.52148	2.46506	0.331552	7.43489	1.04653e-13	1.99847e-10	-
GSONMT00039364001	PREDICTED: uncharacterized protein LOC100705279	106.205	4.74086	2.24515	0.31174	7.20199	5.93411e-13	1.05224e-09	-
GSONMT00009406001	tpa: interleukin-11a	32.9747	4.70686	2.23477	0.325915	6.85689	7.0375e-12	9.06908e-09	C:extracellular region
GSONMT00018659001	interferon-induced protein 44-like	40.9841	4.4223	2.1448	0.327922	6.54056	6.12898e-11	6.33966e-08	F:GTP binding
GSONMT00080684001	cxc chemokine	162.815	4.11581	2.04118	0.330069	6.1841	6.24574e-10	4.84533e-07	F:chemokine activity; C:extracellular region; P:immune response
GSONMT00042323001	sh2 domain-containing protein 4a-like	165.701	4.07907	2.02824	0.30788	6.58775	4.46537e-11	5.03877e-08	F:molecular_function; P:biological_process; C:cellular_component
GSONMT00051093001	unknown protein	84.1467	3.9691	1.98881	0.303649	6.5497	5.76514e-11	6.22259e-08	-
GSONMT00070054001	hypothetical loc798684	148.493	3.8496	1.94471	0.319308	6.09039	1.12636e-09	7.76722e-07	F:molecular_function; P:biological_process; C:cellular_component
GSONMT00040812001	programmed cell death 1 ligand 1	199.128	3.81484	1.93162	0.330868	5.83804	5.28189e-09	2.98006e-06	P:regulation of cellular process
GSONMT00027072001	carcinoembryonic antigen-related cell adhesion molecule 5-like	115.972	3.78114	1.91882	0.313655	6.11762	9.49816e-10	6.73691e-07	-
GSONMT00040213001	interferon-induced guanylate-binding protein 1	761.071	3.77112	1.91499	0.300915	6.3639	1.96697e-10	1.57517e-07	P:interferon-gamma-mediated signaling pathway; F:GTP binding; P:GTP catabolic process; C:cytosol; F:identical protein binding; F:GTPase activity
GSONMT00042470001	trans-2-enoyl- mitochondrial isoform x2	30.999	3.76281	1.91181	0.326954	5.84735	4.99471e-09	2.88357e-06	P:fatty acid metabolic process; P:oxidation-reduction process; F:zinc ion binding; C:mitochondrion; P:pronephric nephron tubule development; F:receptor binding; F:trans-2-enoyl-CoA reductase (NADPH) activity
GSONMT00026159001	interferon regulatory factor 1	714.39	3.72147	1.89587	0.312398	6.06877	1.28897e-09	8.42069e-07	P:regulation of transcription, DNA-dependent; F:sequence-specific DNA binding transcription factor activity; P:transcription, DNA-dependent; C:nucleus; F:regulatory region DNA binding
GSONMT00055528001	probable e3 ubiquitin-protein ligase rnf144a-a	179.7	3.71555	1.89358	0.328566	5.76316	8.25517e-09	4.18234e-06	F:zinc ion binding; F:ligase activity; F:nucleic acid binding
GSONMT00057621001	PREDICTED: uncharacterized protein LOC101080246	65.315	3.59945	1.84777	0.320096	5.77257	7.80722e-09	4.0378e-06	F:receptor binding; C:integral to membrane; C:membrane; C:sarcoplasmic reticulum
GSONMT00006527001	hypothetical loc798684	482.423	3.55918	1.83155	0.284752	6.43208	1.25867e-10	1.15561e-07	F:molecular_function; P:biological_process; C:cellular_component
GSONMT00005709001	interferon-induced guanylate-binding protein 1	66.119	3.42107	1.77445	0.330403	5.37055	7.84951e-08	3.24773e-05	P:GTP catabolic process; F:GTPase activity; F:GTP binding
GSONMT00012317001	matrix metalloproteinase-19-like	276.065	3.4048	1.76757	0.288474	6.12731	8.93753e-10	6.52571e-07	F:metalloendopeptidase activity; P:proteolysis; F:calcium ion binding; C:extracellular matrix; F:zinc ion binding
GSONMT00016296001	serum amyloid a	3970.84	3.38189	1.75783	0.343767	5.11342	3.16373e-07	0.000105814	P:response to bacterium; P:acute-phase response; C:high-density lipoprotein particle; P:response to stilbenoid
GSONMT00029656001	matrix metalloproteinase 9	949.368	3.26623	1.70763	0.334361	5.10713	3.27094e-07	0.000106843	P:response to bacterium; F:metalloendopeptidase activity; P:positive regulation of granuloma formation; C:extracellular matrix; P:proteolysis; F:zinc ion binding
GSONMT00026343001	poly	111.471	3.26121	1.70541	0.276168	6.17524	6.60616e-10	4.96964e-07	F:metal ion binding; F:NAD+ ADP-ribosyltransferase activity
GSONMT00034343001	tumor necrosis factor receptor superfamily member 6b	98.3734	3.25552	1.70289	0.317768	5.35891	8.37276e-08	3.40744e-05	P:apoptotic process; P:negative regulation of apoptotic process; F:receptor activity; C:extracellular space; F:protein binding; P:signal transduction
GSONMT00031189001	interferon-induced protein 44-like	1167.16	3.21172	1.68335	0.318929	5.27812	1.30516e-07	4.98472e-05	F:GTP binding
GSONMT00040532001	poly	328.433	3.19355	1.67516	0.317168	5.28161	1.28053e-07	4.96707e-05	F:nucleic acid binding; F:NAD+ ADP-ribosyltransferase activity; F:nucleotide binding
GSONMT00038968001	interleukin-8	97.9949	3.1841	1.67089	0.343382	4.86597	1.13899e-06	0.000274519	P:vasculogenesis; P:neutrophil chemotaxis; F:chemokine activity; P:neutrophil activation; F:interleukin-8 receptor binding; C:extracellular region; P:immune response
GSONMT00066304001	interleukin-1 receptor type 2-like	98.4856	2.98732	1.57885	0.331967	4.75604	1.97427e-06	0.000426184	F:interleukin-1 receptor activity; F:interleukin-1, Type II, blocking receptor activity; P:signal transduction
GSONMT00002549001	interferon-induced guanylate-binding protein 1-like	90.5956	2.97115	1.57102	0.316482	4.96402	6.90503e-07	0.000189104	P:GTP catabolic process; F:GTPase activity; F:GTP binding
GSONMT00063791001	c-c motif chemokine 2-like	52.6424	2.9615	1.56633	0.315585	4.96326	6.9319e-07	0.000189104	C:extracellular region; F:chemokine activity; P:immune response
GSONMT00005013001	serum amyloid a	537.994	2.95858	1.56491	0.341079	4.5881	4.47295e-06	0.000834894	P:response to bacterium; P:acute-phase response; C:high-density lipoprotein particle; P:response to stilbenoid
GSONMT00040216001	interferon-induced guanylate-binding protein 1-like	255.136	2.93145	1.55162	0.30921	5.018	5.22135e-07	0.000158073	; P:GTP catabolic process; F:GTPase activity; C:membrane; C:Golgi apparatus; F:GTP binding
GSONMT00016793001	nf-kappa-b inhibitor alpha	249.818	2.92019	1.54606	0.215401	7.1776	7.09465e-13	1.10078e-09	P:response to virus
GSONMT00076989001	antigen peptide transporter 1-like isoform x1	428.274	2.8946	1.53336	0.266928	5.74449	9.22007e-09	4.57777e-06	P:transmembrane transport; C:integral to membrane; F:ATPase activity, coupled to transmembrane movement of substances; P:ATP catabolic process; P:peptide transport; F:ATP binding; F:peptide transporter activity
GSONMT00027252001	at-rich interactive domain-containing protein 5a	63.5937	2.85362	1.51279	0.257575	5.8732	4.27451e-09	2.52654e-06	P:positive regulation of histone acetylation; P:positive regulation of transcription from RNA polymerase II promoter; P:chondrocyte differentiation; C:transcription factor complex; F:transcription factor binding; F:chromatin binding; C:nucleus
GSONMT00082738001	chemokine-like receptor 1-like	28.2664	2.84217	1.507	0.313593	4.80557	1.54311e-06	0.000351447	C:integral to membrane; P:G-protein coupled receptor signaling pathway; F:N-formyl peptide receptor activity
GSONMT00049283001	e3 ubiquitin-protein ligase trim39-like	68.9476	2.8335	1.50259	0.287707	5.22263	1.76403e-07	6.34666e-05	F:metal ion binding
GSONMT00050468001	hyopthetical protein	211.202	2.82634	1.49893	0.235158	6.37414	1.83987e-10	1.5225e-07	F:NAD+ ADP-ribosyltransferase activity
GSONMT00001547001	---NA---	42.2165	2.79809	1.48444	0.34354	4.32102	1.5531e-05	0.00208409	-
GSONMT00071757001	centromere protein j-like	61.8786	2.79545	1.48308	0.343807	4.31371	1.60536e-05	0.00211985	C:cytosol; P:positive regulation of JAK-STAT cascade; C:microtubule; P:G2/M transition of mitotic cell cycle; P:microtubule polymerization; C:gamma-tubulin small complex; P:astral microtubule nucleation; F:gamma-tubulin binding; P:regulation of RNA biosynthetic process; P:cell division; P:regulation of centriole replication; C:centriole; F:protein domain specific binding; F:protein kinase binding…
GSONMT00074967001	malignant fibrous histiocytoma-amplified sequence 1 homolog	109.411	2.7932	1.48192	0.261977	5.65668	1.54326e-08	7.09473e-06	F:GTP binding; F:nucleotide binding
GSONMT00067994001	synaptosomal-associated protein 25 isoform x1	81.8448	2.78233	1.4763	0.342385	4.3118	1.61934e-05	0.00212699	P:glutamate secretion; C:membrane raft; C:axonal growth cone; C:trans-Golgi network; P:sleep; C:lamellipodium; F:SNAP receptor activity; P:axonogenesis; C:actin cytoskeleton; C:synaptobrevin 2-SNAP-25-syntaxin-1a-complexin I complex; C:filopodium; P:energy reserve metabolic process; F:protein N-terminus binding; C:synaptobrevin 2-SNAP-25-syntaxin-1a-complexin II complex; P:growth hormone secretio…
GSONMT00004801001	transcription factor -like	405.286	2.75149	1.46021	0.304744	4.79161	1.65451e-06	0.000373394	P:regulation of transcription, DNA-dependent; F:sequence-specific DNA binding transcription factor activity; P:leukocyte differentiation; P:leukocyte activation; C:nucleus
GSONMT00067762001	reverse transcriptase-like protein	87.712	2.73793	1.45308	0.292212	4.97271	6.60242e-07	0.00018754	F:RNA binding; P:RNA-dependent DNA replication; F:RNA-directed DNA polymerase activity
GSONMT00025517001	differentially regulated trout protein 1 precursor	1659.69	2.72322	1.44531	0.343819	4.20371	2.62579e-05	0.00306034	P:negative regulation of activation of membrane attack complex
GSONMT00066820001	e3 ubiquitin-protein ligase rnf182-like isoform x2	36.0727	2.71724	1.44214	0.34157	4.22211	2.42027e-05	0.00290321	F:zinc ion binding
GSONMT00012647001	cd83	34.1181	2.71247	1.43961	0.343571	4.19013	2.7879e-05	0.00318939	-
GSONMT00002893001	collagenase 3-like	171.634	2.70528	1.43578	0.278945	5.14718	2.64435e-07	8.99259e-05	P:embryo development; F:metalloendopeptidase activity; P:macrophage chemotaxis; F:calcium ion binding; P:proteolysis; F:zinc ion binding; C:collagen
GSONMT00057622001	PREDICTED: uncharacterized protein LOC100148510 isoform X1	39.0118	2.69486	1.43021	0.341646	4.18624	2.83617e-05	0.00320036	-
GSONMT00022872001	integrin alpha-2	295.382	2.68875	1.42694	0.329204	4.3345	1.46091e-05	0.0019842	P:single-organism cellular process; C:plasma membrane part; C:integral to membrane
GSONMT00057755001	down syndrome cell adhesion molecule-like isoform x1	43.8801	2.68329	1.42401	0.320503	4.44303	8.87019e-06	0.00135093	P:dendrite self-avoidance; P:positive regulation of axon extension involved in axon guidance; C:axon; P:post-embryonic retina morphogenesis in camera-type eye; P:locomotory behavior; P:negative regulation of cell adhesion; P:positive regulation of phosphorylation; C:growth cone; P:dendrite morphogenesis; C:plasma membrane
GSONMT00003195001	ninjurin-1-like	30.0432	2.6669	1.41516	0.316843	4.46645	7.95285e-06	0.00125389	C:integral to membrane; P:cell adhesion; P:tissue regeneration
GSONMT00055527001	ubiquitin-like protein	156.123	2.66491	1.41409	0.343781	4.11334	3.89971e-05	0.00411959	F:molecular_function; C:cellular_component
GSONMT00005489001	interleukin-1 beta	30.3	2.65864	1.41069	0.34225	4.1218	3.75928e-05	0.00405757	C:extracellular space; P:positive regulation of cell division; F:cytokine activity; F:interleukin-1 receptor binding; P:fever generation; P:immune response
GSONMT00033988001	thioredoxin reductase 3	1050.06	2.65205	1.40711	0.26293	5.35166	8.71502e-08	3.48952e-05	F:flavin adenine dinucleotide binding; F:thioredoxin-disulfide reductase activity; F:NADP binding; F:electron carrier activity; P:cell redox homeostasis; F:protein disulfide oxidoreductase activity; P:oxidation-reduction process
GSONMT00071241001	syndecan-4-like isoform x2	3363.17	2.63074	1.39547	0.339196	4.11405	3.88777e-05	0.00411959	P:wound healing; P:cell migration; P:epiboly involved in gastrulation with mouth forming second; P:cell adhesion mediated by integrin; P:stress fiber assembly; F:phosphatidylinositol-4,5-bisphosphate binding; C:focal adhesion
GSONMT00025518001	cd59b glyco	733.014	2.60899	1.38349	0.343529	4.0273	5.64207e-05	0.00544998	P:negative regulation of activation of membrane attack complex
GSONMT00000924001	tissue factor pathway inhibitor 2 precursor	73.6784	2.6048	1.38117	0.272787	5.06318	4.12318e-07	0.000129567	P:central nervous system development; P:negative regulation of peptidase activity; F:serine-type endopeptidase inhibitor activity; P:blood coagulation; C:extracellular region
GSONMT00011345001	p-selectin precursor	40.5456	2.60341	1.3804	0.338206	4.08154	4.47381e-05	0.00453316	P:cell adhesion; F:carbohydrate binding; C:membrane
GSONMT00002696001	complement c1q-like protein 2-like	1405.28	2.57253	1.36319	0.330936	4.11919	3.80201e-05	0.00407306	-
GSONMT00000455001	spondin-2-like isoform x1	52.7675	2.57151	1.36262	0.30243	4.50556	6.61977e-06	0.00112559	C:proteinaceous extracellular matrix
GSONMT00034060001	14 kda transmembrane protein	892.707	2.56344	1.35808	0.339793	3.99679	6.42081e-05	0.00609518	C:integral to membrane; P:response to biotic stimulus
GSONMT00072073001	pr domain zinc finger protein 1-like	78.5077	2.54734	1.34899	0.287697	4.68893	2.74635e-06	0.000558838	F:binding
GSONMT00015093001	78 kda glucose-regulated protein precursor	271.534	2.53998	1.34482	0.235634	5.70723	1.14829e-08	5.48197e-06	P:proteolysis involved in cellular protein catabolic process; P:cellular response to interleukin-4; P:negative regulation of transforming growth factor beta receptor signaling pathway; P:response to yeast; P:cerebellar Purkinje cell layer development; C:endoplasmic reticulum-Golgi intermediate compartment; P:negative regulation of apoptotic process; P:cerebellum structural organization; C:endopla…
GSONMT00078683001	exocyst complex component 3-like	160.053	2.53919	1.34437	0.335519	4.00683	6.15394e-05	0.00587583	C:exocyst; P:exocytosis
GSONMT00029358001	vascular cell adhesion protein 1-like	200.539	2.5249	1.33623	0.320204	4.17304	3.00556e-05	0.00335896	P:single-organism process
GSONMT00001306001	tapasin precursor	678.918	2.51876	1.33271	0.297531	4.47924	7.49088e-06	0.00121543	P:antigen processing and presentation of endogenous peptide antigen via MHC class I; C:membrane
GSONMT00038670001	traf-interacting protein with fha domain-containing protein a-like	191.849	2.51463	1.33034	0.245279	5.4238	5.83445e-08	2.45492e-05	P:I-kappaB kinase/NF-kappaB cascade
GSONMT00075768001	protein nlrc3-like	63.142	2.51211	1.3289	0.303653	4.37639	1.20664e-05	0.00171561	-
GSONMT00051539001	galectin like protein	535.817	2.50976	1.32755	0.184812	7.18326	6.80695e-13	1.10078e-09	F:carbohydrate binding
GSONMT00051250001	c-c motif chemokine 19 precursor	37.04	2.50632	1.32557	0.321116	4.12801	3.65917e-05	0.00400171	F:chemokine activity; P:immune response; C:extracellular region; C:extracellular space; F:cytokine activity
GSONMT00080410001	tumor necrosis factor alpha-induced protein 2-like	507.759	2.50299	1.32365	0.321359	4.11892	3.80644e-05	0.00407306	C:exocyst; P:exocytosis
GSONMT00016681001	nuclear factor nf-kappa-b p100 subunit	506.653	2.50162	1.32286	0.238704	5.54186	2.9928e-08	1.28097e-05	F:sequence-specific DNA binding transcription factor activity; P:signal transduction; C:nucleus; P:regulation of transcription, DNA-dependent
GSONMT00071687001	udp-glucuronosyltransferase 2a2-like	171.187	2.49955	1.32167	0.198456	6.65976	2.74276e-11	3.24234e-08	F:transferase activity, transferring hexosyl groups; P:metabolic process
GSONMT00006416001	phosphatidylinositol -bisphosphate 3-kinase catalytic subunit gamma isoform	154.817	2.49147	1.317	0.295415	4.45812	8.26814e-06	0.00129092	P:phosphatidylinositol-3-phosphate biosynthetic process; P:neutrophil chemotaxis; C:phosphatidylinositol 3-kinase complex; F:1-phosphatidylinositol-3-kinase activity; F:phosphatidylinositol-4,5-bisphosphate 3-kinase activity; P:phosphatidylinositol-mediated signaling; C:plasma membrane; F:ATP binding; P:phosphatidylinositol phosphorylation; F:1-phosphatidylinositol-4-phosphate 3-kinase activity
GSONMT00049728001	e3 ubiquitin-protein ligase rnf31-like isoform x1	112.045	2.48626	1.31398	0.322096	4.07946	4.51404e-05	0.0045424	F:nucleic acid binding; F:zinc ion binding
GSONMT00034135001	growth-regulated alpha	446.223	2.48072	1.31076	0.219676	5.96677	2.41992e-09	1.54037e-06	C:extracellular region; F:chemokine activity; P:immune response
GSONMT00066470001	tissue factor-like	52.3758	2.47476	1.30729	0.268814	4.86317	1.15523e-06	0.000275757	P:cellular iron ion homeostasis; F:ferric iron binding; P:blood coagulation; P:vasculature development; C:integral to membrane; C:extracellular region; P:iron ion transport
GSONMT00012579001	tumor necrosis factor receptor superfamily member 5 precursor	127.086	2.46294	1.30038	0.343665	3.78386	0.000154416	0.0122082	F:transmembrane signaling receptor activity; P:apoptotic process; C:membrane; P:signal transduction; P:immune response
GSONMT00003531001	tumor necrosis factor receptor superfamily member 5 precursor	63.2637	2.45916	1.29817	0.317662	4.08663	4.37686e-05	0.00446749	P:immune response; P:apoptotic process; C:membrane; P:signal transduction; F:transmembrane signaling receptor activity
GSONMT00042793001	protein	43.8634	2.44358	1.289	0.318798	4.04331	5.27022e-05	0.00517536	F:RNA binding; P:RNA-dependent DNA replication; F:RNA-directed DNA polymerase activity
GSONMT00059210001	suppressor of cytokine signaling 3	765.484	2.43984	1.28679	0.292008	4.40669	1.04964e-05	0.00155103	P:retina morphogenesis in camera-type eye; P:protein ubiquitination; P:negative regulation of apoptotic process; P:JAK-STAT cascade
GSONMT00005714001	interferon-induced guanylate-binding protein 1	146.918	2.42585	1.27849	0.320247	3.9922	6.54643e-05	0.00615587	P:defense response; P:response to other organism; P:GTP catabolic process; F:GTPase activity; C:membrane; C:Golgi apparatus; F:GTP binding
GSONMT00060167001	neutrophil cytosol factor 2-like	68.0585	2.39155	1.25794	0.253222	4.96776	6.77317e-07	0.000188926	P:biological_process; C:cellular_component
GSONMT00038950001	complement c1q tumor necrosis factor-related protein 3-like	4577.21	2.38855	1.25613	0.265433	4.7324	2.21876e-06	0.000470775	-
GSONMT00013525001	insulin-like growth factor-binding protein 5-like	253.372	2.37614	1.24862	0.255572	4.8856	1.03115e-06	0.00025345	C:extracellular region; F:insulin-like growth factor binding; P:regulation of cell growth
GSONMT00060048001	n-myc-interactor-like isoform x2	529.561	2.37316	1.24681	0.214977	5.79972	6.64244e-09	3.58475e-06	F:signal transducer activity
GSONMT00009919001	serine threonine-protein kinase pim-2-like	156.122	2.35804	1.23759	0.290903	4.25429	2.0971e-05	0.00260302	P:response to virus; P:protein autophosphorylation; F:protein serine/threonine kinase activity; P:apoptotic process; P:histone phosphorylation; P:negative regulation of cell proliferation; F:ATP binding; P:negative regulation of insulin secretion involved in cellular response to glucose stimulus; F:protein binding; P:G1/S transition of mitotic cell cycle; P:camera-type eye morphogenesis; P:optoki…
GSONMT00021959001	zgc:174888 protein	143.877	2.35406	1.23515	0.202993	6.08469	1.16716e-09	7.83104e-07	-
GSONMT00072306001	metalloreductase steap4	777.964	2.34861	1.23181	0.342982	3.59147	0.000328816	0.0219431	P:fat cell differentiation; C:plasma membrane
GSONMT00070499001	complement component c7-like	2485.96	2.34335	1.22857	0.343461	3.57703	0.000347514	0.0226075	P:immune response; C:membrane attack complex
GSONMT00024111001	ets-related transcription factor elf-3	436.072	2.34199	1.22773	0.214824	5.71507	1.09659e-08	5.33783e-06	P:inflammatory response; P:positive regulation of transcription from RNA polymerase II promoter; F:sequence-specific DNA binding; P:mammary gland involution; P:epithelial cell differentiation; P:blastocyst development; F:sequence-specific DNA binding transcription factor activity; F:transcription coactivator activity; P:negative regulation of transcription, DNA-dependent; P:extracellular matrix o…
GSONMT00057624001	PREDICTED: uncharacterized protein LOC100703668 isoform X1	60.9402	2.33579	1.22391	0.339105	3.60924	0.000307096	0.0211413	-
GSONMT00018332001	complement c1q tumor necrosis factor-related protein 3-like	215.855	2.33202	1.22158	0.327065	3.73498	0.000187729	0.0142085	P:defense response to bacterium; P:negative regulation of cysteine-type endopeptidase activity involved in apoptotic process; F:cysteine-type endopeptidase inhibitor activity involved in apoptotic process; P:negative regulation of apoptotic process; P:negative regulation of mitotic cell cycle; P:blood vessel morphogenesis
GSONMT00067362001	interleukin-1 receptor accessory protein	78.5326	2.32598	1.21784	0.256657	4.74502	2.08488e-06	0.000446183	P:signal transduction
GSONMT00037464001	c-c motif chemokine 19 precursor	104.708	2.32448	1.21691	0.323949	3.75648	0.000172318	0.01341	P:immune response; P:positive regulation of ERK1 and ERK2 cascade; P:positive regulation of NF-kappaB import into nucleus; P:positive regulation of endocytosis; P:regulation of cell projection assembly; P:single-multicellular organism process; P:positive regulation of phosphatidylinositol 3-kinase activity; P:establishment of T cell polarity; P:positive regulation of I-kappaB kinase/NF-kappaB cas…
GSONMT00080995001	pancreatic progenitor cell differentiation and proliferation factor a-like	712.984	2.31768	1.21268	0.173903	6.97332	3.0955e-12	4.52034e-09	P:exocrine pancreas development; P:cell fate specification; P:cell proliferation
GSONMT00005166001	c-type lectin domain family 4 member e	3360.11	2.31674	1.21209	0.342687	3.53703	0.000404656	0.0254319	F:carbohydrate binding
GSONMT00045786001	interferon regulatory factor 1	645.341	2.30984	1.20779	0.232331	5.19859	2.00807e-07	7.02118e-05	P:transcription, DNA-dependent; F:sequence-specific DNA binding transcription factor activity; C:nucleus; F:regulatory region DNA binding; P:regulation of transcription, DNA-dependent
GSONMT00031665001	-carotene 9 -oxygenase-like	77.5144	2.29691	1.19969	0.2571	4.66625	3.06743e-06	0.000599599	-
GSONMT00007562001	ubiquitin-conjugating enzyme e2 d2	881.373	2.29487	1.19841	0.301943	3.96899	7.21767e-05	0.00663625	C:nucleoplasm; P:protein K48-linked ubiquitination; P:toll-like receptor 4 signaling pathway; P:protein K48-linked deubiquitination; P:regulation of transcription from RNA polymerase II promoter in response to hypoxia; F:ubiquitin binding; P:TRIF-dependent toll-like receptor signaling pathway; C:cytosol; P:ubiquitin-dependent protein catabolic process; P:negative regulation of histone H2A K63-lin…
GSONMT00064390001	camp-responsive element modulator isoform x3	117.039	2.29356	1.19759	0.343174	3.48975	0.00048348	0.0289913	P:single-organism process; P:regulation of transcription, DNA-dependent; F:DNA binding; C:intracellular part
GSONMT00002695001	myosin light chain smooth muscle-like isoform x1	427.508	2.29353	1.19757	0.278937	4.29334	1.76009e-05	0.00229969	P:protein phosphorylation; F:ATP binding; F:protein serine/threonine kinase activity
GSONMT00009343001	reverse transcriptase-like protein	43.3733	2.29012	1.19542	0.328244	3.64187	0.000270664	0.0190347	F:RNA binding; P:RNA-dependent DNA replication; F:RNA-directed DNA polymerase activity
GSONMT00076635001	tumor necrosis factor alpha-induced protein 2-like	386.323	2.28979	1.19522	0.268408	4.45298	8.46866e-06	0.00131397	C:exocyst; P:exocytosis
GSONMT00048770001	v-type proton atpase 116 kda subunit a isoform 3-like isoform x1	161.245	2.28552	1.19252	0.243473	4.89796	9.68391e-07	0.000242831	P:ATP hydrolysis coupled proton transport; C:vacuolar proton-transporting V-type ATPase, V0 domain; F:hydrogen ion transmembrane transporter activity
GSONMT00079981001	lim domain and actin-binding protein 1-like isoform x1	483.776	2.2855	1.19251	0.269117	4.43119	9.37133e-06	0.00140996	F:metal ion binding; F:zinc ion binding
GSONMT00020723001	solute carrier family facilitated glucose transporter member 6	91.8898	2.28072	1.18949	0.242246	4.91026	9.09577e-07	0.000232786	C:integral to membrane; P:hexose transmembrane transport; P:glucose transport; F:D-glucose transmembrane transporter activity
GSONMT00027343001	probable atp-dependent rna helicase dhx58	382.993	2.27378	1.18509	0.338249	3.50361	0.000459005	0.0277922	F:ATP binding; F:helicase activity; F:DNA binding
GSONMT00017003001	calmodulin-dependent phosphodiesterase	44.7912	2.27136	1.18356	0.316954	3.73416	0.000188343	0.0142116	P:cAMP catabolic process; F:calcium- and calmodulin-regulated 3',5'-cyclic-GMP phosphodiesterase activity; P:regulation of smooth muscle cell apoptotic process; P:activation of phospholipase C activity; P:neurotrophin TRK receptor signaling pathway; P:regulation of smooth muscle cell proliferation; F:calmodulin-dependent cyclic-nucleotide phosphodiesterase activity; P:epidermal growth factor rece…
GSONMT00013182001	tumor necrosis factor receptor superfamily member 5-like	83.0392	2.26996	1.18267	0.238774	4.95309	7.30438e-07	0.000196634	P:regulation of primary metabolic process; C:membrane; P:regulation of cellular metabolic process; P:immune response; P:apoptotic process; ; P:signal transduction; P:positive regulation of cellular process; F:transmembrane signaling receptor activity; P:regulation of macromolecule metabolic process
GSONMT00001309001	proteasome subunit beta type-8 precursor	54.2836	2.26611	1.18022	0.261386	4.51524	6.32456e-06	0.00108281	C:cytoplasm; C:proteasome core complex; C:nucleus; F:threonine-type endopeptidase activity; P:proteolysis involved in cellular protein catabolic process
GSONMT00065305001	e3 ubiquitin-protein ligase rnf138 isoform x1	35.1474	2.255	1.17312	0.333543	3.51716	0.000436183	0.0268026	F:ligase activity; F:zinc ion binding
GSONMT00070285001	plasminogen activator inhibitor 1-like	94.9836	2.2549	1.17306	0.333365	3.51885	0.000433421	0.0266989	P:transforming growth factor beta receptor signaling pathway; P:chronological cell aging; P:immune response; F:serine-type endopeptidase inhibitor activity; P:negative regulation of vascular wound healing; P:positive regulation of angiogenesis; C:extracellular space; P:negative regulation of endothelial cell apoptotic process; P:platelet activation; P:negative regulation of fibrinolysis; P:regula…
GSONMT00020998001	thioredoxin	1990.4	2.25415	1.17258	0.244911	4.78778	1.68637e-06	0.000375603	P:cell redox homeostasis; F:protein disulfide oxidoreductase activity; P:glycerol ether metabolic process
GSONMT00048182001	interferon-induced guanylate-binding protein 1-like	44.4906	2.2502	1.17006	0.313201	3.73581	0.000187115	0.0142053	P:GTP catabolic process; F:GTPase activity; F:GTP binding
GSONMT00068455001	78 kda glucose-regulated protein precursor	2331.61	2.24944	1.16957	0.151169	7.73681	1.01941e-14	2.81187e-11	P:proteolysis involved in cellular protein catabolic process; P:cellular response to interleukin-4; P:negative regulation of transforming growth factor beta receptor signaling pathway; P:response to yeast; P:cerebellar Purkinje cell layer development; C:endoplasmic reticulum-Golgi intermediate compartment; P:negative regulation of apoptotic process; P:cerebellum structural organization; C:endopla…
GSONMT00021355001	zgc:174888 protein	244.214	2.24584	1.16725	0.310155	3.76345	0.000167588	0.0130829	-
GSONMT00019197001	dnaj homolog subfamily b member 9	114.862	2.23916	1.16296	0.25502	4.56026	5.109e-06	0.000925774	C:cellular_component; F:misfolded protein binding; C:endoplasmic reticulum; P:ER-associated protein catabolic process
GSONMT00030437001	zinc transporter zip1	807.387	2.23875	1.16269	0.322233	3.60824	0.000308284	0.0211413	F:metal ion transmembrane transporter activity; P:zinc ion transport; P:response to zinc ion; P:transmembrane transport; C:membrane
GSONMT00043978001	tnfaip3-interacting protein 1-like	25.8065	2.23671	1.16138	0.312714	3.71387	0.000204114	0.0152166	-
GSONMT00039824001	proteasome subunit alpha type-6	215.995	2.23369	1.15943	0.233015	4.97578	6.49859e-07	0.00018754	P:protein polyubiquitination; C:nucleoplasm; P:regulation of cellular amino acid metabolic process; P:positive regulation of ubiquitin-protein ligase activity involved in mitotic cell cycle; P:negative regulation of apoptotic process; P:gene expression; C:polysome; P:negative regulation of ubiquitin-protein ligase activity involved in mitotic cell cycle; F:purine ribonucleoside triphosphate bindi…
GSONMT00024599001	cytochrome b-245 heavy chain-like isoform x1	143.76	2.23211	1.15841	0.31742	3.64946	0.000262791	0.0186928	F:oxidoreductase activity; P:oxidation-reduction process; C:integral to membrane
GSONMT00002894001	matrix metalloproteinase-20	1583.69	2.22941	1.15666	0.327643	3.53026	0.000415158	0.0258756	F:metalloendopeptidase activity; C:extracellular matrix; F:calcium ion binding; P:proteolysis; F:zinc ion binding
GSONMT00038899001	anosmin-1-like	121.8	2.22251	1.15219	0.226489	5.08717	3.63454e-07	0.000117178	P:axon guidance; P:fasciculation of sensory neuron axon; P:olfactory bulb development; P:dopaminergic neuron differentiation; P:GABAergic neuron differentiation; P:posterior lateral line neuromast primordium migration
GSONMT00077107001	hepcidin	1943.22	2.22068	1.151	0.333513	3.45114	0.000558215	0.0321524	P:defense response to bacterium; P:cellular iron ion homeostasis; C:extracellular region; F:hormone activity
GSONMT00000258001	caspase recruitment domain-containing protein 8-like	80.9738	2.21822	1.1494	0.264901	4.33898	1.43145e-05	0.00197347	P:regulation of apoptotic process; C:intracellular
GSONMT00072668001	b-cell receptor cd22-like isoform x2	41.653	2.2095	1.14372	0.297514	3.84426	0.000120919	0.010006	P:cell-cell adhesion; C:membrane
GSONMT00082468001	phosphoenolpyruvate cytosolic	316.568	2.19372	1.13338	0.176353	6.42677	1.3034e-10	1.15561e-07	P:gluconeogenesis; F:GTP binding; F:kinase activity; P:phosphorylation; P:response to glucose stimulus; F:phosphoenolpyruvate carboxykinase (GTP) activity
GSONMT00030612001	gig2-like protein	93.2266	2.18674	1.12878	0.228127	4.94804	7.49652e-07	0.00019798	F:NAD+ ADP-ribosyltransferase activity
GSONMT00014477001	casp8 and fadd-like apoptosis regulator	47.8736	2.18304	1.12634	0.296634	3.79707	0.000146415	0.0117314	P:regulation of cellular process
GSONMT00021640001	hemicentin-1-like isoform x2	107.216	2.16532	1.11458	0.301597	3.6956	0.000219367	0.0161118	P:cell-cell adhesion; C:membrane; P:ion transport; F:ion channel activity
GSONMT00026665001	proline-serine-threonine phosphatase-interacting protein 2	35.0729	2.16445	1.114	0.301131	3.6994	0.000216113	0.0159199	-
GSONMT00037559001	proteasome subunit alpha type-6	228.167	2.16445	1.114	0.263874	4.22172	2.42445e-05	0.00290321	P:protein polyubiquitination; C:nucleoplasm; P:regulation of cellular amino acid metabolic process; P:positive regulation of ubiquitin-protein ligase activity involved in mitotic cell cycle; P:negative regulation of apoptotic process; P:gene expression; C:polysome; P:negative regulation of ubiquitin-protein ligase activity involved in mitotic cell cycle; F:purine ribonucleoside triphosphate bindi…
GSONMT00056607001	von willebrand factor a domain-containing protein 5a-like	88.3369	2.16342	1.11331	0.285134	3.90452	9.44134e-05	0.00825286	-
GSONMT00063421001	nadph oxidase organizer 1-like	92.162	2.16141	1.11197	0.24556	4.52832	5.94541e-06	0.00104677	F:phosphatidylinositol binding; P:cell communication; C:cytoplasm; F:superoxide-generating NADPH oxidase activity
GSONMT00053615001	e3 ubiquitin-protein ligase rnf31-like	405.968	2.15927	1.11054	0.245503	4.52356	6.08087e-06	0.00106308	F:metal ion binding; C:intracellular
GSONMT00040843001	hepatocyte growth factor-like	109.74	2.15642	1.10864	0.286075	3.87533	0.000106481	0.00912876	F:receptor signaling protein serine/threonine kinase activity; F:serine-type endopeptidase activity; P:negative regulation of canonical Wnt receptor signaling pathway; P:cell morphogenesis; P:apoptotic process; C:cytosol; P:protein autophosphorylation; P:bone mineralization; P:peptidyl-serine phosphorylation; P:positive regulation of apoptotic process; P:embryo development; F:magnesium ion bindin…
GSONMT00065825001	hypothetical loc792613	669.736	2.14946	1.10397	0.17061	6.47073	9.75284e-11	9.64322e-08	F:molecular_function; P:biological_process; C:cellular_component
GSONMT00052587001	probable atp-dependent rna helicase ddx5-like isoform x2	3150.98	2.14623	1.10181	0.28247	3.90062	9.59481e-05	0.00832836	F:nucleic acid binding; F:ATP binding; F:ATP-dependent helicase activity
GSONMT00071688001	udp-glucuronosyltransferase 2a2-like	76.5417	2.14357	1.10001	0.244747	4.4945	6.97338e-06	0.0011541	F:transferase activity, transferring hexosyl groups; P:metabolic process
GSONMT00010882001	proteinase-activated receptor 1-like	176.717	2.1387	1.09674	0.245591	4.46571	7.98048e-06	0.00125389	P:negative regulation of hematopoietic stem cell differentiation; P:cardiovascular system development; P:thrombin receptor signaling pathway; F:thrombin receptor activity; P:endothelial to hematopoietic transition
GSONMT00006063001	chloride intracellular channel protein 2	399.12	2.13727	1.09577	0.24102	4.54639	5.45736e-06	0.000981732	C:membrane; F:voltage-gated chloride channel activity; P:chloride transport
GSONMT00025514001	ras-related protein m-ras-like	78.917	2.13477	1.09408	0.282773	3.86912	0.000109229	0.00925464	P:small GTPase mediated signal transduction; P:GTP catabolic process; F:GTP-dependent protein binding; F:GTPase activity; C:membrane; F:GTP binding
GSONMT00075049001	tumor necrosis factor alpha-induced protein 3-like	196.788	2.13449	1.09389	0.270556	4.04312	5.27438e-05	0.00517536	P:negative regulation of immune system process; P:negative regulation of signal transduction; P:regulation of multicellular organismal process; P:cellular process; F:binding
GSONMT00013103001	glycerophosphodiester phosphodiesterase domain-containing protein 5-like	29.082	2.13387	1.09347	0.305399	3.58046	0.00034299	0.0226075	P:lipid metabolic process; C:integral to membrane; P:glycerol metabolic process; P:regulation of timing of cell differentiation; P:neuron projection development; P:cerebral cortex neuron differentiation; F:glycerophosphodiester phosphodiesterase activity; P:spinal cord motor neuron differentiation; C:endomembrane system; C:growth cone; C:perinuclear region of cytoplasm; P:negative regulation of N…
GSONMT00010705001	nf-kappa-b inhibitor alpha	339.836	2.11469	1.08044	0.246909	4.37589	1.20939e-05	0.00171561	-
GSONMT00067988001	delta-like protein b-like	93.7138	2.11468	1.08044	0.257591	4.19441	2.73585e-05	0.00315895	P:blood vessel morphogenesis; P:somite specification; C:integral to membrane; F:calcium ion binding; P:brain development; F:identical protein binding; P:hematopoietic stem cell differentiation; P:Notch signaling pathway; F:PDZ domain binding; P:neuron development; C:perinuclear region of cytoplasm; C:plasma membrane
GSONMT00028099001	nf-kappa-b inhibitor alpha	961.256	2.10616	1.07462	0.156843	6.85153	7.30641e-12	9.06908e-09	P:response to virus
GSONMT00058939001	alpha-1-acid glycoprotein 1-like	841.746	2.09422	1.06641	0.321886	3.313	0.000923001	0.0455537	-
GSONMT00059731001	tyrosine-protein kinase jak1-like	121.072	2.09412	1.06634	0.302194	3.52868	0.000417643	0.0258756	F:CCR5 chemokine receptor binding; P:interleukin-2-mediated signaling pathway; F:growth hormone receptor binding; P:protein autophosphorylation; P:intracellular signal transduction; P:peptidyl-tyrosine phosphorylation; P:response to antibiotic; C:cytoskeleton; P:enzyme linked receptor protein signaling pathway; F:ATP binding; F:protein phosphatase binding; P:T cell differentiation in thymus; C:en…
GSONMT00003557001	novel protein vertebrate galectins	480.448	2.08636	1.06099	0.214278	4.95145	7.36636e-07	0.000196634	F:carbohydrate binding; F:galactoside binding
GSONMT00029410001	protein phosphatase slingshot homolog 2-like isoform x2	393.46	2.06911	1.04901	0.304174	3.44873	0.000563224	0.0323658	P:protein dephosphorylation; F:protein tyrosine phosphatase activity; F:protein tyrosine/serine/threonine phosphatase activity; F:DNA binding
GSONMT00005498001	retinol dehydrogenase 14-like	73.7341	2.06874	1.04875	0.24574	4.26774	1.97464e-05	0.00248835	F:alcohol dehydrogenase (NAD) activity; P:oxidation-reduction process
GSONMT00016238001	protein fam53c-like isoform x1	352.355	2.06273	1.04456	0.222987	4.68439	2.80793e-06	0.000565008	-
GSONMT00047774001	6-phosphofructo-2-kinase fructose- -bisphosphatase 4-like isoform x3	171.77	2.0618	1.0439	0.313517	3.32966	0.000869534	0.0442285	P:fructose metabolic process; F:fructose-2,6-bisphosphate 2-phosphatase activity; F:6-phosphofructo-2-kinase activity; P:phosphorylation; P:fructose 2,6-bisphosphate metabolic process; F:ATP binding
GSONMT00010945001	interleukin-17 receptor a-like	73.2744	2.05754	1.04092	0.262622	3.96358	7.38347e-05	0.00676364	-
GSONMT00064601001	acetyl-coenzyme a synthetase 2- mitochondrial	715.228	2.04755	1.0339	0.184485	5.60424	2.09176e-08	9.11017e-06	P:propionate biosynthetic process; P:acetate biosynthetic process; P:acetyl-CoA biosynthetic process from acetate; F:ATP binding; C:mitochondrial matrix; F:AMP binding; F:acetate-CoA ligase activity
GSONMT00016153001	glutathione mitochondrial-like isoform x2	1694.79	2.04752	1.03388	0.225741	4.57994	4.65118e-06	0.0008553	F:flavin adenine dinucleotide binding; F:NADP binding; P:cell redox homeostasis; F:glutathione-disulfide reductase activity; P:glutathione metabolic process; C:mitochondrion; P:oxidation-reduction process
GSONMT00075367001	gamma-crystallin m2-like	77.4594	2.04709	1.03357	0.266789	3.87413	0.000107008	0.00912876	F:structural constituent of eye lens
GSONMT00004104001	diamine acetyltransferase 1	2385.02	2.04327	1.03088	0.2759	3.73644	0.000186646	0.0142053	F:diamine N-acetyltransferase activity; P:angiogenesis
GSONMT00006158001	p2x purinoceptor 4	118.873	2.04079	1.02913	0.205642	5.00444	5.60242e-07	0.000167566	P:protein homotrimerization; P:purinergic nucleotide receptor signaling pathway; F:ATP binding; F:extracellular ATP-gated cation channel activity; F:purinergic nucleotide receptor activity; P:ion transmembrane transport; P:cation transport; C:ion channel complex
GSONMT00043850001	dnaj homolog subfamily b member 9-like	61.8381	2.03785	1.02705	0.258385	3.97488	7.04146e-05	0.00655156	C:cellular_component; F:misfolded protein binding; C:endoplasmic reticulum; P:ER-associated protein catabolic process
GSONMT00022407001	PREDICTED: uncharacterized protein LOC102078051 isoform X5	223.641	2.03722	1.0266	0.251668	4.07918	4.51953e-05	0.0045424	-
GSONMT00043904001	tumor necrosis factor receptor superfamily member 6b	118.242	2.03302	1.02363	0.302137	3.38795	0.000704173	0.0382519	P:signal transduction
GSONMT00018184001	interferon regulatory factor 9	185.565	2.02685	1.01924	0.285222	3.57349	0.00035225	0.0226544	F:regulatory region DNA binding; F:sequence-specific DNA binding transcription factor activity; P:regulation of transcription, DNA-dependent
GSONMT00072692001	nedd8 ultimate buster 1	145.413	2.02298	1.01648	0.300269	3.38523	0.000711175	0.0385478	P:DNA metabolic process; P:response to stress
GSONMT00077967001	tenomodulin-like isoform x2	120.77	2.01795	1.01289	0.214424	4.72378	2.31496e-06	0.000486046	P:negative regulation of biological process
GSONMT00031982001	dehydrogenase reductase sdr family member 13-like	521.171	2.01311	1.00943	0.237726	4.24616	2.17461e-05	0.00267251	F:oxidoreductase activity; P:antigen processing and presentation of endogenous peptide antigen via MHC class I; P:oxidation-reduction process; C:membrane
GSONMT00038194001	guanine deaminase	283.087	2.0116	1.00834	0.295679	3.41027	0.00064899	0.0358836	C:cytosol; P:transport; P:purine nucleotide catabolic process; F:zinc ion binding; F:guanine deaminase activity; P:coenzyme biosynthetic process; C:mitochondrial inner membrane; P:nervous system development; P:guanine catabolic process; P:pantothenate metabolic process; F:antiporter activity
GSONMT00043347001	interferon-induced 35 kda protein homolog	201.057	2.00814	1.00586	0.245736	4.09325	4.25361e-05	0.00438157	F:nucleic acid binding; F:nucleotide binding
GSONMT00080971001	ccaat enhancer-binding protein beta	774.487	2.0028	1.00202	0.290666	3.44731	0.000566194	0.0324614	P:response to yeast; P:regulation of transcription, DNA-dependent; F:sequence-specific DNA binding transcription factor activity; F:sequence-specific DNA binding; P:response to bacterium; P:regulation of DNA methylation
GSONMT00059371001	cysteine protease atg4b	292.557	2.00212	1.00153	0.173485	5.77301	7.78675e-09	4.0378e-06	P:protein transport; C:cytoplasm; P:autophagy; P:proteolysis; F:cysteine-type peptidase activity
GSONMT00036020001	mitochondrial-like isoform x2	152.604	2.00139	1.001	0.234934	4.26078	2.03716e-05	0.00254473	P:positive regulation of cell growth; P:regulation of ferrochelatase activity; P:proprioception; P:iron incorporation into metallo-sulfur cluster; P:negative regulation of organ growth; P:negative regulation of apoptotic process; P:cellular iron ion homeostasis; P:negative regulation of multicellular organism growth; P:cellular response to hydrogen peroxide; P:positive regulation of metalloenzyme…
GSONMT00068106001	syndecan-1	324.641	2.00111	1.0008	0.248298	4.03065	5.56221e-05	0.0054363	C:cell surface; P:cell development; F:protein binding; P:muscle cell differentiation; C:membrane part
GSONMT00053614001	interferon regulatory factor 9	282.518	1.99458	0.996088	0.287611	3.46332	0.000533556	0.0311659	F:regulatory region DNA binding; F:sequence-specific DNA binding transcription factor activity; P:regulation of transcription, DNA-dependent
GSONMT00072479001	transcription factor etv6	327.977	1.98992	0.992709	0.216309	4.58931	4.44713e-06	0.000834894	P:regulation of transcription, DNA-dependent; F:sequence-specific DNA binding transcription factor activity; F:sequence-specific DNA binding; C:nucleus
GSONMT00002115001	transmembrane protein 180	136.422	1.98868	0.991811	0.207197	4.78681	1.69456e-06	0.000375603	C:integral to membrane
GSONMT00042004001	PREDICTED: uncharacterized protein LOC566084	144.735	1.98485	0.989028	0.286434	3.4529	0.000554586	0.0320177	-
GSONMT00079608001	apoptosis facilitator bcl-2-like protein 14-like	196.332	1.981	0.986227	0.285566	3.45358	0.000553195	0.0320118	P:regulation of apoptotic process; F:protein kinase binding; P:apoptotic process; C:cytoplasm; C:intracellular organelle; C:cytosol; P:positive regulation of extrinsic apoptotic signaling pathway
GSONMT00071607001	proteasome beta type 9-like	123.343	1.97997	0.985476	0.230583	4.27385	1.92125e-05	0.00243342	C:cytoplasm; C:proteasome core complex; C:nucleus; F:threonine-type endopeptidase activity; P:proteolysis involved in cellular protein catabolic process
GSONMT00035336001	dnaj homolog subfamily c member 3	284.609	1.97971	0.985287	0.254304	3.87444	0.000106868	0.00912876	C:endoplasmic reticulum lumen; F:chaperone binding; F:misfolded protein binding; C:endoplasmic reticulum Sec complex; P:proteolysis involved in cellular protein catabolic process
GSONMT00043247001	tetraspanin-1	803.914	1.97725	0.983499	0.275369	3.57157	0.000354853	0.0227042	C:integral to membrane
GSONMT00010164001	type i cytoskeletal 18-like	3727.18	1.97074	0.978737	0.228704	4.27949	1.87326e-05	0.00240951	C:intermediate filament; F:structural molecule activity
GSONMT00071609001	proteasome beta type 8	250.52	1.96909	0.977531	0.19972	4.89451	9.855e-07	0.00024465	C:cytoplasm; C:proteasome core complex; C:nucleus; F:threonine-type endopeptidase activity; P:proteolysis involved in cellular protein catabolic process
GSONMT00018183001	neighbor of cox4	460.713	1.96376	0.97362	0.219031	4.44512	8.78449e-06	0.00135093	P:biological_process; C:cellular_component
GSONMT00081563001	leukemia inhibitory factor receptor-like	124.045	1.9608	0.971441	0.257712	3.76949	0.000163583	0.0128436	C:membrane; P:cytokine-mediated signaling pathway; F:cytokine receptor activity
GSONMT00042869001	hydroxylysine kinase-like	137.348	1.95496	0.967139	0.250108	3.86688	0.000110235	0.00930811	C:cytoplasm; F:hydroxylysine kinase activity; P:phosphorylation
GSONMT00044581001	neutrophil cytosol factor 1-like	144.83	1.95156	0.964625	0.239451	4.02848	5.61393e-05	0.00544397	F:superoxide-generating NADPH oxidase activity; P:respiratory burst; P:neutrophil mediated killing of symbiont cell; F:phosphatidylinositol binding; P:reactive oxygen species metabolic process; P:cell communication; C:cytoplasm; P:defense response to fungus; P:defense response to Gram-positive bacterium
GSONMT00082274001	amp deaminase 3-like isoform x1	770.152	1.94782	0.961863	0.270241	3.55928	0.000371867	0.0237316	F:AMP deaminase activity; P:IMP biosynthetic process
GSONMT00023994001	poly	42.3458	1.93922	0.955474	0.286739	3.33221	0.000861594	0.0441012	F:nucleic acid binding; F:NAD+ ADP-ribosyltransferase activity; F:nucleotide binding
GSONMT00056467001	baculoviral iap repeat-containing protein 2-like isoform x1	73.2179	1.93842	0.95488	0.242724	3.93402	8.3537e-05	0.00756863	P:regulation of apoptotic process; C:intracellular; F:zinc ion binding
GSONMT00071606001	proteasome subunit beta type-9 precursor	168.262	1.93392	0.951525	0.239395	3.97471	7.04639e-05	0.00655156	C:cytoplasm; C:proteasome core complex; C:nucleus; F:threonine-type endopeptidase activity; P:proteolysis involved in cellular protein catabolic process
GSONMT00067698001	modulator of retrovirus infection homolog	50.6774	1.9234	0.943662	0.262018	3.60152	0.00031636	0.0213414	-
GSONMT00002824001	switch-associated protein 70-like	134.262	1.91755	0.939264	0.280295	3.35099	0.000805232	0.0424414	F:anion binding; F:calcium ion binding; F:organic cyclic compound binding; P:somatic cell DNA recombination; P:positive regulation of oligodendrocyte differentiation; P:regulation of exit from mitosis; F:heterocyclic compound binding; C:intracellular part
GSONMT00045660001	glia-derived nexin-like	851.178	1.91729	0.939066	0.158941	5.90827	3.45719e-09	2.09329e-06	P:response to wounding; P:regulation of platelet activation; P:negative regulation of protein metabolic process; P:regulation of biological quality; P:negative regulation of signal transduction; C:extracellular space; P:organ development; P:single organism reproductive process; P:regulation of synaptic transmission; P:proteolysis; P:nervous system development; F:peptidase activity; P:cellular pro…
GSONMT00074700001	nuclease harbi1	193.753	1.90066	0.926497	0.244377	3.79125	0.000149888	0.0119329	F:molecular_function; P:biological_process; C:cellular_component; F:metal ion binding; C:cytoplasm; F:hydrolase activity; P:nucleic acid phosphodiester bond hydrolysis; F:nuclease activity; C:nucleus; C:centrosome
GSONMT00071608001	proteasome beta type 10	340.651	1.90048	0.92636	0.199991	4.632	3.62146e-06	0.000696921	C:cytoplasm; C:proteasome core complex; C:nucleus; F:threonine-type endopeptidase activity; P:proteolysis involved in cellular protein catabolic process
GSONMT00071447001	caspase-1 precursor	102.416	1.89308	0.920732	0.218907	4.20603	2.59894e-05	0.00304333	P:regulation of apoptotic process; C:intracellular; F:cysteine-type peptidase activity
GSONMT00067511001	6-phosphofructokinase type c-like isoform x1	203.887	1.88722	0.916264	0.225002	4.07225	4.6561e-05	0.00464207	C:6-phosphofructokinase complex; F:6-phosphofructokinase activity; F:ATP binding; P:fructose 6-phosphate metabolic process; P:glycolysis; P:phosphorylation
GSONMT00051290001	cellular tumor antigen p53	74.9308	1.8861	0.915407	0.258451	3.54189	0.000397266	0.0250308	F:sequence-specific DNA binding transcription factor activity; P:positive regulation of histone deacetylation; P:negative regulation of angiogenesis; P:response to X-ray; C:replication fork; F:double-stranded DNA binding; P:response to gamma radiation; P:definitive hemopoiesis; P:positive regulation of neuron apoptotic process; P:transcription, DNA-dependent; F:metal ion binding; C:cytosol; P:mit…
GSONMT00035215001	e3 ubiquitin-protein ligase rnf182-like isoform x2	62.2498	1.87856	0.90963	0.276608	3.28851	0.00100719	0.0489306	F:zinc ion binding
GSONMT00065949001	antigen peptide transporter 2-like	273.666	1.87037	0.903321	0.191281	4.72248	2.32989e-06	0.000486046	P:transmembrane transport; C:integral to membrane; F:ATPase activity, coupled to transmembrane movement of substances; P:ATP catabolic process; F:ATP binding
GSONMT00015880001	deoxynucleoside triphosphate triphosphohydrolase samhd1-like	139.29	1.8682	0.90165	0.238223	3.7849	0.000153768	0.0121958	F:metal ion binding; P:defense response to virus; P:innate immune response; F:phosphoric diester hydrolase activity; F:RNA binding; P:regulation of innate immune response; P:metabolic process; C:nucleus
GSONMT00070796001	dna damage-regulated autophagy modulator protein 1	101.365	1.8678	0.901344	0.237027	3.8027	0.000143127	0.0115499	F:molecular_function; P:biological_process; C:cellular_component; P:apoptotic nuclear changes; C:lysosome; C:cytoplasm
GSONMT00060133001	calcium-binding and coiled-coil domain-containing protein 1-like	658.186	1.86336	0.897906	0.154597	5.80805	6.32058e-09	3.48685e-06	P:regulation of transcription, DNA-dependent; P:transcription, DNA-dependent; C:integral to membrane; C:nucleus; F:DNA binding
GSONMT00026942001	interleukin-34 precursor	104.845	1.85511	0.891503	0.220193	4.04873	5.14965e-05	0.00511361	C:extracellular space; P:positive regulation of cell proliferation; F:macrophage colony-stimulating factor receptor binding; P:positive regulation of protein phosphorylation
GSONMT00081184001	ap-3 complex subunit sigma-1	272.684	1.84948	0.887116	0.177659	4.99335	5.934e-07	0.000173308	F:protein transporter activity; P:anterograde synaptic vesicle transport; P:insulin receptor signaling pathway; C:cytoplasmic vesicle membrane; C:transport vesicle; C:AP-3 adaptor complex; F:protein binding; P:anterograde axon cargo transport; C:trans-Golgi network; P:intracellular protein transport; C:Golgi apparatus
GSONMT00071158001	ribonuclease zc3h12a-like	80.0309	1.84944	0.887091	0.266207	3.33234	0.000861187	0.0441012	P:negative regulation of nitric oxide biosynthetic process; P:negative regulation of interleukin-6 production; P:positive regulation of fat cell differentiation; P:negative regulation of tumor necrosis factor production; P:negative regulation of NF-kappaB transcription factor activity; P:positive regulation of reactive oxygen species metabolic process; P:negative regulation of gene expression; F:…
GSONMT00061355001	nad kinase-like	554.258	1.84898	0.886726	0.255048	3.4767	0.000507629	0.0300761	P:phosphorylation; P:NADP biosynthetic process; F:NAD+ kinase activity; P:NAD metabolic process
GSONMT00072555001	tumor necrosis factor alpha-induced protein 8-like protein 1	109.841	1.83952	0.879326	0.25988	3.38359	0.000715454	0.0386953	-
GSONMT00037266001	intestinal mucin-like	204.861	1.83692	0.877289	0.178486	4.91516	8.87081e-07	0.000229394	F:hormone activity; C:extracellular region; F:peptidase inhibitor activity; P:negative regulation of peptidase activity
GSONMT00015288001	supervillin-like isoform x1	84.7221	1.82736	0.869763	0.235754	3.68928	0.000224886	0.01642	C:podosome; C:costamere; P:skeletal muscle tissue development; C:cell junction; C:plasma membrane; C:invadopodium; P:cytoskeleton organization; F:actin filament binding; C:nucleus
GSONMT00069527001	eh domain-containing protein 1	342.238	1.82403	0.867126	0.185151	4.68335	2.8222e-06	0.000565008	P:positive regulation of cholesterol storage; C:recycling endosome membrane; P:endocytic recycling; P:low-density lipoprotein particle clearance; F:GTP binding; C:platelet dense tubular network membrane; F:calcium ion binding; P:GTP catabolic process; P:intracellular protein transport; C:endocytic vesicle; P:endocytosis; C:perinuclear region of cytoplasm; P:protein homooligomerization; C:lipid pa…
GSONMT00076835001	growth factor receptor-bound protein 7-like	862.397	1.82176	0.865336	0.208389	4.1525	3.28856e-05	0.00364457	F:binding; P:signal transduction
GSONMT00067358001	tpa_exp: claudin 25b	514.472	1.81974	0.863729	0.239567	3.60537	0.000311708	0.0211912	C:integral to membrane; F:structural molecule activity; C:tight junction; C:plasma membrane; P:intrahepatic bile duct development
GSONMT00060196001	vip peptides-like	74.8254	1.81677	0.861376	0.240507	3.5815	0.000341625	0.0226075	C:extracellular region; F:hormone activity; P:phospholipase C-activating G-protein coupled receptor signaling pathway; P:adenylate cyclase-modulating G-protein coupled receptor signaling pathway
GSONMT00047171001	tumor necrosis factor receptor type 1-associated death domain protein	307.412	1.81571	0.86053	0.219271	3.92451	8.69076e-05	0.00776073	F:binding; C:cytoskeleton; F:signal transducer activity; P:apoptotic process; P:positive regulation of I-kappaB kinase/NF-kappaB cascade; P:positive regulation of apoptotic process; P:signal transduction; C:cytoplasm; C:nucleus
GSONMT00010755001	gamma-crystallin m2-like	207.616	1.81124	0.856975	0.239708	3.57507	0.00035013	0.0226075	F:structural constituent of eye lens
GSONMT00019008001	tumor necrosis factor receptor superfamily member 1a precursor	993.474	1.80745	0.853959	0.243652	3.50483	0.000456895	0.0277321	P:immune response; P:signal transduction; P:defense response
GSONMT00020999001	prostaglandin reductase 1-like	57.059	1.8061	0.852878	0.252656	3.37565	0.000736417	0.039485	F:zinc ion binding; F:oxidoreductase activity; P:oxidation-reduction process
GSONMT00006276001	tcb1 transposase	335.978	1.80032	0.848255	0.212423	3.99324	6.51758e-05	0.00615205	P:DNA metabolic process; F:organic cyclic compound binding; F:heterocyclic compound binding; F:catalytic activity
GSONMT00070773001	transcription factor etv6	333.716	1.79487	0.843876	0.197272	4.27773	1.88811e-05	0.00241375	P:regulation of transcription, DNA-dependent; F:sequence-specific DNA binding; F:sequence-specific DNA binding transcription factor activity; F:protein domain specific binding; C:nucleus
GSONMT00067189001	perilipin-2 isoform x2	289.098	1.78981	0.839805	0.186541	4.50199	6.73211e-06	0.00112922	-
GSONMT00077566001	zona pellucida-like domain-containing protein 1-like	90.6339	1.78847	0.838729	0.252828	3.31739	0.000908639	0.0452043	-
GSONMT00057181001	atp-binding cassette sub-family a member 12-like	242.636	1.78381	0.834958	0.172988	4.82668	1.38829e-06	0.000322097	P:surfactant homeostasis; P:positive regulation of protein localization to cell surface; F:protein binding; P:lipid homeostasis; P:lung alveolus development; P:epidermis morphogenesis; P:ceramide transport; P:positive regulation of cholesterol efflux; P:keratinization; C:mitochondrial inner membrane; C:cytosol; P:cellular homeostasis; C:integral to membrane; P:establishment of skin barrier; F:ATP…
GSONMT00032967001	dna-directed rna polymerase iii subunit rpc8 isoform x1	72.9772	1.78062	0.832381	0.240072	3.46722	0.000525881	0.030936	F:DNA-directed RNA polymerase activity; P:transcription from RNA polymerase III promoter; C:centrosome; F:DNA binding; C:DNA-directed RNA polymerase III complex
GSONMT00062707001	mesencephalic astrocyte-derived neurotrophic factor-like	297.543	1.77981	0.831721	0.228011	3.64773	0.000264567	0.0187653	P:dopaminergic neuron differentiation
GSONMT00078003001	sorting nexin-24-like	134.165	1.77765	0.829971	0.202696	4.09466	4.22781e-05	0.00437314	P:cell communication; F:phosphatidylinositol binding
GSONMT00034411001	periphilin-1 isoform x5	287.238	1.77549	0.828214	0.184355	4.49249	7.03941e-06	0.00115731	C:cytoplasm; C:nucleolus; P:keratinization
GSONMT00041125001	4f2 cell-surface antigen heavy chain-like	654.563	1.76804	0.822148	0.145297	5.65839	1.52797e-08	7.09473e-06	P:regulation of syncytium formation by plasma membrane fusion; P:carbohydrate metabolic process; F:cation binding; F:catalytic activity
GSONMT00068136001	ectonucleotide pyrophosphatase phosphodiesterase family member 1	356.984	1.76644	0.820843	0.180683	4.543	5.54586e-06	0.000990475	F:pyrophosphatase activity; P:regulation of primary metabolic process; F:protein binding; P:negative regulation of macromolecule metabolic process; P:regulation of biological quality; F:polysaccharide binding; P:immune response; C:cell part; P:nucleoside phosphate metabolic process; F:scavenger receptor activity; P:localization; F:nucleic acid binding; F:metal ion binding; P:negative regulation o…
GSONMT00066460001	acyl-coenzyme a thioesterase 11-like	582.269	1.76303	0.818056	0.246293	3.32148	0.000895406	0.0449969	C:cytoplasm; P:intracellular signal transduction; P:response to cold; F:lipid binding; P:fatty acid metabolic process; F:acyl-CoA hydrolase activity
GSONMT00024811001	interferon-induced 35 kda protein	463.116	1.76286	0.817919	0.227701	3.59208	0.000328053	0.0219431	F:nucleic acid binding; F:nucleotide binding
GSONMT00066509001	glucagon family neuropeptides-like isoform x1	160.297	1.75202	0.809018	0.193909	4.17216	3.01731e-05	0.00335896	P:brain development; P:camera-type eye development; C:extracellular region; P:neuropeptide signaling pathway; F:hormone activity
GSONMT00037164001	mucin-2- partial	795.488	1.74582	0.803906	0.171824	4.67865	2.88776e-06	0.00057351	-
GSONMT00056879001	microtubule-associated protein 2-like	75.3844	1.74563	0.803748	0.237926	3.37814	0.00072977	0.0392133	P:dendrite morphogenesis; F:microtubule binding; P:central nervous system neuron development; F:dystroglycan binding; C:microtubule
GSONMT00021356001	glutamate-rich wd repeat-containing protein 1-like	151.795	1.74019	0.799243	0.197557	4.04564	5.21807e-05	0.0051609	C:nucleolus; C:cytoplasm
GSONMT00032852001	interleukin-1 receptor type 1-like	70.1446	1.7393	0.798509	0.240464	3.3207	0.000897913	0.0450116	F:interleukin-1 receptor activity; P:signal transduction
GSONMT00019800001	pyruvate dehydrogenase	1300.89	1.73786	0.79731	0.2232	3.57217	0.000354031	0.0227042	F:kinase activity; F:ATP binding; P:phosphorylation
GSONMT00076865001	unconventional myosin-ib isoform x1	826.186	1.73733	0.796868	0.214408	3.7166	0.000201919	0.0150983	C:filopodium; F:phosphatidylinositol-3,4,5-trisphosphate binding; F:microfilament motor activity; C:brush border; C:myosin complex; P:actin filament bundle assembly; F:phosphatidylinositol-4,5-bisphosphate binding; F:ATP binding; C:cytoplasm; P:actin filament-based movement; C:plasma membrane
GSONMT00079293001	prion protein	311.28	1.73492	0.794873	0.170219	4.66971	3.01623e-06	0.00059427	P:epiboly involved in gastrulation with mouth forming second; P:central nervous system development; C:cell surface; P:homophilic cell adhesion; P:regulation of cell-cell adhesion mediated by cadherin; C:plasma membrane; P:protein homooligomerization; P:calcium-independent cell-cell adhesion
GSONMT00053027001	nuclear transcription factor y subunit beta	171.695	1.73407	0.794163	0.185486	4.28153	1.85614e-05	0.00240951	P:regulation of transcription, DNA-dependent; F:sequence-specific DNA binding; C:CCAAT-binding factor complex; F:repressing transcription factor binding; F:protein heterodimerization activity; P:transcription, DNA-dependent
GSONMT00073020001	apoptosis facilitator bcl-2-like protein 14	119.264	1.73335	0.793566	0.231249	3.43165	0.000599923	0.0340803	P:positive regulation of extrinsic apoptotic signaling pathway; C:intracellular organelle; F:protein kinase binding; C:cytosol; P:apoptotic process
GSONMT00038445001	stromal cell-derived factor 2-like protein 1-like	140.028	1.73316	0.793402	0.207623	3.82136	0.000132716	0.0108735	C:membrane
GSONMT00046408001	optineurin	281.993	1.72976	0.790575	0.233185	3.39034	0.000698071	0.038087	C:cytoplasm; P:axonogenesis
GSONMT00050709001	cyclin-l1-like isoform x2	858.812	1.72969	0.790513	0.192932	4.09736	4.17893e-05	0.00435891	P:RNA processing; P:regulation of transcription, DNA-dependent; P:regulation of cyclin-dependent protein serine/threonine kinase activity; F:protein kinase binding; P:transcription, DNA-dependent; C:nucleus
GSONMT00059714001	general receptor for phosphoinositides 1-associated scaffold	137.29	1.72815	0.789232	0.204472	3.85985	0.000113457	0.00948337	P:protein localization; C:plasma membrane; F:protein binding; P:signal transduction; C:intracellular part
GSONMT00060046001	ubx domain-containing protein 4	223.754	1.72508	0.786663	0.18177	4.3278	1.50606e-05	0.00203195	C:intracellular membrane-bounded organelle; C:cytoplasm
GSONMT00054844001	thiamine transporter 1	224.041	1.72424	0.785961	0.181187	4.33784	1.43887e-05	0.00197347	C:plasma membrane; P:thiamine transport; C:integral to membrane; F:thiamine uptake transmembrane transporter activity
GSONMT00036924001	ring finger protein 114	454.148	1.72405	0.785798	0.235354	3.3388	0.000841412	0.0434263	F:zinc ion binding
GSONMT00038191001	an1-type zinc finger protein 5-like isoform x2	217.757	1.72186	0.783965	0.189769	4.13116	3.60945e-05	0.0039648	F:zinc ion binding; F:DNA binding
GSONMT00034544001	chromogranin-a	114.136	1.72137	0.783558	0.219185	3.57486	0.000350409	0.0226075	C:secretory granule; C:extracellular region; C:transport vesicle
GSONMT00029125001	diacylglycerol o-acyltransferase 1-like	219.39	1.71607	0.779104	0.227579	3.42345	0.000618322	0.0348202	C:integral to membrane; F:diacylglycerol O-acyltransferase activity; P:very-low-density lipoprotein particle assembly; P:long-chain fatty-acyl-CoA metabolic process; F:2-acylglycerol O-acyltransferase activity; P:fatty acid homeostasis; P:lipid storage; P:triglyceride biosynthetic process; P:diacylglycerol metabolic process; C:endoplasmic reticulum membrane
GSONMT00074539001	traf family member-associated nf-kappa-b activator-like	111.975	1.71322	0.776713	0.211556	3.67143	0.000241195	0.0174287	F:molecular_function; P:biological_process; C:cellular_component; F:ubiquitin protein ligase binding; P:I-kappaB kinase/NF-kappaB cascade
GSONMT00065178001	atpase family aaa domain-containing protein 1	332.774	1.71264	0.776221	0.209321	3.70829	0.000208666	0.0155094	P:memory; P:learning; C:postsynaptic membrane; P:negative regulation of synaptic transmission, glutamatergic; C:cell junction; F:ATPase activity; P:ATP catabolic process; F:ATP binding; C:peroxisomal membrane; P:positive regulation of receptor internalization; C:mitochondrion
GSONMT00017952001	programmed cell death protein 6	306.492	1.70708	0.771532	0.191811	4.02235	5.76214e-05	0.00554438	F:calcium ion binding; F:binding, bridging; P:cellular response to stress; C:cytoplasmic vesicle; P:activation of cysteine-type endopeptidase activity involved in apoptotic process; F:calcium-dependent protein binding; F:protein homodimerization activity; P:intracellular protein transport; C:endoplasmic reticulum; C:nucleus; P:response to calcium ion
GSONMT00049537001	25-hydroxycholesterol 7-alpha-hydroxylase-like	188.198	1.70568	0.770349	0.230515	3.34186	0.000832189	0.0430409	F:heme binding; F:oxidoreductase activity, acting on paired donors, with incorporation or reduction of molecular oxygen; F:monooxygenase activity; F:iron ion binding; P:oxidation-reduction process
GSONMT00020946001	complement c3	1496.65	1.70524	0.769974	0.197806	3.89258	9.91827e-05	0.00854934	P:complement activation; F:endopeptidase inhibitor activity; P:negative regulation of endopeptidase activity; C:extracellular space; P:innate immune response; P:cellular response to estrogen stimulus
GSONMT00075506001	lrr and pyd domains-containing protein 1-like	104.91	1.70365	0.768632	0.213356	3.60258	0.000315069	0.0213122	P:regulation of apoptotic process; P:apoptotic process; P:proteolysis; F:cysteine-type peptidase activity; F:cysteine-type endopeptidase activity; C:intracellular; F:hydrolase activity; F:peptidase activity
GSONMT00049035001	gamma-crystallin n-b-like	1114.49	1.70031	0.765798	0.228327	3.35395	0.000796663	0.0421688	F:structural constituent of eye lens
GSONMT00039688001	caspase-1-like	147.281	1.69954	0.76514	0.212607	3.59885	0.000319633	0.0214456	F:Pyrin domain binding; F:cysteine-type endopeptidase activity; P:embryonic viscerocranium morphogenesis; P:positive regulation of apoptotic process
GSONMT00071335001	nf-kappa-b inhibitor alpha	919.542	1.69746	0.763376	0.168817	4.52192	6.12811e-06	0.00106385	P:response to virus
GSONMT00051847001	low quality protein: glutathione peroxidase 3	631.723	1.69701	0.762994	0.220694	3.45724	0.00054574	0.0317283	F:glutathione peroxidase activity; P:response to oxidative stress; P:oxidation-reduction process
GSONMT00069933001	pepsinogen a1 precursor	2480.87	1.68855	0.755788	0.168629	4.48197	7.39577e-06	0.00120789	F:peptidase activity
GSONMT00068107001	lysosomal-associated transmembrane protein 4a	740.628	1.68829	0.755565	0.211144	3.57844	0.000345649	0.0226075	C:integral to membrane
GSONMT00020173001	sulfotransferase 1c1-like	1644.81	1.67591	0.744943	0.219775	3.38957	0.000700015	0.0381094	P:xenobiotic metabolic process; F:estrone sulfotransferase activity
GSONMT00066106001	tumor necrosis factor receptor type 1-associated death domain protein	255.767	1.6731	0.742526	0.171941	4.31849	1.57099e-05	0.00208555	F:binding; C:cytoskeleton; F:signal transducer activity; P:apoptotic process; P:positive regulation of I-kappaB kinase/NF-kappaB cascade; P:positive regulation of apoptotic process; P:signal transduction; C:cytoplasm; C:nucleus
GSONMT00080850001	ribonuclease h1	188.355	1.66884	0.738844	0.223469	3.30625	0.00094555	0.046466	F:ribonuclease H activity; F:nucleic acid binding; F:magnesium ion binding
GSONMT00015725001	er degradation-enhancing alpha-mannosidase-like protein 2 isoform x1	118.349	1.66848	0.738534	0.21338	3.46112	0.000537941	0.0313483	F:mannosyl-oligosaccharide 1,2-alpha-mannosidase activity; F:calcium ion binding; C:membrane
GSONMT00043022001	rho-related gtp-binding protein	272.58	1.66844	0.7385	0.209822	3.51964	0.000432127	0.0266854	F:GTP binding; C:intracellular; F:hydrolase activity; C:membrane; P:small GTPase mediated signal transduction
GSONMT00026273001	transcription factor jun-b-like	206.386	1.66574	0.736166	0.179452	4.10231	4.0905e-05	0.00428467	P:fin regeneration; P:regulation of transcription, DNA-dependent; F:sequence-specific DNA binding; F:sequence-specific DNA binding transcription factor activity; P:heart contraction; C:nucleus; P:transcription, DNA-dependent
GSONMT00017960001	proteasome activator complex subunit 1	782.716	1.65591	0.727626	0.188893	3.85204	0.000117136	0.00972542	C:proteasome activator complex
GSONMT00062340001	phosphatidylserine decarboxylase proenzyme isoform x1	683	1.65268	0.724809	0.204975	3.53608	0.000406107	0.0254586	F:phosphatidylserine decarboxylase activity; P:phospholipid biosynthetic process; C:nucleus
GSONMT00076827001	gamma-crystallin m2-like	436.341	1.64794	0.720667	0.188747	3.81817	0.000134445	0.0109789	F:molecular_function; P:biological_process; C:cellular_component
GSONMT00005203001	tyrosine phosphatase type iva 2	512.786	1.64529	0.718342	0.210226	3.417	0.000633156	0.0354011	C:early endosome; F:protein tyrosine/serine/threonine phosphatase activity; C:plasma membrane; P:peptidyl-tyrosine dephosphorylation; F:prenylated protein tyrosine phosphatase activity
GSONMT00081235001	tax1-binding protein 1 homolog b-like isoform x2	692.59	1.64466	0.717788	0.188772	3.80241	0.000143298	0.0115499	-
GSONMT00029950001	perilipin-2 isoform x1	473.105	1.63941	0.713175	0.144746	4.92707	8.3471e-07	0.000218123	P:lipid storage; P:long-chain fatty acid transport; C:nucleus; C:lipid particle; C:plasma membrane
GSONMT00000700001	f-box only protein 7-like isoform x1	105.668	1.63677	0.710851	0.214754	3.31007	0.000932741	0.045943	F:molecular_function; P:musculoskeletal movement; C:cellular_component
GSONMT00028632001	guanine nucleotide-binding protein g subunit alpha	156.262	1.63436	0.708722	0.189341	3.7431	0.000181761	0.0138838	P:positive regulation of apoptotic process; F:signal transducer activity; F:GTP binding; P:regulation of melanocyte differentiation; P:maternal behavior; C:caveola; P:regulation of action potential; P:skeletal system development; P:heart development; P:glutamate receptor signaling pathway; P:negative regulation of potassium ion transport; P:phospholipase C-activating dopamine receptor signaling p…
GSONMT00053613001	neighbor of cox4	365.13	1.63212	0.706749	0.163646	4.31877	1.56904e-05	0.00208555	P:biological_process; C:cellular_component
GSONMT00036565001	chromobox protein homolog 7	208.049	1.62807	0.70316	0.210223	3.34483	0.000823337	0.0428498	P:chromatin modification; F:single-stranded RNA binding; C:nuclear chromatin; F:methylated histone residue binding; C:PRC1 complex; P:negative regulation of transcription from RNA polymerase II promoter; C:heterochromatin; F:chromatin binding; P:transcription, DNA-dependent
GSONMT00063310001	olfactomedin-like protein 2b	154.998	1.62689	0.702121	0.20258	3.4659	0.000528456	0.031014	P:extracellular matrix organization; C:extracellular matrix; F:extracellular matrix binding; C:extracellular region
GSONMT00009768001	major vault protein	1416.6	1.62614	0.701455	0.17	4.12621	3.68788e-05	0.00401543	P:eye development; P:brain development; C:cytoplasm; C:ribonucleoprotein complex; C:nucleus
GSONMT00029920001	heat shock protein 8	246.793	1.62482	0.700283	0.203926	3.434	0.000594747	0.0339416	P:axon guidance; P:transcription, DNA-dependent; P:neurotransmitter secretion; P:mRNA processing; C:melanosome; P:fin regeneration; C:nucleolus; C:cytosol; C:spliceosomal complex; C:clathrin-sculpted gamma-aminobutyric acid transport vesicle membrane; P:negative regulation of transcription, DNA-dependent; P:RNA splicing; P:regulation of cell cycle; F:unfolded protein binding; P:chaperone mediated…
GSONMT00019013001	tapasin-related	144.363	1.62366	0.699253	0.210429	3.32299	0.000890577	0.0449361	P:antigen processing and presentation of endogenous peptide antigen via MHC class I; C:membrane
GSONMT00038516001	proteasome subunit alpha type-2	268.27	1.62064	0.696565	0.178155	3.90988	9.23414e-05	0.00812899	P:protein polyubiquitination; P:response to virus; C:nucleoplasm; F:protein binding; P:regulation of cellular amino acid metabolic process; P:positive regulation of ubiquitin-protein ligase activity involved in mitotic cell cycle; P:negative regulation of apoptotic process; P:gene expression; P:negative regulation of ubiquitin-protein ligase activity involved in mitotic cell cycle; F:threonine-ty…
GSONMT00036476001	an1-type zinc finger protein 2b	200.772	1.61522	0.691732	0.198631	3.4825	0.000496748	0.0295726	F:zinc ion binding
GSONMT00020311001	ubiquitin carboxyl-terminal hydrolase cyld-like	250.459	1.60724	0.684583	0.188179	3.63793	0.000274836	0.0192192	F:zinc ion binding; P:protein K63-linked deubiquitination; P:negative regulation of canonical Wnt receptor signaling pathway; F:protein kinase binding; P:cytoplasmic translation; C:extrinsic to internal side of plasma membrane; P:positive regulation of extrinsic apoptotic signaling pathway; P:necroptosis; C:cytoplasmic microtubule; C:cytosol; P:negative regulation of NF-kappaB transcription facto…
GSONMT00062625001	ubiquitin carboxyl-terminal hydrolase 2-like isoform x1	1773.6	1.60691	0.684285	0.14502	4.71856	2.37519e-06	0.000487306	P:ubiquitin-dependent protein catabolic process; F:cysteine-type peptidase activity; F:ubiquitin thiolesterase activity
GSONMT00015981001	ubiquitin-conjugating enzyme e2 l3	515.149	1.6055	0.68302	0.16752	4.07724	4.55738e-05	0.00456197	P:ubiquitin-dependent protein catabolic process; P:regulation of transcription, DNA-dependent; P:protein K11-linked ubiquitination; F:ubiquitin protein ligase binding; P:cellular response to glucocorticoid stimulus; F:ubiquitin-protein ligase activity; F:ATP binding; C:ubiquitin ligase complex; P:transcription, DNA-dependent; F:transcription coactivator activity; P:cell proliferation; C:cytoplasm…
GSONMT00049485001	palmitoyl-protein thioesterase 1 precursor	263.166	1.60162	0.679533	0.189894	3.57848	0.000345593	0.0226075	F:palmitoyl-(protein) hydrolase activity; P:cellular protein modification process
GSONMT00035220001	placenta-specific gene 8	504.771	1.5989	0.677076	0.197135	3.43457	0.000593484	0.0339416	P:nephron tubule morphogenesis; P:embryonic viscerocranium morphogenesis; P:pronephric glomerulus morphogenesis
GSONMT00040857001	cytochrome b-c1 complex subunit mitochondrial precursor	477.169	1.59865	0.676853	0.164989	4.10242	4.08852e-05	0.00428467	C:mitochondrial inner membrane; F:ubiquinol-cytochrome-c reductase activity; C:respiratory chain; P:transport; P:mitochondrial electron transport, ubiquinol to cytochrome c
GSONMT00002541001	cytochrome b-245 light chain-like	587.581	1.5961	0.67455	0.177929	3.79112	0.000149972	0.0119329	P:defense response; P:single-organism metabolic process; P:superoxide metabolic process; F:protein binding; F:heme binding; C:cytoplasm
GSONMT00023777001	cmp-n-acetylneuraminate-beta-galactosamide-alpha- -sialyltransferase 1	201.607	1.59588	0.674356	0.201523	3.3463	0.000818975	0.0427123	F:beta-galactoside (CMP) alpha-2,3-sialyltransferase activity; P:sialylation; P:protein glycosylation; C:integral to Golgi membrane
GSONMT00022766001	parvalbumin 2	24919.5	1.59545	0.673967	0.148706	4.53222	5.83679e-06	0.00103499	F:calcium ion binding
GSONMT00077461001	n-acetylmuramoyl-l-alanine amidase-like	157.365	1.5932	0.671931	0.202373	3.32026	0.000899325	0.0450116	F:N-acetylmuramoyl-L-alanine amidase activity; P:peptidoglycan catabolic process; F:zinc ion binding
GSONMT00069791001	proteasome subunit beta type 1-a	760.249	1.59131	0.670213	0.148292	4.51953	6.19758e-06	0.00106844	C:cytoplasm; C:proteasome core complex; C:nucleus; F:threonine-type endopeptidase activity; P:proteolysis involved in cellular protein catabolic process
GSONMT00019391001	alpha- -mannosyl-glycoprotein 2-beta-n-acetylglucosaminyltransferase-like	393.023	1.59104	0.669973	0.203117	3.29846	0.000972175	0.0475084	F:alpha-1,6-mannosylglycoprotein 2-beta-N-acetylglucosaminyltransferase activity; C:Golgi stack; P:oligosaccharide biosynthetic process; C:integral to membrane
GSONMT00004243001	natterin-like protein	626.528	1.58765	0.66689	0.172661	3.86242	0.000112268	0.0094157	P:pathogenesis; C:extracellular region
GSONMT00043803001	vesicle-associated membrane protein 5-like	228.214	1.58484	0.664334	0.189486	3.50598	0.000454924	0.0277321	C:integral to membrane; P:vesicle-mediated transport
GSONMT00031585001	dtw domain-containing protein 2-like	189.491	1.58384	0.663426	0.189263	3.50531	0.000456068	0.0277321	-
GSONMT00038028001	arginine--trna cytoplasmic	413.559	1.57692	0.657107	0.184856	3.55469	0.000378424	0.0240266	P:arginyl-tRNA aminoacylation; C:mitochondrion; F:ATP binding; F:arginine-tRNA ligase activity
GSONMT00040095001	heat shock cognate 70 kda protein	954.916	1.57143	0.652074	0.182413	3.57471	0.00035061	0.0226075	P:fin regeneration; F:ATP binding
GSONMT00036946001	ubiquitin-conjugating enzyme e2 g1	515.697	1.5703	0.651039	0.190809	3.41199	0.000644907	0.0358161	F:ubiquitin protein ligase binding; P:protein K63-linked ubiquitination; P:ubiquitin-dependent protein catabolic process; F:ATP binding; P:protein K48-linked ubiquitination; F:ubiquitin-protein ligase activity
GSONMT00030480001	interleukin 15	135.979	1.56374	0.645003	0.193811	3.328	0.000874709	0.0442736	C:extracellular space; F:cytokine receptor binding; F:cytokine activity; P:immune response
GSONMT00048377001	transcription factor -like isoform x1	315.226	1.559	0.640624	0.191435	3.34642	0.000818615	0.0427123	F:sequence-specific DNA binding transcription factor activity; F:sequence-specific DNA binding; P:positive regulation of transcription, DNA-dependent; C:transcription factor complex; C:nucleus; F:protein heterodimerization activity
GSONMT00034439001	interleukin 15	220.038	1.55583	0.637688	0.175533	3.63286	0.000280298	0.0195461	C:extracellular space; F:cytokine receptor binding; F:cytokine activity; P:immune response
GSONMT00065861001	sequestosome-1	1713.85	1.55541	0.637296	0.120827	5.27443	1.33168e-07	5.00892e-05	P:cellular process; P:regulation of primary metabolic process; C:intracellular membrane-bounded organelle; F:zinc ion binding; P:regulation of cellular metabolic process; P:regulation of macromolecule metabolic process; F:ubiquitin binding; F:identical protein binding; C:cytoplasmic part; F:protein kinase binding
GSONMT00016777001	syntenin-1-like isoform x2	386.502	1.55417	0.636146	0.14863	4.28005	1.86849e-05	0.00240951	P:response to hypoxia; F:protein N-terminus binding; F:ephrin receptor binding; P:Ras protein signal transduction; F:neurexin family protein binding; P:epiboly involved in gastrulation with mouth forming second; F:interleukin-5 receptor binding; F:frizzled binding; C:extracellular vesicular exosome; F:glycoprotein binding; F:protein C-terminus binding; C:melanosome; F:cell adhesion molecule bindi…
GSONMT00065901001	troponin fast	1880.52	1.55226	0.63437	0.131666	4.81802	1.44986e-06	0.000333267	P:myofibril assembly; C:troponin complex
GSONMT00081644001	phosphatidylinositol 4-phosphate 3-kinase c2 domain-containing subunit alpha	291.314	1.55051	0.632747	0.168829	3.74786	0.000178352	0.0137503	F:phosphatidylinositol binding; C:phosphatidylinositol 3-kinase complex; P:phosphatidylinositol-mediated signaling; C:vesicle; F:1-phosphatidylinositol-3-kinase activity; F:ATP binding; P:phosphatidylinositol phosphorylation; P:endocytosis; P:phosphatidylinositol-3-phosphate biosynthetic process; F:1-phosphatidylinositol-4-phosphate 3-kinase activity; C:plasma membrane
GSONMT00077991001	proteasome subunit alpha type-4	535.515	1.54794	0.630348	0.141119	4.46679	7.94019e-06	0.00125389	C:cytoplasm; C:proteasome core complex, alpha-subunit complex; P:ubiquitin-dependent protein catabolic process; C:nucleus; F:threonine-type endopeptidase activity
GSONMT00082442001	phosphatidylserine decarboxylase proenzyme isoform x2	148.223	1.54665	0.629148	0.190659	3.29986	0.000967323	0.0473645	F:phosphatidylserine decarboxylase activity; P:phospholipid biosynthetic process
GSONMT00065974001	tax1-binding protein 1 homolog b-like isoform x2	2425.49	1.54605	0.628582	0.142231	4.41945	9.89538e-06	0.00147984	-
GSONMT00068641001	p2x purinoceptor 5-like	7891.82	1.54422	0.626878	0.188301	3.32912	0.000871208	0.0442285	C:integral to membrane; P:purinergic nucleotide receptor signaling pathway; F:ATP binding; F:extracellular ATP-gated cation channel activity; F:purinergic nucleotide receptor activity; P:ion transmembrane transport; P:cation transport; C:plasma membrane
GSONMT00078107001	pdz and lim domain protein 1	1021.11	1.54071	0.623592	0.135965	4.58641	4.50941e-06	0.000835419	F:transcription coactivator activity; P:regulation of transcription, DNA-dependent; C:transcription factor complex; F:zinc ion binding
GSONMT00023809001	ccaat enhancer-binding protein delta	1766.8	1.53921	0.622195	0.139093	4.47322	7.70493e-06	0.00123403	F:sequence-specific DNA binding; F:sequence-specific DNA binding transcription factor activity; P:regulation of transcription, DNA-dependent
GSONMT00040226001	transitional endoplasmic reticulum atpase-like	509.452	1.53836	0.621395	0.151892	4.09105	4.29434e-05	0.00440524	F:polyubiquitin binding; P:protein hexamerization; P:translesion synthesis; P:ER-associated protein catabolic process; F:lipid binding; P:cell division; C:endoplasmic reticulum; C:proteasome complex; P:retrograde protein transport, ER to cytosol; F:receptor binding; P:embryo development; C:site of double-strand break; P:protein ubiquitination; C:cytosol; P:ATP catabolic process; P:endoplasmic ret…
GSONMT00022788001	transcription elongation factor spt6-like isoform x2	157.957	1.53251	0.615898	0.185715	3.31637	0.000911955	0.0452785	F:histone binding; P:gene expression; P:negative regulation of histone H3-K27 methylation; P:positive regulation of transcription elongation from RNA polymerase II promoter; P:otic vesicle development; P:somitogenesis; P:regulation of mRNA processing; P:embryonic heart tube development; P:RNA metabolic process; P:regulation of muscle cell differentiation; P:cellular macromolecule biosynthetic pro…
GSONMT00047266001	carcinoembryonic antigen-related cell adhesion molecule 5-like	274.205	1.53126	0.614716	0.160198	3.83723	0.000124429	0.0102283	-
GSONMT00035189001	optineurin	581.97	1.5284	0.612021	0.182309	3.35705	0.000787796	0.0418827	C:cytosol; P:protein targeting to Golgi; P:G2/M transition of mitotic cell cycle; C:Golgi membrane; F:protein C-terminus binding; P:Golgi ribbon formation; P:Golgi to plasma membrane protein transport; P:axonogenesis; C:trans-Golgi network; P:signal transduction; C:nucleoplasm
GSONMT00038438001	mesothelin-like protein	198.359	1.52431	0.608152	0.178477	3.40745	0.000655726	0.0361742	-
GSONMT00019893001	nedd8 precursor	286.285	1.52209	0.606053	0.170492	3.55472	0.00037838	0.0240266	-
GSONMT00069245001	ccaat enhancer-binding protein delta	1255.71	1.51803	0.602204	0.175941	3.42276	0.000619882	0.0348202	F:sequence-specific DNA binding; F:sequence-specific DNA binding transcription factor activity; P:regulation of transcription, DNA-dependent
GSONMT00029049001	signal transducer and activator of transcription 1-alpha beta-like isoform x2	339.035	1.517	0.601225	0.18187	3.30579	0.000947101	0.046466	F:calcium ion binding; F:signal transducer activity; P:regulation of transcription, DNA-dependent; F:DNA binding; F:sequence-specific DNA binding transcription factor activity; P:signal transduction; P:transcription, DNA-dependent; C:cytoplasm; C:nucleus
GSONMT00049675001	eukaryotic translation initiation factor 4 gamma 3-like isoform x5	275.512	1.51673	0.600963	0.162758	3.69237	0.000222171	0.0162696	-
GSONMT00045286001	cullin-1	529.788	1.51479	0.59912	0.16462	3.63942	0.000273251	0.0191623	P:modulation by virus of host morphology or physiology; P:apoptotic process; C:SCF ubiquitin ligase complex; F:ubiquitin protein ligase binding; P:protein monoubiquitination; P:organ morphogenesis; F:ubiquitin-protein ligase activity; P:SCF-dependent proteasomal ubiquitin-dependent protein catabolic process; P:cell proliferation
GSONMT00040423001	calponin-2	551.489	1.5117	0.59617	0.168297	3.54237	0.000396551	0.0250308	P:wound healing; P:actomyosin structure organization; P:negative regulation of cell migration; P:negative regulation of phagocytosis; P:hemopoiesis; P:regulation of actin filament-based process; C:stress fiber; F:actin binding; P:regulation of MAPK cascade; P:positive regulation of gene expression; P:regulation of cell proliferation; P:regulation of blood vessel endothelial cell migration; P:cell…
GSONMT00025412001	epithelial cadherin precursor	1950.15	1.51102	0.595524	0.154137	3.86359	0.000111731	0.00940247	P:neuron migration; C:integral to membrane; P:epiboly involved in gastrulation with mouth forming second; P:adherens junction maintenance; P:germ cell migration; F:calcium ion binding; P:homophilic cell adhesion; P:neural tube formation; C:cell-cell adherens junction; C:catenin complex; P:cell-cell adhesion involved in mesendodermal cell migration; C:cell cortex; P:ectoderm development; C:microvi…
GSONMT00064367001	thump domain-containing protein 3	292.209	1.50868	0.59329	0.177211	3.34793	0.00081418	0.0427123	F:RNA binding
GSONMT00022138001	low quality protein: cullin-9-like	274.234	1.50696	0.59164	0.159826	3.70178	0.000214095	0.0158182	F:ubiquitin protein ligase binding; C:cullin-RING ubiquitin ligase complex; P:ubiquitin-dependent protein catabolic process; F:zinc ion binding
GSONMT00062129001	mid1-interacting protein 1-b-like	995.728	1.50141	0.586315	0.17833	3.28781	0.00100972	0.0489574	C:cytoskeleton
GSONMT00074051001	complexin-1	514.029	1.49285	0.578069	0.174203	3.31835	0.000905497	0.0451385	C:cytosol; P:synaptic vesicle exocytosis; C:dendrite; F:neurotransmitter transporter activity; C:synapse; F:syntaxin-1 binding; P:glutamate secretion; P:insulin secretion; C:neuronal cell body; C:synaptobrevin 2-SNAP-25-syntaxin-1a-complexin I complex
GSONMT00057372001	tubulin alpha chain-like	343.993	1.48933	0.574664	0.159329	3.60678	0.000310014	0.0211432	C:microtubule; P:protein polymerization; P:GTP catabolic process; P:microtubule-based process; F:GTPase activity; F:structural constituent of cytoskeleton; C:cytoplasm; F:GTP binding
GSONMT00000504001	thioredoxin-interacting	1288.98	1.48673	0.572144	0.121208	4.72033	2.35459e-06	0.000487105	-
GSONMT00037520001	heme-binding protein 2-like	516.051	1.48633	0.571752	0.141917	4.02876	5.60715e-05	0.00544397	-
GSONMT00065967001	charged multivesicular body protein 2a	743.207	1.48332	0.568833	0.133004	4.2768	1.89599e-05	0.00241375	P:protein transport; C:cytosol; C:late endosome membrane; F:protein domain specific binding
GSONMT00029674001	alpha 1b	349.647	1.48313	0.568645	0.150773	3.77153	0.000162248	0.0127867	P:microtubule cytoskeleton organization; P:cellular response to interleukin-4; P:cytoskeleton-dependent intracellular transport; F:GTP binding; P:cell division; P:GTP catabolic process; C:cytoplasmic microtubule; F:protein domain specific binding; P:protein polymerization; C:midbody; F:double-stranded RNA binding; F:GTPase activity; P:'de novo' posttranslational protein folding; F:structural cons…
GSONMT00007572001	cytochrome c oxidase subunit mitochondrial-like	936.112	1.47199	0.557771	0.140373	3.97349	7.08284e-05	0.00656088	C:membrane; F:cytochrome-c oxidase activity
GSONMT00074787001	bola-like protein 2	246.329	1.46491	0.550812	0.164559	3.3472	0.000816318	0.0427123	P:biological_process; C:cellular_component
GSONMT00040850001	proteasome subunit beta type-2	393.709	1.45415	0.540172	0.157847	3.42211	0.000621364	0.0348202	C:cytoplasm; C:proteasome core complex; C:nucleus; F:threonine-type endopeptidase activity; P:proteolysis involved in cellular protein catabolic process
GSONMT00007747001	40s ribosomal protein s9	4003.62	1.44992	0.535974	0.12739	4.20736	2.58374e-05	0.00303988	P:nuclear-transcribed mRNA catabolic process, nonsense-mediated decay; P:translational termination; P:translational initiation; F:protein binding; P:translational elongation; F:hydrolase activity; C:nucleolus; F:translation regulator activity; P:positive regulation of cell proliferation; P:regulation of translation; F:structural constituent of ribosome; P:viral transcription; P:SRP-dependent cotr…
GSONMT00029804001	probable atp-dependent rna helicase ddx5-like isoform x2	343.577	1.44168	0.527751	0.151964	3.47286	0.00051494	0.0304066	P:transcription, DNA-dependent; P:negative regulation of transcription from RNA polymerase II promoter; P:positive regulation of DNA damage response, signal transduction by p53 class mediator; P:regulation of osteoblast differentiation; P:regulation of alternative mRNA splicing, via spliceosome; P:mRNA processing; P:intrinsic apoptotic signaling pathway by p53 class mediator; P:regulation of andr…
GSONMT00080539001	ras-related protein rab-1a	539.684	1.43322	0.51926	0.154618	3.35833	0.000784151	0.0418635	P:mitotic cell cycle; C:Golgi membrane; F:protein binding; P:interleukin-8 secretion; F:GTP binding; P:defense response to bacterium; C:endoplasmic reticulum membrane; P:GTP catabolic process; P:growth hormone secretion; P:intracellular protein transport; P:vesicle transport along microtubule; C:neuronal cell body; P:Rab protein signal transduction; P:endocytosis; P:autophagic vacuole assembly; P…
GSONMT00037698001	c18orf32 homolog	367.635	1.43265	0.51869	0.148777	3.48637	0.000489625	0.029289	P:regulation of cellular process
GSONMT00045658001	26s proteasome non-atpase regulatory subunit 2-like	923.064	1.43026	0.516277	0.125454	4.11527	3.86726e-05	0.00411959	P:regulation of protein catabolic process; C:proteasome complex; P:regulation of catalytic activity; F:enzyme regulator activity
GSONMT00005789001	eukaryotic translation initiation factor 1b	2258.76	1.42597	0.511941	0.146052	3.50519	0.00045628	0.0277321	P:translational initiation; P:regulation of translational initiation; P:dosage compensation by inactivation of X chromosome; F:translation initiation factor activity
GSONMT00073537001	eukaryotic translation initiation factor 1b	3060.78	1.42054	0.506441	0.141495	3.57922	0.000344624	0.0226075	P:translational initiation; P:regulation of translational initiation; P:dosage compensation by inactivation of X chromosome; F:translation initiation factor activity
GSONMT00072179001	serine incorporator 1	1646.95	1.41431	0.500094	0.138731	3.60477	0.000312425	0.0211912	C:plasma membrane
GSONMT00038187001	annexin a1	3379.25	1.40456	0.490115	0.125565	3.90329	9.48928e-05	0.00826566	P:inflammatory response; P:positive regulation of vesicle fusion; C:extracellular vesicular exosome; F:protein homodimerization activity; P:response to interleukin-1; P:response to X-ray; P:response to peptide hormone stimulus; P:neutrophil clearance; F:structural molecule activity; C:protein complex; P:positive regulation of prostaglandin biosynthetic process; F:receptor binding; P:estrous cycle…
GSONMT00059645001	proteasome activator complex subunit 1	581.58	1.39514	0.480411	0.138127	3.47804	0.0005051	0.0299979	C:proteasome activator complex
GSONMT00080549001	glutamine synthetase	951.124	1.39443	0.479674	0.144146	3.3277	0.000875663	0.0442736	F:glutamate-ammonia ligase activity; F:ATP binding; P:glutamine biosynthetic process
GSONMT00054306001	phosphoglycerate mutase 1-like	639.184	1.39361	0.478828	0.132043	3.62629	0.000287519	0.0199935	F:bisphosphoglycerate 2-phosphatase activity; P:glycolysis; F:phosphoglycerate mutase activity; F:bisphosphoglycerate mutase activity
GSONMT00025948001	e3 ubiquitin-protein ligase trim63-like	983.211	1.39335	0.478553	0.137052	3.49175	0.000479858	0.0288438	C:intracellular; F:zinc ion binding
GSONMT00045272001	protein s100-b-like	738.948	1.36924	0.453378	0.130563	3.47249	0.000515657	0.0304066	F:RAGE receptor binding; C:ruffle; F:zinc ion binding; P:memory; F:calcium ion binding; P:positive regulation of I-kappaB kinase/NF-kappaB cascade; P:regulation of neuronal synaptic plasticity; F:S100 protein binding; F:calcium-dependent protein binding; C:neuronal cell body; C:perinuclear region of cytoplasm; F:protein homodimerization activity; C:nucleus
GSONMT00005314001	coiled-coil-helix-coiled-coil-helix domain-containing protein mitochondrial	2459.26	1.32092	0.401541	0.119985	3.3466	0.000818095	0.0427123	-
GSONMT00010412001	proteasome subunit alpha type-5	2073.94	1.31292	0.39278	0.111318	3.52847	0.00041797	0.0258756	P:protein polyubiquitination; C:nucleoplasm; F:protein binding; P:regulation of cellular amino acid metabolic process; P:positive regulation of ubiquitin-protein ligase activity involved in mitotic cell cycle; P:negative regulation of apoptotic process; P:gene expression; P:negative regulation of ubiquitin-protein ligase activity involved in mitotic cell cycle; F:threonine-type endopeptidase acti…
GSONMT00079391001	heat shock protein hsp 90-beta	2226.14	1.30671	0.385939	0.114177	3.38019	0.000724349	0.0390912	C:cell surface; C:brush border membrane; F:GTP binding; F:CTP binding; P:negative regulation of neuron apoptotic process; P:cellular response to organic cyclic compound; F:UTP binding; F:unfolded protein binding; C:apical plasma membrane; P:positive regulation of protein binding; F:sulfonylurea receptor binding; P:axon guidance; P:positive regulation of nitric oxide biosynthetic process; C:cytoso…
GSONMT00034871001	glutamate dehydrogenase	1036.3	0.748396	-0.418127	0.122076	-3.42513	0.000614507	0.0348202	P:cellular amino acid metabolic process; P:oxidation-reduction process; F:oxidoreductase activity, acting on the CH-NH2 group of donors, NAD or NADP as acceptor
GSONMT00052588001	envoplakin-like	1068.38	0.673546	-0.570151	0.168757	-3.37853	0.000728738	0.0392133	C:cytoskeleton
GSONMT00034845001	filamin-a-like isoform x2	929.031	0.669266	-0.579349	0.15768	-3.6742	0.000238599	0.0173194	F:actin binding
GSONMT00070458001	envoplakin-like	1291.33	0.669124	-0.579655	0.12442	-4.65884	3.17993e-06	0.000616732	C:cytoskeleton
GSONMT00062257001	hepatic leukemia factor	268.016	0.662292	-0.594461	0.162721	-3.65326	0.000258934	0.0184714	P:angiogenesis; P:cell maturation; F:signal transducer activity; P:regulation of heart rate; P:lung development; P:surfactant homeostasis; P:rhythmic process; F:RNA polymerase II core promoter proximal region sequence-specific DNA binding transcription factor activity involved in positive regulation of transcription; P:transcription from RNA polymerase II promoter; P:norepinephrine metabolic proc…
GSONMT00024506001	alpha-actinin-3-like isoform x1	440.327	0.655014	-0.610403	0.166857	-3.65823	0.00025396	0.0182212	C:cytosol; F:structural constituent of muscle; F:calcium ion binding; P:focal adhesion assembly; P:muscle filament sliding; C:pseudopodium; C:focal adhesion; F:actin binding; P:regulation of apoptotic process; F:integrin binding; C:actin filament; F:protein homodimerization activity
GSONMT00004569001	nuclear ubiquitous casein and cyclin-dependent kinases substrate	397.161	0.641043	-0.641508	0.15247	-4.20743	2.58297e-05	0.00303988	F:kinase activity; F:single-stranded DNA binding; C:cytoplasm; P:phosphorylation; C:nucleus; P:regulation of cell cycle; F:double-stranded DNA binding
GSONMT00014622001	collagen alpha-1 chain-like	364.094	0.640665	-0.642358	0.175759	-3.65477	0.00025741	0.0184155	P:axon guidance; F:integrin binding; P:tendon development; P:heart morphogenesis; C:basement membrane; P:extracellular matrix disassembly; P:cell adhesion; C:endoplasmic reticulum lumen; P:blood vessel development; P:extracellular fibril organization; P:integrin biosynthetic process; F:extracellular matrix structural constituent; F:platelet-derived growth factor binding; F:metal ion binding; F:he…
GSONMT00078310001	dystrobrevin alpha isoform x1	353.78	0.64037	-0.643023	0.166647	-3.85859	0.000114042	0.00950035	C:cytoplasm; C:protein complex; C:cell junction; P:neuromuscular synaptic transmission; C:plasma membrane; F:protein binding; P:striated muscle contraction; F:calcium ion binding; P:signal transduction; F:zinc ion binding; C:synapse
GSONMT00023987001	collagen alpha-2 chain-like	2621.48	0.639825	-0.64425	0.180153	-3.57612	0.000348734	0.0226075	P:axon guidance; P:ossification; P:extracellular matrix disassembly; F:metal ion binding; F:SMAD binding; P:eye morphogenesis; P:skeletal system development; C:collagen type V; P:skin development; C:endoplasmic reticulum lumen; P:collagen fibril organization; P:cellular response to amino acid stimulus; F:extracellular matrix structural constituent; P:collagen catabolic process
GSONMT00068637001	muscle-related coiled-coil	1478.87	0.636978	-0.650684	0.142672	-4.5607	5.09827e-06	0.000925774	P:cellular process; P:multicellular organismal development; C:cytoplasm
GSONMT00029956001	denn domain-containing protein 4c isoform x2	281.701	0.635791	-0.653375	0.162923	-4.01032	6.06362e-05	0.00581194	F:Rab guanyl-nucleotide exchange factor activity; C:retromer complex
GSONMT00062600001	protein ndrg2-like	156.163	0.625221	-0.677562	0.205932	-3.29021	0.00100111	0.0487305	C:nucleolus; P:regulation of platelet-derived growth factor production; P:negative regulation of cytokine production; P:regulation of vascular endothelial growth factor production; C:centrosome; P:nervous system development; P:Wnt receptor signaling pathway; P:cell differentiation; C:growth cone; C:perinuclear region of cytoplasm; P:negative regulation of ERK1 and ERK2 cascade; C:Golgi apparatus;…
GSONMT00080902001	heat shock protein hsp 90-alpha 1-like	797.589	0.621346	-0.686532	0.182838	-3.75485	0.000173443	0.0134554	P:protein folding; P:sarcomerogenesis; P:chaperone-mediated protein complex assembly; P:muscle organ development; C:melanosome; P:skeletal muscle thin filament assembly; P:protein import into mitochondrial outer membrane; F:nitric-oxide synthase regulator activity; P:positive regulation of nitric oxide biosynthetic process; F:unfolded protein binding; P:regulation of catalytic activity; C:Z disc;…
GSONMT00079053001	14-3-3 protein gamma	197.915	0.619303	-0.691282	0.184571	-3.74534	0.000180149	0.0138458	F:protein kinase C binding; C:cytoplasmic vesicle membrane; P:cellular response to insulin stimulus; P:heart development; F:receptor tyrosine kinase binding; P:negative regulation of protein kinase activity; P:positive regulation of protein insertion into mitochondrial membrane involved in apoptotic signaling pathway; P:protein targeting; P:regulation of synaptic plasticity; C:cytosol; P:intrinsi…
GSONMT00063313001	glycogen debranching enzyme isoform x2	323.651	0.616618	-0.697552	0.186316	-3.74391	0.000181175	0.0138817	C:cytoplasm; F:amylo-alpha-1,6-glucosidase activity; P:glycogen catabolic process; P:glycogen biosynthetic process; F:4-alpha-glucanotransferase activity; C:nucleus
GSONMT00059452001	lim and calponin homology domains-containing protein 1-like isoform x10	117.824	0.612803	-0.706505	0.210552	-3.35549	0.000792233	0.0420239	-
GSONMT00035638001	tenascin-like isoform x1	242.93	0.600148	-0.73661	0.186455	-3.95062	7.79505e-05	0.00708836	P:axon guidance; P:optic nerve development; P:axon regeneration at neuromuscular junction; P:mesoderm development; P:neural crest cell migration; P:positive regulation of synaptic growth at neuromuscular junction; P:negative regulation of axon extension; P:positive regulation of axon regeneration; P:axonal fasciculation
GSONMT00049920001	tbc1 domain family member 4-like isoform x3	170.931	0.594036	-0.751377	0.20269	-3.70702	0.000209709	0.0155404	F:Rab GTPase activator activity; P:positive regulation of Rab GTPase activity
GSONMT00001736001	cytoskeleton-associated protein 4-like	87.1454	0.592309	-0.755578	0.230103	-3.28365	0.00102471	0.049395	-
GSONMT00015223001	a-kinase anchor protein 12-like isoform x1	236.393	0.591308	-0.758018	0.21448	-3.53421	0.000408995	0.0255751	P:bleb assembly; P:cell morphogenesis; P:negative regulation of Rho protein signal transduction; P:organ morphogenesis; C:perinuclear region of cytoplasm; P:convergent extension involved in axis elongation
GSONMT00076347001	kit ligand	87.4924	0.588569	-0.764717	0.229424	-3.3332	0.000858517	0.0441012	C:membrane; P:cell adhesion; P:melanocyte differentiation; F:stem cell factor receptor binding
GSONMT00004609001	xin actin-binding repeat-containing protein 1-like	380.965	0.585095	-0.773258	0.233318	-3.31419	0.000919102	0.0454516	F:actin binding; C:cell junction; P:actin cytoskeleton organization
GSONMT00037678001	long-chain-fatty-acid-- ligase 1-like isoform x3	191.527	0.584561	-0.774575	0.212471	-3.64556	0.000266813	0.0188171	P:long-chain fatty acid metabolic process; F:long-chain fatty acid-CoA ligase activity
GSONMT00037821001	collagen alpha-1 chain-like	327.969	0.584411	-0.774945	0.183399	-4.22546	2.38455e-05	0.00288763	C:collagen
GSONMT00059689001	glutamine and serine-rich protein 1-like isoform x1	82.6049	0.582556	-0.779531	0.233263	-3.34185	0.000832211	0.0430409	-
GSONMT00082015001	nidogen-1-like	149.51	0.581092	-0.783161	0.212455	-3.68625	0.000227579	0.0165679	C:integral to membrane; P:cell-matrix adhesion; F:calcium ion binding
GSONMT00004169001	glycerol-3-phosphate acyltransferase mitochondrial	215.563	0.580347	-0.785012	0.196432	-3.99635	6.43278e-05	0.00609518	P:response to glucose stimulus; P:fatty acid homeostasis; P:positive regulation of activated T cell proliferation; P:negative regulation of activation-induced cell death of T cells; P:positive regulation of multicellular organism growth; P:defense response to virus; C:mitochondrial inner membrane; P:phospholipid homeostasis; P:glycerophospholipid metabolic process; P:triglyceride biosynthetic pro…
GSONMT00057456001	collagen alpha-1 chain-like isoform x1	148.5	0.578996	-0.788375	0.222066	-3.55019	0.00038495	0.0243786	-
GSONMT00081526001	ankycorbin isoform x1	76.2645	0.578665	-0.789201	0.236992	-3.33007	0.000868241	0.0442285	C:cellular_component; C:mitochondrion
GSONMT00000418001	bile salt export pump-like	713.488	0.578449	-0.789739	0.162468	-4.86088	1.16865e-06	0.000276302	P:transmembrane transport; C:integral to membrane; F:ATPase activity, coupled to transmembrane movement of substances; P:ATP catabolic process; F:ATP binding
GSONMT00079020001	bone morphogenetic protein 1 precursor	76.7088	0.578338	-0.790016	0.232777	-3.39388	0.000689098	0.0376803	P:determination of ventral identity; P:cell differentiation; C:extracellular space; F:growth factor activity; C:Golgi apparatus; F:metalloendopeptidase activity; P:ossification; F:cytokine activity; F:calcium ion binding; P:proteolysis; C:proteinaceous extracellular matrix; F:zinc ion binding; P:fin development; P:cartilage development
GSONMT00071136001	laminin subunit alpha-4	205.611	0.57414	-0.800525	0.180165	-4.44329	8.85947e-06	0.00135093	C:laminin-1 complex; P:regulation of cell migration; P:regulation of embryonic development; P:regulation of cell adhesion; P:muscle attachment; P:cell adhesion; F:receptor binding; P:notochord development; P:blood vessel morphogenesis
GSONMT00049626001	low quality protein: neuroblast differentiation-associated protein ahnak-like	308.277	0.573448	-0.802266	0.189023	-4.24427	2.19306e-05	0.00267551	C:lysosomal membrane; P:nervous system development; F:protein binding; C:nucleus
GSONMT00042149001	protein nlrc3-like	122.798	0.572725	-0.804086	0.236021	-3.40685	0.000657183	0.0361742	-
GSONMT00076657001	nesprin-2 isoform x2	154.367	0.569397	-0.812493	0.244753	-3.31965	0.0009013	0.0450196	P:photoreceptor cell maintenance; P:establishment of nucleus localization
GSONMT00077140001	junctophilin-1-like	118.452	0.566582	-0.819644	0.239474	-3.42269	0.000620053	0.0348202	C:endoplasmic reticulum membrane; C:sarcoplasmic reticulum
GSONMT00078989001	fibroblast growth factor receptor 1-a-like isoform x5	81.5736	0.560001	-0.836499	0.252307	-3.3154	0.000915124	0.0453452	P:post-anal tail morphogenesis; P:skin morphogenesis; C:integral to plasma membrane; F:nucleotide binding; P:negative regulation of endodermal cell fate specification; P:posterior lateral line development; P:anatomical structure homeostasis; P:fin regeneration; P:positive regulation of phospholipase C activity; F:heparin binding; P:cardiac muscle tissue development; P:positive regulation of MAP k…
GSONMT00009095001	zinc finger protein castor homolog 1-like	263.457	0.558527	-0.840302	0.24966	-3.36578	0.000763269	0.0408365	C:intracellular membrane-bounded organelle; F:metal ion binding
GSONMT00034751001	c-binding	218.105	0.555658	-0.847732	0.24108	-3.5164	0.000437448	0.026814	-
GSONMT00013148001	obscurin-like protein 1-like isoform x9	559.092	0.554401	-0.850998	0.218426	-3.89605	9.77756e-05	0.00845742	F:molecular_function; P:biological_process; C:cellular_component
GSONMT00001358001	collagen alpha-1 chain	92.3183	0.553949	-0.852175	0.246045	-3.46349	0.000533226	0.0311659	P:cell adhesion; C:collagen
GSONMT00082262001	laminin subunit beta-1	108.601	0.553929	-0.852226	0.223681	-3.81	0.000138967	0.0112833	C:laminin-2 complex; P:detection of light stimulus involved in visual perception; C:laminin-10 complex; P:substrate adhesion-dependent cell spreading; P:odontogenesis; F:extracellular matrix structural constituent; C:extracellular space; P:muscle organ development; P:negative regulation of cell adhesion; C:laminin-1 complex; C:extracellular vesicular exosome; P:neuronal-glial interaction involved…
GSONMT00025782001	synaptopodin-2 isoform x2	99.8548	0.551932	-0.857439	0.235194	-3.64567	0.000266699	0.0188171	-
GSONMT00057007001	protein phosphatase 1 regulatory subunit 3f-like isoform x3	227.271	0.547175	-0.869925	0.20071	-4.33424	1.46268e-05	0.0019842	-
GSONMT00043010001	morc family cw-type zinc finger protein 3-like	135.055	0.54564	-0.873978	0.205947	-4.2437	2.19861e-05	0.00267551	F:ATP binding
GSONMT00018973001	fibrillin-2-like	224.634	0.54505	-0.875539	0.221523	-3.95236	7.73857e-05	0.00706287	P:endocardium morphogenesis; P:vasculogenesis; F:extracellular matrix structural constituent; P:endocardial cell development; P:regulation of cell proliferation involved in heart valve morphogenesis; F:calcium ion binding; P:heart morphogenesis; C:proteinaceous extracellular matrix; P:notochord morphogenesis
GSONMT00069380001	estrogen-related receptor gamma isoform x3	160.708	0.544119	-0.878006	0.201188	-4.36411	1.27644e-05	0.00179026	P:steroid hormone mediated signaling pathway; F:zinc ion binding; F:steroid binding; P:regulation of transcription, DNA-dependent; F:sequence-specific DNA binding; F:sequence-specific DNA binding transcription factor activity; F:steroid hormone receptor activity; P:cell migration involved in gastrulation; C:nucleus; P:transcription, DNA-dependent
GSONMT00015059001	collagen alpha-1 chain-like isoform x4	159.947	0.543253	-0.880304	0.213408	-4.12499	3.70753e-05	0.00401918	C:collagen; F:structural molecule activity; P:cell adhesion; C:extracellular matrix
GSONMT00026598001	heat shock protein hsp 90-alpha isoform x1	404.891	0.542993	-0.880994	0.25496	-3.45541	0.000549451	0.0318694	P:protein folding; P:chaperone-mediated protein complex assembly; C:cytoplasm; P:protein import into mitochondrial outer membrane; F:nitric-oxide synthase regulator activity; P:positive regulation of nitric oxide biosynthetic process; F:unfolded protein binding; P:response to stress; F:ATPase activity; F:protein homodimerization activity; P:ATP catabolic process; F:ATP binding
GSONMT00067729001	collagen alpha-2 chain-like	649.983	0.537752	-0.894987	0.168678	-5.30589	1.12125e-07	4.41824e-05	C:collagen; F:extracellular matrix structural constituent
GSONMT00063769001	insulin-like growth factor 2 mrna-binding protein 3-b-like isoform x3	79.5461	0.537219	-0.896419	0.238823	-3.75348	0.000174394	0.013487	C:cytoplasm; F:mRNA 3'-UTR binding; P:mRNA transport; P:regulation of translation; C:nucleus; F:nucleotide binding
GSONMT00019804001	collagen alpha-1 chain-like isoform x1	3301.63	0.536997	-0.897015	0.248122	-3.61521	0.000300102	0.0207522	C:cytoplasm; P:fin regeneration; P:fin morphogenesis; F:extracellular matrix structural constituent; P:regulation of ossification; P:pectoral fin development; C:collagen
GSONMT00002950001	olfactomedin-like protein 2a	77.6627	0.535686	-0.90054	0.237175	-3.79694	0.000146494	0.0117314	-
GSONMT00015411001	c3 and pzp-like alpha-2-macroglobulin domain-containing protein 8-like	110.739	0.535437	-0.901212	0.25729	-3.50271	0.000460545	0.0278176	C:extracellular space; F:endopeptidase inhibitor activity; P:negative regulation of endopeptidase activity
GSONMT00049316001	krueppel-like factor 4-like	123.344	0.535261	-0.901686	0.269667	-3.34371	0.000826667	0.0429331	P:single-organism cellular process; P:single-multicellular organism process; P:negative regulation of cell proliferation; F:nucleic acid binding; P:anatomical structure development; P:regulation of metabolic process; P:single-organism developmental process
GSONMT00056097001	prolyl 4-hydroxylase subunit alpha-1 isoform x1	92.1087	0.534103	-0.904809	0.250853	-3.60693	0.000309844	0.0211432	F:L-ascorbic acid binding; F:iron ion binding; F:procollagen-proline 4-dioxygenase activity; F:oxidoreductase activity, acting on single donors with incorporation of molecular oxygen, incorporation of two atoms of oxygen; C:endoplasmic reticulum; P:oxidation-reduction process
GSONMT00009192001	collagen alpha-1 chain	306.477	0.531986	-0.91054	0.239	-3.8098	0.000139081	0.0112833	C:collagen
GSONMT00042456001	caveolin 1	60.7908	0.531237	-0.912572	0.268714	-3.39608	0.000683596	0.037462	C:cytoplasmic vesicle; P:positive regulation of calcium ion transport into cytosol; F:patched binding; P:positive regulation of peptidyl-serine phosphorylation; F:nitric-oxide synthase binding; C:apical plasma membrane; C:caveola; P:apoptotic signaling pathway; P:positive regulation of canonical Wnt receptor signaling pathway; P:notochord cell vacuolation; P:heart development; C:endoplasmic retic…
GSONMT00075630001	endoglin isoform 2	72.0486	0.530826	-0.913688	0.2457	-3.71872	0.000200238	0.0150179	C:extracellular region
GSONMT00067875001	chromatin modification-related protein eaf-1-like	51.8446	0.530431	-0.914762	0.268238	-3.41026	0.000649013	0.0358836	P:angiogenesis; P:platelet-derived growth factor receptor signaling pathway; F:platelet-derived growth factor receptor binding; P:positive regulation of MAP kinase activity; P:positive regulation of ERK1 and ERK2 cascade; P:positive regulation of phosphatidylinositol 3-kinase cascade; C:extracellular space; P:positive regulation of cell migration; P:positive regulation of cell division; P:positiv…
GSONMT00021826001	tricarboxylate transport mitochondrial-like	295.24	0.52826	-0.920681	0.164049	-5.61224	1.99729e-08	9.01505e-06	P:transmembrane transport; C:integral to membrane
GSONMT00034844001	filamin-a-like isoform x1	557.203	0.526786	-0.924711	0.182315	-5.07205	3.93546e-07	0.000125254	F:actin binding
GSONMT00036695001	dual specificity mitogen-activated protein kinase kinase 6	50.2496	0.524491	-0.931009	0.280261	-3.32193	0.000893967	0.0449969	F:MAP kinase kinase activity; P:protein phosphorylation; F:ATP binding; F:protein kinase binding; C:cytoplasm; F:receptor signaling protein serine/threonine kinase activity; P:cardiac muscle contraction
GSONMT00081345001	polypeptide n-acetylgalactosaminyltransferase 10-like	59.3455	0.524074	-0.932158	0.25424	-3.66645	0.000245937	0.0176968	F:transferase activity, transferring glycosyl groups; C:Golgi apparatus; P:protein glycosylation; C:integral to membrane
GSONMT00069628001	xin actin-binding repeat-containing protein 2-like	691.007	0.523921	-0.932578	0.249819	-3.73301	0.000189203	0.0142332	F:metal ion binding
GSONMT00079228001	e3 ubiquitin-protein ligase mib2	175.424	0.523464	-0.933837	0.259375	-3.60033	0.000317813	0.0213813	P:regulation of receptor internalization; P:melanocyte differentiation; F:zinc ion binding; P:Notch signaling pathway; C:cytoplasmic vesicle; F:ubiquitin-protein ligase activity; P:protein autoubiquitination; C:ubiquitin ligase complex; C:perinuclear region of cytoplasm; F:protein homodimerization activity
GSONMT00036886001	synaptic vesicle membrane protein vat-1 homolog	46.8318	0.523149	-0.934706	0.278906	-3.35133	0.000804239	0.0424414	F:zinc ion binding; F:cofactor binding; F:oxidoreductase activity; P:oxidation-reduction process
GSONMT00035906001	mucin-5ac- partial	63.9866	0.521503	-0.939252	0.274318	-3.42395	0.000617175	0.0348202	C:Golgi lumen; P:post-translational protein modification; P:cell adhesion; F:protein binding; C:extracellular region; F:extracellular matrix structural constituent; P:O-glycan processing
GSONMT00049251001	kelch-like protein 24	44.3788	0.518053	-0.948828	0.28264	-3.35702	0.000787883	0.0418827	C:axon; C:cytoplasm; C:perikaryon
GSONMT00040139001	sodium-coupled neutral amino acid transporter 4-like isoform x6	215.42	0.517063	-0.951589	0.188304	-5.05347	4.33852e-07	0.00013463	C:integral to membrane
GSONMT00058105001	collagen alpha-2 chain-like	67.4945	0.516894	-0.95206	0.289792	-3.28532	0.00101865	0.0491985	C:extracellular region
GSONMT00038898001	wolframin-like	77.6837	0.516006	-0.954541	0.266978	-3.57535	0.000349754	0.0226075	P:sensory perception of sound; F:activating transcription factor binding; P:kidney development; F:calcium-dependent protein binding; P:positive regulation of protein ubiquitination; P:negative regulation of intrinsic apoptotic signaling pathway in response to endoplasmic reticulum stress; P:protein stabilization; P:olfactory behavior; P:endoplasmic reticulum calcium ion homeostasis; P:negative re…
GSONMT00042168001	peroxidasin homolog	76.4559	0.514285	-0.959361	0.244816	-3.9187	8.9029e-05	0.00789338	F:heme binding; F:peroxidase activity; P:oxidation-reduction process; P:response to oxidative stress
GSONMT00014623001	collagen alpha-1 chain-like	320.648	0.510936	-0.968784	0.203534	-4.75981	1.93776e-06	0.000421974	P:wound healing, spreading of epidermal cells; C:basement membrane; P:eye morphogenesis; F:proteoglycan binding; P:heart morphogenesis; F:platelet-derived growth factor binding; C:collagen type V; P:skin development; P:cell adhesion; P:regulation of cellular component organization; P:collagen fibril organization; P:tendon development; P:collagen biosynthetic process; F:heparin binding; F:extracel…
GSONMT00071192001	runt-related transcription factor 3	87.7099	0.509325	-0.973342	0.253309	-3.84251	0.000121783	0.010044	P:anatomical structure morphogenesis; P:hemopoiesis; P:transcription, DNA-dependent; P:cartilage development; P:neuron projection development; P:regulation of transcription, DNA-dependent; F:DNA binding; F:sequence-specific DNA binding transcription factor activity; C:nucleus; F:ATP binding
GSONMT00043794001	nuclear receptor-interacting protein 2	38.3814	0.50845	-0.975823	0.28575	-3.41496	0.000637918	0.0355074	P:proteolysis; F:aspartic-type endopeptidase activity; P:negative regulation of transcription from RNA polymerase II promoter; C:cytoplasm; C:nucleus
GSONMT00055360001	inward rectifier potassium channel	42.0113	0.508244	-0.976407	0.293176	-3.33045	0.000867057	0.0442285	F:voltage-gated ion channel activity; P:ion transport; C:membrane
GSONMT00065560001	g1 s-specific cyclin-d2	56.7925	0.507339	-0.978979	0.266672	-3.6711	0.000241509	0.0174287	P:positive regulation of cyclin-dependent protein kinase activity; C:cytosol; P:cell cycle; C:nuclear membrane; C:nucleolus; C:cyclin-dependent protein kinase holoenzyme complex; P:cell division; C:chromatin; F:protein kinase binding
GSONMT00021020001	junctional protein associated with coronary artery disease-like	35.137	0.50665	-0.980939	0.29396	-3.33698	0.000846948	0.0436213	C:cell junction; C:cell-cell junction
GSONMT00010698001	cutaneous t-cell lymphoma-associated antigen 5 isoform x2	170.535	0.506205	-0.982207	0.234379	-4.19068	2.78126e-05	0.00318939	F:molecular_function; P:biological_process; C:cellular_component; C:endoplasmic reticulum exit site; C:extracellular region
GSONMT00078458001	oligophrenin-1 isoform x1	107.258	0.506153	-0.982354	0.230574	-4.26048	2.03989e-05	0.00254473	C:intracellular; P:regulation of signaling; P:regulation of cell communication; P:positive regulation of GTPase activity; P:signal transduction; F:GTPase activator activity
GSONMT00042652001	alpha-protein kinase 3-like	126.906	0.505215	-0.985031	0.206524	-4.76957	1.84615e-06	0.000405581	F:ATP binding; P:protein phosphorylation; F:transferase activity, transferring phosphorus-containing groups; F:protein serine/threonine kinase activity
GSONMT00040585001	collagen type i alpha 1	1425.99	0.504437	-0.987253	0.225733	-4.37355	1.22242e-05	0.00172424	C:cytoplasm; P:fin regeneration; P:fin morphogenesis; F:extracellular matrix structural constituent; P:regulation of ossification; P:pectoral fin development; C:collagen
GSONMT00003609001	supervillin-like isoform x4	53.5631	0.504146	-0.988086	0.279935	-3.5297	0.000416028	0.0258756	F:actin binding; P:cytoskeleton organization; C:cell-cell junction
GSONMT00028803001	cartilage intermediate layer protein 1-like	42.5623	0.50381	-0.989048	0.276437	-3.57785	0.000346436	0.0226075	P:negative regulation of insulin-like growth factor receptor signaling pathway; C:extracellular space; C:extracellular matrix
GSONMT00040436001	proprotein convertase subtilisin kexin type 5-like	168.156	0.499986	-1.00004	0.217693	-4.5938	4.35238e-06	0.000824793	C:membrane; C:extracellular space; C:Golgi apparatus; P:proteolysis; F:serine-type endopeptidase activity
GSONMT00055009001	collagen alpha-1 chain-like	29.6878	0.49906	-1.00271	0.304533	-3.29262	0.00099257	0.0484097	F:serine-type endopeptidase inhibitor activity
GSONMT00058760001	c-type mannose receptor 2	35.7584	0.497409	-1.0075	0.294979	-3.41548	0.000636692	0.0355074	F:carbohydrate binding
GSONMT00050530001	synaptopodin-2 isoform x1	101.962	0.497139	-1.00828	0.280922	-3.58918	0.000331722	0.0220777	C:intracellular organelle; F:protein binding
GSONMT00075448001	neuroblast differentiation-associated protein ahnak-like	76.7112	0.496838	-1.00915	0.237557	-4.24803	2.15657e-05	0.00266353	C:lysosomal membrane; P:nervous system development; F:protein binding; C:nucleus
GSONMT00026912001	---NA---	143.675	0.496488	-1.01017	0.230557	-4.38143	1.17901e-05	0.00170168	-
GSONMT00076019001	microtubule-associated protein futsch-like	151.641	0.496195	-1.01102	0.232847	-4.34198	1.41203e-05	0.0019583	-
GSONMT00004079001	pleckstrin homology-like domain family b member 2-like isoform x1	96.2922	0.495648	-1.01261	0.2399	-4.22097	2.4325e-05	0.00290321	-
GSONMT00063749001	acetylcholinesterase collagenic tail peptide	342.721	0.489968	-1.02924	0.259182	-3.97111	7.15388e-05	0.00660205	-
GSONMT00057539001	myosin heavy chain	2693.53	0.489514	-1.03058	0.26316	-3.91617	8.99668e-05	0.00794814	P:somite specification; C:myosin complex; P:response to activity; F:ATP binding; F:motor activity; F:actin binding
GSONMT00079619001	protein phosphatase 1 regulatory subunit 3a	84.6318	0.488454	-1.0337	0.234333	-4.41127	1.02767e-05	0.00152766	P:glycogen metabolic process; C:integral to membrane
GSONMT00021404001	1-phosphatidylinositol -bisphosphate phosphodiesterase gamma-1-like	35.6784	0.48724	-1.0373	0.297728	-3.48404	0.000493905	0.029474	P:intracellular signal transduction; F:signal transducer activity; F:phosphatidylinositol phospholipase C activity; F:calcium ion binding; P:phospholipid catabolic process
GSONMT00058976001	monocarboxylate transporter 8	67.6131	0.483022	-1.04984	0.249816	-4.20244	2.64048e-05	0.00306308	P:embryo development; P:central nervous system development; F:thyroid hormone transmembrane transporter activity; F:thyroid hormone binding; P:transmembrane transport; C:integral to membrane; P:thyroid hormone transport
GSONMT00009838001	myosin heavy chain	2097.27	0.482173	-1.05238	0.205886	-5.11146	3.1968e-07	0.000105814	P:somite specification; C:myosin complex; P:response to activity; F:ATP binding; F:motor activity; F:actin binding
GSONMT00074929001	s-adenosylmethionine synthase isoform type-2	189.536	0.481332	-1.05489	0.201829	-5.22668	1.72576e-07	6.3003e-05	F:methionine adenosyltransferase activity; F:metal ion binding; P:S-adenosylmethionine biosynthetic process; P:one-carbon metabolic process; F:ATP binding; P:phosphatidylinositol dephosphorylation
GSONMT00037353001	low-density lipoprotein receptor	33.6989	0.477797	-1.06553	0.310406	-3.43269	0.000597616	0.0340271	C:integral to membrane; F:calcium ion binding
GSONMT00069825001	collagen alpha-1 chain-like isoform x2	2372.03	0.473143	-1.07965	0.217174	-4.97138	6.64796e-07	0.00018754	C:collagen; F:extracellular matrix structural constituent
GSONMT00003548001	rho guanine nucleotide exchange factor 6-like isoform x1	50.2882	0.470743	-1.08699	0.276766	-3.92747	8.58457e-05	0.00769358	P:regulation of cellular process
GSONMT00056231001	protein nynrin-like	663.538	0.469893	-1.08959	0.260616	-4.18084	2.90434e-05	0.00326246	P:viral entry into host cell; P:nucleic acid phosphodiester bond hydrolysis; F:RNA binding; F:zinc ion binding; P:RNA-dependent DNA replication; F:RNA-directed DNA polymerase activity; F:ribonuclease H activity; P:proteolysis; F:aspartic-type endopeptidase activity; P:DNA integration
GSONMT00009605001	krueppel-like factor 15	33.0572	0.466665	-1.09954	0.304048	-3.61634	0.0002988	0.0207198	F:nucleic acid binding
GSONMT00049627001	neuroblast differentiation-associated protein ahnak-like	88.7911	0.464456	-1.10639	0.251502	-4.39912	1.08692e-05	0.00159662	C:lysosomal membrane; P:nervous system development; F:protein binding; C:nucleus
GSONMT00044298001	transcription factor cp2-like protein 1	36.2478	0.462215	-1.11336	0.327197	-3.40274	0.000667138	0.0366409	F:molecular_function; P:biological_process; C:cellular_component
GSONMT00064718001	atp-binding cassette sub-family a member 1	353.108	0.462125	-1.11364	0.24728	-4.50357	6.68206e-06	0.00112845	P:cholesterol efflux; C:integral to plasma membrane; P:protein lipidation; P:peptide secretion; P:positive regulation of cholesterol efflux; F:small GTPase binding; P:response to low-density lipoprotein particle stimulus; P:reverse cholesterol transport; F:apolipoprotein A-I receptor activity; P:phagocytosis, engulfment; F:phospholipid transporter activity; P:ATP catabolic process; C:phagocytic v…
GSONMT00053604001	ras-responsive element-binding protein 1-like isoform x2	63.8528	0.460098	-1.11999	0.284806	-3.93245	8.40847e-05	0.00759055	F:nucleic acid binding; F:metal ion binding
GSONMT00032685001	microtubule-associated protein futsch-like	266.57	0.459194	-1.12282	0.289896	-3.8732	0.000107415	0.00913211	-
GSONMT00015283001	interferon-induced very large gtpase 1-like	33.8678	0.457009	-1.1297	0.343725	-3.28665	0.00101387	0.0490629	-
GSONMT00046753001	scavenger receptor class b member 1-like isoform x2	224.337	0.453536	-1.14071	0.253623	-4.49767	6.8702e-06	0.00114465	C:integral to membrane; P:cell adhesion
GSONMT00065336001	desmoplakin-like	54.0313	0.450448	-1.15057	0.262404	-4.38472	1.16137e-05	0.00168602	C:cytoskeleton
GSONMT00058456001	laminin subunit gamma-1	155.821	0.447928	-1.15866	0.221422	-5.23281	1.66949e-07	6.18582e-05	P:cell migration; P:extracellular matrix disassembly; C:extracellular vesicular exosome; P:hemidesmosome assembly; C:basement membrane; P:protein complex assembly; P:skeletal muscle tissue development; P:substrate adhesion-dependent cell spreading; P:detection of light stimulus involved in visual perception; F:extracellular matrix structural constituent; P:retinal ganglion cell axon guidance; P:o…
GSONMT00026329001	sodium-coupled neutral amino acid transporter 4-like isoform x6	208.308	0.446818	-1.16224	0.1811	-6.41768	1.38367e-10	1.18447e-07	C:integral to membrane
GSONMT00064012001	alpha-protein kinase 3-like	69.0447	0.446179	-1.16431	0.291956	-3.98795	6.66469e-05	0.00624343	F:ATP binding; P:protein phosphorylation; F:transferase activity, transferring phosphorus-containing groups; F:protein serine/threonine kinase activity
GSONMT00066362001	neural cell adhesion molecule l1-like	50.2693	0.440361	-1.18324	0.280404	-4.21977	2.44549e-05	0.00290475	P:synapse organization; P:axon guidance; P:myelination; P:peripheral nervous system development; P:transmission of nerve impulse
GSONMT00063260001	gtpase imap family member 8-like	25.3573	0.440259	-1.18358	0.338676	-3.49471	0.000474569	0.0285951	F:GTP binding
GSONMT00064000001	coiled-coil domain-containing protein lobo homolog	25.1962	0.436477	-1.19602	0.317345	-3.76885	0.000164005	0.0128436	C:cell projection; C:cytoplasm; P:single-organism cellular process
GSONMT00070606001	serine-rich adhesin for platelets-like isoform x1	114.405	0.435949	-1.19777	0.260292	-4.60163	4.19189e-06	0.00080049	-
GSONMT00032748001	a disintegrin and metalloproteinase with thrombospondin motifs 10	28.8633	0.435369	-1.19969	0.307029	-3.90741	9.32914e-05	0.0081836	F:metalloendopeptidase activity; P:proteolysis; F:zinc ion binding; C:proteinaceous extracellular matrix
GSONMT00057578001	collagen alpha-1 chain-like	28.131	0.431823	-1.21149	0.308287	-3.92974	8.50365e-05	0.00764867	P:proteoglycan metabolic process; P:embryonic skeletal system morphogenesis; P:ventricular cardiac muscle tissue morphogenesis; C:collagen; P:detection of mechanical stimulus involved in sensory perception of sound; P:inner ear morphogenesis; P:visual perception; P:collagen fibril organization; P:tendon development; P:chondrocyte development; P:cartilage condensation; F:extracellular matrix struc…
GSONMT00008749001	1-phosphatidylinositol -bisphosphate phosphodiesterase epsilon-1-like	44.9945	0.430703	-1.21523	0.294073	-4.13243	3.58953e-05	0.00396045	P:Ras protein signal transduction; P:regulation of smooth muscle contraction; P:elevation of cytosolic calcium ion concentration; F:receptor signaling protein activity; P:phospholipase C-activating G-protein coupled receptor signaling pathway; F:phosphatidylinositol phospholipase C activity; P:regulation of Ras protein signal transduction; P:regulation of cell growth; P:heart development; P:inosi…
GSONMT00048922001	phosphatidylinositol 3-kinase regulatory subunit beta	65.3429	0.43038	-1.21632	0.290467	-4.18745	2.82102e-05	0.0031978	F:kinase activity; C:phosphatidylinositol 3-kinase complex; P:regulation of phosphatidylinositol 3-kinase activity; P:signal transduction; F:phosphatidylinositol 3-kinase regulator activity
GSONMT00009859001	collagen alpha-1 chain-like	58.0438	0.428925	-1.2212	0.298152	-4.09591	4.20505e-05	0.0043678	C:collagen
GSONMT00073108001	immunoglobulin-like and fibronectin type iii domain-containing protein 1-like	135.274	0.426062	-1.23086	0.341116	-3.60834	0.000308158	0.0211413	F:molecular_function; P:biological_process; C:cellular_component
GSONMT00028164001	semaphorin-3c-like isoform x1	26.1399	0.422098	-1.24435	0.317296	-3.92174	8.79129e-05	0.00782235	P:axon guidance; P:cardiac right ventricle morphogenesis; P:neural tube development; P:dichotomous subdivision of terminal units involved in salivary gland branching; P:limb bud formation; P:outflow tract morphogenesis; F:receptor activity; C:extracellular space; P:pulmonary myocardium development; P:post-embryonic development; P:blood vessel remodeling; P:neural crest cell migration; F:semaphori…
GSONMT00019421001	vascular endothelial growth factor a-a-like	34.952	0.420658	-1.24928	0.298279	-4.1883	2.81053e-05	0.0031978	P:patterning of blood vessels; P:hemopoiesis; P:positive regulation of cell division; P:vascular endothelial growth factor receptor signaling pathway; P:positive regulation of endothelial cell proliferation; P:blood vessel endothelial cell proliferation involved in sprouting angiogenesis; C:membrane; F:growth factor activity; P:regulation of angioblast cell migration involved in selective angiobl…
GSONMT00057487001	synaptopodin 2-like	64.3035	0.419773	-1.25232	0.285972	-4.37917	1.19132e-05	0.00170951	C:Z disc; C:nucleus
GSONMT00054636001	synaptopodin-2 isoform x3	189.214	0.416782	-1.26263	0.243948	-5.17584	2.26891e-07	7.82302e-05	-
GSONMT00017587001	collagen alpha-3 chain-like	174.054	0.412206	-1.27856	0.197753	-6.46545	1.00996e-10	9.64322e-08	C:extracellular region; P:response to glucose stimulus
GSONMT00074485001	adenylate cyclase type 6	57.8004	0.407474	-1.29522	0.25915	-4.99795	5.79437e-07	0.000171244	C:membrane raft; C:cilium; F:receptor binding; P:activation of adenylate cyclase activity; F:calcium- and calmodulin-responsive adenylate cyclase activity; F:protein kinase binding; P:cellular response to catecholamine stimulus; C:microvillus membrane; P:dopamine receptor signaling pathway; F:metal ion binding; C:sarcolemma; P:cAMP biosynthetic process; C:integral to membrane; C:endosome; P:cellu…
GSONMT00068219001	intermediate filament family orphan 2	27.0703	0.404054	-1.30738	0.319976	-4.08588	4.391e-05	0.00446749	C:intermediate filament; F:structural molecule activity
GSONMT00006312001	collagen alpha-4 chain-like	32.418	0.398595	-1.327	0.301831	-4.39651	1.10005e-05	0.00160639	C:extracellular region; C:protein complex; P:protein heterotrimerization
GSONMT00062110001	ankyrin repeat domain-containing protein 1-like	353.755	0.392809	-1.3481	0.276395	-4.87744	1.0747e-06	0.000261563	F:protein binding; P:regulation of nucleobase-containing compound metabolic process; P:cellular response to organic substance; P:positive regulation of cellular process; C:intracellular organelle; P:regulation of cellular macromolecule biosynthetic process; C:cytoplasmic part
GSONMT00023148001	collagen alpha-1 chain-like isoform x2	333.966	0.392563	-1.34901	0.19422	-6.94576	3.76438e-12	5.1917e-09	C:collagen; F:extracellular matrix structural constituent
GSONMT00069118001	helicase with zinc finger domain 2-like isoform x1	72.8922	0.391686	-1.35223	0.304712	-4.43773	9.09113e-06	0.00137614	F:metal ion binding; F:ATP binding; F:nucleotide binding; F:nucleoside-triphosphatase activity; P:positive regulation of transcription from RNA polymerase II promoter; F:ligand-dependent nuclear receptor transcription coactivator activity
GSONMT00014724001	filamin-a-interacting protein 1 isoform x1	136.421	0.390281	-1.35741	0.303274	-4.47587	7.61002e-06	0.00122674	-
GSONMT00081204001	homer protein homolog 1-like isoform x1	46.7419	0.388076	-1.36559	0.282105	-4.8407	1.2938e-06	0.000303007	C:cytoplasm; F:ion channel binding; C:postsynaptic membrane; C:cell junction; P:muscle structure development; P:cellular calcium ion homeostasis; C:postsynaptic density; P:response to calcium ion
GSONMT00076235001	synemin-like	148.141	0.386382	-1.3719	0.27272	-5.03043	4.89378e-07	0.000149985	C:intermediate filament; F:structural molecule activity
GSONMT00014624001	collagen alpha-1 chain-like	88.5993	0.363709	-1.45914	0.297852	-4.89888	9.63858e-07	0.000242831	P:wound healing, spreading of epidermal cells; C:basement membrane; P:eye morphogenesis; F:proteoglycan binding; P:heart morphogenesis; F:platelet-derived growth factor binding; C:collagen type V; P:skin development; P:cell adhesion; P:regulation of cellular component organization; P:collagen fibril organization; P:tendon development; P:collagen biosynthetic process; F:heparin binding; F:extracel…
GSONMT00073109001	immunoglobulin-like and fibronectin type iii domain-containing protein 1-like	49.2425	0.359153	-1.47733	0.339744	-4.34835	1.37163e-05	0.00191296	F:molecular_function; P:biological_process; C:cellular_component
GSONMT00003290001	collagen alpha-1 chain	55.299	0.355486	-1.49214	0.266131	-5.60677	2.06135e-08	9.11017e-06	C:collagen; F:extracellular matrix structural constituent
GSONMT00072787001	collagen alpha-1 chain-like	267.194	0.348728	-1.51982	0.198474	-7.65754	1.89526e-14	4.27725e-11	P:wound healing, spreading of epidermal cells; C:basement membrane; P:eye morphogenesis; F:proteoglycan binding; P:heart morphogenesis; F:platelet-derived growth factor binding; C:collagen type V; P:skin development; P:cell adhesion; P:regulation of cellular component organization; P:collagen fibril organization; P:tendon development; P:collagen biosynthetic process; F:heparin binding; F:extracel…
GSONMT00050554001	serine-rich adhesin for platelets-like isoform x1	28.3363	0.314962	-1.66675	0.320431	-5.20159	1.97587e-07	7.00728e-05	-
GSONMT00073104001	immunoglobulin-like and fibronectin type iii domain-containing protein 1-like	38.9096	0.24506	-2.0288	0.342649	-5.92092	3.20148e-09	1.98692e-06	F:molecular_function; P:biological_process; C:cellular_component

## Sheet: Fp_PBS C Day 1
Accession (Locus Tag)	Sequence Description (Automated)	baseMean	FoldChange	log2FoldChange	lfcSE	stat	pvalue	padj	GOs
GSONMT00044997001	neoverrucotoxin subunit beta-like	64.9317	3.35116	1.74466	0.281853	6.18997	6.01765e-10	3.04508e-06	P:cell cycle; F:GTP binding
GSONMT00044999001	neoverrucotoxin subunit alpha-like	62.667	3.33316	1.73689	0.270989	6.40944	1.46057e-10	1.47817e-06	F:GTP binding; P:cell cycle
GSONMT00039160001	6-phosphofructo-2-kinase fructose- -bisphosphatase 4-like	40.5561	2.56416	1.35849	0.284689	4.77184	1.82555e-06	0.00335918	P:fructose metabolic process; F:fructose-2,6-bisphosphate 2-phosphatase activity; F:6-phosphofructo-2-kinase activity; P:phosphorylation; P:fructose 2,6-bisphosphate metabolic process; F:ATP binding
GSONMT00008860001	stonustoxin subunit alpha	118.258	2.46695	1.30273	0.290791	4.47994	7.46623e-06	0.00944525	F:GTP binding; P:cell cycle; F:nucleotide binding
GSONMT00060224001	myomegalin isoform x8	67.7482	2.42578	1.27845	0.264308	4.83697	1.31831e-06	0.00266839	-
GSONMT00011251001	e3 ubiquitin-protein ligase rnf213-like	90.43	2.39141	1.25786	0.265053	4.7457	2.07786e-06	0.00350483	F:ATP binding; F:nucleoside-triphosphatase activity; F:zinc ion binding; P:sprouting angiogenesis
GSONMT00024302001	fibrinogen alpha chain	578.768	2.22495	1.15378	0.246587	4.67898	2.88303e-06	0.00448887	P:response to stimulus; P:single-organism cellular process; F:protein binding; P:biological regulation
GSONMT00047265001	carcinoembryonic antigen-related cell adhesion molecule 20-like	208.57	2.21412	1.14673	0.263793	4.3471	1.37951e-05	0.0164251	-
GSONMT00054269001	alpha-protein kinase 3-like	355.533	2.21382	1.14653	0.227895	5.03097	4.87994e-07	0.0010975	P:protein phosphorylation; F:ATP binding; F:protein serine/threonine kinase activity
GSONMT00076843001	glucose-6-phosphatase	434.475	0.539663	-0.889868	0.209248	-4.25269	2.11215e-05	0.0237512	F:glucose-6-phosphatase activity; P:lipid metabolic process; C:integral to membrane; P:chemical homeostasis; P:single-organism process; P:organic cyclic compound metabolic process; P:gluconeogenesis; P:glycogen metabolic process; C:endoplasmic reticulum membrane
GSONMT00021388001	serine protease inhibitor a3k-like	394.919	0.510618	-0.969685	0.215337	-4.50311	6.69671e-06	0.00903655	P:regulation of proteolysis; F:serine-type endopeptidase inhibitor activity; P:negative regulation of endopeptidase activity
GSONMT00068507001	tyrosine aminotransferase	562.097	0.471768	-1.08385	0.195025	-5.55748	2.73699e-08	9.23324e-05	P:response to mercury ion; P:response to oxidative stress; P:response to glucocorticoid stimulus; P:2-oxoglutarate metabolic process; C:mitochondrion; P:biosynthetic process; P:L-phenylalanine catabolic process; F:L-phenylalanine:2-oxoglutarate aminotransferase activity; P:tyrosine catabolic process; P:glutamate metabolic process; F:amino acid binding; F:L-tyrosine:2-oxoglutarate aminotransferase…
GSONMT00054908001	meprin a subunit beta-like	218.83	0.465275	-1.10385	0.267715	-4.12321	3.73635e-05	0.0398039	C:membrane; F:metalloendopeptidase activity; P:proteolysis; F:zinc ion binding
GSONMT00079635001	insulin-like growth factor-binding protein 1-like	55.3588	0.462789	-1.11157	0.273062	-4.07077	4.68573e-05	0.047422	C:extracellular region; P:regulation of cell growth; F:insulin-like growth factor II binding; F:insulin-like growth factor I binding
GSONMT00018321001	purine nucleoside phosphorylase-like	177.999	0.454724	-1.13694	0.245805	-4.62535	3.73962e-06	0.0054067	F:purine-nucleoside phosphorylase activity; P:nucleoside metabolic process
GSONMT00071372001	tyrosine aminotransferase	742.037	0.452898	-1.14274	0.222151	-5.14398	2.68972e-07	0.000680532	P:glutamate metabolic process; P:tyrosine catabolic process; F:pyridoxal phosphate binding; F:L-tyrosine:2-oxoglutarate aminotransferase activity; P:biosynthetic process; P:2-oxoglutarate metabolic process
GSONMT00018544001	solute carrier family 22 member 5-like	64.8512	0.381836	-1.38897	0.267933	-5.18402	2.17149e-07	0.000627903	P:transmembrane transport; C:integral to membrane; C:plasma membrane part; P:organic substance transport; P:quaternary ammonium group transport; P:biological regulation; P:cation transport; F:quaternary ammonium group transmembrane transporter activity
GSONMT00076841001	glucose-6- 2	531.221	0.381326	-1.3909	0.21439	-6.48772	8.71449e-11	1.47817e-06	F:glucose-6-phosphatase activity; P:metabolic process; C:membrane
GSONMT00079064001	diablo mitochondrial-like	644.668	0.36004	-1.47377	0.248962	-5.91965	3.22628e-09	1.30606e-05	P:activation of cysteine-type endopeptidase activity involved in apoptotic process; C:mitochondrion
GSONMT00041033001	insulin-like growth factor-binding protein 1-like	203.272	0.342016	-1.54787	0.245109	-6.315	2.70159e-10	1.82276e-06	P:negative regulation of cell proliferation; C:extracellular region; C:cytoplasm; P:response to hypoxia; F:insulin-like growth factor I binding; F:insulin-like growth factor II binding; P:regulation of cell growth

## Sheet: Fp_PBS S Day 1
SeqID	Seq. Description	baseMean	FoldChange	log2FoldChange	lfcSE	stat	pvalue	padj	GOs
GSONMT00082379001	hepcidin	2143.46	23.2467	4.53895	0.221305	20.5099	1.75593e-93	1.9806e-89	P:defense response to bacterium; P:cellular iron ion homeostasis; C:extracellular region; F:hormone activity
GSONMT00005013001	serum amyloid a	697.86	17.9096	4.16267	0.273984	15.1931	3.93021e-52	9.8513e-49	P:response to bacterium; P:acute-phase response; C:high-density lipoprotein particle; P:response to stilbenoid
GSONMT00057407001	cis-aconitate decarboxylase-like	144.63	16.9492	4.08314	0.256543	15.916	4.90782e-57	1.38394e-53	P:regulation of response to biotic stimulus; P:regulation of immune system process; P:propionate catabolic process; F:2-methylcitrate dehydratase activity; P:regulation of multi-organism process; P:cellular response to lipopolysaccharide
GSONMT00016296001	serum amyloid a	3511.6	15.977	3.99792	0.215068	18.5891	3.93535e-77	1.26825e-73	P:response to bacterium; P:acute-phase response; C:high-density lipoprotein particle; P:response to stilbenoid
GSONMT00064736001	endonuclease domain-containing 1	76.1367	12.0023	3.58524	0.288261	12.4375	1.63636e-35	1.41979e-32	F:hydrolase activity; F:binding
GSONMT00029656001	matrix metalloproteinase 9	789.129	11.8675	3.56894	0.184257	19.3694	1.39932e-83	6.31343e-80	P:response to bacterium; F:metalloendopeptidase activity; P:positive regulation of granuloma formation; C:extracellular matrix; P:proteolysis; F:zinc ion binding
GSONMT00069047001	hydroxycarboxylic acid receptor 2-like	369.21	11.4428	3.51637	0.252713	13.9145	5.17328e-44	8.336e-41	C:integral to membrane; P:G-protein coupled receptor signaling pathway; F:G-protein coupled receptor activity
GSONMT00010354001	microfibril-associated glycoprotein 4-like	88.9012	10.4099	3.37988	0.307183	11.0028	3.70361e-28	2.38714e-25	-
GSONMT00032945001	matrix metalloproteinase 9	281.723	10.1495	3.34333	0.259913	12.8633	7.24416e-38	7.78196e-35	P:response to bacterium; F:metalloendopeptidase activity; P:positive regulation of granuloma formation; C:extracellular matrix; P:proteolysis; F:zinc ion binding
GSONMT00070499001	complement component c7-like	2753.8	10.0913	3.33505	0.242826	13.7343	6.32679e-43	8.92039e-40	P:immune response; C:membrane attack complex
GSONMT00000024001	growth differentiation factor 15	128.062	10.0621	3.33087	0.304526	10.9379	7.59666e-28	4.39418e-25	F:growth factor activity; P:growth; C:extracellular region
GSONMT00072306001	metalloreductase steap4	739.601	9.63603	3.26844	0.258763	12.631	1.42444e-36	1.46063e-33	P:fat cell differentiation; C:plasma membrane
GSONMT00024746001	leukocyte cell-derived chemotaxin 2 precursor	48.4205	9.27723	3.21369	0.326792	9.83406	8.03155e-23	3.62367e-20	-
GSONMT00072304001	metalloreductase steap4-like	632.802	8.92769	3.15829	0.253568	12.4554	1.30699e-35	1.17938e-32	-
GSONMT00067994001	synaptosomal-associated protein 25 isoform x1	106.596	8.69457	3.12011	0.288408	10.8184	2.8167e-27	1.5498e-24	P:glutamate secretion; C:membrane raft; C:axonal growth cone; C:trans-Golgi network; P:sleep; C:lamellipodium; F:SNAP receptor activity; P:axonogenesis; C:actin cytoskeleton; C:synaptobrevin 2-SNAP-25-syntaxin-1a-complexin I complex; C:filopodium; P:energy reserve metabolic process; F:protein N-terminus binding; C:synaptobrevin 2-SNAP-25-syntaxin-1a-complexin II complex; P:growth hormone secretio…
GSONMT00028999001	reverse partial	218.574	8.56948	3.09921	0.238809	12.9778	1.63611e-38	1.94258e-35	F:RNA binding; P:RNA-dependent DNA replication; F:RNA-directed DNA polymerase activity
GSONMT00066178001	interferon-induced protein 44-like	111.653	8.33923	3.05991	0.305426	10.0185	1.26398e-23	6.1987e-21	P:single-organism cellular process
GSONMT00034343001	tumor necrosis factor receptor superfamily member 6b	121.586	7.30901	2.86968	0.259692	11.0503	2.18449e-28	1.44941e-25	P:apoptotic process; P:negative regulation of apoptotic process; F:receptor activity; C:extracellular space; F:protein binding; P:signal transduction
GSONMT00050846001	selectin e	215.383	7.26141	2.86025	0.308386	9.27489	1.77806e-20	7.29296e-18	P:leukocyte tethering or rolling; C:cortical cytoskeleton; P:actin filament-based process; P:activation of phospholipase C activity; P:heterophilic cell-cell adhesion; C:extracellular space; F:sialic acid binding; F:phospholipase binding; C:coated pit; F:oligosaccharide binding; P:inflammatory response; C:perinuclear region of cytoplasm; P:response to interleukin-1; C:caveola; F:transmembrane sig…
GSONMT00080018001	c-c motif chemokine 4-like	98.2716	7.23815	2.85562	0.260453	10.964	5.68956e-28	3.46894e-25	C:extracellular space; F:chemokine activity; P:immune response
GSONMT00003890001	dentin sialophospho isoform x2	244.19	7.07365	2.82246	0.319638	8.83016	1.04527e-18	3.57277e-16	-
GSONMT00013855001	toll-like receptor 5 membrane form	534.836	7.02386	2.81226	0.334564	8.40575	4.25133e-17	1.24553e-14	P:defense response to bacterium; P:regulation of cytokine secretion; P:innate immune response; F:transmembrane signaling receptor activity; P:toll-like receptor 5 signaling pathway; P:MyD88-dependent toll-like receptor signaling pathway; P:positive regulation of cytokine production; C:integral to membrane
GSONMT00047265001	carcinoembryonic antigen-related cell adhesion molecule 20-like	238.084	6.9914	2.80558	0.19824	14.1525	1.80321e-45	3.69806e-42	-
GSONMT00025010001	l-serine dehydratase l-threonine deaminase-like	259.427	6.98467	2.80419	0.280188	10.0082	1.40215e-23	6.58982e-21	P:L-serine catabolic process; P:pyruvate biosynthetic process; C:mitochondrion; F:L-threonine ammonia-lyase activity; F:L-serine ammonia-lyase activity; P:response to amino acid stimulus; P:gluconeogenesis; F:protein homodimerization activity; P:response to cobalamin; F:pyridoxal phosphate binding
GSONMT00050222001	e3 ubiquitin-protein ligase trim21-like	188.343	6.91852	2.79046	0.30031	9.29194	1.51498e-20	6.32895e-18	F:zinc ion binding
GSONMT00048193001	differentially regulated trout protein 1 precursor	1941.69	6.78128	2.76156	0.220537	12.522	5.66122e-36	5.32131e-33	P:negative regulation of activation of membrane attack complex
GSONMT00005166001	c-type lectin domain family 4 member e	3667.45	6.68204	2.74029	0.146779	18.6694	8.77693e-78	3.29998e-74	F:carbohydrate binding
GSONMT00047450001	interferon-induced protein 44-like	91.263	6.4911	2.69846	0.323727	8.33561	7.71009e-17	2.2299e-14	F:GTP binding
GSONMT00035228001	interferon-induced guanylate-binding protein 1-like	524.8	6.48406	2.6969	0.246372	10.9465	6.90934e-28	4.10179e-25	P:GTP catabolic process; F:GTPase activity; C:cytoplasm; F:GTP binding
GSONMT00062440001	gtpase imap family member 7-like	172.618	6.32795	2.66174	0.233422	11.4031	4.03429e-30	2.75786e-27	F:GTP binding
GSONMT00025517001	differentially regulated trout protein 1 precursor	1969.47	6.2864	2.65223	0.102928	25.7678	2.0382e-146	4.59798e-142	P:negative regulation of activation of membrane attack complex
GSONMT00003889001	tbt-binding partial	923.616	6.20022	2.63232	0.240929	10.9257	8.68757e-28	4.89957e-25	-
GSONMT00002603001	leptin	96.7466	6.19925	2.63209	0.311583	8.44749	2.97631e-17	8.95233e-15	C:extracellular region; F:hormone activity; P:signal transduction
GSONMT00080684001	cxc chemokine	141.243	6.1992	2.63208	0.290749	9.05275	1.39411e-19	5.24161e-17	F:chemokine activity; C:extracellular region; P:immune response
GSONMT00034545001	interferon-induced guanylate-binding protein 1-like	97.518	6.02277	2.59043	0.280197	9.24501	2.35223e-20	9.30948e-18	C:symbiont-containing vacuole membrane; C:intracellular membrane-bounded organelle; P:adhesion to symbiont; P:defense response to protozoan; F:GTP binding; P:GTP catabolic process; C:cytosol; P:cellular response to interferon-beta; C:cytoplasmic vesicle; P:cellular response to interferon-gamma; F:GTPase activity; P:defense response to Gram-positive bacterium
GSONMT00011345001	p-selectin precursor	37.8728	5.55789	2.47454	0.333579	7.41815	1.18766e-13	2.43567e-11	P:cell adhesion; F:carbohydrate binding; C:membrane
GSONMT00017873001	cc chemokine	201.618	5.39313	2.43112	0.226244	10.7456	6.21868e-27	3.34017e-24	C:extracellular region; F:chemokine activity; P:immune response
GSONMT00066304001	interleukin-1 receptor type 2-like	96.0193	5.37773	2.427	0.273873	8.86174	7.87739e-19	2.73394e-16	F:interleukin-1 receptor activity; F:interleukin-1, Type II, blocking receptor activity; P:signal transduction
GSONMT00025518001	cd59b glyco	855.612	5.3195	2.41129	0.119512	20.1761	1.58821e-90	1.19428e-86	P:negative regulation of activation of membrane attack complex
GSONMT00012317001	matrix metalloproteinase-19-like	347.561	5.29842	2.40556	0.185534	12.9656	1.9165e-38	2.16171e-35	F:metalloendopeptidase activity; P:proteolysis; F:calcium ion binding; C:extracellular matrix; F:zinc ion binding
GSONMT00064390001	camp-responsive element modulator isoform x3	125.405	5.29735	2.40527	0.273669	8.78898	1.50925e-18	4.86389e-16	P:single-organism process; P:regulation of transcription, DNA-dependent; F:DNA binding; C:intracellular part
GSONMT00021096001	microfibril-associated glycoprotein 4-like	120.193	5.26217	2.39566	0.30178	7.93843	2.0476e-15	4.96687e-13	C:integral to membrane
GSONMT00040812001	programmed cell death 1 ligand 1	135.971	5.05807	2.33859	0.233564	10.0126	1.3416e-23	6.43941e-21	P:regulation of cellular process
GSONMT00014841001	c-c motif chemokine 19 precursor	498.405	4.87889	2.28655	0.33524	6.82064	9.06355e-12	1.43989e-09	C:extracellular region; F:chemokine activity; P:immune response
GSONMT00071241001	syndecan-4-like isoform x2	2560.99	4.86397	2.28213	0.290705	7.85035	4.14869e-15	9.8516e-13	P:wound healing; P:cell migration; P:epiboly involved in gastrulation with mouth forming second; P:cell adhesion mediated by integrin; P:stress fiber assembly; F:phosphatidylinositol-4,5-bisphosphate binding; C:focal adhesion
GSONMT00002696001	complement c1q-like protein 2-like	2201.03	4.73763	2.24417	0.262291	8.55603	1.16825e-17	3.56143e-15	-
GSONMT00034060001	14 kda transmembrane protein	946.525	4.62519	2.20951	0.156641	14.1056	3.50889e-45	6.59642e-42	C:integral to membrane; P:response to biotic stimulus
GSONMT00074653001	collagenase 3-like	1384.65	4.6227	2.20874	0.113524	19.4561	2.58757e-84	1.45932e-80	P:embryo development; F:metalloendopeptidase activity; P:macrophage chemotaxis; F:calcium ion binding; P:proteolysis; F:zinc ion binding; C:collagen
GSONMT00077107001	hepcidin	1588.33	4.59219	2.19918	0.231439	9.50223	2.05449e-21	8.91295e-19	P:defense response to bacterium; P:cellular iron ion homeostasis; C:extracellular region; F:hormone activity
GSONMT00057082001	c-c motif chemokine 19 precursor	64.5055	4.45596	2.15574	0.336518	6.40602	1.49371e-10	1.92552e-08	F:chemokine activity; P:immune response; C:extracellular region
GSONMT00013248001	suppressor of cytokine signaling 3	280.373	4.40471	2.13905	0.205605	10.4037	2.38603e-25	1.22333e-22	P:intracellular signal transduction
GSONMT00042470001	trans-2-enoyl- mitochondrial isoform x2	46.5176	4.3906	2.13442	0.292679	7.29269	3.03832e-13	6.01241e-11	P:fatty acid metabolic process; P:oxidation-reduction process; F:zinc ion binding; C:mitochondrion; P:pronephric nephron tubule development; F:receptor binding; F:trans-2-enoyl-CoA reductase (NADPH) activity
GSONMT00005709001	interferon-induced guanylate-binding protein 1	51.7472	4.2375	2.08321	0.29538	7.05266	1.75529e-12	3.14267e-10	P:GTP catabolic process; F:GTPase activity; F:GTP binding
GSONMT00071757001	centromere protein j-like	57.3204	4.09346	2.03332	0.334756	6.07404	1.24735e-09	1.41402e-07	C:cytosol; P:positive regulation of JAK-STAT cascade; C:microtubule; P:G2/M transition of mitotic cell cycle; P:microtubule polymerization; C:gamma-tubulin small complex; P:astral microtubule nucleation; F:gamma-tubulin binding; P:regulation of RNA biosynthetic process; P:cell division; P:regulation of centriole replication; C:centriole; F:protein domain specific binding; F:protein kinase binding…
GSONMT00040213001	interferon-induced guanylate-binding protein 1	592.459	3.98779	1.99559	0.271273	7.35638	1.88958e-13	3.80599e-11	P:interferon-gamma-mediated signaling pathway; F:GTP binding; P:GTP catabolic process; C:cytosol; F:identical protein binding; F:GTPase activity
GSONMT00030437001	zinc transporter zip1	679.382	3.85163	1.94547	0.138455	14.0513	7.56551e-45	1.31285e-41	F:metal ion transmembrane transporter activity; P:zinc ion transport; P:response to zinc ion; P:transmembrane transport; C:membrane
GSONMT00022872001	integrin alpha-2	254.904	3.84989	1.94482	0.287409	6.76673	1.31728e-11	2.02153e-09	P:single-organism cellular process; C:plasma membrane part; C:integral to membrane
GSONMT00048879001	gtpase imap family member 8-like	117.981	3.83272	1.93837	0.25001	7.75315	8.96414e-15	2.10648e-12	F:GTP binding
GSONMT00063270001	vascular cell adhesion protein 1 isoform x1	39.2022	3.81961	1.93342	0.337077	5.73586	9.70198e-09	8.96995e-07	P:cellular response to chemical stimulus; P:regulation of biological quality; P:heart development; P:embryonic placenta morphogenesis; P:cell-cell adhesion; C:membrane part; C:intracellular organelle; C:plasma membrane
GSONMT00059210001	suppressor of cytokine signaling 3	775.003	3.79208	1.92299	0.193872	9.91883	3.44766e-23	1.58726e-20	P:retina morphogenesis in camera-type eye; P:protein ubiquitination; P:negative regulation of apoptotic process; P:JAK-STAT cascade
GSONMT00072073001	pr domain zinc finger protein 1-like	95.8684	3.77041	1.91472	0.232937	8.21989	2.03688e-16	5.53613e-14	F:binding
GSONMT00066441001	claudin-1	34.7031	3.74477	1.90488	0.321039	5.93348	2.96575e-09	3.08315e-07	C:apical plasma membrane; P:calcium-independent cell-cell adhesion; F:identical protein binding; C:tight junction; C:lateral plasma membrane
GSONMT00002894001	matrix metalloproteinase-20	1667.5	3.73312	1.90038	0.137854	13.7855	3.11493e-43	4.68465e-40	F:metalloendopeptidase activity; C:extracellular matrix; F:calcium ion binding; P:proteolysis; F:zinc ion binding
GSONMT00000455001	spondin-2-like isoform x1	70.7703	3.72675	1.89792	0.255621	7.42474	1.13004e-13	2.33877e-11	C:proteinaceous extracellular matrix
GSONMT00009406001	tpa: interleukin-11a	44.1509	3.72371	1.89674	0.336496	5.63674	1.73301e-08	1.53918e-06	C:extracellular region
GSONMT00080410001	tumor necrosis factor alpha-induced protein 2-like	387.456	3.65111	1.86834	0.212982	8.77229	1.75074e-18	5.56266e-16	C:exocyst; P:exocytosis
GSONMT00002549001	interferon-induced guanylate-binding protein 1-like	82.7249	3.63586	1.8623	0.307283	6.06053	1.35673e-09	1.5077e-07	P:GTP catabolic process; F:GTPase activity; F:GTP binding
GSONMT00051039001	interleukin-1 receptor accessory	1115.95	3.6282	1.85925	0.299011	6.21802	5.03481e-10	6.04151e-08	F:interleukin-1, Type II, blocking receptor activity; F:interleukin-1 receptor activity; C:integral to membrane; C:extracellular region; C:plasma membrane; C:membrane
GSONMT00042323001	sh2 domain-containing protein 4a-like	121.426	3.61681	1.85472	0.319053	5.8132	6.12887e-09	5.99359e-07	F:molecular_function; P:biological_process; C:cellular_component
GSONMT00069046001	hydroxycarboxylic acid receptor 2-like	158.692	3.59846	1.84738	0.297874	6.20189	5.57887e-10	6.5892e-08	C:integral to membrane; P:G-protein coupled receptor signaling pathway; F:G-protein coupled receptor activity
GSONMT00047915001	haptoglobin-like	1534.65	3.59292	1.84516	0.269724	6.84091	7.86932e-12	1.26803e-09	P:proteolysis; F:serine-type endopeptidase activity
GSONMT00040216001	interferon-induced guanylate-binding protein 1-like	254.702	3.58757	1.84301	0.263683	6.98949	2.75894e-12	4.75106e-10	; P:GTP catabolic process; F:GTPase activity; C:membrane; C:Golgi apparatus; F:GTP binding
GSONMT00057532001	tumor necrosis factor receptor superfamily member 9	45.0925	3.57642	1.83852	0.337528	5.44699	5.12281e-08	4.24914e-06	P:biological_process; C:cellular_component; P:regulation of cell proliferation; P:negative regulation of interleukin-12 secretion; F:receptor activity; C:extracellular space; F:cytokine binding; P:negative regulation of interleukin-10 secretion; P:protein homotrimerization; C:external side of plasma membrane
GSONMT00065856001	leukocyte cell-derived chemotaxin 2 precursor	3366.93	3.57435	1.83768	0.223881	8.20829	2.24356e-16	6.02528e-14	-
GSONMT00065198001	ankyrin repeat domain-containing protein 1	79.5867	3.5548	1.82977	0.26628	6.87158	6.3495e-12	1.03796e-09	F:transcription corepressor activity; P:regulation of transcription from RNA polymerase II promoter; P:response to mechanical stimulus; C:transcription factor complex; C:I band; P:negative regulation of cellular macromolecule biosynthetic process; P:skeletal muscle cell differentiation; F:titin binding; P:positive regulation of cellular process; P:cellular response to cytokine stimulus; P:cellula…
GSONMT00036680001	bone morphogenetic protein 7-like	33.0988	3.54128	1.82427	0.300721	6.06633	1.30865e-09	1.46874e-07	P:positive regulation of apoptotic process; P:embryonic limb morphogenesis; P:positive regulation of hyaluranon cable assembly; P:positive regulation of bone mineralization; P:negative regulation of neurogenesis; P:negative regulation of neuron differentiation; P:metanephric mesenchyme morphogenesis; P:axon guidance; P:positive regulation of osteoblast differentiation; P:branching morphogenesis o…
GSONMT00005489001	interleukin-1 beta	38.3565	3.53428	1.82142	0.31796	5.72844	1.01359e-08	9.25735e-07	C:extracellular space; P:positive regulation of cell division; F:cytokine activity; F:interleukin-1 receptor binding; P:fever generation; P:immune response
GSONMT00025670001	dna ligase 1-like	123.512	3.52666	1.8183	0.330652	5.49915	3.81622e-08	3.22435e-06	F:GTP binding; P:cell cycle
GSONMT00058939001	alpha-1-acid glycoprotein 1-like	1582.7	3.52588	1.81798	0.28352	6.4122	1.43434e-10	1.85961e-08	-
GSONMT00038968001	interleukin-8	97.824	3.51073	1.81177	0.311787	5.81092	6.21312e-09	6.04146e-07	P:vasculogenesis; P:neutrophil chemotaxis; F:chemokine activity; P:neutrophil activation; F:interleukin-8 receptor binding; C:extracellular region; P:immune response
GSONMT00035227001	interferon-induced guanylate-binding protein 1-like	120.602	3.38897	1.76085	0.316933	5.5559	2.76181e-08	2.36896e-06	P:GTP catabolic process; F:GTPase activity; F:GTP binding
GSONMT00067762001	reverse transcriptase-like protein	103.555	3.37265	1.75388	0.255027	6.87723	6.10269e-12	1.00489e-09	F:RNA binding; P:RNA-dependent DNA replication; F:RNA-directed DNA polymerase activity
GSONMT00049728001	e3 ubiquitin-protein ligase rnf31-like isoform x1	100.66	3.35654	1.74698	0.279421	6.25212	4.0491e-10	4.91095e-08	F:nucleic acid binding; F:zinc ion binding
GSONMT00000924001	tissue factor pathway inhibitor 2 precursor	70.2185	3.30551	1.72487	0.271764	6.34696	2.19611e-10	2.78327e-08	P:central nervous system development; P:negative regulation of peptidase activity; F:serine-type endopeptidase inhibitor activity; P:blood coagulation; C:extracellular region
GSONMT00082274001	amp deaminase 3-like isoform x1	1189.23	3.26008	1.70491	0.226997	7.51071	5.88054e-14	1.27557e-11	F:AMP deaminase activity; P:IMP biosynthetic process
GSONMT00024124001	chemokine ck-1	44.8142	3.23443	1.69351	0.337536	5.01727	5.24098e-07	3.37804e-05	C:extracellular space; F:chemokine activity; P:immune response
GSONMT00066390001	lipid phosphate phosphohydrolase 1-like	251.272	3.2109	1.68298	0.237288	7.09257	1.31645e-12	2.43424e-10	C:membrane; P:metabolic process; F:hydrolase activity
GSONMT00023806001	c type lectin receptor b	3940.94	3.1995	1.67784	0.136858	12.2598	1.48886e-34	1.19955e-31	F:carbohydrate binding
GSONMT00040532001	poly	262.384	3.18212	1.66999	0.290344	5.75175	8.83223e-09	8.30193e-07	F:nucleic acid binding; F:NAD+ ADP-ribosyltransferase activity; F:nucleotide binding
GSONMT00002695001	myosin light chain smooth muscle-like isoform x1	581.434	3.17942	1.66876	0.201647	8.27564	1.27767e-16	3.64849e-14	P:protein phosphorylation; F:ATP binding; F:protein serine/threonine kinase activity
GSONMT00007562001	ubiquitin-conjugating enzyme e2 d2	922.13	3.16583	1.66258	0.138639	11.9922	3.90627e-33	2.93738e-30	C:nucleoplasm; P:protein K48-linked ubiquitination; P:toll-like receptor 4 signaling pathway; P:protein K48-linked deubiquitination; P:regulation of transcription from RNA polymerase II promoter in response to hypoxia; F:ubiquitin binding; P:TRIF-dependent toll-like receptor signaling pathway; C:cytosol; P:ubiquitin-dependent protein catabolic process; P:negative regulation of histone H2A K63-lin…
GSONMT00027072001	carcinoembryonic antigen-related cell adhesion molecule 5-like	56.7902	3.13075	1.64651	0.279579	5.88926	3.87936e-09	3.92442e-07	-
GSONMT00029358001	vascular cell adhesion protein 1-like	235.874	3.10637	1.63523	0.262183	6.23697	4.46132e-10	5.38197e-08	P:single-organism process
GSONMT00009343001	reverse transcriptase-like protein	46.1008	3.07397	1.6201	0.275382	5.88311	4.02633e-09	4.05491e-07	F:RNA binding; P:RNA-dependent DNA replication; F:RNA-directed DNA polymerase activity
GSONMT00070285001	plasminogen activator inhibitor 1-like	93.9664	3.07333	1.6198	0.311127	5.20623	1.92711e-07	1.44431e-05	P:transforming growth factor beta receptor signaling pathway; P:chronological cell aging; P:immune response; F:serine-type endopeptidase inhibitor activity; P:negative regulation of vascular wound healing; P:positive regulation of angiogenesis; C:extracellular space; P:negative regulation of endothelial cell apoptotic process; P:platelet activation; P:negative regulation of fibrinolysis; P:regula…
GSONMT00021355001	zgc:174888 protein	197.772	3.07185	1.61911	0.186811	8.66709	4.433e-18	1.38895e-15	-
GSONMT00018332001	complement c1q tumor necrosis factor-related protein 3-like	182.342	3.0552	1.61127	0.31133	5.17543	2.27388e-07	1.67636e-05	P:defense response to bacterium; P:negative regulation of cysteine-type endopeptidase activity involved in apoptotic process; F:cysteine-type endopeptidase inhibitor activity involved in apoptotic process; P:negative regulation of apoptotic process; P:negative regulation of mitotic cell cycle; P:blood vessel morphogenesis
GSONMT00015093001	78 kda glucose-regulated protein precursor	320.042	3.03113	1.59986	0.247886	6.454	1.08939e-10	1.43717e-08	P:proteolysis involved in cellular protein catabolic process; P:cellular response to interleukin-4; P:negative regulation of transforming growth factor beta receptor signaling pathway; P:response to yeast; P:cerebellar Purkinje cell layer development; C:endoplasmic reticulum-Golgi intermediate compartment; P:negative regulation of apoptotic process; P:cerebellum structural organization; C:endopla…
GSONMT00068092001	leucine-rich alpha-2-glycoprotein	59.052	3.02141	1.59522	0.333416	4.78448	1.71434e-06	9.38683e-05	-
GSONMT00026159001	interferon regulatory factor 1	661.061	3.01862	1.59389	0.321806	4.95294	7.30987e-07	4.54279e-05	P:regulation of transcription, DNA-dependent; F:sequence-specific DNA binding transcription factor activity; P:transcription, DNA-dependent; C:nucleus; F:regulatory region DNA binding
GSONMT00012485001	suppressor of fused homolog	131.364	2.99144	1.58084	0.233791	6.76178	1.36311e-11	2.06378e-09	P:hemopoiesis; P:negative regulation of transcription from RNA polymerase II promoter; P:cytoplasmic sequestering of transcription factor; F:protein kinase binding; P:lens development in camera-type eye; P:smoothened signaling pathway involved in spinal cord motor neuron cell fate specification; C:cytoplasm; C:primary cilium; P:heart looping; P:smoothened signaling pathway involved in ventral spi…
GSONMT00055528001	probable e3 ubiquitin-protein ligase rnf144a-a	133.919	2.98373	1.57712	0.321283	4.9088	9.16339e-07	5.54201e-05	F:zinc ion binding; F:ligase activity; F:nucleic acid binding
GSONMT00035776001	tnfaip3-interacting protein 1-like isoform x3	732.719	2.96974	1.57034	0.133533	11.7599	6.27836e-32	4.56883e-29	F:molecular_function; C:cellular_component
GSONMT00066820001	e3 ubiquitin-protein ligase rnf182-like isoform x2	34.1719	2.95521	1.56326	0.320573	4.87646	1.08006e-06	6.36166e-05	F:zinc ion binding
GSONMT00057621001	PREDICTED: uncharacterized protein LOC101080246	60.4043	2.94218	1.55689	0.320073	4.86415	1.14948e-06	6.71789e-05	F:receptor binding; C:integral to membrane; C:membrane; C:sarcoplasmic reticulum
GSONMT00025514001	ras-related protein m-ras-like	94.2533	2.93633	1.55401	0.229616	6.76789	1.30675e-11	2.0191e-09	P:small GTPase mediated signal transduction; P:GTP catabolic process; F:GTP-dependent protein binding; F:GTPase activity; C:membrane; F:GTP binding
GSONMT00052587001	probable atp-dependent rna helicase ddx5-like isoform x2	3459.45	2.93002	1.55091	0.128844	12.0371	2.26831e-33	1.76451e-30	F:nucleic acid binding; F:ATP binding; F:ATP-dependent helicase activity
GSONMT00070054001	hypothetical loc798684	143.142	2.87619	1.52416	0.329041	4.63212	3.61932e-06	0.00018144	F:molecular_function; P:biological_process; C:cellular_component
GSONMT00081507001	heat shock protein 30	115.571	2.86546	1.51877	0.253008	6.00284	1.93898e-09	2.0929e-07	P:response to stress; F:structural constituent of eye lens
GSONMT00031189001	interferon-induced protein 44-like	990.821	2.85369	1.51283	0.245846	6.15357	7.57601e-10	8.76448e-08	F:GTP binding
GSONMT00021608001	zinc finger and btb domain-containing protein 16-a-like	39.5535	2.82409	1.49779	0.316253	4.73604	2.17936e-06	0.000115409	P:skeletal system development; P:hemopoiesis; P:positive regulation of cell differentiation; P:regulation of cartilage development; P:regulation of transcription, DNA-dependent; F:nucleic acid binding; P:regulation of neurogenesis; C:nuclear body; F:identical protein binding; P:negative regulation of cellular process
GSONMT00020723001	solute carrier family facilitated glucose transporter member 6	136.77	2.82335	1.49741	0.26628	5.62344	1.87193e-08	1.65603e-06	C:integral to membrane; P:hexose transmembrane transport; P:glucose transport; F:D-glucose transmembrane transporter activity
GSONMT00011534001	lrr and pyd domains-containing protein 14-like	78.8402	2.81343	1.49233	0.230405	6.47698	9.35744e-11	1.25651e-08	-
GSONMT00020162001	tnfaip3-interacting protein 2	47.4817	2.80795	1.48952	0.295393	5.04249	4.59506e-07	3.03099e-05	-
GSONMT00005714001	interferon-induced guanylate-binding protein 1	133.997	2.80629	1.48866	0.275583	5.40188	6.5947e-08	5.33225e-06	P:defense response; P:response to other organism; P:GTP catabolic process; F:GTPase activity; C:membrane; C:Golgi apparatus; F:GTP binding
GSONMT00040569001	nuclear factor erythroid 2-related factor 1	472.732	2.79407	1.48237	0.165469	8.95858	3.28872e-19	1.19662e-16	P:regulation of transcription, DNA-dependent; F:sequence-specific DNA binding; C:nucleus; F:sequence-specific DNA binding transcription factor activity; F:DNA binding
GSONMT00009919001	serine threonine-protein kinase pim-2-like	156.359	2.78866	1.47957	0.245792	6.01962	1.74824e-09	1.92383e-07	P:response to virus; P:protein autophosphorylation; F:protein serine/threonine kinase activity; P:apoptotic process; P:histone phosphorylation; P:negative regulation of cell proliferation; F:ATP binding; P:negative regulation of insulin secretion involved in cellular response to glucose stimulus; F:protein binding; P:G1/S transition of mitotic cell cycle; P:camera-type eye morphogenesis; P:optoki…
GSONMT00004801001	transcription factor -like	315.385	2.78201	1.47613	0.312524	4.72325	2.32107e-06	0.000122626	P:regulation of transcription, DNA-dependent; F:sequence-specific DNA binding transcription factor activity; P:leukocyte differentiation; P:leukocyte activation; C:nucleus
GSONMT00077835001	tyrosine-protein kinase jak1	161.149	2.78007	1.47512	0.20429	7.22073	5.17094e-13	9.97018e-11	C:intracellular organelle; P:protein phosphorylation; P:response to chemical stimulus; F:protein tyrosine kinase activity; P:T cell differentiation in thymus; F:nucleotide binding
GSONMT00082738001	chemokine-like receptor 1-like	39.772	2.76622	1.46792	0.297337	4.93688	7.93816e-07	4.87948e-05	C:integral to membrane; P:G-protein coupled receptor signaling pathway; F:N-formyl peptide receptor activity
GSONMT00038850001	3-methyl-2-oxobutanoate dehydrogenase	1067.77	2.7654	1.46749	0.11642	12.6052	1.9779e-36	1.93997e-33	P:protein phosphorylation; F:protein serine/threonine kinase activity; P:branched-chain amino acid catabolic process; F:[3-methyl-2-oxobutanoate dehydrogenase (acetyl-transferring)] kinase activity; F:ATP binding; C:mitochondrial alpha-ketoglutarate dehydrogenase complex
GSONMT00060133001	calcium-binding and coiled-coil domain-containing protein 1-like	1212.17	2.74704	1.45788	0.18324	7.95614	1.77492e-15	4.35222e-13	P:regulation of transcription, DNA-dependent; P:transcription, DNA-dependent; C:integral to membrane; C:nucleus; F:DNA binding
GSONMT00033988001	thioredoxin reductase 3	751.901	2.7415	1.45496	0.182098	7.99	1.34935e-15	3.42022e-13	F:flavin adenine dinucleotide binding; F:thioredoxin-disulfide reductase activity; F:NADP binding; F:electron carrier activity; P:cell redox homeostasis; F:protein disulfide oxidoreductase activity; P:oxidation-reduction process
GSONMT00029410001	protein phosphatase slingshot homolog 2-like isoform x2	388.286	2.73595	1.45204	0.138626	10.4745	1.13091e-25	5.93309e-23	P:protein dephosphorylation; F:protein tyrosine phosphatase activity; F:protein tyrosine/serine/threonine phosphatase activity; F:DNA binding
GSONMT00042793001	protein	46.551	2.73422	1.45113	0.303197	4.7861	1.70052e-06	9.35657e-05	F:RNA binding; P:RNA-dependent DNA replication; F:RNA-directed DNA polymerase activity
GSONMT00038950001	complement c1q tumor necrosis factor-related protein 3-like	7230.51	2.73374	1.45088	0.196618	7.37915	1.59304e-13	3.23761e-11	-
GSONMT00058371001	b-cell lymphoma 6 protein homolog	294.764	2.72745	1.44755	0.220056	6.57811	4.76462e-11	6.59418e-09	F:metal ion binding; P:retina morphogenesis in camera-type eye; F:nucleic acid binding; C:nucleus; P:negative regulation of intrinsic apoptotic signaling pathway by p53 class mediator
GSONMT00019768001	catechol o-methyltransferase domain-containing protein 1-like	433.767	2.72351	1.44547	0.237733	6.08021	1.20026e-09	1.36751e-07	F:O-methyltransferase activity; P:methylation
GSONMT00055469001	high affinity immunoglobulin gamma fc receptor i precursor	224.522	2.72265	1.44501	0.164188	8.80097	1.35638e-18	4.56694e-16	P:regulation of biological process
GSONMT00052135001	e3 ubiquitin-protein ligase neurl3-like	38.8462	2.72202	1.44468	0.332612	4.34343	1.40275e-05	0.000587099	F:zinc ion binding; F:ligase activity
GSONMT00036908001	si:ch1073- precursor	3521.84	2.71786	1.44247	0.0950689	15.1729	5.34636e-52	1.20608e-48	-
GSONMT00046742001	peptidyl-prolyl cis-trans isomerase fkbp5-like	93.4733	2.70855	1.43752	0.239191	6.00995	1.85582e-09	2.02249e-07	C:cytoplasm; C:nucleolus; F:FK506 binding; F:heat shock protein binding; P:protein peptidyl-prolyl isomerization; C:membrane; P:chaperone-mediated protein folding; F:peptidyl-prolyl cis-trans isomerase activity
GSONMT00078683001	exocyst complex component 3-like	126.947	2.69975	1.43282	0.315594	4.54009	5.62307e-06	0.000267618	C:exocyst; P:exocytosis
GSONMT00058770001	telethonin	892.071	2.69703	1.43137	0.173369	8.2562	1.50378e-16	4.24047e-14	P:muscle system process; F:protein binding; P:heart development; P:T-tubule organization; P:myofibril assembly; P:heart contraction; C:Z disc
GSONMT00013525001	insulin-like growth factor-binding protein 5-like	233.497	2.69357	1.42952	0.173225	8.25238	1.55268e-16	4.32431e-14	C:extracellular region; F:insulin-like growth factor binding; P:regulation of cell growth
GSONMT00022873001	integrin alpha-2	69.6946	2.6906	1.42793	0.321889	4.43609	9.16058e-06	0.000407601	C:integrin complex; P:cell adhesion; P:integrin-mediated signaling pathway
GSONMT00078358001	PREDICTED: uncharacterized protein LOC101167402	56.6328	2.68961	1.4274	0.279135	5.11366	3.15984e-07	2.22493e-05	-
GSONMT00039364001	PREDICTED: uncharacterized protein LOC100705279	58.3555	2.68739	1.42621	0.317269	4.49527	6.94832e-06	0.000321863	-
GSONMT00001306001	tapasin precursor	542.817	2.68082	1.42267	0.244986	5.80717	6.35395e-09	6.15187e-07	P:antigen processing and presentation of endogenous peptide antigen via MHC class I; C:membrane
GSONMT00060048001	n-myc-interactor-like isoform x2	514.501	2.66896	1.41628	0.264067	5.36333	8.16997e-08	6.53568e-06	F:signal transducer activity
GSONMT00021640001	hemicentin-1-like isoform x2	111.589	2.65326	1.40777	0.259215	5.43088	5.60767e-08	4.61691e-06	P:cell-cell adhesion; C:membrane; P:ion transport; F:ion channel activity
GSONMT00016768001	f-box only protein 32	223.714	2.64151	1.40136	0.19562	7.1637	7.85295e-13	1.47629e-10	C:cellular_component
GSONMT00024737001	sequestosome-1 isoform x1	1385.2	2.63302	1.39672	0.225392	6.19682	5.76147e-10	6.76943e-08	P:cellular process; F:protein kinase C binding; P:protein heterooligomerization; C:intracellular membrane-bounded organelle; C:aggresome; F:zinc ion binding; F:K63-linked polyubiquitin binding; C:pre-autophagosomal structure; F:protein homodimerization activity; P:positive regulation of protein phosphorylation
GSONMT00068381001	gamma-glutamyltransferase 5-like	99.1751	2.63034	1.39525	0.211195	6.60646	3.93612e-11	5.54969e-09	F:gamma-glutamyltransferase activity; P:glutathione metabolic process
GSONMT00074967001	malignant fibrous histiocytoma-amplified sequence 1 homolog	89.0937	2.61206	1.38519	0.279452	4.9568	7.16623e-07	4.4782e-05	F:GTP binding; F:nucleotide binding
GSONMT00035200001	6-phosphofructo-2-kinase fructose- -bisphosphatase 3-like isoform x1	45.6079	2.60883	1.3834	0.289002	4.78682	1.69443e-06	9.3459e-05	P:fructose metabolic process; F:fructose-2,6-bisphosphate 2-phosphatase activity; F:6-phosphofructo-2-kinase activity; P:phosphorylation; P:fructose 2,6-bisphosphate metabolic process; F:ATP binding
GSONMT00038194001	guanine deaminase	376.485	2.59543	1.37597	0.16835	8.17329	3.0009e-16	7.96439e-14	C:cytosol; P:transport; P:purine nucleotide catabolic process; F:zinc ion binding; F:guanine deaminase activity; P:coenzyme biosynthetic process; C:mitochondrial inner membrane; P:nervous system development; P:guanine catabolic process; P:pantothenate metabolic process; F:antiporter activity
GSONMT00011246001	atp-binding cassette sub-family f member 2	875.312	2.59425	1.37531	0.180804	7.60665	2.81289e-14	6.4097e-12	P:transport; C:ATP-binding cassette (ABC) transporter complex; C:nucleosome; F:protein heterodimerization activity; F:DNA binding; F:transporter activity; C:mitochondrial envelope; F:ATPase activity; P:ATP catabolic process; P:nucleosome assembly; F:ATP binding; C:nucleus
GSONMT00037574001	pol-like protein	30.3303	2.59229	1.37423	0.308387	4.45619	8.34294e-06	0.000377929	F:RNA binding; P:RNA-dependent DNA replication; F:RNA-directed DNA polymerase activity
GSONMT00057624001	PREDICTED: uncharacterized protein LOC100703668 isoform X1	37.6361	2.54781	1.34926	0.296867	4.54499	5.4938e-06	0.000262573	-
GSONMT00080971001	ccaat enhancer-binding protein beta	752.374	2.54584	1.34814	0.211812	6.36483	1.95508e-10	2.50595e-08	P:response to yeast; P:regulation of transcription, DNA-dependent; F:sequence-specific DNA binding transcription factor activity; F:sequence-specific DNA binding; P:response to bacterium; P:regulation of DNA methylation
GSONMT00059059001	probable atp-dependent rna helicase ddx5-like isoform x2	3542.01	2.54367	1.34691	0.102273	13.1698	1.3099e-39	1.73824e-36	F:nucleic acid binding; F:ATP binding; F:ATP-dependent helicase activity
GSONMT00070518001	an1-type zinc finger protein 5	459.466	2.54129	1.34556	0.232505	5.78722	7.15614e-09	6.84048e-07	P:skeletal system morphogenesis; P:face development; P:in utero embryonic development; F:DNA binding; P:respiratory system process; P:vasculature development; P:smooth muscle tissue development; P:platelet-derived growth factor receptor signaling pathway; F:zinc ion binding; P:fibroblast migration
GSONMT00051093001	unknown protein	56.2795	2.53848	1.34397	0.329888	4.074	4.62117e-05	0.00160878	-
GSONMT00058235001	zinc transporter zip12	119.73	2.53645	1.34281	0.320517	4.18951	2.79559e-05	0.00104935	P:metal ion transport; C:membrane; F:metal ion transmembrane transporter activity; P:transmembrane transport
GSONMT00064601001	acetyl-coenzyme a synthetase 2- mitochondrial	689.602	2.53367	1.34123	0.151283	8.8657	7.60251e-19	2.67977e-16	P:propionate biosynthetic process; P:acetate biosynthetic process; P:acetyl-CoA biosynthetic process from acetate; F:ATP binding; C:mitochondrial matrix; F:AMP binding; F:acetate-CoA ligase activity
GSONMT00076635001	tumor necrosis factor alpha-induced protein 2-like	351.414	2.52853	1.3383	0.191157	7.00105	2.54046e-12	4.44265e-10	C:exocyst; P:exocytosis
GSONMT00006527001	hypothetical loc798684	432.085	2.52797	1.33798	0.323322	4.13823	3.49988e-05	0.00126732	F:molecular_function; P:biological_process; C:cellular_component
GSONMT00047774001	6-phosphofructo-2-kinase fructose- -bisphosphatase 4-like isoform x3	272.351	2.52782	1.33789	0.260885	5.12828	2.92401e-07	2.0743e-05	P:fructose metabolic process; F:fructose-2,6-bisphosphate 2-phosphatase activity; F:6-phosphofructo-2-kinase activity; P:phosphorylation; P:fructose 2,6-bisphosphate metabolic process; F:ATP binding
GSONMT00041695001	calcium-binding and coiled-coil domain-containing protein 1-like	453.64	2.52702	1.33744	0.23794	5.6209	1.89966e-08	1.674e-06	-
GSONMT00028278001	polymeric immunoglobulin receptor	84.8354	2.52347	1.33541	0.312383	4.27491	1.91219e-05	0.000773065	-
GSONMT00041615001	tnfaip3-interacting protein 1-like isoform x1	116.555	2.52051	1.33371	0.200371	6.65624	2.80924e-11	4.03654e-09	F:molecular_function; C:cellular_component
GSONMT00020998001	thioredoxin	1570.93	2.51818	1.33238	0.175205	7.60472	2.85527e-14	6.44121e-12	P:cell redox homeostasis; F:protein disulfide oxidoreductase activity; P:glycerol ether metabolic process
GSONMT00048770001	v-type proton atpase 116 kda subunit a isoform 3-like isoform x1	130.193	2.51033	1.32788	0.22371	5.9357	2.92596e-09	3.05586e-07	P:ATP hydrolysis coupled proton transport; C:vacuolar proton-transporting V-type ATPase, V0 domain; F:hydrogen ion transmembrane transporter activity
GSONMT00023250001	heat shock protein beta-11-like	727.422	2.50295	1.32363	0.226761	5.83711	5.31135e-09	5.30172e-07	P:response to stress; F:structural constituent of eye lens
GSONMT00059731001	tyrosine-protein kinase jak1-like	126.891	2.50105	1.32254	0.19741	6.69942	2.09246e-11	3.04541e-09	F:CCR5 chemokine receptor binding; P:interleukin-2-mediated signaling pathway; F:growth hormone receptor binding; P:protein autophosphorylation; P:intracellular signal transduction; P:peptidyl-tyrosine phosphorylation; P:response to antibiotic; C:cytoskeleton; P:enzyme linked receptor protein signaling pathway; F:ATP binding; F:protein phosphatase binding; P:T cell differentiation in thymus; C:en…
GSONMT00000001001	tyrosine-protein kinase jak1-like	50.0418	2.49782	1.32067	0.268398	4.92055	8.63e-07	5.27599e-05	P:regulation of type I interferon-mediated signaling pathway; F:non-membrane spanning protein tyrosine kinase activity; C:membrane; P:response to antibiotic; P:interleukin-2-mediated signaling pathway; P:interferon-gamma-mediated signaling pathway; P:regulation of interferon-gamma-mediated signaling pathway; C:cytosol; P:protein autophosphorylation; P:enzyme linked receptor protein signaling path…
GSONMT00073071001	map kinase-interacting serine threonine-protein kinase 1-like	166.66	2.4957	1.31944	0.287567	4.58831	4.46848e-06	0.000218191	P:protein phosphorylation; F:ATP binding; P:regulation of translation; F:protein serine/threonine kinase activity
GSONMT00082446001	solute carrier family 31 (copper transporters) member 1	436.819	2.49455	1.31878	0.217472	6.06415	1.32657e-09	1.48149e-07	P:response to copper ion; P:hypotonic salinity response; P:cellular response to estrogen stimulus; C:integral to membrane; P:copper ion transmembrane transport; F:copper ion transmembrane transporter activity
GSONMT00060418001	protein-glutamine gamma-glutamyltransferase 2-like	82.7385	2.47442	1.30709	0.260703	5.01371	5.33909e-07	3.43147e-05	F:metal ion binding; P:peptide cross-linking; F:protein-glutamine gamma-glutamyltransferase activity
GSONMT00029356001	cell adhesion molecule 3-like	327.587	2.47339	1.30649	0.218623	5.976	2.28686e-09	2.43346e-07	C:membrane; F:ion channel activity; P:cell-cell adhesion; P:ion transport
GSONMT00027746001	nadph oxidase organizer 1-like	35.855	2.46972	1.30435	0.329643	3.95684	7.59481e-05	0.00243023	F:phosphatidylinositol binding; P:cell communication; C:cytoplasm; F:superoxide-generating NADPH oxidase activity
GSONMT00068455001	78 kda glucose-regulated protein precursor	2761.51	2.46794	1.3033	0.14072	9.2617	2.01196e-20	8.10496e-18	P:proteolysis involved in cellular protein catabolic process; P:cellular response to interleukin-4; P:negative regulation of transforming growth factor beta receptor signaling pathway; P:response to yeast; P:cerebellar Purkinje cell layer development; C:endoplasmic reticulum-Golgi intermediate compartment; P:negative regulation of apoptotic process; P:cerebellum structural organization; C:endopla…
GSONMT00076989001	antigen peptide transporter 1-like isoform x1	357.611	2.44966	1.29258	0.260265	4.96641	6.82053e-07	4.28591e-05	P:transmembrane transport; C:integral to membrane; F:ATPase activity, coupled to transmembrane movement of substances; P:ATP catabolic process; P:peptide transport; F:ATP binding; F:peptide transporter activity
GSONMT00043138001	catechol-o-methyltransferase domain-containing protein 1	244.512	2.44848	1.29188	0.26825	4.81597	1.4649e-06	8.32409e-05	F:O-methyltransferase activity; P:methylation
GSONMT00067362001	interleukin-1 receptor accessory protein	85.0575	2.44146	1.28775	0.270758	4.75607	1.97393e-06	0.000105772	P:signal transduction
GSONMT00072174001	gap junction	35.6737	2.43719	1.28522	0.310756	4.13579	3.53733e-05	0.00127882	C:integral to membrane; P:cell communication; C:connexon complex
GSONMT00063970001	tyrosine-protein kinase jak1	50.4426	2.43354	1.28306	0.274467	4.67474	2.9433e-06	0.000150221	P:protein phosphorylation; F:protein tyrosine kinase activity; P:T cell differentiation in thymus; F:nucleotide binding; C:cell part
GSONMT00077637001	complement component c3	5916.36	2.42815	1.27986	0.143775	8.90177	5.49641e-19	1.96815e-16	P:negative regulation of endopeptidase activity; C:extracellular space; P:inflammatory response; P:complement activation, alternative pathway; P:complement activation, classical pathway; F:endopeptidase inhibitor activity
GSONMT00019790001	transport-associated protein	34.7838	2.42258	1.27655	0.329138	3.87845	0.000105123	0.00314101	P:positive regulation of T cell mediated cytotoxicity; F:TAP2 binding; P:antigen processing and presentation of endogenous peptide antigen via MHC class I via ER pathway, TAP-dependent; C:TAP complex; P:response to methylmercury; P:oligopeptide transmembrane transport; P:antigen processing and presentation of endogenous peptide antigen via MHC class Ib via ER pathway, TAP-dependent; C:mitochondri…
GSONMT00000347001	ring-finger-containing e3 ubiquitin ligase	143.153	2.41155	1.26996	0.331848	3.82693	0.000129749	0.00374091	F:ligase activity
GSONMT00072173001	gap junction	48.6592	2.40589	1.26657	0.296373	4.27357	1.92367e-05	0.000776315	C:integral to membrane; P:cell communication; C:connexon complex
GSONMT00022433001	cyclic amp-dependent transcription factor atf-3	169.008	2.40097	1.26361	0.270282	4.67517	2.93705e-06	0.000150221	P:response to virus; P:regulation of transcription, DNA-dependent; F:sequence-specific DNA binding; F:sequence-specific DNA binding transcription factor activity; C:nucleus
GSONMT00016681001	nuclear factor nf-kappa-b p100 subunit	427.43	2.39666	1.26103	0.277371	4.54636	5.45808e-06	0.00026142	F:sequence-specific DNA binding transcription factor activity; P:signal transduction; C:nucleus; P:regulation of transcription, DNA-dependent
GSONMT00051539001	galectin like protein	506.394	2.39607	1.26067	0.18642	6.76253	1.35607e-11	2.06378e-09	F:carbohydrate binding
GSONMT00031929001	f-box only protein 32	135.806	2.39111	1.25768	0.244989	5.13362	2.84224e-07	2.02265e-05	-
GSONMT00008040001	interleukin-5 receptor subunit alpha-like	73.3405	2.39003	1.25703	0.259885	4.83685	1.31912e-06	7.59959e-05	P:regulation of interleukin-5 production; P:inflammatory response to antigenic stimulus; F:cytokine receptor activity; C:membrane; P:cellular response to organic substance; P:cytokine-mediated signaling pathway
GSONMT00044155001	reverse transcriptase-like protein	45.2456	2.38662	1.25497	0.313547	4.00249	6.26781e-05	0.00207629	F:RNA binding; P:RNA-dependent DNA replication; F:RNA-directed DNA polymerase activity
GSONMT00031749001	glutaminyl-peptide cyclotransferase-like	1107.34	2.38292	1.25273	0.157171	7.97048	1.58059e-15	3.9183e-13	P:proteolysis; F:transferase activity; F:peptidase activity
GSONMT00079935001	connective tissue growth factor	89.0516	2.38271	1.25261	0.233024	5.37543	7.63989e-08	6.13339e-06	P:response to glucose stimulus; P:positive regulation of cell proliferation; P:cell-matrix adhesion; P:cytosolic calcium ion transport; F:heparin binding; P:extracellular matrix constituent secretion; C:cytosol; F:integrin binding; P:organ senescence; F:growth factor activity; P:positive regulation of cysteine-type endopeptidase activity involved in apoptotic process; C:extracellular space; P:rea…
GSONMT00006416001	phosphatidylinositol -bisphosphate 3-kinase catalytic subunit gamma isoform	130.212	2.3815	1.25187	0.21202	5.90448	3.53762e-09	3.59483e-07	P:phosphatidylinositol-3-phosphate biosynthetic process; P:neutrophil chemotaxis; C:phosphatidylinositol 3-kinase complex; F:1-phosphatidylinositol-3-kinase activity; F:phosphatidylinositol-4,5-bisphosphate 3-kinase activity; P:phosphatidylinositol-mediated signaling; C:plasma membrane; F:ATP binding; P:phosphatidylinositol phosphorylation; F:1-phosphatidylinositol-4-phosphate 3-kinase activity
GSONMT00005717001	interferon-induced guanylate-binding protein 1-like	73.9033	2.37461	1.24769	0.261069	4.77916	1.76032e-06	9.56893e-05	F:GTP binding; P:GTP catabolic process; P:multi-organism process; F:GTPase activity; P:defense response
GSONMT00037464001	c-c motif chemokine 19 precursor	96.1443	2.37123	1.24564	0.334281	3.72632	0.000194298	0.00513251	P:immune response; P:positive regulation of ERK1 and ERK2 cascade; P:positive regulation of NF-kappaB import into nucleus; P:positive regulation of endocytosis; P:regulation of cell projection assembly; P:single-multicellular organism process; P:positive regulation of phosphatidylinositol 3-kinase activity; P:establishment of T cell polarity; P:positive regulation of I-kappaB kinase/NF-kappaB cas…
GSONMT00070007001	peptidyl-prolyl cis-trans isomerase fkbp5-like	1935.9	2.36953	1.2446	0.141552	8.7925	1.4627e-18	4.7822e-16	P:protein folding; F:FK506 binding; P:protein peptidyl-prolyl isomerization; C:membrane; F:peptidyl-prolyl cis-trans isomerase activity
GSONMT00071779001	flocculation protein flo11-like isoform x2	1742.89	2.34179	1.22761	0.167624	7.3236	2.41411e-13	4.81946e-11	-
GSONMT00062863001	sialoadhesin-like	63.0857	2.33533	1.22363	0.244799	4.99851	5.77745e-07	3.68173e-05	-
GSONMT00031041001	metalloproteinase inhibitor 2 precursor	573.019	2.32884	1.21961	0.159424	7.65009	2.00837e-14	4.6708e-12	C:extracellular region; F:metalloendopeptidase inhibitor activity
GSONMT00055249001	tyrosine-protein kinase jak1-like	84.9054	2.32716	1.21857	0.224829	5.42	5.96006e-08	4.83644e-06	F:CCR5 chemokine receptor binding; P:interleukin-2-mediated signaling pathway; F:growth hormone receptor binding; P:protein autophosphorylation; P:intracellular signal transduction; P:peptidyl-tyrosine phosphorylation; P:response to antibiotic; C:cytoskeleton; P:enzyme linked receptor protein signaling pathway; F:ATP binding; F:protein phosphatase binding; P:T cell differentiation in thymus; C:en…
GSONMT00038670001	traf-interacting protein with fha domain-containing protein a-like	171.333	2.31918	1.21362	0.239126	5.07521	3.87066e-07	2.63007e-05	P:I-kappaB kinase/NF-kappaB cascade
GSONMT00062643001	large neutral amino acids transporter small subunit 4-like	343.721	2.31093	1.20847	0.233048	5.18552	2.15414e-07	1.60911e-05	C:integral to membrane; F:L-amino acid transmembrane transporter activity; P:transmembrane transport; P:L-amino acid transport
GSONMT00079094001	bicaudal d-related protein 1-like	97.2514	2.30331	1.20371	0.270292	4.45336	8.45369e-06	0.000380652	P:single-organism process; F:protein binding; C:intracellular part
GSONMT00038851001	3-methyl-2-oxobutanoate dehydrogenase	188.94	2.30146	1.20255	0.175987	6.83314	8.30759e-12	1.32915e-09	F:kinase activity; F:ATP binding; P:phosphorylation
GSONMT00003531001	tumor necrosis factor receptor superfamily member 5 precursor	52.7814	2.30018	1.20175	0.318048	3.77851	0.000157771	0.00436706	P:immune response; P:apoptotic process; C:membrane; P:signal transduction; F:transmembrane signaling receptor activity
GSONMT00061965001	signal transducer and activator of transcription 3	963.522	2.29884	1.20091	0.16157	7.43274	1.06369e-13	2.22184e-11	F:signal transducer activity; P:epithelial to mesenchymal transition; P:transcription, DNA-dependent; P:cell migration involved in gastrulation; P:cardiac muscle tissue regeneration; F:calcium ion binding; P:JAK-STAT cascade; C:cytoplasm; P:regulation of transcription, DNA-dependent; P:establishment of planar polarity; P:positive regulation of glial cell proliferation; F:DNA binding; P:retina mor…
GSONMT00065396001	opioid growth factor receptor-like	269.871	2.2903	1.19554	0.286237	4.17674	2.95712e-05	0.00110082	C:membrane; F:receptor activity
GSONMT00070448001	peptidoglycan recognition protein ii	222.631	2.28744	1.19373	0.222899	5.35548	8.53293e-08	6.77797e-06	F:N-acetylmuramoyl-L-alanine amidase activity; P:peptidoglycan catabolic process; F:zinc ion binding
GSONMT00061399001	il-4 receptor-2 precursor	96.6965	2.28457	1.19192	0.319839	3.72663	0.000194056	0.00513213	-
GSONMT00044326001	4f2 cell-surface antigen heavy chain-like	1663.98	2.28315	1.19103	0.165376	7.20193	5.93648e-13	1.13492e-10	P:regulation of syncytium formation by plasma membrane fusion; P:carbohydrate metabolic process; F:cation binding; F:catalytic activity
GSONMT00022557001	complement component c3	4288.21	2.28305	1.19096	0.206979	5.75404	8.71364e-09	8.22473e-07	P:negative regulation of endopeptidase activity; C:extracellular space; P:inflammatory response; P:complement activation, alternative pathway; P:complement activation, classical pathway; F:endopeptidase inhibitor activity
GSONMT00072692001	nedd8 ultimate buster 1	158.105	2.27677	1.18699	0.269973	4.39669	1.09914e-05	0.000478676	P:DNA metabolic process; P:response to stress
GSONMT00066438001	leucine-rich repeat-containing protein 15	74.8322	2.27274	1.18443	0.233713	5.0679	4.02237e-07	2.70868e-05	P:biological_process; C:cellular_component
GSONMT00006276001	tcb1 transposase	310.727	2.26876	1.1819	0.207513	5.69555	1.22975e-08	1.10526e-06	P:DNA metabolic process; F:organic cyclic compound binding; F:heterocyclic compound binding; F:catalytic activity
GSONMT00005742001	tyrosine-protein kinase jak1-like	75.8763	2.26654	1.18049	0.228615	5.16368	2.42147e-07	1.77935e-05	C:intracellular organelle; P:protein phosphorylation; F:protein tyrosine kinase activity; P:T cell differentiation in thymus; F:nucleotide binding
GSONMT00034829001	response gene to complement 32 protein	168.33	2.26613	1.18023	0.179163	6.58748	4.47354e-11	6.26824e-09	P:negative regulation of blood vessel endothelial cell migration; P:negative regulation of angiogenesis; P:negative regulation of fibroblast growth factor production; F:protein kinase activator activity; P:negative regulation of cell-cell adhesion mediated by cadherin; P:negative regulation of cytokine secretion; P:positive regulation of cytokine secretion; P:positive regulation of sequence-speci…
GSONMT00062977001	ring finger and ccch-type zinc finger domain-containing protein 2-like	1058.86	2.2599	1.17626	0.185603	6.33751	2.33514e-10	2.94292e-08	C:membrane; C:cell surface; F:DNA binding
GSONMT00039160001	6-phosphofructo-2-kinase fructose- -bisphosphatase 4-like	66.4058	2.25594	1.17373	0.302774	3.87658	0.000105937	0.00315697	P:fructose metabolic process; F:fructose-2,6-bisphosphate 2-phosphatase activity; F:6-phosphofructo-2-kinase activity; P:phosphorylation; P:fructose 2,6-bisphosphate metabolic process; F:ATP binding
GSONMT00082117001	radixin isoform x3	74.3803	2.25496	1.1731	0.237293	4.94367	7.66669e-07	4.74979e-05	C:filopodium; P:apical protein localization; C:stereocilium; C:ruffle; P:microvillus assembly; C:cytoskeleton; C:extrinsic to membrane; C:cleavage furrow; C:focal adhesion; F:actin binding; C:lamellipodium; C:cytoplasm; C:apical part of cell; P:actin filament capping; C:plasma membrane
GSONMT00053614001	interferon regulatory factor 9	249.904	2.24833	1.16885	0.281987	4.14507	3.39717e-05	0.00124209	F:regulatory region DNA binding; F:sequence-specific DNA binding transcription factor activity; P:regulation of transcription, DNA-dependent
GSONMT00070796001	dna damage-regulated autophagy modulator protein 1	85.7026	2.24645	1.16764	0.276364	4.22502	2.38914e-05	0.000921311	F:molecular_function; P:biological_process; C:cellular_component; P:apoptotic nuclear changes; C:lysosome; C:cytoplasm
GSONMT00062066001	stonustoxin subunit alpha	50.1902	2.24366	1.16586	0.337118	3.45831	0.000543583	0.0116676	F:GTP binding; P:cell cycle; F:nucleotide binding
GSONMT00010182001	gig2-like protein	73.3976	2.23764	1.16198	0.2355	4.93408	8.05308e-07	4.93667e-05	P:defense response to virus; C:cytoplasm; F:NAD+ ADP-ribosyltransferase activity
GSONMT00008756001	acyl- desaturase-like	766.656	2.22777	1.1556	0.27955	4.13378	3.5685e-05	0.00128597	C:endoplasmic reticulum membrane; P:fatty acid biosynthetic process; F:stearoyl-CoA 9-desaturase activity; F:iron ion binding; P:response to stress; C:integral to membrane; P:oxidation-reduction process
GSONMT00018184001	interferon regulatory factor 9	152.018	2.22319	1.15263	0.272603	4.22825	2.35519e-05	0.00091447	F:regulatory region DNA binding; F:sequence-specific DNA binding transcription factor activity; P:regulation of transcription, DNA-dependent
GSONMT00054269001	alpha-protein kinase 3-like	463.014	2.22053	1.15091	0.226851	5.0734	3.90766e-07	2.63931e-05	P:protein phosphorylation; F:ATP binding; F:protein serine/threonine kinase activity
GSONMT00062737001	matrix metalloproteinase 9	929.644	2.21961	1.1503	0.193254	5.95229	2.64414e-09	2.77438e-07	P:response to bacterium; F:metalloendopeptidase activity; P:positive regulation of granuloma formation; C:extracellular matrix; P:proteolysis; F:zinc ion binding
GSONMT00050654001	tumor necrosis factor receptor superfamily member 9-like	39.093	2.21573	1.14778	0.318716	3.60127	0.000316667	0.00758354	P:biological_process; C:cellular_component; P:regulation of cell proliferation; P:negative regulation of interleukin-12 secretion; F:receptor activity; C:extracellular space; F:cytokine binding; P:negative regulation of interleukin-10 secretion; P:protein homotrimerization; C:external side of plasma membrane
GSONMT00070092001	cub and sushi domain-containing protein 1-like	32.2435	2.21213	1.14544	0.290821	3.93864	8.19459e-05	0.00256753	F:molecular_function; P:biological_process; C:cellular_component
GSONMT00034616001	growth arrest and dna-damage-inducible protein gadd45 beta	189.781	2.20754	1.14244	0.233013	4.9029	9.44306e-07	5.68069e-05	P:regulation of cell cycle; P:negative regulation of protein kinase activity; P:activation of MAPKK activity; P:somitogenesis; P:response to cadmium ion; P:response to methylmercury; P:response to stress; C:nucleus
GSONMT00023945001	proteasome activator complex subunit 2	45.5809	2.20664	1.14185	0.265605	4.29906	1.71526e-05	0.000704819	C:proteasome activator complex
GSONMT00043904001	tumor necrosis factor receptor superfamily member 6b	102.568	2.20642	1.14171	0.223812	5.10118	3.37539e-07	2.34294e-05	P:signal transduction
GSONMT00056467001	baculoviral iap repeat-containing protein 2-like isoform x1	81.7638	2.20547	1.14109	0.268002	4.25776	2.06488e-05	0.000825915	P:regulation of apoptotic process; C:intracellular; F:zinc ion binding
GSONMT00027509001	potassium voltage-gated channel subfamily e member 4	36.1174	2.20438	1.14037	0.298922	3.81496	0.000136207	0.00389441	F:voltage-gated potassium channel activity; C:membrane; P:ion transport
GSONMT00016793001	nf-kappa-b inhibitor alpha	239.248	2.19695	1.1355	0.312487	3.63375	0.000279331	0.00684193	P:response to virus
GSONMT00072555001	tumor necrosis factor alpha-induced protein 8-like protein 1	102.345	2.19639	1.13513	0.22818	4.97473	6.53375e-07	4.14031e-05	-
GSONMT00019008001	tumor necrosis factor receptor superfamily member 1a precursor	944.86	2.19559	1.13461	0.16935	6.69977	2.08743e-11	3.04541e-09	P:immune response; P:signal transduction; P:defense response
GSONMT00046351001	serine threonine-protein kinase mak-like isoform x5	97.9641	2.19495	1.13419	0.222595	5.09529	3.48209e-07	2.4023e-05	P:protein phosphorylation; F:ATP binding; F:protein serine/threonine kinase activity
GSONMT00038191001	an1-type zinc finger protein 5-like isoform x2	361.756	2.1946	1.13396	0.322187	3.51957	0.000432247	0.00979022	F:zinc ion binding; F:DNA binding
GSONMT00079981001	lim domain and actin-binding protein 1-like isoform x1	427.844	2.19284	1.1328	0.14399	7.86722	3.62621e-15	8.70252e-13	F:metal ion binding; F:zinc ion binding
GSONMT00045660001	glia-derived nexin-like	785.325	2.19103	1.13161	0.140615	8.04758	8.44458e-16	2.16479e-13	P:response to wounding; P:regulation of platelet activation; P:negative regulation of protein metabolic process; P:regulation of biological quality; P:negative regulation of signal transduction; C:extracellular space; P:organ development; P:single organism reproductive process; P:regulation of synaptic transmission; P:proteolysis; P:nervous system development; F:peptidase activity; P:cellular pro…
GSONMT00062775001	c4b-binding protein alpha chain precursor	1387.1	2.18915	1.13037	0.139652	8.09417	5.76576e-16	1.49505e-13	-
GSONMT00035336001	dnaj homolog subfamily c member 3	271.058	2.18587	1.12821	0.190448	5.92398	3.14249e-09	3.23705e-07	C:endoplasmic reticulum lumen; F:chaperone binding; F:misfolded protein binding; C:endoplasmic reticulum Sec complex; P:proteolysis involved in cellular protein catabolic process
GSONMT00048182001	interferon-induced guanylate-binding protein 1-like	35.5709	2.16996	1.11767	0.326173	3.4266	0.000611179	0.0127545	P:GTP catabolic process; F:GTPase activity; F:GTP binding
GSONMT00077889001	y+l amino acid transporter 2-like	453.523	2.16536	1.11461	0.160867	6.92872	4.24654e-12	7.14908e-10	C:integral to membrane; F:amino acid transmembrane transporter activity; P:amino acid transmembrane transport
GSONMT00063421001	nadph oxidase organizer 1-like	116.126	2.16433	1.11392	0.266952	4.17273	3.0097e-05	0.00111855	F:phosphatidylinositol binding; P:cell communication; C:cytoplasm; F:superoxide-generating NADPH oxidase activity
GSONMT00012996001	catechol o-methyltransferase domain-containing protein 1-like	2228.2	2.16427	1.11388	0.262668	4.24063	2.22889e-05	0.000874462	F:O-methyltransferase activity; P:methylation
GSONMT00050583001	novel protein	110.677	2.16408	1.11375	0.296217	3.75993	0.000169964	0.00462789	-
GSONMT00032226001	bcl-6 corepressor-like	116.585	2.16235	1.1126	0.198351	5.60924	2.03215e-08	1.78379e-06	P:regulation of cellular process; P:camera-type eye development
GSONMT00080523001	multimerin-2	38.7513	2.15754	1.10938	0.291931	3.80016	0.000144601	0.00407758	P:negative regulation of cell migration involved in sprouting angiogenesis; C:basement membrane; C:extracellular space; P:negative regulation of vascular endothelial growth factor receptor signaling pathway
GSONMT00046743001	peptidyl-prolyl cis-trans isomerase fkbp5-like	169.737	2.15532	1.1079	0.192751	5.74785	9.03857e-09	8.46063e-07	P:protein folding; F:FK506 binding; P:protein peptidyl-prolyl isomerization; C:membrane; F:peptidyl-prolyl cis-trans isomerase activity
GSONMT00045286001	cullin-1	609.516	2.1552	1.10782	0.157892	7.01635	2.27743e-12	4.04539e-10	P:modulation by virus of host morphology or physiology; P:apoptotic process; C:SCF ubiquitin ligase complex; F:ubiquitin protein ligase binding; P:protein monoubiquitination; P:organ morphogenesis; F:ubiquitin-protein ligase activity; P:SCF-dependent proteasomal ubiquitin-dependent protein catabolic process; P:cell proliferation
GSONMT00027343001	probable atp-dependent rna helicase dhx58	317.058	2.15311	1.10642	0.334722	3.3055	0.000948079	0.0179729	F:ATP binding; F:helicase activity; F:DNA binding
GSONMT00050050001	transcription cofactor vestigial-like protein 2-like	214.422	2.15122	1.10515	0.236285	4.67721	2.90799e-06	0.000149434	P:regulation of transcription, DNA-dependent; C:nucleus
GSONMT00049456001	sestrin-1-like isoform x1	1108	2.14669	1.10211	0.146046	7.54635	4.4762e-14	9.89986e-12	C:nucleus; P:cell cycle arrest; P:determination of left/right symmetry
GSONMT00062625001	ubiquitin carboxyl-terminal hydrolase 2-like isoform x1	2655.53	2.14516	1.10109	0.159921	6.88522	5.76977e-12	9.57061e-10	P:ubiquitin-dependent protein catabolic process; F:cysteine-type peptidase activity; F:ubiquitin thiolesterase activity
GSONMT00023744001	large neutral amino acids transporter small subunit 4-like	37.9222	2.14476	1.10082	0.299358	3.67726	0.000235757	0.00591596	C:integral to membrane; F:L-amino acid transmembrane transporter activity; P:transmembrane transport; P:L-amino acid transport
GSONMT00024302001	fibrinogen alpha chain	511.119	2.14283	1.09952	0.25961	4.23527	2.28278e-05	0.000894051	P:response to stimulus; P:single-organism cellular process; F:protein binding; P:biological regulation
GSONMT00077638001	complement component c3	3222.84	2.13843	1.09655	0.270878	4.04814	5.16272e-05	0.00176731	C:extracellular space; P:negative regulation of endopeptidase activity; P:inflammatory response; P:complement activation, alternative pathway; P:complement activation, classical pathway; F:endopeptidase inhibitor activity
GSONMT00038899001	anosmin-1-like	123.498	2.13782	1.09614	0.262851	4.17019	3.04342e-05	0.00112922	P:axon guidance; P:fasciculation of sensory neuron axon; P:olfactory bulb development; P:dopaminergic neuron differentiation; P:GABAergic neuron differentiation; P:posterior lateral line neuromast primordium migration
GSONMT00054697001	butyrophilin subfamily 1 member a1-like	62.2472	2.1344	1.09383	0.295033	3.70748	0.000209329	0.00542787	F:molecular_function; P:biological_process; C:cellular_component; C:integral to membrane; C:membrane
GSONMT00059112001	serine or cysteine proteinase inhibitor clade e member 1	182.469	2.13429	1.09376	0.168918	6.47507	9.47654e-11	1.26498e-08	P:transforming growth factor beta receptor signaling pathway; P:chronological cell aging; P:immune response; F:serine-type endopeptidase inhibitor activity; P:negative regulation of vascular wound healing; P:positive regulation of angiogenesis; C:extracellular space; P:negative regulation of endothelial cell apoptotic process; P:platelet activation; P:negative regulation of fibrinolysis; P:regula…
GSONMT00051190001	ceruloplasmin	2763.36	2.13417	1.09367	0.153266	7.13578	9.62383e-13	1.79425e-10	F:copper ion binding; F:ferroxidase activity; P:oxidation-reduction process
GSONMT00049053001	macrophage myristoylated alanine-rich c kinase-like protein	139.107	2.13017	1.09097	0.331988	3.28617	0.00101559	0.0189658	F:kinase activity; P:phosphorylation; F:calmodulin binding
GSONMT00010997001	tissue factor-like	33.7444	2.12646	1.08845	0.293732	3.7056	0.000210887	0.00545879	P:regulation of biological quality; P:vasculature development
GSONMT00040332001	rna-binding protein 43	65.8668	2.12641	1.08842	0.337529	3.22468	0.00126114	0.0224547	F:nucleic acid binding; F:nucleotide binding
GSONMT00074546001	interferon-induced helicase c domain-containing protein 1	566.136	2.11912	1.08347	0.290187	3.73369	0.000188693	0.00502566	F:nucleic acid binding; C:intracellular; F:ATP-dependent helicase activity; F:ATP binding
GSONMT00014971001	membrane-bound o-acyltransferase domain-containing protein 2-like	138.495	2.11882	1.08326	0.199806	5.42158	5.90758e-08	4.82859e-06	F:transferase activity; C:integral to membrane
GSONMT00031982001	dehydrogenase reductase sdr family member 13-like	381.991	2.11863	1.08313	0.145313	7.45382	9.06747e-14	1.91171e-11	F:oxidoreductase activity; P:antigen processing and presentation of endogenous peptide antigen via MHC class I; P:oxidation-reduction process; C:membrane
GSONMT00042313001	helicase conserved c-terminal domain containing protein	231.134	2.11559	1.08106	0.33677	3.2101	0.0013269	0.0233491	P:protein targeting; F:helicase activity; F:nucleic acid binding; F:ATP binding; C:membrane; P:intracellular protein transport; P:protein import; P:proteolysis; F:cysteine-type peptidase activity
GSONMT00074976001	e2f-associated phosphoprotein	31.9417	2.1121	1.07868	0.293844	3.67094	0.000241664	0.00604402	F:phosphatidylinositol binding; P:cell communication
GSONMT00040520001	riboflavin transporter 2-like	164.64	2.11151	1.07828	0.328761	3.27982	0.00103874	0.0192704	P:transport; C:plasma membrane; C:integral to membrane
GSONMT00061478001	protein lifeguard 1	30.4275	2.11098	1.07791	0.309576	3.48189	0.00049788	0.0108834	C:integral to membrane
GSONMT00075400001	actin filament-associated protein 1-like 2-like isoform x2	43.6567	2.10892	1.0765	0.272393	3.95201	7.74963e-05	0.00246337	-
GSONMT00002706001	signal transducer and activator of transcription 3	469.753	2.10625	1.07468	0.160247	6.70639	1.99503e-11	2.94156e-09	P:transcription, DNA-dependent; F:signal transducer activity; P:epithelial to mesenchymal transition; P:regulation of transcription, DNA-dependent; P:cell migration involved in gastrulation; P:cardiac muscle tissue regeneration; F:calcium ion binding; P:JAK-STAT cascade; C:cytoplasm; P:establishment of planar polarity; P:positive regulation of glial cell proliferation; F:DNA binding; P:retina mor…
GSONMT00012576001	protein diaphanous homolog 1-like	42.3822	2.10534	1.07405	0.268715	3.99699	6.41524e-05	0.00211125	-
GSONMT00025519001	anosmin-1-like	62.8266	2.10479	1.07368	0.265601	4.04245	5.28966e-05	0.00179713	P:axon guidance; P:fasciculation of sensory neuron axon; P:olfactory bulb development; P:dopaminergic neuron differentiation; P:GABAergic neuron differentiation; P:posterior lateral line neuromast primordium migration
GSONMT00078284001	myosin light chain kinase 3-like isoform x1	237.741	2.10327	1.07263	0.21573	4.9721	6.62313e-07	4.18519e-05	P:protein phosphorylation; F:ATP binding; F:protein serine/threonine kinase activity
GSONMT00073775001	ccaat enhancer-binding protein beta	517.405	2.10074	1.0709	0.255273	4.1951	2.7275e-05	0.00102892	P:response to yeast; P:regulation of transcription, DNA-dependent; F:sequence-specific DNA binding transcription factor activity; F:sequence-specific DNA binding; P:response to bacterium; P:regulation of DNA methylation
GSONMT00066470001	tissue factor-like	41.2677	2.10004	1.07042	0.291268	3.67502	0.000237829	0.00596132	P:cellular iron ion homeostasis; F:ferric iron binding; P:blood coagulation; P:vasculature development; C:integral to membrane; C:extracellular region; P:iron ion transport
GSONMT00026927001	protein nlrc5	38.3795	2.09672	1.06814	0.303312	3.52158	0.000428981	0.0097358	F:ATP binding; C:cytoplasm; F:nucleotide binding; P:innate immune response
GSONMT00049537001	25-hydroxycholesterol 7-alpha-hydroxylase-like	169.075	2.0966	1.06805	0.212522	5.02562	5.01808e-07	3.26233e-05	F:heme binding; F:oxidoreductase activity, acting on paired donors, with incorporation or reduction of molecular oxygen; F:monooxygenase activity; F:iron ion binding; P:oxidation-reduction process
GSONMT00067873001	interleukin-3 receptor class 2 subunit beta-like isoform x1	44.8015	2.09309	1.06563	0.278067	3.83229	0.000126956	0.00368122	-
GSONMT00024599001	cytochrome b-245 heavy chain-like isoform x1	138.688	2.09007	1.06355	0.246542	4.31388	1.60412e-05	0.000661561	F:oxidoreductase activity; P:oxidation-reduction process; C:integral to membrane
GSONMT00029992001	interleukin-6 receptor subunit beta-like isoform x1	59.3839	2.08977	1.06334	0.255692	4.15868	3.20097e-05	0.00118378	F:cytokine receptor activity; C:membrane; P:cytokine-mediated signaling pathway
GSONMT00074235001	sulfotransferase 6b1-like	115.905	2.08745	1.06174	0.20333	5.22179	1.77205e-07	1.34147e-05	F:sulfotransferase activity; P:cellular response to xenobiotic stimulus
GSONMT00066517001	phosphatidate phosphatase lpin2-like	136.234	2.08415	1.05946	0.234643	4.5152	6.32564e-06	0.000296674	P:lipid metabolic process; F:phosphatidate phosphatase activity; P:positive regulation of transcription from RNA polymerase II promoter; F:transcription coactivator activity
GSONMT00043171001	PREDICTED: uncharacterized protein LOC100712247 isoform X1	417.23	2.08403	1.05938	0.322173	3.28823	0.0010082	0.0188746	F:ATP binding
GSONMT00027252001	at-rich interactive domain-containing protein 5a	56.8096	2.07806	1.05523	0.310957	3.39351	0.000690035	0.0139235	P:positive regulation of histone acetylation; P:positive regulation of transcription from RNA polymerase II promoter; P:chondrocyte differentiation; C:transcription factor complex; F:transcription factor binding; F:chromatin binding; C:nucleus
GSONMT00059433001	complement component c3	1607.68	2.07674	1.05432	0.260911	4.04093	5.3239e-05	0.00180604	C:extracellular space; P:negative regulation of endopeptidase activity; P:inflammatory response; P:complement activation, alternative pathway; P:complement activation, classical pathway; F:endopeptidase inhibitor activity
GSONMT00065211001	solute carrier family 35 member g1-like	70.1965	2.07673	1.05431	0.231669	4.55095	5.34032e-06	0.000256324	C:membrane
GSONMT00061101001	dnaj homolog subfamily b member 9-like	120.373	2.07094	1.05028	0.237613	4.42015	9.86321e-06	0.000434578	C:nucleolus; C:endoplasmic reticulum
GSONMT00051844001	tnfaip3-interacting protein 1-like isoform x3	108.36	2.07078	1.05017	0.263775	3.98132	6.85335e-05	0.00223095	F:molecular_function; C:cellular_component
GSONMT00070126001	cytohesin-1-like isoform x1	98.3761	2.06995	1.0496	0.222805	4.71084	2.46703e-06	0.000129427	F:ARF guanyl-nucleotide exchange factor activity; P:regulation of ARF protein signal transduction
GSONMT00075768001	protein nlrc3-like	40.217	2.06947	1.04926	0.28326	3.70425	0.000212019	0.00547247	-
GSONMT00024111001	ets-related transcription factor elf-3	434.613	2.06676	1.04737	0.228814	4.57741	4.70776e-06	0.000228884	P:inflammatory response; P:positive regulation of transcription from RNA polymerase II promoter; F:sequence-specific DNA binding; P:mammary gland involution; P:epithelial cell differentiation; P:blastocyst development; F:sequence-specific DNA binding transcription factor activity; F:transcription coactivator activity; P:negative regulation of transcription, DNA-dependent; P:extracellular matrix o…
GSONMT00069777001	angiotensinogen precursor	3322.47	2.06481	1.04601	0.247521	4.22593	2.37958e-05	0.00091939	P:negative regulation of endopeptidase activity; C:extracellular space; F:serine-type endopeptidase inhibitor activity; P:regulation of systemic arterial blood pressure by renin-angiotensin; P:regulation of proteolysis
GSONMT00046976001	nicotinamide phosphoribosyltransferase	294.697	2.06195	1.04401	0.271365	3.84726	0.000119444	0.00349513	C:cytoplasm; F:nicotinate-nucleotide diphosphorylase (carboxylating) activity; F:nicotinamide phosphoribosyltransferase activity; P:NAD biosynthetic process
GSONMT00079975001	phosphatidylinositol 5-phosphate 4-kinase type-2 gamma-like isoform x1	384.048	2.06147	1.04367	0.201427	5.18141	2.20213e-07	1.63414e-05	C:cytoplasm; P:phosphatidylinositol phosphorylation; F:1-phosphatidylinositol-5-phosphate 4-kinase activity; F:ATP binding; C:membrane
GSONMT00067698001	modulator of retrovirus infection homolog	53.1949	2.05802	1.04126	0.268768	3.87419	0.000106981	0.00317969	-
GSONMT00016153001	glutathione mitochondrial-like isoform x2	1508.5	2.05739	1.04081	0.137593	7.56442	3.89611e-14	8.70221e-12	F:flavin adenine dinucleotide binding; F:NADP binding; P:cell redox homeostasis; F:glutathione-disulfide reductase activity; P:glutathione metabolic process; C:mitochondrion; P:oxidation-reduction process
GSONMT00030612001	gig2-like protein	88.7923	2.05691	1.04048	0.283752	3.66687	0.000245536	0.00613406	F:NAD+ ADP-ribosyltransferase activity
GSONMT00019767001	catechol o-methyltransferase domain-containing protein 1-like	93.2429	2.05676	1.04037	0.257097	4.04661	5.1964e-05	0.00177346	F:O-methyltransferase activity; P:methylation
GSONMT00008007001	slam family member 7 precursor	143.387	2.05451	1.03879	0.212586	4.88646	1.02667e-06	6.0781e-05	F:protein binding
GSONMT00055527001	ubiquitin-like protein	107.832	2.05227	1.03722	0.335571	3.09091	0.00199544	0.0317455	F:molecular_function; C:cellular_component
GSONMT00037945001	complement c1q-like protein 4 precursor	524.51	2.05213	1.03712	0.160752	6.45171	1.10597e-10	1.45055e-08	F:molecular_function; P:biological_process; C:cellular_component
GSONMT00066024001	homeobox protein mox-1-like	44.3984	2.04938	1.03519	0.26735	3.87202	0.000107937	0.00319967	P:regulation of transcription, DNA-dependent; F:sequence-specific DNA binding; F:sequence-specific DNA binding transcription factor activity; C:nucleus
GSONMT00002085001	cysteine protease atg4d-like	73.1515	2.0436	1.03111	0.232033	4.44381	8.83791e-06	0.000395584	C:cytoplasm; P:transport; P:cellular process; P:metabolic process; F:cysteine-type peptidase activity
GSONMT00024414001	protein fam214a-like	274.558	2.04121	1.02943	0.161899	6.35846	2.0379e-10	2.59734e-08	-
GSONMT00071550001	leucine-rich repeat-containing protein 16a-like	252.186	2.04066	1.02903	0.202277	5.08724	3.63308e-07	2.49115e-05	-
GSONMT00010164001	type i cytoskeletal 18-like	3128.64	2.04027	1.02876	0.125048	8.22695	1.92035e-16	5.28306e-14	C:intermediate filament; F:structural molecule activity
GSONMT00054268001	alpha-protein kinase 3-like	123.546	2.03718	1.02658	0.221281	4.63925	3.49678e-06	0.000175688	P:protein phosphorylation; F:ATP binding; F:protein serine/threonine kinase activity
GSONMT00043709001	scm-like with four mbt domains protein 1	30.7905	2.03568	1.02551	0.294078	3.4872	0.0004881	0.0107413	C:nucleus; P:negative regulation of biological process; P:regulation of transcription, DNA-dependent
GSONMT00006554001	acyl-coenzyme a thioesterase them4-like	38.3606	2.03418	1.02445	0.292739	3.49952	0.000466092	0.0103899	P:cellular response to endogenous stimulus; P:cellular response to growth factor stimulus; P:protein kinase B signaling cascade; C:cytosol; P:transmembrane receptor protein tyrosine kinase signaling pathway; P:fatty acid metabolic process; P:regulation of mitochondrial membrane permeability involved in apoptotic process; C:plasma membrane; F:palmitoyl-CoA hydrolase activity; C:mitochondrion
GSONMT00011253001	e3 ubiquitin-protein ligase rnf213-like	66.9171	2.03381	1.02419	0.336091	3.04736	0.00230863	0.0352249	F:nucleoside-triphosphatase activity; P:sprouting angiogenesis; F:ion binding; P:protein ubiquitination
GSONMT00026343001	poly	69.4499	2.0338	1.02417	0.325917	3.14244	0.00167546	0.0276985	F:metal ion binding; F:NAD+ ADP-ribosyltransferase activity
GSONMT00060167001	neutrophil cytosol factor 2-like	75.6541	2.03333	1.02384	0.26804	3.81975	0.000133588	0.00382925	P:biological_process; C:cellular_component
GSONMT00064854001	disintegrin and metalloproteinase domain-containing protein 28-like	725.361	2.03135	1.02244	0.12824	7.97286	1.55043e-15	3.88623e-13	C:extracellular region; F:metalloendopeptidase activity; P:proteolysis; F:zinc ion binding
GSONMT00010945001	interleukin-17 receptor a-like	60.7011	2.02824	1.02023	0.258421	3.94793	7.8831e-05	0.00249368	-
GSONMT00002893001	collagenase 3-like	208.443	2.02245	1.0161	0.161469	6.29287	3.11654e-10	3.84186e-08	P:embryo development; F:metalloendopeptidase activity; P:macrophage chemotaxis; F:calcium ion binding; P:proteolysis; F:zinc ion binding; C:collagen
GSONMT00075049001	tumor necrosis factor alpha-induced protein 3-like	175.745	2.01931	1.01386	0.316483	3.20353	0.00135754	0.0235756	P:negative regulation of immune system process; P:negative regulation of signal transduction; P:regulation of multicellular organismal process; P:cellular process; F:binding
GSONMT00065684001	protein soga3-like isoform x3	402.958	2.01824	1.0131	0.186731	5.42542	5.7818e-08	4.74297e-06	P:regulation of autophagy; C:extracellular space; P:regulation of transcription, DNA-dependent; F:sequence-specific DNA binding; F:sequence-specific DNA binding transcription factor activity
GSONMT00065491001	solute carrier family 35 member g1	66.5594	2.01695	1.01218	0.261686	3.86791	0.000109772	0.00324554	C:membrane
GSONMT00042009001	caspase-8	39.5616	2.01561	1.01122	0.306175	3.30274	0.000957457	0.0181202	P:induction by virus of host apoptotic process; P:proteolysis; F:cysteine-type endopeptidase activity; P:regulation of cysteine-type endopeptidase activity involved in apoptotic process
GSONMT00065468001	interferon-induced protein with tetratricopeptide repeats 5	337.767	2.01305	1.00938	0.33337	3.02782	0.00246328	0.0369475	F:RNA binding; F:tRNA binding; C:apical part of cell; C:ruffle membrane; F:single-stranded RNA binding; C:actin cytoskeleton; P:defense response to virus
GSONMT00064347001	glutathione peroxidase 1	1669.23	2.01252	1.009	0.154872	6.51507	7.26579e-11	9.87404e-09	F:glutathione peroxidase activity; P:response to oxidative stress; P:oxidation-reduction process
GSONMT00050468001	hyopthetical protein	189.18	2.00372	1.00268	0.261491	3.83448	0.000125829	0.00365324	F:NAD+ ADP-ribosyltransferase activity
GSONMT00032146001	tnfaip3-interacting protein 1-like isoform x2	110.889	2.00223	1.00161	0.21747	4.60572	4.11032e-06	0.000202578	F:molecular_function; C:cellular_component
GSONMT00059373001	cysteine protease atg4b-like	83.3906	2.00219	1.00158	0.221749	4.51672	6.28051e-06	0.000295171	P:autophagic vacuole assembly; P:proteolysis; F:cysteine-type endopeptidase activity; P:positive regulation of protein catabolic process; F:protein binding; P:positive regulation of autophagy; C:cytoplasm; P:protein transport
GSONMT00010882001	proteinase-activated receptor 1-like	162.177	2.00086	1.00062	0.188823	5.29927	1.16264e-07	9.04417e-06	P:negative regulation of hematopoietic stem cell differentiation; P:cardiovascular system development; P:thrombin receptor signaling pathway; F:thrombin receptor activity; P:endothelial to hematopoietic transition
GSONMT00064444001	bag family molecular chaperone regulator 3	34.9847	1.99983	0.99988	0.283445	3.52759	0.000419356	0.0095558	P:heart contraction
GSONMT00025339001	cytidine deaminase	666.101	1.99934	0.999522	0.287912	3.47163	0.000517315	0.0112213	C:cytosol; P:cytosine metabolic process; F:zinc ion binding; P:negative regulation of cell growth; P:negative regulation of nucleotide metabolic process; F:cytidine deaminase activity; F:nucleoside binding; P:cytidine deamination; P:cell surface receptor signaling pathway; P:pyrimidine nucleoside salvage; P:protein homotetramerization; F:protein homodimerization activity; C:extracellular region
GSONMT00006063001	chloride intracellular channel protein 2	374.332	1.999	0.999277	0.246505	4.05378	5.03966e-05	0.00173044	C:membrane; F:voltage-gated chloride channel activity; P:chloride transport
GSONMT00077566001	zona pellucida-like domain-containing protein 1-like	78.1193	1.99612	0.997197	0.232731	4.28477	1.82929e-05	0.000744889	-
GSONMT00076783001	akirin 2	37.127	1.99603	0.997133	0.28811	3.46095	0.000538275	0.0115978	-
GSONMT00067054001	transcription factor	83.2949	1.99361	0.99538	0.30062	3.31109	0.000929334	0.017662	P:regulation of transcription, DNA-dependent; F:sequence-specific DNA binding transcription factor activity; P:leukocyte differentiation; P:leukocyte activation; C:nucleus
GSONMT00030455001	interferon-induced very large gtpase 1-like	84.4886	1.99226	0.994409	0.333352	2.98306	0.00285386	0.0411112	-
GSONMT00044581001	neutrophil cytosol factor 1-like	120.308	1.98711	0.990673	0.251916	3.93255	8.40508e-05	0.00262255	F:superoxide-generating NADPH oxidase activity; P:respiratory burst; P:neutrophil mediated killing of symbiont cell; F:phosphatidylinositol binding; P:reactive oxygen species metabolic process; P:cell communication; C:cytoplasm; P:defense response to fungus; P:defense response to Gram-positive bacterium
GSONMT00068775001	phospholipase ddhd2	54.7687	1.98591	0.989799	0.251126	3.94144	8.09927e-05	0.002547	F:metal ion binding; C:cytoplasm; C:centrosome
GSONMT00011815001	b-cell lymphoma 3 protein homolog isoform x1	33.7782	1.98335	0.987942	0.308599	3.20138	0.00136772	0.0237107	F:sequence-specific DNA binding transcription factor activity; P:positive regulation of interleukin-10 biosynthetic process; P:follicular dendritic cell differentiation; P:germinal center formation; P:I-kappaB kinase/NF-kappaB cascade; P:positive regulation of interferon-gamma production; P:negative regulation of interleukin-8 biosynthetic process; P:positive regulation of translation; C:Bcl3/NF-…
GSONMT00053706001	serine protease 57-like	210.806	1.98022	0.985664	0.163523	6.02766	1.66347e-09	1.83952e-07	F:serine-type endopeptidase activity; P:proteolysis
GSONMT00058386001	sorting nexin-16	48.6212	1.98008	0.985558	0.264878	3.72079	0.000198599	0.00519644	F:phosphatidylinositol binding; P:cell communication; C:cellular_component
GSONMT00047229001	pr domain zinc finger protein 1-like isoform x2	86.4687	1.98001	0.985509	0.307372	3.20625	0.00134479	0.0234989	P:positive regulation of B cell differentiation; P:negative regulation of transcription from RNA polymerase II promoter; P:positive regulation of gene expression; F:histone deacetylase binding; P:negative regulation of lipopolysaccharide-mediated signaling pathway; P:cell fate commitment; C:cytoplasm; P:trophoblast giant cell differentiation; P:maternal placenta development; P:eye photoreceptor c…
GSONMT00049457001	sestrin-1-like isoform x2	225.838	1.97611	0.982666	0.269849	3.64154	0.000271011	0.00667438	C:nucleus; P:cell cycle arrest; P:determination of left/right symmetry
GSONMT00072479001	transcription factor etv6	297.618	1.97429	0.981336	0.161707	6.06862	1.29018e-09	1.45526e-07	P:regulation of transcription, DNA-dependent; F:sequence-specific DNA binding transcription factor activity; F:sequence-specific DNA binding; C:nucleus
GSONMT00008987001	angiopoietin-related protein 4-like	896.894	1.97328	0.980596	0.141425	6.9337	4.09974e-12	6.95384e-10	P:response to bacterium
GSONMT00040804001	kn motif and ankyrin repeat domain-containing protein 4-like isoform x2	37.9509	1.97242	0.979968	0.301926	3.24572	0.00117154	0.0210756	-
GSONMT00028498001	preli domain-containing protein mitochondrial-like	85.6687	1.96981	0.978058	0.228107	4.28771	1.80524e-05	0.000736427	P:positive regulation of T cell apoptotic process; P:positive regulation of cellular respiration; C:protein complex; P:negative regulation of release of cytochrome c from mitochondria; P:negative regulation of mitochondrial membrane potential; P:positive regulation of phospholipid transport; P:regulation of membrane lipid distribution; C:mitochondrial intermembrane space; ; P:activation of cystei…
GSONMT00024843001	suppressor of cytokine signaling 9	44.002	1.96783	0.976607	0.303852	3.21409	0.00130859	0.023099	P:protein ubiquitination; P:positive regulation of proteasomal ubiquitin-dependent protein catabolic process; P:epidermal growth factor receptor signaling pathway; P:JAK-STAT cascade
GSONMT00056582001	e3 ubiquitin-protein ligase rnf213-like	36.3419	1.9678	0.97658	0.333628	2.92716	0.00342077	0.0475472	P:organic substance metabolic process; F:nucleoside-triphosphatase activity; P:primary metabolic process; F:zinc ion binding; F:ATP binding; P:sprouting angiogenesis; P:cellular metabolic process
GSONMT00037914001	adm2-like	42.7944	1.96762	0.97645	0.272325	3.5856	0.0003363	0.0079775	C:extracellular region; F:hormone activity
GSONMT00010705001	nf-kappa-b inhibitor alpha	336.359	1.96713	0.976091	0.26725	3.65235	0.000259853	0.00645597	-
GSONMT00034135001	growth-regulated alpha	384.324	1.96571	0.97505	0.284648	3.42546	0.000613752	0.0127845	C:extracellular region; F:chemokine activity; P:immune response
GSONMT00080995001	pancreatic progenitor cell differentiation and proliferation factor a-like	913.062	1.96552	0.974912	0.144418	6.75061	1.47229e-11	2.20124e-09	P:exocrine pancreas development; P:cell fate specification; P:cell proliferation
GSONMT00075505001	thrombospondin-1-like	190.344	1.96362	0.973515	0.167042	5.82797	5.61066e-09	5.55135e-07	P:negative regulation of angiogenesis; C:extracellular space; P:inflammatory response; F:extracellular matrix binding; F:heparin binding; P:cell adhesion; F:calcium ion binding
GSONMT00075101001	signal transducer and activator of transcription 1-alpha beta	95.8529	1.9606	0.971297	0.323199	3.00526	0.00265354	0.0392305	F:calcium ion binding; F:signal transducer activity; P:regulation of transcription, DNA-dependent; F:DNA binding; F:sequence-specific DNA binding transcription factor activity; P:signal transduction; C:cytoplasm; C:nucleus; P:transcription, DNA-dependent
GSONMT00072475001	ubl carboxyl-terminal hydrolase 18-like isoform x2	111.249	1.95867	0.969874	0.318343	3.04663	0.00231425	0.0352725	F:hydrolase activity; P:proteolysis
GSONMT00025640001	brain-specific angiogenesis inhibitor 1-associated protein 2-like protein 2-like	176.391	1.95367	0.966189	0.208224	4.64013	3.48187e-06	0.000175527	P:single-organism cellular process; F:lipid binding; F:protein binding; C:cytoplasmic part; C:vesicle membrane; P:regulation of cellular process; P:cellular component organization
GSONMT00018039001	protein strawberry notch homolog 2-like isoform x1	100.602	1.95253	0.965341	0.29745	3.24539	0.00117292	0.0210835	F:helicase activity; F:nucleic acid binding; F:ATP binding; P:regulation of transcription, DNA-dependent
GSONMT00005317001	bicaudal d-related protein 1-like	95.7209	1.95025	0.963658	0.245553	3.92445	8.69282e-05	0.00270112	-
GSONMT00002707001	signal transducer and activator of transcription 3	1053.47	1.94875	0.962549	0.128934	7.46542	8.30313e-14	1.76708e-11	P:transcription, DNA-dependent; F:signal transducer activity; P:epithelial to mesenchymal transition; P:regulation of transcription, DNA-dependent; P:cell migration involved in gastrulation; P:cardiac muscle tissue regeneration; F:calcium ion binding; P:JAK-STAT cascade; C:cytoplasm; P:establishment of planar polarity; P:positive regulation of glial cell proliferation; F:DNA binding; P:retina mor…
GSONMT00072668001	b-cell receptor cd22-like isoform x2	39.0755	1.94737	0.96153	0.303399	3.16919	0.00152862	0.0258696	P:cell-cell adhesion; C:membrane
GSONMT00048195001	ras-related protein m-ras	32.4175	1.9469	0.961178	0.288245	3.33459	0.000854263	0.0164994	P:small GTPase mediated signal transduction; P:GTP catabolic process; F:GTP-dependent protein binding; F:GTPase activity; C:membrane; F:GTP binding
GSONMT00023392001	cyclic amp-dependent transcription factor atf-5	224.072	1.9468	0.961104	0.238612	4.0279	5.62777e-05	0.00189488	F:sequence-specific DNA binding; F:sequence-specific DNA binding transcription factor activity; P:regulation of transcription, DNA-dependent
GSONMT00000052001	carcinoembryonic antigen-related cell adhesion molecule 5-like	811.332	1.94623	0.960683	0.194344	4.9432	7.68506e-07	4.74979e-05	-
GSONMT00024637001	hepatocyte cell adhesion molecule-like	35.1605	1.94585	0.960401	0.292724	3.28091	0.00103473	0.0192278	F:molecular_function; P:biological_process; C:cellular_component
GSONMT00080229001	f-box only protein 30	61.8594	1.94195	0.95751	0.255368	3.74952	0.000177173	0.00478252	F:ubiquitin-protein ligase activity; P:protein ubiquitination; F:zinc ion binding
GSONMT00040095001	heat shock cognate 70 kda protein	1073.5	1.94	0.95606	0.139584	6.84937	7.41753e-12	1.20383e-09	P:fin regeneration; F:ATP binding
GSONMT00026865001	loc100007493 protein	36.8838	1.93988	0.955969	0.321404	2.97436	0.00293604	0.0419204	-
GSONMT00049726001	schwannomin-interacting protein 1-like	47.67	1.93881	0.955171	0.280579	3.40429	0.000663368	0.0135586	F:signal transducer activity; P:signal transduction
GSONMT00038533001	poly	661.603	1.93757	0.954252	0.305519	3.12338	0.00178786	0.029163	F:NAD+ ADP-ribosyltransferase activity
GSONMT00004333001	tnf receptor-associated factor 3	31.4264	1.93114	0.949453	0.302796	3.13562	0.00171491	0.0281972	F:zinc ion binding; P:response to yeast; C:plasma membrane part; P:tumor necrosis factor-mediated signaling pathway; P:negative regulation of NF-kappaB transcription factor activity; P:innate immune response; F:enzyme binding; F:ubiquitin-protein ligase activity; P:protein ubiquitination; P:regulation of apoptotic process; P:regulation of defense response to virus; P:regulation of cytokine produc…
GSONMT00067246001	complement component c6-like	1355.73	1.92996	0.94857	0.103498	9.16511	4.94979e-20	1.89258e-17	P:immune response; C:membrane attack complex
GSONMT00077567001	hypoxia up-regulated protein 1 precursor	302.989	1.92966	0.948348	0.158146	5.99664	2.01436e-09	2.16391e-07	P:response to ischemia; C:endoplasmic reticulum lumen; F:ATP binding; P:response to hypoxia; C:smooth endoplasmic reticulum
GSONMT00070773001	transcription factor etv6	318.388	1.92698	0.946338	0.17042	5.55296	2.80868e-08	2.40004e-06	P:regulation of transcription, DNA-dependent; F:sequence-specific DNA binding; F:sequence-specific DNA binding transcription factor activity; F:protein domain specific binding; C:nucleus
GSONMT00069270001	autophagy-related protein 9a-like isoform x1	52.6078	1.92628	0.945816	0.270963	3.49057	0.000481986	0.0106494	C:autophagic vacuole; C:cytoplasm; P:autophagic vacuole assembly
GSONMT00056103001	gap junction	153.152	1.92559	0.945303	0.197898	4.77673	1.78172e-06	9.66196e-05	C:integral to membrane; P:cell communication; C:connexon complex
GSONMT00029371001	vascular cell adhesion protein 1-like	161.504	1.92289	0.943279	0.225012	4.19212	2.76357e-05	0.00104079	P:single-organism process
GSONMT00002460001	a disintegrin and metalloproteinase with thrombospondin motifs 1-like	89.6171	1.92241	0.94292	0.216811	4.34903	1.36741e-05	0.000574439	F:metalloendopeptidase activity; C:proteinaceous extracellular matrix; P:proteolysis; F:zinc ion binding
GSONMT00052735001	interferon regulatory factor 9	56.967	1.92185	0.942498	0.293544	3.21075	0.00132388	0.0233278	C:cytosol; F:regulatory region DNA binding; P:regulation of transcription, DNA-dependent; P:type I interferon biosynthetic process; F:protein binding; F:sequence-specific DNA binding transcription factor activity; P:type I interferon-mediated signaling pathway; C:nucleoplasm; P:defense response to virus; P:interferon-gamma-mediated signaling pathway; P:transcription from RNA polymerase II promoter
GSONMT00018960001	protein strawberry notch homolog 2-like isoform x1	223.513	1.9217	0.942386	0.164811	5.71799	1.0779e-08	9.7656e-07	F:helicase activity; F:nucleic acid binding; F:ATP binding; P:regulation of transcription, DNA-dependent
GSONMT00067189001	perilipin-2 isoform x2	290.021	1.91971	0.940889	0.267172	3.52166	0.000428846	0.0097358	-
GSONMT00007952001	ras-related protein rab-1a	216.694	1.91933	0.940604	0.179379	5.24367	1.57417e-07	1.20059e-05	P:mitotic cell cycle; C:Golgi membrane; F:protein binding; P:interleukin-8 secretion; F:GTP binding; P:defense response to bacterium; C:endoplasmic reticulum membrane; P:GTP catabolic process; P:growth hormone secretion; P:intracellular protein transport; P:vesicle transport along microtubule; C:neuronal cell body; P:Rab protein signal transduction; P:endocytosis; P:autophagic vacuole assembly; P…
GSONMT00071856001	eukaryotic translation initiation factor 4 gamma 2-like	1260.46	1.91906	0.940403	0.123238	7.63082	2.33263e-14	5.36958e-12	P:mesoderm development; F:RNA binding
GSONMT00012850001	PREDICTED: uncharacterized protein LOC100707532	63.0614	1.91579	0.937936	0.276181	3.39609	0.000683553	0.0138483	-
GSONMT00049280001	proteasome subunit beta type-6 precursor	122.681	1.91518	0.937483	0.229563	4.08377	4.43102e-05	0.00155217	C:cytoplasm; C:proteasome core complex; C:nucleus; F:threonine-type endopeptidase activity; P:proteolysis involved in cellular protein catabolic process
GSONMT00047778001	ras-related protein rab-7a	491.092	1.91291	0.935772	0.155647	6.01216	1.8307e-09	2.00479e-07	C:phagocytic vesicle membrane; P:phagosome acidification; C:alveolar lamellar body; P:bone resorption; C:melanosome; F:GTP binding; C:lysosomal membrane; P:GTP catabolic process; C:Golgi apparatus; C:late endosome; P:antigen processing and presentation of exogenous peptide antigen via MHC class II; P:small GTPase mediated signal transduction; P:endosome to lysosome transport; P:protein targeting …
GSONMT00029993001	interleukin-6 receptor subunit beta-like isoform x1	209.939	1.91164	0.934808	0.231226	4.04283	5.28107e-05	0.00179692	C:membrane; P:cytokine-mediated signaling pathway; F:cytokine receptor activity
GSONMT00061355001	nad kinase-like	522	1.90998	0.933556	0.133087	7.01463	2.30558e-12	4.0634e-10	P:phosphorylation; P:NADP biosynthetic process; F:NAD+ kinase activity; P:NAD metabolic process
GSONMT00049283001	e3 ubiquitin-protein ligase trim39-like	60.4628	1.90947	0.933171	0.321206	2.90522	0.00367	0.0498589	F:metal ion binding
GSONMT00003557001	novel protein vertebrate galectins	385.297	1.90715	0.931417	0.1769	5.26522	1.40025e-07	1.0781e-05	F:carbohydrate binding; F:galactoside binding
GSONMT00061508001	matrix metalloproteinase-14-like	183.129	1.90487	0.929694	0.178407	5.21108	1.87742e-07	1.41176e-05	P:anterior/posterior axis specification; P:response to hypoxia; P:lung development; P:zymogen activation; P:cartilage development; F:zinc ion binding; F:calcium ion binding; P:regulation of transcription, DNA-dependent; P:branching morphogenesis of an epithelial tube; F:metalloendopeptidase activity; P:proteolysis; P:positive regulation of cell migration; P:establishment of cell polarity; F:seque…
GSONMT00008691001	nucleobindin-2-like	106.996	1.90438	0.929319	0.22048	4.21498	2.49801e-05	0.0009519	F:calcium ion binding
GSONMT00042492001	subfamily member 11	93.5483	1.90254	0.927927	0.244928	3.78856	0.000151521	0.00421995	P:activation of signaling protein activity involved in unfolded protein response; P:mRNA modification; P:protein folding; C:endoplasmic reticulum lumen; F:unfolded protein binding; C:nucleus
GSONMT00003406001	methionine synthase reductase-like isoform x2	141.005	1.90202	0.927536	0.187746	4.94038	7.7972e-07	4.80593e-05	C:cytosol; P:oxidation-reduction process; F:NADPH-hemoprotein reductase activity; P:methionine metabolic process; C:nucleolus; P:folic acid metabolic process; P:xenobiotic metabolic process; C:intermediate filament cytoskeleton; F:[methionine synthase] reductase activity; F:flavin adenine dinucleotide binding; P:cobalamin metabolic process; F:NADP binding; F:oxidoreductase activity, acting on pai…
GSONMT00043186001	renin	37.7915	1.90197	0.927491	0.293131	3.16409	0.00155571	0.0262297	P:vesicle-mediated transport; P:proteolysis; F:aspartic-type endopeptidase activity
GSONMT00000030001	il-4 receptor-2 precursor	104.979	1.90105	0.9268	0.251066	3.69146	0.000222969	0.00568999	-
GSONMT00045786001	interferon regulatory factor 1	544.695	1.90072	0.926548	0.250213	3.70304	0.000213034	0.00549105	P:transcription, DNA-dependent; F:sequence-specific DNA binding transcription factor activity; C:nucleus; F:regulatory region DNA binding; P:regulation of transcription, DNA-dependent
GSONMT00040595001	dihydrofolate reductase	137.403	1.8992	0.925395	0.188948	4.89761	9.701e-07	5.78955e-05	P:oxidation-reduction process; P:nucleotide biosynthetic process; P:glycine biosynthetic process; F:dihydrofolate reductase activity; F:NADP binding
GSONMT00044394001	PREDICTED: uncharacterized protein LOC102300121	39.9867	1.89479	0.922034	0.283935	3.24734	0.0011649	0.0210231	-
GSONMT00065207001	1-phosphatidylinositol -bisphosphate phosphodiesterase epsilon-1-like	335.228	1.89435	0.9217	0.165003	5.58594	2.32435e-08	2.009e-06	P:regulation of Ras protein signal transduction; C:cytosol; P:lipid metabolic process; P:regulation of G-protein coupled receptor protein signaling pathway; F:phosphatidylinositol phospholipase C activity; F:calcium ion binding; F:signal transducer activity; P:small GTPase mediated signal transduction; P:phospholipase C-activating G-protein coupled receptor signaling pathway; F:guanyl-nucleotide …
GSONMT00023976001	complement c4-b-like	757.324	1.89432	0.921681	0.149678	6.15776	7.37832e-10	8.57977e-08	P:complement activation; F:endopeptidase inhibitor activity; P:negative regulation of endopeptidase activity; C:extracellular space; P:innate immune response; P:regulation of complement activation; C:plasma membrane
GSONMT00013182001	tumor necrosis factor receptor superfamily member 5-like	63.3546	1.89122	0.919315	0.299907	3.06534	0.00217426	0.033827	P:regulation of primary metabolic process; C:membrane; P:regulation of cellular metabolic process; P:immune response; P:apoptotic process; ; P:signal transduction; P:positive regulation of cellular process; F:transmembrane signaling receptor activity; P:regulation of macromolecule metabolic process
GSONMT00070127001	metalloproteinase inhibitor 2 precursor	234.252	1.88279	0.91287	0.18762	4.86551	1.14159e-06	6.68915e-05	C:extracellular region; F:metalloendopeptidase inhibitor activity
GSONMT00034712001	tyrosine-protein kinase hck	466.331	1.88189	0.91218	0.134101	6.80217	1.03057e-11	1.62578e-09	F:protein tyrosine kinase activity; P:peptidyl-tyrosine phosphorylation; F:ATP binding
GSONMT00032286001	prostaglandin e2 receptor ep1 subtype-like	112.13	1.88129	0.91172	0.198663	4.58928	4.44781e-06	0.000217653	C:integral to membrane; P:G-protein coupled receptor signaling pathway; F:thromboxane receptor activity; F:prostaglandin E receptor activity
GSONMT00035912001	baculoviral iap repeat-containing protein 2-like isoform x1	130.295	1.8794	0.910272	0.189832	4.79516	1.62548e-06	9.03183e-05	P:regulation of apoptotic process; C:intracellular; F:zinc ion binding
GSONMT00043347001	interferon-induced 35 kda protein homolog	180.052	1.87848	0.909568	0.276584	3.28857	0.00100697	0.0188673	F:nucleic acid binding; F:nucleotide binding
GSONMT00018729001	novel protein	265.688	1.87642	0.907979	0.298222	3.04464	0.00232961	0.0353896	F:metal ion binding; P:biological_process; C:cellular_component
GSONMT00031083001	autophagy-related protein 2 homolog a-like	784.58	1.87433	0.906376	0.124914	7.25598	3.98777e-13	7.75518e-11	F:protein binding; P:cellular process; C:membrane; C:intracellular part
GSONMT00057142001	cytokine receptor family member b4 precursor	57.9199	1.874	0.906121	0.294622	3.07554	0.00210125	0.0329409	C:integral to membrane; P:blood coagulation
GSONMT00048178001	inward rectifier potassium channel 16-like	31.636	1.87369	0.905881	0.300889	3.01068	0.00260662	0.038686	F:voltage-gated ion channel activity; P:ion transport; C:membrane
GSONMT00060047001	poly	203.711	1.87114	0.903915	0.254599	3.55035	0.000384724	0.00888095	F:NAD+ ADP-ribosyltransferase activity; F:nucleic acid binding; C:cytoplasm; C:plasma membrane; F:transferase activity; C:nucleus; F:transferase activity, transferring glycosyl groups; P:regulation of transcription, DNA-dependent; F:protein binding; P:transcription, DNA-dependent
GSONMT00025854001	transmembrane protein 62	93.963	1.86984	0.902919	0.250372	3.6063	0.000310589	0.00746971	C:cellular_component; C:integral to membrane
GSONMT00045083001	hyaluronidase ph-20	157.417	1.86976	0.90285	0.202274	4.46349	8.06335e-06	0.000366736	P:carbohydrate metabolic process; F:hyalurononglucosaminidase activity; P:fusion of sperm to egg plasma membrane
GSONMT00043850001	dnaj homolog subfamily b member 9-like	75.7116	1.86935	0.902537	0.261396	3.45277	0.000554871	0.01182	C:cellular_component; F:misfolded protein binding; C:endoplasmic reticulum; P:ER-associated protein catabolic process
GSONMT00013715001	myomegalin-like isoform x1	44.6168	1.86919	0.902411	0.290662	3.10468	0.00190487	0.0306988	-
GSONMT00061513001	homeobox and leucine zipper protein homez isoform x1	139.128	1.86495	0.899138	0.242481	3.70807	0.000208843	0.0054215	F:sequence-specific DNA binding transcription factor activity; F:sequence-specific DNA binding; C:nucleus; P:regulation of transcription, DNA-dependent
GSONMT00016639001	copper-transporting atpase 1-like	117.072	1.86494	0.899132	0.208062	4.32145	1.55006e-05	0.000641856	F:superoxide dismutase copper chaperone activity; P:copper ion import; P:hair follicle morphogenesis; C:integral to membrane; C:neuron projection; C:trans-Golgi network; F:copper-exporting ATPase activity; C:trans-Golgi network transport vesicle; P:detoxification of copper ion; P:elastin biosynthetic process; P:norepinephrine metabolic process; C:endoplasmic reticulum; P:dopamine metabolic proces…
GSONMT00004457001	protein vprbp	30.9784	1.86096	0.896049	0.289879	3.09111	0.00199412	0.0317455	C:COP9 signalosome; F:protein binding; P:cellular process
GSONMT00007666001	6-phosphofructo-2-kinase fructose- -bisphosphatase 3-like isoform x2	135.28	1.85997	0.895281	0.218435	4.09861	4.1564e-05	0.00146278	P:fructose metabolic process; F:fructose-2,6-bisphosphate 2-phosphatase activity; F:6-phosphofructo-2-kinase activity; P:phosphorylation; P:fructose 2,6-bisphosphate metabolic process; F:ATP binding
GSONMT00034905001	inverted formin-2-like	82.9448	1.85918	0.894669	0.229088	3.90535	9.40891e-05	0.00286832	F:actin binding; P:cellular component organization; P:actin cytoskeleton organization; F:Rho GTPase binding
GSONMT00039824001	proteasome subunit alpha type-6	164.165	1.85815	0.893866	0.23545	3.79641	0.000146807	0.00412944	P:protein polyubiquitination; C:nucleoplasm; P:regulation of cellular amino acid metabolic process; P:positive regulation of ubiquitin-protein ligase activity involved in mitotic cell cycle; P:negative regulation of apoptotic process; P:gene expression; C:polysome; P:negative regulation of ubiquitin-protein ligase activity involved in mitotic cell cycle; F:purine ribonucleoside triphosphate bindi…
GSONMT00052601001	sec14-like protein 1-like isoform x1	923.487	1.85797	0.893726	0.141298	6.32512	2.53032e-10	3.15367e-08	C:integral to membrane; P:transport
GSONMT00003405001	methionine synthase reductase	116.174	1.85731	0.893216	0.262103	3.40789	0.00065468	0.0134385	F:[methionine synthase] reductase activity; F:NADPH-hemoprotein reductase activity; F:iron ion binding; F:oxidoreductase activity, acting on paired donors, with incorporation or reduction of molecular oxygen, NAD(P)H as one donor, and incorporation of one atom of oxygen; F:FMN binding; C:cytosol; P:oxidation-reduction process
GSONMT00004848001	growth arrest and dna damage-inducible protein gadd45 gamma-like	255.242	1.85661	0.892671	0.170243	5.24349	1.57563e-07	1.20059e-05	C:nucleus; P:regulation of cell cycle; P:response to stress
GSONMT00025546001	importin-11 isoform x1	85.4704	1.85441	0.890959	0.233867	3.80968	0.000139148	0.00395845	C:cytoplasm; F:Ran GTPase binding; F:protein transporter activity; C:nucleus; P:ribosomal protein import into nucleus
GSONMT00001311001	proteasome subunit beta type-9 precursor	172.418	1.85251	0.88948	0.175722	5.06187	4.15168e-07	2.77916e-05	C:cytoplasm; C:proteasome core complex; C:nucleus; F:threonine-type endopeptidase activity; P:proteolysis involved in cellular protein catabolic process
GSONMT00003525001	sec14-like protein 1-like	276.197	1.85066	0.88804	0.186841	4.75293	2.00494e-06	0.000107179	C:integral to membrane; P:transport
GSONMT00014239001	transmembrane protein 41b	247.329	1.84933	0.887003	0.153152	5.79165	6.96998e-09	6.71948e-07	P:motor neuron axon guidance; C:integral to membrane
GSONMT00075868001	glycoprotein-n-acetylgalactosamine 3-beta-galactosyltransferase 1-b-like	257.58	1.84917	0.886881	0.149733	5.92309	3.15946e-09	3.23974e-07	P:angiogenesis; F:metal ion binding; P:O-glycan processing; P:kidney development; C:integral to membrane; F:glycoprotein-N-acetylgalactosamine 3-beta-galactosyltransferase activity
GSONMT00068042001	protein yif1b-like isoform x2	109.284	1.84257	0.881717	0.198988	4.43101	9.37921e-06	0.000415873	C:integral to membrane
GSONMT00068427001	eukaryotic peptide chain release factor subunit 1	156.949	1.84213	0.881377	0.177894	4.9545	7.25147e-07	4.51895e-05	C:cytosol; P:modulation by virus of host morphology or physiology; F:translation release factor activity, codon specific; P:protein methylation; F:ribosome binding; P:regulation of translational termination; F:protein binding; P:translational termination; P:nuclear-transcribed mRNA catabolic process, nonsense-mediated decay
GSONMT00018109001	regulator of g-protein signaling 1-like	57.1305	1.84151	0.880889	0.280328	3.14235	0.00167598	0.0276985	C:cytoplasm; F:GTPase activator activity; P:positive regulation of GTPase activity; C:plasma membrane; P:termination of G-protein coupled receptor signaling pathway
GSONMT00078343001	high affinity immunoglobulin gamma fc receptor i precursor	101.554	1.83913	0.879026	0.208605	4.21382	2.51082e-05	0.000955171	F:metal ion binding; P:biological_process
GSONMT00068136001	ectonucleotide pyrophosphatase phosphodiesterase family member 1	329.326	1.8391	0.878998	0.151213	5.81297	6.13733e-09	5.99359e-07	F:pyrophosphatase activity; P:regulation of primary metabolic process; F:protein binding; P:negative regulation of macromolecule metabolic process; P:regulation of biological quality; F:polysaccharide binding; P:immune response; C:cell part; P:nucleoside phosphate metabolic process; F:scavenger receptor activity; P:localization; F:nucleic acid binding; F:metal ion binding; P:negative regulation o…
GSONMT00072008001	ras-related protein rab-5a-like	356.97	1.83734	0.877622	0.170435	5.14929	2.61469e-07	1.90273e-05	C:membrane raft; C:recycling endosome; P:receptor internalization involved in canonical Wnt receptor signaling pathway; F:histone acetyltransferase activity; C:actin cytoskeleton; F:GTP binding; P:protein transport; P:GTP catabolic process; P:positive regulation of exocytosis; P:regulation of transcription, DNA-dependent; C:dendrite; C:ruffle; C:endocytic vesicle; P:small GTPase mediated signal t…
GSONMT00052862001	uncharacterized protein LOC100136396 precursor	37.3969	1.83565	0.876292	0.287439	3.04862	0.00229892	0.0352079	-
GSONMT00053615001	e3 ubiquitin-protein ligase rnf31-like	349.581	1.83265	0.87393	0.194375	4.49609	6.92135e-06	0.000321273	F:metal ion binding; C:intracellular
GSONMT00052952001	nfatc2-interacting protein	336.114	1.83179	0.873254	0.155991	5.5981	2.16709e-08	1.88028e-06	P:regulation of transcription, DNA-dependent; P:cytokine production
GSONMT00020311001	ubiquitin carboxyl-terminal hydrolase cyld-like	236.582	1.83137	0.872924	0.228358	3.82261	0.000132046	0.00379952	F:zinc ion binding; P:protein K63-linked deubiquitination; P:negative regulation of canonical Wnt receptor signaling pathway; F:protein kinase binding; P:cytoplasmic translation; C:extrinsic to internal side of plasma membrane; P:positive regulation of extrinsic apoptotic signaling pathway; P:necroptosis; C:cytoplasmic microtubule; C:cytosol; P:negative regulation of NF-kappaB transcription facto…
GSONMT00054720001	interleukin-6 receptor subunit beta-like	133.876	1.83033	0.872107	0.209896	4.15494	3.25366e-05	0.00120046	F:cytokine receptor activity; C:membrane; P:cytokine-mediated signaling pathway; P:embryonic hemopoiesis; P:granulocyte differentiation; P:myeloid cell differentiation; P:macrophage differentiation; P:monocyte differentiation; P:definitive hemopoiesis; P:neutrophil differentiation
GSONMT00043710001	scm-like with four mbt domains protein 1	36.5273	1.82773	0.870053	0.2817	3.08858	0.00201118	0.0318835	C:nucleus; P:negative regulation of biological process; P:regulation of transcription, DNA-dependent
GSONMT00078909001	serine threonine-protein kinase ulk2-like isoform x1	399.813	1.82601	0.868694	0.172944	5.02297	5.08776e-07	3.28868e-05	P:cellular process; F:binding; F:kinase activity
GSONMT00039905001	endothelin-1 receptor-like	138.703	1.82283	0.866184	0.232622	3.72356	0.000196432	0.00516959	P:respiratory gaseous exchange; P:patterning of blood vessels; P:heart development; P:cartilage development; P:neural crest cell development; C:integral to membrane; P:head development; F:endothelin receptor activity; P:glucose transport; P:response to hypoxia; P:artery smooth muscle contraction; P:enteric nervous system development; P:negative regulation of cAMP biosynthetic process; P:endotheli…
GSONMT00034979001	myosin heavy chain	358.508	1.82005	0.863977	0.244799	3.52933	0.000416607	0.00950277	P:somite specification; C:myosin complex; P:response to activity; F:ATP binding; F:motor activity; F:actin binding
GSONMT00004104001	diamine acetyltransferase 1	2096.92	1.81834	0.862623	0.163251	5.28403	1.26375e-07	9.76333e-06	F:diamine N-acetyltransferase activity; P:angiogenesis
GSONMT00073020001	apoptosis facilitator bcl-2-like protein 14	96.9057	1.81823	0.862536	0.20795	4.1478	3.35687e-05	0.00123134	P:positive regulation of extrinsic apoptotic signaling pathway; C:intracellular organelle; F:protein kinase binding; C:cytosol; P:apoptotic process
GSONMT00043018001	morn repeat-containing protein 3	70.4245	1.81673	0.861345	0.238725	3.6081	0.000308448	0.00743405	F:molecular_function; P:biological_process; C:cellular_component
GSONMT00030912001	ribosomal rna methyltransferase nop2	224.869	1.81373	0.858959	0.167206	5.13713	2.78959e-07	1.99779e-05	F:S-adenosylmethionine-dependent methyltransferase activity; F:RNA binding; P:rRNA processing; P:methylation
GSONMT00076973001	lysyl oxidase homolog 2a-like	202.025	1.81251	0.857988	0.236343	3.63027	0.000283127	0.00692144	P:transcription, DNA-dependent; P:endothelial cell migration; P:positive regulation of chondrocyte differentiation; C:basement membrane; C:membrane; P:epithelial to mesenchymal transition; P:endothelial cell proliferation; F:protein-lysine 6-oxidase activity; P:sprouting angiogenesis; P:negative regulation of transcription, DNA-dependent; F:scavenger receptor activity; C:chromosome; P:response to…
GSONMT00053873001	dnaj homolog subfamily c member 1	101.936	1.81233	0.857843	0.202101	4.24462	2.18963e-05	0.000868118	C:integral to membrane; P:regulation of translation; P:protein folding; F:chaperone binding; F:ribosome binding; P:negative regulation of proteolysis; F:DNA binding; P:regulation of protein secretion; P:positive regulation of ATPase activity; C:endoplasmic reticulum lumen; F:ATPase activator activity; C:organelle membrane; F:chromatin binding; C:nucleus
GSONMT00071608001	proteasome beta type 10	266.066	1.81076	0.856592	0.219949	3.89449	9.84044e-05	0.00297222	C:cytoplasm; C:proteasome core complex; C:nucleus; F:threonine-type endopeptidase activity; P:proteolysis involved in cellular protein catabolic process
GSONMT00028544001	d-tyrosyl-trna deacylase 1	77.9881	1.80979	0.855819	0.235253	3.63786	0.000274913	0.00674838	P:D-amino acid catabolic process; F:hydrolase activity, acting on ester bonds; C:nucleolus; F:metal ion binding; P:DNA replication; F:DNA binding; F:aminoacyl-tRNA ligase activity; C:cytoplasm
GSONMT00069267001	autophagy-related protein 9a-like isoform x1	65.6493	1.80662	0.853297	0.268312	3.18024	0.00147154	0.0250899	P:autophagic vacuole assembly; P:innate immune response; P:protein localization to Golgi apparatus; C:autophagic vacuole
GSONMT00074616001	mitogen-activated protein kinase kinase kinase mlt-like	53.8879	1.8066	0.853276	0.258722	3.29805	0.000973601	0.0183334	C:cytoplasm; P:MAPK cascade; P:protein phosphorylation; F:ATP binding; F:MAP kinase kinase kinase activity
GSONMT00018950001	adrenomedullin 1	54.3565	1.80551	0.852404	0.249182	3.4208	0.000624367	0.0129459	P:system development; P:regulation of biological process
GSONMT00071845001	semaphorin-7a-like isoform x1	230.433	1.80217	0.849735	0.175171	4.85088	1.22915e-06	7.1281e-05	-
GSONMT00075404001	disintegrin and metalloproteinase domain-containing protein 9	271.558	1.80201	0.849608	0.190974	4.44881	8.63493e-06	0.000388039	F:integrin binding; P:response to manganese ion; P:monocyte activation; F:protein kinase C binding; C:intrinsic to external side of plasma membrane; F:laminin binding; F:zinc ion binding; P:extracellular matrix disassembly; P:response to hydrogen peroxide; P:cell-matrix adhesion; P:activation of MAPKK activity; P:positive regulation of macrophage fusion; P:transforming growth factor beta receptor…
GSONMT00035390001	complement c4-b-like	120.703	1.80182	0.849457	0.278753	3.04735	0.00230868	0.0352249	C:extracellular space; F:endopeptidase inhibitor activity; P:negative regulation of endopeptidase activity
GSONMT00030329001	lymphocyte antigen 75	490.034	1.80177	0.849416	0.178947	4.74674	2.06724e-06	0.000110248	F:carbohydrate binding
GSONMT00070941001	aldo keto reductase	86.7798	1.80163	0.849302	0.238025	3.56812	0.000359558	0.00843167	P:oxidation-reduction process; F:oxidoreductase activity
GSONMT00049195001	perforin-1-like	45.297	1.80088	0.848702	0.264642	3.20698	0.00134135	0.0234751	P:immune response; C:membrane attack complex
GSONMT00024811001	interferon-induced 35 kda protein	444.398	1.79879	0.847031	0.227507	3.7231	0.000196788	0.00516959	F:nucleic acid binding; F:nucleotide binding
GSONMT00036946001	ubiquitin-conjugating enzyme e2 g1	648.448	1.79819	0.846549	0.175029	4.83664	1.32055e-06	7.59959e-05	F:ubiquitin protein ligase binding; P:protein K63-linked ubiquitination; P:ubiquitin-dependent protein catabolic process; F:ATP binding; P:protein K48-linked ubiquitination; F:ubiquitin-protein ligase activity
GSONMT00053917001	transmembrane protease serine 9-like	75.35	1.79766	0.846122	0.264106	3.20372	0.00135663	0.0235756	F:serine-type endopeptidase activity; P:proteolysis
GSONMT00081272001	arrestin domain-containing protein 2	1056.74	1.79754	0.846024	0.196062	4.31508	1.59547e-05	0.000659199	F:molecular_function; P:biological_process; C:cellular_component
GSONMT00022940001	proteasome activator complex subunit 4b-like isoform x2	167.745	1.79736	0.845877	0.203818	4.15016	3.32245e-05	0.00122269	P:protein polyubiquitination; P:positive regulation of peptidase activity; F:peptidase activator activity; P:multicellular organismal development; P:regulation of cellular amino acid metabolic process; P:positive regulation of ubiquitin-protein ligase activity involved in mitotic cell cycle; P:negative regulation of apoptotic process; P:gene expression; C:nuclear speck; C:spermatoproteasome compl…
GSONMT00019798001	tank-binding kinase 1-binding protein 1-like	36.8743	1.79541	0.844309	0.2794	3.02187	0.00251222	0.0376066	F:kinase activity; P:phosphorylation
GSONMT00066079001	glutamate n-methyl d-aspartate-like 1a	111.92	1.79418	0.843328	0.22274	3.78616	0.000152995	0.00425051	C:DNA-directed RNA polymerase II, holoenzyme; P:single-organism process
GSONMT00070845001	extended synaptotagmin-2-b-like isoform x2	606.814	1.79244	0.841927	0.214587	3.92347	8.72826e-05	0.0027084	-
GSONMT00036811001	probable c-mannosyltransferase dpy19l1-like	412.544	1.79011	0.840046	0.147891	5.68019	1.34549e-08	1.20448e-06	C:integral to membrane
GSONMT00067404001	vacuolar protein sorting-associated protein 37b	431.364	1.78826	0.838554	0.163134	5.14026	2.74353e-07	1.97487e-05	C:ESCRT I complex; C:midbody
GSONMT00037559001	proteasome subunit alpha type-6	172.79	1.78688	0.837442	0.238835	3.50637	0.00045427	0.0101846	P:protein polyubiquitination; C:nucleoplasm; P:regulation of cellular amino acid metabolic process; P:positive regulation of ubiquitin-protein ligase activity involved in mitotic cell cycle; P:negative regulation of apoptotic process; P:gene expression; C:polysome; P:negative regulation of ubiquitin-protein ligase activity involved in mitotic cell cycle; F:purine ribonucleoside triphosphate bindi…
GSONMT00026273001	transcription factor jun-b-like	214.663	1.78477	0.835734	0.210834	3.96394	7.37218e-05	0.00237245	P:fin regeneration; P:regulation of transcription, DNA-dependent; F:sequence-specific DNA binding; F:sequence-specific DNA binding transcription factor activity; P:heart contraction; C:nucleus; P:transcription, DNA-dependent
GSONMT00069013001	atp-binding cassette sub-family f member 2	420.08	1.78268	0.834047	0.140106	5.95298	2.63299e-09	2.77438e-07	C:nucleosome; F:protein heterodimerization activity; F:DNA binding; F:ATPase activity; P:ATP catabolic process; P:nucleosome assembly; F:ATP binding; C:nucleus; C:mitochondrion
GSONMT00036952001	sarcoplasmic endoplasmic reticulum calcium atpase 2-like isoform x1	351.629	1.78035	0.83216	0.148533	5.60253	2.11242e-08	1.83993e-06	F:calcium-transporting ATPase activity; P:regulation of heart contraction; C:integral to membrane; F:metal ion binding; P:heart looping; F:ATP binding; P:calcium ion transport
GSONMT00035189001	optineurin	582.695	1.77926	0.83128	0.125535	6.62189	3.54625e-11	5.03143e-09	C:cytosol; P:protein targeting to Golgi; P:G2/M transition of mitotic cell cycle; C:Golgi membrane; F:protein C-terminus binding; P:Golgi ribbon formation; P:Golgi to plasma membrane protein transport; P:axonogenesis; C:trans-Golgi network; P:signal transduction; C:nucleoplasm
GSONMT00025273001	ceruloplasmin	1577.96	1.77761	0.829941	0.22556	3.67947	0.000233719	0.00589024	F:ferroxidase activity; P:oxidation-reduction process; F:copper ion binding
GSONMT00019800001	pyruvate dehydrogenase	1944.81	1.77707	0.8295	0.224524	3.69449	0.000220329	0.00563539	F:kinase activity; F:ATP binding; P:phosphorylation
GSONMT00001884001	probable atp-dependent rna helicase ddx27	79.233	1.77561	0.828313	0.222501	3.72273	0.000197077	0.00516959	F:ATP-dependent helicase activity; F:nucleic acid binding; F:ATP binding; C:nucleus
GSONMT00021959001	zgc:174888 protein	117.988	1.77536	0.828108	0.259179	3.19512	0.00139775	0.0241069	-
GSONMT00036020001	mitochondrial-like isoform x2	137.81	1.77496	0.827783	0.245678	3.36938	0.000753375	0.0149607	P:positive regulation of cell growth; P:regulation of ferrochelatase activity; P:proprioception; P:iron incorporation into metallo-sulfur cluster; P:negative regulation of organ growth; P:negative regulation of apoptotic process; P:cellular iron ion homeostasis; P:negative regulation of multicellular organism growth; P:cellular response to hydrogen peroxide; P:positive regulation of metalloenzyme…
GSONMT00047171001	tumor necrosis factor receptor type 1-associated death domain protein	292.839	1.77484	0.827686	0.146156	5.66302	1.4873e-08	1.32617e-06	F:binding; C:cytoskeleton; F:signal transducer activity; P:apoptotic process; P:positive regulation of I-kappaB kinase/NF-kappaB cascade; P:positive regulation of apoptotic process; P:signal transduction; C:cytoplasm; C:nucleus
GSONMT00066504001	nuclear factor ovary-like	43.9026	1.77056	0.824204	0.273351	3.01519	0.00256819	0.0383173	F:metal ion binding; F:zinc ion binding; C:intracellular
GSONMT00033845001	gamma-glutamyl hydrolase-like	164.587	1.77012	0.823848	0.229908	3.58338	0.000339179	0.00803734	P:glutamine metabolic process; F:omega peptidase activity
GSONMT00066005001	26s proteasome non-atpase regulatory subunit 11	596.563	1.76961	0.823433	0.122782	6.70646	1.99402e-11	2.94156e-09	P:protein polyubiquitination; C:nucleoplasm; F:protein binding; P:regulation of cellular amino acid metabolic process; P:positive regulation of ubiquitin-protein ligase activity involved in mitotic cell cycle; C:proteasome accessory complex; P:negative regulation of apoptotic process; P:gene expression; P:negative regulation of ubiquitin-protein ligase activity involved in mitotic cell cycle; P:a…
GSONMT00022755001	class e basic helix-loop-helix protein 41	111.153	1.76882	0.822789	0.229437	3.58613	0.000335625	0.00796987	F:DNA binding; F:protein dimerization activity; P:negative regulation of transcription, DNA-dependent; C:nucleus; P:transcription, DNA-dependent
GSONMT00022771001	collagen alpha-1 chain	223.378	1.76195	0.817169	0.215758	3.78744	0.000152208	0.00423386	C:lysosomal membrane; C:protein complex; P:single-organism cellular process; P:protein heterotrimerization; F:platelet-derived growth factor binding; C:extracellular matrix; C:extracellular region
GSONMT00054963001	solute carrier family 41 member 2	88.5138	1.7611	0.816473	0.217759	3.74944	0.000177233	0.00478252	C:integral to membrane; F:cation transmembrane transporter activity; P:cation transport; C:plasma membrane
GSONMT00072948001	f-box only protein 48	106.066	1.76033	0.815849	0.210097	3.88319	0.000103094	0.00309268	-
GSONMT00006120001	peptidylarginine deiminase	41.5276	1.759	0.814754	0.273233	2.98191	0.00286461	0.0411872	C:cytoplasm; F:protein-arginine deiminase activity; P:protein citrullination; F:calcium ion binding
GSONMT00031767001	f-box lrr-repeat protein 5-like	252.531	1.75847	0.814319	0.183414	4.43979	9.00478e-06	0.000402255	P:iron ion homeostasis; F:iron ion binding; P:protein ubiquitination; C:SCF ubiquitin ligase complex; P:SCF-dependent proteasomal ubiquitin-dependent protein catabolic process; C:perinuclear region of cytoplasm
GSONMT00057529001	eh domain-containing protein 1-like	119.849	1.75633	0.812563	0.193052	4.20902	2.56476e-05	0.000972409	P:positive regulation of cholesterol storage; C:recycling endosome membrane; P:regulation of cardiac muscle cell membrane potential; F:protein binding; P:protein targeting to plasma membrane; P:endocytic recycling; P:positive regulation of endocytic recycling; P:low-density lipoprotein particle clearance; F:GTP binding; C:platelet dense tubular network membrane; F:calcium ion binding; P:GTP catab…
GSONMT00079077001	p2x purinoceptor 5-like	167.965	1.75625	0.812495	0.189827	4.28018	1.86738e-05	0.000757667	P:purinergic nucleotide receptor signaling pathway; F:extracellular ATP-gated cation channel activity; F:purinergic nucleotide receptor activity; P:ion transmembrane transport; P:cation transport; C:plasma membrane
GSONMT00043190001	map kinase-activated protein kinase 2	388.129	1.75615	0.812415	0.158247	5.13383	2.8391e-07	2.02265e-05	P:vascular endothelial growth factor receptor signaling pathway; P:response to lipopolysaccharide; P:3'-UTR-mediated mRNA stabilization; P:regulation of interleukin-6 production; P:cellular response to vascular endothelial growth factor stimulus; P:G2 DNA damage checkpoint; C:cytoplasm; P:toll-like receptor signaling pathway; P:peptidyl-serine phosphorylation; F:protein serine/threonine kinase ac…
GSONMT00073446001	krueppel-like factor 11-like	166.55	1.75465	0.811183	0.223176	3.63473	0.000278274	0.00682345	F:nucleic acid binding; F:metal ion binding
GSONMT00072398001	diphthine synthase	43.7777	1.75324	0.810023	0.27025	2.99731	0.00272372	0.0398855	P:peptidyl-diphthamide biosynthetic process from peptidyl-histidine; F:diphthine synthase activity; P:methylation
GSONMT00035778001	low quality protein: glutathione peroxidase 3-like	112.201	1.75312	0.809923	0.219265	3.6938	0.000220927	0.00564426	F:oxidoreductase activity
GSONMT00050899001	n-acetyltransferase 10	59.7699	1.75187	0.808898	0.244008	3.31504	0.000916295	0.0174501	F:N-acetyltransferase activity
GSONMT00048557001	probable polyketide synthase 1-like	155.444	1.75035	0.807643	0.259582	3.11132	0.00186252	0.0302278	P:metabolic process; F:transferase activity
GSONMT00042004001	PREDICTED: uncharacterized protein LOC566084	132.165	1.74986	0.807241	0.269761	2.99243	0.00276764	0.0402548	-
GSONMT00013101001	sam domain-containing protein samsn-1	46.6418	1.74918	0.806677	0.260353	3.0984	0.00194566	0.0311512	P:negative regulation of biological process
GSONMT00053319001	ubiquitin-conjugating enzyme e2 r1	75.9034	1.74891	0.806458	0.240252	3.35671	0.000788747	0.0155088	C:cytoplasm; P:negative regulation of cAMP-mediated signaling; P:proteasomal ubiquitin-dependent protein catabolic process; P:protein K48-linked ubiquitination; F:ubiquitin-protein ligase activity; C:nucleus; P:cell division
GSONMT00065477001	ankyrin repeat domain-containing protein 1-like	82.3972	1.74726	0.805098	0.240239	3.35123	0.000804524	0.0157273	F:protein binding; P:regulation of nucleobase-containing compound metabolic process; P:cellular response to organic substance; P:positive regulation of cellular process; C:intracellular organelle; P:regulation of cellular macromolecule biosynthetic process; C:cytoplasmic part
GSONMT00079287001	poly	856.947	1.74705	0.804919	0.226997	3.54594	0.000391215	0.00899636	F:NAD+ ADP-ribosyltransferase activity
GSONMT00030569001	igf-like family receptor 1-like	175.472	1.74529	0.803464	0.181107	4.43641	9.14721e-06	0.000407601	C:integral to membrane
GSONMT00051525001	ribosomal l1 domain-containing protein 1-like	353.515	1.74365	0.802113	0.137479	5.83446	5.39645e-09	5.36293e-07	F:RNA binding
GSONMT00062707001	mesencephalic astrocyte-derived neurotrophic factor-like	311.077	1.74233	0.80102	0.202778	3.95023	7.80776e-05	0.00247661	P:dopaminergic neuron differentiation
GSONMT00021335001	protein sda1 homolog	189.965	1.74073	0.799689	0.176183	4.53897	5.65294e-06	0.000268473	C:nucleolus; P:ribosomal large subunit biogenesis; P:ribosomal large subunit export from nucleus; P:actin cytoskeleton organization; P:protein transport
GSONMT00081764001	ets-related transcription factor elf-3-like	136.868	1.73516	0.795073	0.240972	3.29944	0.000968765	0.0182576	P:regulation of transcription, DNA-dependent; F:sequence-specific DNA binding; C:nucleus; F:sequence-specific DNA binding transcription factor activity; F:DNA binding
GSONMT00051192001	ceruloplasmin	1014.65	1.73505	0.794981	0.251291	3.16358	0.00155839	0.0262357	F:ferroxidase activity; P:oxidation-reduction process; F:copper ion binding
GSONMT00081563001	leukemia inhibitory factor receptor-like	149.292	1.73481	0.794776	0.202823	3.91856	8.90784e-05	0.00275654	C:membrane; P:cytokine-mediated signaling pathway; F:cytokine receptor activity
GSONMT00048097001	serine incorporator 1-like	39.1465	1.73443	0.794463	0.272462	2.91587	0.00354696	0.0486714	C:membrane
GSONMT00077247001	yy1-associated factor 2	191.91	1.73411	0.794196	0.194523	4.08279	4.44974e-05	0.00155568	P:positive regulation of transcription, DNA-dependent; F:zinc ion binding; C:nucleolus; F:transcription corepressor activity; F:protein binding; F:transcription coactivator activity; C:cytoplasm; P:negative regulation of transcription, DNA-dependent; P:transcription, DNA-dependent
GSONMT00038654001	angiopoietin-related protein 7-like	66.4857	1.73355	0.793727	0.231252	3.4323	0.000598485	0.0125476	C:cellular_component
GSONMT00076006001	poly	272.99	1.73348	0.79367	0.205856	3.85547	0.000115508	0.00339291	F:nucleic acid binding; F:NAD+ ADP-ribosyltransferase activity; F:nucleotide binding
GSONMT00050709001	cyclin-l1-like isoform x2	827.153	1.72945	0.790313	0.173994	4.54219	5.5672e-06	0.000265519	P:RNA processing; P:regulation of transcription, DNA-dependent; P:regulation of cyclin-dependent protein serine/threonine kinase activity; F:protein kinase binding; P:transcription, DNA-dependent; C:nucleus
GSONMT00074491001	probable e3 ubiquitin-protein ligase dtx3	201.762	1.72889	0.789845	0.210078	3.75978	0.000170066	0.00462789	F:metal ion binding; F:zinc ion binding
GSONMT00051297001	eh domain-containing protein 1	140.508	1.72776	0.788907	0.191953	4.1099	3.95827e-05	0.001404	P:positive regulation of cholesterol storage; C:recycling endosome membrane; P:regulation of cardiac muscle cell membrane potential; P:protein targeting to plasma membrane; P:endocytic recycling; F:Rab GTPase binding; P:positive regulation of endocytic recycling; P:low-density lipoprotein particle clearance; F:GTP binding; C:platelet dense tubular network membrane; F:calcium ion binding; P:GTP ca…
GSONMT00007468001	glucose-6-phosphate 1-dehydrogenase-like	267.654	1.72738	0.788588	0.155877	5.05906	4.21337e-07	2.81212e-05	F:NADP binding; F:glucose-6-phosphate dehydrogenase activity; P:glucose 6-phosphate metabolic process; P:pentose-phosphate shunt
GSONMT00039563001	natterin-like protein	426.821	1.72665	0.787978	0.266485	2.95693	0.00310715	0.0438363	P:pathogenesis; C:extracellular region
GSONMT00077443001	transcription factor jun-b-like	266.481	1.72572	0.787197	0.211974	3.71365	0.000204294	0.00531564	P:fin regeneration; P:regulation of transcription, DNA-dependent; F:sequence-specific DNA binding; F:sequence-specific DNA binding transcription factor activity; P:heart contraction; C:nucleus; P:transcription, DNA-dependent
GSONMT00002115001	transmembrane protein 180	134.99	1.7238	0.785594	0.190379	4.12648	3.68356e-05	0.00132111	C:integral to membrane
GSONMT00067700001	prion protein	207.533	1.72339	0.785248	0.180475	4.35101	1.35511e-05	0.000571402	P:homophilic cell adhesion; P:regulation of apoptotic process; C:plasma membrane; P:protein homooligomerization; P:regulation of N-methyl-D-aspartate selective glutamate receptor activity; P:brain morphogenesis; P:trigeminal motor nucleus development
GSONMT00056171001	disintegrin and metalloproteinase domain-containing protein 8	105.044	1.7219	0.784002	0.212435	3.69055	0.000223766	0.00569994	F:protease binding; F:metallopeptidase activity
GSONMT00050510001	rhombotin-2	208.185	1.72153	0.783694	0.20233	3.87334	0.000107354	0.00318657	P:mRNA transcription from RNA polymerase II promoter; F:cofactor binding; F:zinc ion binding; P:negative regulation of erythrocyte differentiation; F:RNA polymerase II regulatory region sequence-specific DNA binding; F:RNA polymerase II transcription regulatory region sequence-specific DNA binding transcription factor activity involved in positive regulation of transcription; P:embryonic hemopoie…
GSONMT00013597001	eukaryotic peptide chain release factor subunit 1	114.437	1.71918	0.781718	0.19779	3.95227	7.74147e-05	0.00246337	C:cytosol; P:modulation by virus of host morphology or physiology; F:translation release factor activity, codon specific; P:protein methylation; F:ribosome binding; P:regulation of translational termination; F:protein binding; P:translational termination; P:nuclear-transcribed mRNA catabolic process, nonsense-mediated decay
GSONMT00080549001	glutamine synthetase	842.698	1.71915	0.781695	0.117552	6.64977	2.93555e-11	4.19133e-09	F:glutamate-ammonia ligase activity; F:ATP binding; P:glutamine biosynthetic process
GSONMT00070300001	eukaryotic initiation factor 4a-i	1006.91	1.71574	0.778833	0.175772	4.43092	9.38336e-06	0.000415873	F:translation initiation factor activity; P:translational initiation; C:eukaryotic translation initiation factor 4F complex; C:cytosol; F:mRNA binding; P:organ regeneration; P:modulation by virus of host morphology or physiology; P:nuclear-transcribed mRNA poly(A) tail shortening; F:ATP-dependent helicase activity; F:RNA cap binding; P:cytokine-mediated signaling pathway; F:double-stranded RNA bi…
GSONMT00048123001	dual specificity protein phosphatase 13 isoform mdsp-like	76.7633	1.7152	0.778377	0.221495	3.5142	0.000441079	0.00993045	F:protein tyrosine phosphatase activity; F:protein tyrosine/serine/threonine phosphatase activity; P:peptidyl-tyrosine dephosphorylation
GSONMT00029369001	suppressor of swi4 1 homolog	207.025	1.71418	0.777517	0.186117	4.17756	2.94648e-05	0.00109867	P:regulation of cell growth by extracellular stimulus; C:cytoplasm; C:nucleus
GSONMT00055715001	nucleolar protein 8-like	49.2891	1.71119	0.774999	0.25943	2.98732	0.00281439	0.0406725	F:nucleic acid binding; C:nucleolus; P:rRNA processing; P:DNA replication; P:positive regulation of cell growth; C:cytoplasm
GSONMT00032568001	kelch repeat and btb domain-containing protein 12	271.159	1.70817	0.772452	0.231181	3.34133	0.000833768	0.0161867	P:biological_process; C:cellular_component
GSONMT00032123001	calcitonin gene-related peptide type 1 receptor-like	59.2205	1.70642	0.77097	0.262978	2.93169	0.00337128	0.0468882	P:negative regulation of inflammatory response; P:angiogenesis; F:calcitonin gene-related polypeptide receptor activity; P:cellular response to sucrose stimulus; P:regulation of muscle contraction; F:calcitonin receptor activity; P:artery morphogenesis; F:protein transporter activity; P:heart development; P:somitogenesis; P:calcium ion transport; P:positive regulation of cAMP biosynthetic process…
GSONMT00009856001	filamin-a-interacting protein 1-like isoform x1	216.986	1.7057	0.77036	0.216994	3.55015	0.000385016	0.00888095	-
GSONMT00070841001	leucine-rich repeat-containing protein 14	72.5536	1.70489	0.769676	0.232063	3.31667	0.000910972	0.0174009	-
GSONMT00023141001	glypican- partial	116.248	1.70486	0.769652	0.208883	3.68461	0.000229051	0.00578976	P:gastrulation with mouth forming second; P:cartilage development; F:heparan sulfate proteoglycan binding; C:external side of plasma membrane; P:post-anal tail morphogenesis; P:proteoglycan biosynthetic process; P:regulation of cell migration; P:establishment of cell polarity involved in gastrulation cell migration; P:unidimensional cell growth; C:proteinaceous extracellular matrix; C:anchored to…
GSONMT00036565001	chromobox protein homolog 7	190.571	1.70389	0.76883	0.176356	4.35954	1.30336e-05	0.000556292	P:chromatin modification; F:single-stranded RNA binding; C:nuclear chromatin; F:methylated histone residue binding; C:PRC1 complex; P:negative regulation of transcription from RNA polymerase II promoter; C:heterochromatin; F:chromatin binding; P:transcription, DNA-dependent
GSONMT00081321001	transcription factor ap-1	214.885	1.70361	0.768596	0.230678	3.33189	0.000862573	0.0166314	F:sequence-specific DNA binding transcription factor activity; P:transmembrane receptor protein serine/threonine kinase signaling pathway; C:nuclear lumen; P:positive regulation of cell proliferation; P:positive regulation of macromolecule biosynthetic process; P:negative regulation of cellular biosynthetic process; P:positive regulation of RNA metabolic process; P:cardiovascular system developme…
GSONMT00036476001	an1-type zinc finger protein 2b	238.087	1.70296	0.768041	0.169646	4.52732	5.97375e-06	0.000281928	F:zinc ion binding
GSONMT00071607001	proteasome beta type 9-like	118.23	1.70134	0.766672	0.246572	3.10932	0.00187517	0.0303894	C:cytoplasm; C:proteasome core complex; C:nucleus; F:threonine-type endopeptidase activity; P:proteolysis involved in cellular protein catabolic process
GSONMT00009768001	major vault protein	1194.97	1.69935	0.764984	0.169619	4.51002	6.48209e-06	0.000302127	P:eye development; P:brain development; C:cytoplasm; C:ribonucleoprotein complex; C:nucleus
GSONMT00011094001	regulator of g-protein signaling 5	144.459	1.69727	0.763219	0.180794	4.22148	2.42705e-05	0.000931155	C:cytoplasm; F:GTPase activator activity; P:positive regulation of GTPase activity; C:plasma membrane; P:termination of G-protein coupled receptor signaling pathway
GSONMT00058745001	tetraspanin-1-like	207.811	1.69601	0.762145	0.191796	3.97372	7.07594e-05	0.00229678	C:integral to membrane
GSONMT00022407001	PREDICTED: uncharacterized protein LOC102078051 isoform X5	161.358	1.69599	0.762124	0.216303	3.52341	0.000426037	0.00968848	-
GSONMT00042062001	lysophosphatidic acid phosphatase type 6	260.83	1.69594	0.762088	0.159189	4.78731	1.69029e-06	9.34587e-05	F:acid phosphatase activity
GSONMT00078104001	sorbin and sh3 domain-containing protein 1-like	46.3594	1.69503	0.76131	0.260136	2.92658	0.00342711	0.0475767	P:actin filament organization; P:insulin receptor signaling pathway
GSONMT00039392001	low quality protein: cyclin-k-like	55.5193	1.69468	0.761012	0.254211	2.99363	0.00275683	0.0401818	P:protein phosphorylation; F:RNA polymerase II carboxy-terminal domain kinase activity; P:regulation of cyclin-dependent protein serine/threonine kinase activity; C:cyclin K-CDK12 complex; P:regulation of transcription, DNA-dependent; F:cyclin-dependent protein serine/threonine kinase activity; P:negative regulation of cell cycle arrest; P:mitosis; F:protein kinase binding; P:response to DNA dama…
GSONMT00065825001	hypothetical loc792613	583.237	1.6928	0.759413	0.122386	6.20508	5.46697e-10	6.49102e-08	F:molecular_function; P:biological_process; C:cellular_component
GSONMT00067802001	transitional endoplasmic reticulum atpase	1472.44	1.69043	0.757386	0.11605	6.52636	6.73884e-11	9.21342e-09	F:polyubiquitin binding; P:protein hexamerization; P:translesion synthesis; P:ER-associated protein catabolic process; F:lipid binding; P:cell division; C:endoplasmic reticulum; C:proteasome complex; P:retrograde protein transport, ER to cytosol; F:receptor binding; P:embryo development; C:site of double-strand break; P:protein ubiquitination; C:cytosol; P:ATP catabolic process; P:endoplasmic ret…
GSONMT00008789001	serine threonine-protein kinase n2-like	153.042	1.68921	0.756349	0.177463	4.26201	2.02595e-05	0.000811782	P:protein phosphorylation; F:ATP binding; P:signal transduction; F:protein serine/threonine kinase activity
GSONMT00078379001	upf0488 protein c8orf33 homolog isoform x2	88.493	1.68873	0.755935	0.214183	3.52939	0.000416521	0.00950277	F:molecular_function
GSONMT00048795001	protein c19orf12 homolog	133.56	1.68795	0.755275	0.191481	3.94439	8.00022e-05	0.00252415	C:integral to membrane; C:mitochondrial membrane
GSONMT00056387001	hypoxia-inducible factor 1 alpha	391.748	1.68748	0.754869	0.177475	4.25339	2.10562e-05	0.000840721	F:signal transducer activity; C:transcription factor complex; P:regulation of transcription, DNA-dependent; F:DNA binding; F:protein dimerization activity; F:sequence-specific DNA binding transcription factor activity; P:signal transduction; C:cytoplasm; C:nucleus; P:transcription, DNA-dependent
GSONMT00071606001	proteasome subunit beta type-9 precursor	119.399	1.68411	0.751985	0.253345	2.96823	0.00299521	0.0425765	C:cytoplasm; C:proteasome core complex; C:nucleus; F:threonine-type endopeptidase activity; P:proteolysis involved in cellular protein catabolic process
GSONMT00038951001	complement c1q-like protein 2-like	2326.33	1.6835	0.751463	0.256994	2.92404	0.00345516	0.0478483	F:molecular_function; P:biological_process; C:cellular_component
GSONMT00021018001	supervillin-like isoform x1	275.074	1.68283	0.75089	0.218613	3.4348	0.000592998	0.0124441	F:actin binding; P:cytoskeleton organization
GSONMT00025695001	f-box only protein 30	120.909	1.68246	0.750573	0.240498	3.12091	0.00180294	0.0293241	F:metal ion binding; F:zinc ion binding; P:protein ubiquitination; F:ubiquitin-protein ligase activity
GSONMT00071946001	apoptosis-associated speck-like protein containing a card	392.32	1.6813	0.749573	0.149787	5.00425	5.60788e-07	3.5838e-05	F:Pyrin domain binding; C:intracellular; P:positive regulation of cysteine-type endopeptidase activity involved in apoptotic process
GSONMT00067949001	influenza virus ns1a-binding protein homolog	484.141	1.67973	0.748227	0.139557	5.36142	8.25695e-08	6.58193e-06	C:cytoskeleton; C:cytoplasm; P:negative regulation of apoptotic process; C:nucleus
GSONMT00063085001	vezatin isoform x1	114.372	1.6796	0.748118	0.226575	3.30185	0.00096049	0.0181471	P:single-organism process
GSONMT00078681001	ubiquitin carboxyl-terminal hydrolase 2-like isoform x1	1021.98	1.67955	0.748076	0.152689	4.89934	9.61584e-07	5.75394e-05	P:ubiquitin-dependent protein catabolic process; F:cysteine-type peptidase activity; F:ubiquitin thiolesterase activity
GSONMT00075871001	signal transducer and activator of transcription 2	717.867	1.67954	0.748068	0.251023	2.98007	0.00288178	0.0414078	F:calcium ion binding; F:signal transducer activity; P:regulation of transcription, DNA-dependent; F:DNA binding; F:sequence-specific DNA binding transcription factor activity; P:signal transduction; P:transcription, DNA-dependent; C:cytoplasm; C:nucleus
GSONMT00065974001	tax1-binding protein 1 homolog b-like isoform x2	2530.35	1.67579	0.74484	0.117989	6.31277	2.74085e-10	3.3973e-08	-
GSONMT00075506001	lrr and pyd domains-containing protein 1-like	119.201	1.67542	0.744523	0.229129	3.24936	0.00115664	0.0209479	P:regulation of apoptotic process; P:apoptotic process; P:proteolysis; F:cysteine-type peptidase activity; F:cysteine-type endopeptidase activity; C:intracellular; F:hydrolase activity; F:peptidase activity
GSONMT00031665001	-carotene 9 -oxygenase-like	90.4404	1.67491	0.744083	0.240183	3.09799	0.00194841	0.0311732	-
GSONMT00074668001	nucleoporin 98	161.779	1.67269	0.742172	0.201334	3.68627	0.000227567	0.00576818	P:nuclear pore complex assembly; C:nucleoplasm; P:mitotic nuclear envelope disassembly; F:protein binding; C:nuclear periphery; P:nucleocytoplasmic transport; C:nuclear pore nuclear basket; C:nuclear membrane; P:regulation of glucose transport; C:nuclear inclusion body; P:protein transport; C:cytosol; P:cytokine-mediated signaling pathway; C:kinetochore; P:carbohydrate metabolic process; P:glucos…
GSONMT00077908001	b-cell lymphoma 6 protein homolog	124.758	1.67168	0.741297	0.215066	3.44684	0.000567186	0.0120255	F:metal ion binding; P:retina morphogenesis in camera-type eye; F:nucleic acid binding; C:nucleus; P:negative regulation of intrinsic apoptotic signaling pathway by p53 class mediator
GSONMT00017504001	lim domain and actin-binding protein 1-like isoform x1	285.504	1.66771	0.737864	0.210879	3.49899	0.000467029	0.0103902	F:metal ion binding; F:zinc ion binding
GSONMT00031082001	autophagy-related protein 2 homolog a-like	153.268	1.6664	0.736731	0.240381	3.06484	0.00217785	0.0338595	C:lipid particle; F:protein binding; C:pre-autophagosomal structure membrane; P:autophagy
GSONMT00071128001	tyrosine-protein kinase frk	458.973	1.66603	0.736411	0.177829	4.14111	3.45633e-05	0.0012576	F:protein tyrosine kinase activity; P:peptidyl-tyrosine phosphorylation; F:ATP binding
GSONMT00080972001	tyrosine-protein phosphatase non-receptor type 1-like	116.205	1.6644	0.734999	0.223777	3.28451	0.00102159	0.0190464	P:peptidyl-tyrosine dephosphorylation; C:intracellular membrane-bounded organelle; P:cellular response to organic substance; P:transmembrane receptor protein tyrosine kinase signaling pathway; F:receptor binding; F:protein tyrosine phosphatase activity; C:cytoplasmic part; C:endomembrane system
GSONMT00074528001	protein fam134b isoform x2	416.824	1.66436	0.73497	0.163894	4.48442	7.31134e-06	0.000335237	C:intracellular membrane-bounded organelle
GSONMT00012238001	39s ribosomal protein mitochondrial-like	118.197	1.66422	0.73485	0.201787	3.6417	0.000270839	0.00667438	C:ribosome; C:mitochondrial inner membrane; F:protein domain specific binding; F:structural constituent of ribosome; P:translation
GSONMT00050253001	inactive dual specificity phosphatase 27	1311.62	1.66354	0.734252	0.138016	5.32006	1.03731e-07	8.12523e-06	P:dephosphorylation; F:phosphatase activity
GSONMT00059190001	forkhead box protein p1-b-like	373.761	1.66349	0.73421	0.177594	4.13422	3.56165e-05	0.00128556	P:regulation of transcription, DNA-dependent; F:sequence-specific DNA binding transcription factor activity; F:sequence-specific DNA binding
GSONMT00034364001	cyclic amp-dependent transcription factor atf-6 alpha	82.9898	1.66271	0.733539	0.21587	3.39806	0.000678666	0.0137804	P:regulation of cellular process
GSONMT00058882001	gdh 6pgl endoplasmic bifunctional protein	119.01	1.6616	0.732574	0.215749	3.39548	0.000685074	0.0138483	F:NADP binding; F:glucose-6-phosphate dehydrogenase activity; P:pentose-phosphate shunt; F:6-phosphogluconolactonase activity
GSONMT00031603001	rna-binding protein 39 isoform 7	61.8053	1.65992	0.731111	0.238197	3.06935	0.00214522	0.0334952	F:RNA binding; C:nucleolus; P:regulation of transcription, DNA-dependent; C:nuclear speck; P:RNA splicing; C:centrosome; F:protein binding; F:nucleotide binding; P:transcription, DNA-dependent; P:mRNA processing; F:transcription coactivator activity
GSONMT00018183001	neighbor of cox4	393.407	1.65985	0.731051	0.152409	4.79664	1.61351e-06	8.98748e-05	P:biological_process; C:cellular_component
GSONMT00009523001	mesencephalic astrocyte-derived neurotrophic factor-like	173.112	1.65888	0.730208	0.192515	3.79299	0.000148842	0.00417629	C:extracellular region; F:growth factor activity; P:response to unfolded protein; P:dopaminergic neuron differentiation
GSONMT00010542001	tissue factor pathway inhibitor-like	81.9365	1.6588	0.730142	0.236146	3.09191	0.00198874	0.0317059	F:peptidase inhibitor activity
GSONMT00072829001	sam and sh3 domain-containing protein 1-like	114.676	1.65758	0.729074	0.217018	3.35952	0.000780784	0.0154026	-
GSONMT00000505001	thioredoxin-interacting protein	261.215	1.65699	0.728566	0.159911	4.55606	5.21225e-06	0.000251287	P:negative regulation of cellular process; P:cellular response to stimulus
GSONMT00079387001	nf-kappa-b inhibitor epsilon	322.786	1.65673	0.728337	0.154321	4.71962	2.36284e-06	0.000124541	F:molecular_function; P:biological_process; C:cellular_component
GSONMT00047226001	prolyl endopeptidase	442.814	1.65664	0.728261	0.167426	4.34974	1.36298e-05	0.000573649	F:metal ion binding; F:serine-type endopeptidase activity; F:metalloendopeptidase activity; C:mitochondrial matrix; F:peptide binding; P:proteolysis; C:nucleus; C:cytosol; F:serine-type exopeptidase activity
GSONMT00071335001	nf-kappa-b inhibitor alpha	922.738	1.65565	0.727398	0.127047	5.72543	1.0317e-08	9.38469e-07	P:response to virus
GSONMT00006545001	krueppel-like factor 9	748.696	1.65519	0.726993	0.166786	4.35885	1.3075e-05	0.000556527	P:regulation of transcription from RNA polymerase II promoter; F:nucleic acid binding; F:sequence-specific DNA binding transcription factor activity; P:cellular response to thyroid hormone stimulus; P:cellular response to peptide
GSONMT00051178001	tumor necrosis factor alpha-induced protein 2-like	154.089	1.65509	0.726913	0.239431	3.036	0.00239739	0.0362728	F:molecular_function; C:exocyst; P:exocytosis
GSONMT00033890001	serine--trna cytoplasmic-like	727.406	1.6532	0.72526	0.125518	5.77816	7.55235e-09	7.18876e-07	F:serine-tRNA ligase activity; P:selenocysteinyl-tRNA(Sec) biosynthetic process; C:mitochondrion; P:seryl-tRNA aminoacylation; F:ATP binding; P:patterning of blood vessels
GSONMT00051389001	butyrate response factor 1	1913.86	1.65273	0.724851	0.183509	3.94995	7.8166e-05	0.00247661	F:metal ion binding
GSONMT00020743001	ets translocation variant 5-like isoform x1	507.938	1.65223	0.72441	0.130642	5.54501	2.93937e-08	2.50224e-06	P:regulation of transcription, DNA-dependent; F:sequence-specific DNA binding transcription factor activity; F:sequence-specific DNA binding; P:limb morphogenesis; P:pronephros development; C:nucleus
GSONMT00070432001	beta-2-glycoprotein 1-like	369.974	1.65173	0.72398	0.160797	4.50244	6.71786e-06	0.00031247	-
GSONMT00061397001	ubiquitin domain-containing protein ubfd1	319.878	1.64941	0.721947	0.152119	4.74594	2.07536e-06	0.00011042	F:molecular_function; C:cellular_component
GSONMT00049516001	slam family member 7 precursor	189.125	1.64831	0.720988	0.17073	4.22297	2.41101e-05	0.000928157	C:integral to membrane; F:receptor activity
GSONMT00059182001	leiomodin-3-like	1016.64	1.64823	0.720916	0.164613	4.37947	1.1897e-05	0.000514147	F:cytoskeletal protein binding
GSONMT00029544001	ras gtpase-activating protein-binding protein 1 isoform x2	472.078	1.64667	0.71955	0.159465	4.51228	6.41337e-06	0.000299543	F:nucleic acid binding; C:intracellular; P:transport; F:nucleotide binding
GSONMT00037625001	vip36-like isoform x2	91.2217	1.64615	0.719093	0.234844	3.06201	0.00219859	0.0341114	C:membrane
GSONMT00007860001	interleukin-1 receptor accessory	133.542	1.64505	0.718128	0.191724	3.74562	0.000179947	0.00484417	F:interleukin-1, Type II, blocking receptor activity; F:interleukin-1 receptor activity; C:integral to membrane; C:extracellular region; C:plasma membrane; C:membrane
GSONMT00074299001	cysteine dioxygenase type 1	3302.19	1.64492	0.718021	0.116212	6.17853	6.47018e-10	7.56274e-08	P:L-cysteine metabolic process; F:cysteine dioxygenase activity; F:iron ion binding; P:taurine biosynthetic process; C:cytosol; P:oxidation-reduction process
GSONMT00063310001	olfactomedin-like protein 2b	136.401	1.6414	0.714926	0.187804	3.80677	0.000140795	0.00399347	P:extracellular matrix organization; C:extracellular matrix; F:extracellular matrix binding; C:extracellular region
GSONMT00003842001	coiled-coil domain-containing protein 85b-like	80.0433	1.64105	0.714616	0.237148	3.01337	0.00258364	0.0384969	P:negative regulation of cell growth; C:centrosome; P:cell differentiation; F:protein binding; P:negative regulation of fat cell differentiation; C:cytoplasm; P:negative regulation of transcription, DNA-dependent; C:nucleus; P:transcription, DNA-dependent
GSONMT00050764001	mitochondrial fission regulator 1	79.0549	1.6388	0.712644	0.232264	3.06825	0.00215315	0.033568	C:cell part; P:cellular process
GSONMT00072422001	uncharacterized membrane protein c19orf24-like	251.711	1.63596	0.710134	0.162416	4.37231	1.22939e-05	0.000528262	C:cytoplasm; C:extracellular region
GSONMT00078003001	sorting nexin-24-like	110.331	1.63587	0.710055	0.208738	3.40166	0.000669783	0.0136739	P:cell communication; F:phosphatidylinositol binding
GSONMT00036924001	ring finger protein 114	376.547	1.63514	0.709411	0.183271	3.87083	0.000108467	0.00321115	F:zinc ion binding
GSONMT00037682001	interferon regulatory factor 2	129.669	1.63468	0.709009	0.231045	3.06871	0.00214987	0.0335401	C:cytosol; C:nucleolus; F:regulatory region DNA binding; P:negative regulation of transcription from RNA polymerase II promoter; C:focal adhesion; F:protein binding; F:sequence-specific DNA binding transcription factor activity; P:type I interferon-mediated signaling pathway; C:nucleoplasm; P:cell proliferation; P:interferon-gamma-mediated signaling pathway; P:transcription, DNA-dependent; P:bloo…
GSONMT00019794001	nuclear factor erythroid 2-related factor 1-like isoform x1	429.733	1.63424	0.708618	0.183242	3.86711	0.000110131	0.0032519	P:regulation of transcription, DNA-dependent; F:sequence-specific DNA binding; C:nucleus; F:sequence-specific DNA binding transcription factor activity; F:DNA binding
GSONMT00015328001	ribosomal rna processing protein 1 homolog b	216.887	1.63326	0.707752	0.167869	4.21608	2.4858e-05	0.000950461	P:rRNA processing; C:preribosome, small subunit precursor
GSONMT00071411001	at-rich interactive domain-containing protein 5b isoform x1	188.431	1.63314	0.707647	0.169371	4.1781	2.93954e-05	0.0010979	P:single-organism cellular process; F:protein binding; P:positive regulation of sequence-specific DNA binding transcription factor activity; P:organ development; F:transcription regulatory region DNA binding; F:transcription coactivator activity
GSONMT00029731001	gig2-like protein	106.566	1.63258	0.707157	0.216586	3.26502	0.00109456	0.0200931	P:defense response to virus; C:cytoplasm; F:NAD+ ADP-ribosyltransferase activity
GSONMT00082179001	ubiquitin-protein ligase e3c	354.937	1.63169	0.706371	0.135381	5.21766	1.812e-07	1.36712e-05	C:cytoplasm; P:protein ubiquitination involved in ubiquitin-dependent protein catabolic process; P:protein polyubiquitination; F:ubiquitin-protein ligase activity; C:nucleus
GSONMT00046046001	protein arginine n-methyltransferase 1-like isoform x1	564.96	1.63167	0.706348	0.140527	5.02642	4.99734e-07	3.25823e-05	P:transcription, DNA-dependent; P:convergent extension involved in gastrulation; P:regulation of histone modification; P:metamorphosis; C:cytosol; F:transcription coactivator activity; P:negative regulation of megakaryocyte differentiation; P:histone H4-R3 methylation; P:positive regulation of transcription, DNA-dependent; P:neurogenesis; P:peptidyl-arginine N-methylation; F:histone methyltransfe…
GSONMT00016103001	myosin heavy chain	5287.68	1.63136	0.706078	0.190857	3.69952	0.000216009	0.00554374	F:actin binding; C:myosin complex; F:ATP binding; F:motor activity
GSONMT00029125001	diacylglycerol o-acyltransferase 1-like	200.317	1.63094	0.705703	0.187488	3.76399	0.000167226	0.00457266	C:integral to membrane; F:diacylglycerol O-acyltransferase activity; P:very-low-density lipoprotein particle assembly; P:long-chain fatty-acyl-CoA metabolic process; F:2-acylglycerol O-acyltransferase activity; P:fatty acid homeostasis; P:lipid storage; P:triglyceride biosynthetic process; P:diacylglycerol metabolic process; C:endoplasmic reticulum membrane
GSONMT00076835001	growth factor receptor-bound protein 7-like	710.673	1.63082	0.705597	0.197323	3.57584	0.000349099	0.00822059	F:binding; P:signal transduction
GSONMT00056712001	transcription factor	393.66	1.63009	0.704952	0.131954	5.34239	9.17283e-08	7.2101e-06	P:positive regulation of transcription from RNA polymerase II promoter; P:nitric oxide mediated signal transduction; F:sequence-specific DNA binding; P:response to glucose stimulus; P:insulin secretion; F:sequence-specific DNA binding transcription factor activity; C:nucleus; P:transcription, DNA-dependent
GSONMT00079293001	prion protein	289.122	1.62943	0.704363	0.144863	4.86227	1.16049e-06	6.76472e-05	P:epiboly involved in gastrulation with mouth forming second; P:central nervous system development; C:cell surface; P:homophilic cell adhesion; P:regulation of cell-cell adhesion mediated by cadherin; C:plasma membrane; P:protein homooligomerization; P:calcium-independent cell-cell adhesion
GSONMT00074840001	neuroblast differentiation-associated protein ahnak-like	1320.59	1.62924	0.704195	0.196573	3.58237	0.000340493	0.00806001	-
GSONMT00024657001	rrna-processing protein fcf1 homolog	169.559	1.62881	0.70382	0.189361	3.71682	0.000201747	0.0052676	C:small-subunit processome
GSONMT00036046001	gc-rich sequence dna-binding factor 2-like	58.3513	1.62733	0.702511	0.240863	2.91664	0.00353824	0.0486109	P:regulation of transcription, DNA-dependent; F:sequence-specific DNA binding transcription factor activity; F:DNA binding; C:nucleus
GSONMT00043945001	mitochondrial uncoupling protein 2	410.217	1.62731	0.702487	0.133705	5.25399	1.48835e-07	1.14203e-05	C:mitochondrial inner membrane; P:mitochondrial transport; C:integral to membrane
GSONMT00044307001	ell-associated factor 2	176.961	1.62643	0.701709	0.176972	3.96508	7.33704e-05	0.00236452	P:convergent extension involved in organogenesis; P:negative regulation of cell growth; P:pancreas development; P:heart development; P:negative regulation of epithelial cell proliferation involved in prostate gland development; P:regulation of Wnt receptor signaling pathway; P:cell migration involved in gastrulation; P:positive regulation of transcription, DNA-dependent; P:convergent extension in…
GSONMT00065174001	phosphatidylcholine:ceramide cholinephosphotransferase 1	205.09	1.62483	0.700292	0.1911	3.66453	0.00024779	0.00618351	F:kinase activity; P:positive regulation of gene expression; F:ceramide cholinephosphotransferase activity; P:negative regulation of apoptotic process; P:cellular response to tumor necrosis factor; C:integral to Golgi membrane; P:sphingomyelin biosynthetic process; P:phosphorylation; P:apoptotic process; P:inflammatory response; F:sphingomyelin synthase activity; P:negative regulation of extrinsi…
GSONMT00036693001	ribosomal rna methyltransferase nop2	240.575	1.62444	0.699943	0.166735	4.19795	2.69345e-05	0.00101949	F:S-adenosylmethionine-dependent methyltransferase activity; F:RNA binding; P:rRNA processing; P:methylation
GSONMT00010676001	claudin-5-like	97.4594	1.62319	0.698836	0.222627	3.13904	0.00169502	0.0279388	C:integral to membrane; P:establishment of endothelial barrier; F:structural molecule activity; C:tight junction; C:plasma membrane
GSONMT00021034001	heat shock cognate 70 kda protein	336.155	1.62199	0.697769	0.145134	4.80775	1.52641e-06	8.63017e-05	F:ATP binding; P:response to stress
GSONMT00076431001	solute carrier family 23 member 1	279.74	1.62141	0.697249	0.186471	3.73918	0.000184622	0.00493857	F:dehydroascorbic acid transporter activity; P:lung development; F:sodium-dependent L-ascorbate transmembrane transporter activity; C:intracellular organelle; P:response to toxic substance; P:transepithelial L-ascorbic acid transport; C:basal plasma membrane; P:dehydroascorbic acid transport; C:brush border; P:brain development; P:sodium ion transmembrane transport; F:L-ascorbate:sodium symporter…
GSONMT00067027001	eukaryotic translation initiation factor 4 gamma 2-like	810.378	1.61876	0.69489	0.157594	4.40936	1.03675e-05	0.000455021	C:eukaryotic translation initiation factor 4F complex; P:cytokine-mediated signaling pathway; P:cell cycle arrest; P:mesoderm development; F:protein binding; P:regulation of translational initiation; F:translation initiation factor activity; P:cell death; C:cytosol
GSONMT00070858001	dnaj homolog subfamily b member 6-like	95.9496	1.61857	0.694715	0.208605	3.33029	0.000867546	0.0166988	-
GSONMT00054266001	mucosa-associated lymphoid tissue lymphoma translocation protein 1-like	94.5181	1.61786	0.694088	0.211886	3.27576	0.00105379	0.019406	F:cysteine-type endopeptidase activity; P:proteolysis
GSONMT00068091001	leucine-rich alpha-2-glycoprotein	964.941	1.61749	0.693755	0.192908	3.5963	0.000322774	0.0077216	C:extracellular space
GSONMT00072478001	poly	524.838	1.61738	0.69366	0.227473	3.04942	0.00229282	0.0351731	F:metal ion binding; F:NAD+ ADP-ribosyltransferase activity
GSONMT00077451001	solute carrier family 25 member 38-a-like	145.086	1.61619	0.692599	0.213816	3.23924	0.0011985	0.021441	P:hemoglobin metabolic process; C:mitochondrial inner membrane; P:erythrocyte differentiation; P:transmembrane transport; C:integral to membrane
GSONMT00058642001	phospholipase a-2-activating protein	161.118	1.61542	0.691905	0.179929	3.84544	0.000120338	0.0035119	C:extracellular vesicular exosome; P:inflammatory response; F:phospholipase A2 activator activity
GSONMT00046925001	tsc22 domain family protein 3	355.297	1.6138	0.690464	0.175432	3.9358	8.29202e-05	0.00259085	P:negative regulation of skeletal muscle tissue development; F:MRF binding; P:negative regulation of transcription from RNA polymerase II promoter; P:body fluid secretion; P:response to osmotic stress; F:sequence-specific DNA binding transcription factor activity; C:cytoplasm; C:nucleus; P:negative regulation of activation-induced cell death of T cells
GSONMT00082623001	tyrosine-protein kinase jak1-like	509.426	1.61291	0.689662	0.133018	5.18471	2.16346e-07	1.61074e-05	P:protein phosphorylation; C:cytoskeleton; F:ATP binding; P:T cell differentiation in thymus; C:endomembrane system; F:non-membrane spanning protein tyrosine kinase activity; C:membrane
GSONMT00026175001	traf-type zinc finger domain-containing protein 1	164.427	1.61082	0.687796	0.174667	3.93776	8.22451e-05	0.00257332	F:zinc ion binding; P:biological_process; C:cellular_component
GSONMT00041013001	forkhead box protein q1-like	124.5	1.61071	0.687699	0.209721	3.27911	0.00104136	0.0193032	P:tissue development; F:double-stranded DNA binding; C:transcription factor complex; F:DNA binding, bending; F:RNA polymerase II distal enhancer sequence-specific DNA binding transcription factor activity; P:negative regulation of transcription from RNA polymerase II promoter; F:sequence-specific DNA binding; P:response to xenobiotic stimulus; F:transcription factor binding; P:pattern specificati…
GSONMT00068748001	kelch repeat and btb domain-containing protein 12	431.253	1.60914	0.686287	0.21628	3.17314	0.00150799	0.0255972	P:biological_process; C:cellular_component
GSONMT00015981001	ubiquitin-conjugating enzyme e2 l3	505.693	1.6085	0.685712	0.14384	4.76717	1.86832e-06	0.000100831	P:ubiquitin-dependent protein catabolic process; P:regulation of transcription, DNA-dependent; P:protein K11-linked ubiquitination; F:ubiquitin protein ligase binding; P:cellular response to glucocorticoid stimulus; F:ubiquitin-protein ligase activity; F:ATP binding; C:ubiquitin ligase complex; P:transcription, DNA-dependent; F:transcription coactivator activity; P:cell proliferation; C:cytoplasm…
GSONMT00073539001	tcb1 transposase	199.912	1.60523	0.682777	0.174535	3.91197	9.15477e-05	0.00280983	F:DNA binding; P:single-organism metabolic process; F:catalytic activity; P:DNA recombination
GSONMT00077625001	four and a half lim domains protein 3-like	143.208	1.60496	0.68254	0.19188	3.55712	0.000374942	0.0087289	C:Z disc; F:actin binding; C:stress fiber; C:nucleus; F:zinc ion binding; P:actin cytoskeleton organization
GSONMT00032967001	dna-directed rna polymerase iii subunit rpc8 isoform x1	74.1284	1.60333	0.681068	0.231027	2.948	0.00319839	0.0449268	F:DNA-directed RNA polymerase activity; P:transcription from RNA polymerase III promoter; C:centrosome; F:DNA binding; C:DNA-directed RNA polymerase III complex
GSONMT00038445001	stromal cell-derived factor 2-like protein 1-like	130.442	1.60072	0.678725	0.200959	3.37742	0.000731682	0.014633	C:membrane
GSONMT00000228001	slam family member 7 precursor	83.7978	1.59994	0.678021	0.215369	3.14818	0.00164293	0.0272923	C:integral to membrane; F:receptor activity
GSONMT00013217001	na(+) h(+) exchange regulatory cofactor nhe-rf1-like	757.455	1.59958	0.677691	0.160244	4.22911	2.34618e-05	0.000912543	P:sodium ion homeostasis; P:receptor clustering; C:intracellular; P:protein targeting to membrane
GSONMT00029376001	ras-related protein rab-18-like isoform x1	195.016	1.59811	0.676369	0.164219	4.11871	3.80997e-05	0.00135996	P:embryo development; F:GTP binding; C:intracellular; C:plasma membrane; P:brain development; P:eye development; P:small GTPase mediated signal transduction; F:GDP binding; P:protein transport
GSONMT00031390001	ap-4 complex accessory subunit tepsin-like isoform x2	84.2036	1.59704	0.6754	0.229698	2.94039	0.00327799	0.0457793	-
GSONMT00067080001	niemann-pick c1	325.223	1.59674	0.675132	0.159482	4.23328	2.30307e-05	0.000900433	C:membrane raft; P:cholesterol efflux; C:integral to plasma membrane; F:cholesterol binding; P:megakaryocyte development; C:vesicle; P:cellular response to low-density lipoprotein particle stimulus; C:lysosome; P:negative regulation of macroautophagy; C:extracellular region; C:Golgi apparatus; P:adult walking behavior; F:hedgehog receptor activity; C:nuclear envelope; P:protein glycosylation; P:r…
GSONMT00022939001	proteasome activator complex subunit 4b-like isoform x1	256.274	1.59635	0.674774	0.179353	3.76227	0.000168376	0.00459855	C:cytosol; P:DNA repair; P:spermatogenesis, exchange of chromosomal proteins; C:nuclear speck; C:spermatoproteasome complex; F:histone acetyl-lysine binding; P:proteasomal ubiquitin-independent protein catabolic process; F:peptidase activator activity; P:positive regulation of peptidase activity
GSONMT00065439001	ras-related protein rab-7a	474.132	1.59501	0.673569	0.185545	3.63021	0.00028319	0.00692144	C:phagocytic vesicle membrane; P:phagosome acidification; C:alveolar lamellar body; P:bone resorption; C:melanosome; F:GTP binding; C:lysosomal membrane; P:GTP catabolic process; C:Golgi apparatus; C:late endosome; P:antigen processing and presentation of exogenous peptide antigen via MHC class II; P:small GTPase mediated signal transduction; P:endosome to lysosome transport; P:protein targeting …
GSONMT00054508001	g patch domain-containing protein 4-like	241.055	1.59481	0.673388	0.153638	4.38296	1.17077e-05	0.000506935	F:nucleic acid binding
GSONMT00052633001	ras-gef domain-containing family member 1b-b-like isoform x1	112.584	1.5942	0.672836	0.221018	3.04426	0.00233254	0.0354103	F:Ras guanyl-nucleotide exchange factor activity; P:regulation of Ras GTPase activity; C:intracellular; P:small GTPase mediated signal transduction
GSONMT00042231001	eukaryotic translation initiation factor 4 gamma 1-like isoform x3	138.338	1.59359	0.672281	0.192215	3.49755	0.000469556	0.0104295	F:RNA binding
GSONMT00020365001	ubiquitin carboxyl-terminal hydrolase cyld-like isoform x3	396.019	1.59306	0.671796	0.152662	4.40054	1.07981e-05	0.000471168	F:protein binding; P:protein K63-linked deubiquitination; P:negative regulation of biological process; P:cytoplasmic translation; P:positive regulation of extrinsic apoptotic signaling pathway; P:necroptosis; C:cytosol; P:ubiquitin-dependent protein catabolic process; P:negative regulation of NF-kappaB transcription factor activity; F:ubiquitin-specific protease activity; P:central nervous system…
GSONMT00069265001	cyclin-dependent kinase 5	116.867	1.59297	0.671718	0.211533	3.17548	0.0014959	0.0254303	P:axon extension; P:embryonic retina morphogenesis in camera-type eye; P:hippocampus development; P:negative regulation of neuron apoptotic process; P:regulation of cell migration; P:behavioral response to cocaine; P:dendrite morphogenesis; P:regulation of cell cycle arrest; P:synaptic vesicle endocytosis; P:positive regulation of protein binding; P:cell-matrix adhesion; C:growth cone; P:cell div…
GSONMT00009293001	fish virus induced trim protein	121.728	1.59263	0.671407	0.204114	3.28938	0.00100409	0.0188447	F:zinc ion binding; C:intracellular
GSONMT00022698001	protein srek1ip1-like	105.809	1.59132	0.67022	0.219427	3.0544	0.00225508	0.0346778	F:nucleic acid binding; P:mRNA processing; F:zinc ion binding; P:RNA splicing
GSONMT00016297001	hydroxymethylglutaryl- cytoplasmic	549.883	1.5896	0.668664	0.176372	3.79121	0.000149913	0.00419588	P:response to tellurium ion; F:drug binding; C:cytosol; P:cellular response to follicle-stimulating hormone stimulus; P:response to low light intensity stimulus; C:nucleolus; P:liver development; P:brain development; P:male gonad development; P:response to purine-containing compound; F:hydroxymethylglutaryl-CoA synthase activity; P:cellular response to cholesterol; F:isomerase activity; P:respons…
GSONMT00078563001	caspase-7 isoform x1	144.878	1.58943	0.668509	0.225801	2.96061	0.00307029	0.0434666	P:release of cytochrome c from mitochondria; P:response to UV; P:positive regulation of neuron apoptotic process; P:heart development; P:proteolysis; F:cysteine-type endopeptidase activity; F:aspartic-type endopeptidase activity; P:protein processing; C:cytoplasm; C:nucleus
GSONMT00054357001	neutral alpha-glucosidase ab-like isoform x1	252.034	1.58914	0.668247	0.153034	4.36666	1.2616e-05	0.000541072	F:carbohydrate binding; P:carbohydrate metabolic process; F:hydrolase activity, hydrolyzing O-glycosyl compounds
GSONMT00030502001	sh2 domain-containing protein 4a	241.814	1.58903	0.668146	0.158096	4.2262	2.37674e-05	0.00091939	F:molecular_function; P:biological_process; C:cellular_component; C:cytoplasm; P:negative regulation of phosphatase activity; F:phosphatase binding; C:nucleus
GSONMT00008681001	coiled-coil domain-containing protein 77	67.2698	1.58881	0.667947	0.229751	2.90726	0.00364604	0.0496287	F:molecular_function; P:biological_process; C:cellular_component
GSONMT00042654001	mucosa-associated lymphoid tissue lymphoma translocation protein 1-like	317.398	1.58852	0.667682	0.21961	3.04031	0.00236338	0.0358062	P:proteolysis; F:cysteine-type endopeptidase activity
GSONMT00016397001	alpha- -mannosyl-glycoprotein 2-beta-n-acetylglucosaminyltransferase-like	105.491	1.58806	0.66727	0.204642	3.26067	0.00111149	0.0202865	C:Golgi membrane; P:protein glycosylation; F:acetylglucosaminyltransferase activity
GSONMT00074257001	atp-dependent rna helicase dhx57	76.1912	1.58684	0.666157	0.221421	3.00855	0.00262501	0.0389333	F:metal ion binding; F:nucleic acid binding; F:ATP binding; F:ATP-dependent helicase activity
GSONMT00069107001	casein kinase ii subunit alpha isoform x2	107.457	1.58608	0.665466	0.19809	3.35941	0.000781088	0.0154026	P:axon guidance; P:chaperone-mediated protein folding; P:mitotic cell cycle; P:positive regulation of cell growth; P:Wnt receptor signaling pathway; P:positive regulation of Wnt receptor signaling pathway; P:transcription, DNA-dependent; F:Hsp90 protein binding; C:NuRD complex; F:protein N-terminus binding; C:cytosol; P:protein autophosphorylation; P:positive regulation of protein catabolic proce…
GSONMT00011396001	glycogen synthase kinase-3 beta isoform x1	159.944	1.58557	0.664997	0.180758	3.67893	0.00023421	0.00589024	P:hippocampus development; C:dendritic shaft; C:ribonucleoprotein complex; P:positive regulation of peptidyl-serine phosphorylation; F:protein serine/threonine kinase activity; P:cellular response to organic cyclic compound; P:hypermethylation of CpG island; P:positive regulation of protein binding; C:growth cone; P:negative regulation of TOR signaling cascade; F:ubiquitin protein ligase binding;…
GSONMT00065838001	protein cdv3 homolog	999.635	1.58464	0.664152	0.108189	6.13879	8.31506e-10	9.57038e-08	C:nucleolus; C:cytoplasm; P:cell proliferation
GSONMT00000878001	signal transducer and activator of transcription 1	1050.16	1.58463	0.664146	0.155337	4.27553	1.90683e-05	0.000772283	F:calcium ion binding; F:signal transducer activity; P:regulation of transcription, DNA-dependent; F:DNA binding; F:sequence-specific DNA binding transcription factor activity; P:signal transduction; P:transcription, DNA-dependent; C:cytoplasm; C:nucleus
GSONMT00001403001	upf0249 protein ydjc homolog	78.2177	1.58408	0.663648	0.223106	2.97459	0.00293384	0.0419154	F:catalytic activity
GSONMT00065942001	disintegrin and metalloproteinase domain-containing protein 8-like	164.297	1.58322	0.662863	0.192304	3.44695	0.00056695	0.0120255	F:protease binding; F:metallopeptidase activity
GSONMT00071816001	---NA---	174.769	1.58124	0.661056	0.178528	3.70281	0.000213226	0.00549105	-
GSONMT00000504001	thioredoxin-interacting	1636.3	1.57863	0.658674	0.167202	3.93938	8.16908e-05	0.00256309	-
GSONMT00022390001	cad protein	320.194	1.57826	0.65833	0.146665	4.48867	7.16676e-06	0.000329949	F:aspartate carbamoyltransferase activity; P:'de novo' pyrimidine nucleobase biosynthetic process; F:amino acid binding; P:muscle contraction; F:myosin binding; C:cytosol; F:actin binding; F:metal ion binding; C:myofibril; P:retina development in camera-type eye; F:dihydroorotase activity; P:'de novo' UMP biosynthetic process; C:cytoskeleton; P:glutamine catabolic process; C:nuclear matrix; F:car…
GSONMT00046408001	optineurin	259.035	1.57665	0.656861	0.170735	3.84725	0.000119453	0.00349513	C:cytoplasm; P:axonogenesis
GSONMT00041438001	single-stranded dna-binding mitochondrial-like	132.413	1.5759	0.656174	0.200192	3.27772	0.0010465	0.0193191	F:RNA binding; P:DNA replication; C:mitochondrial nucleoid; P:mitochondrion morphogenesis; F:single-stranded DNA binding; P:positive regulation of helicase activity; F:chromatin binding; C:nucleus
GSONMT00006109001	guanine nucleotide-binding 3-like	322.121	1.57578	0.656069	0.141282	4.64367	3.42276e-06	0.000173126	P:regulation of cell proliferation; F:GTP binding; P:GTP catabolic process; C:nucleolus; P:regulation of exit from mitosis; P:regulation of neuron differentiation; F:GTPase activity; P:neural retina development; P:ribosome biogenesis
GSONMT00029680001	fat storage-inducing transmembrane protein 2	148.98	1.57355	0.654026	0.207413	3.15325	0.00161462	0.0269809	P:regulation of cell morphogenesis; C:integral to membrane; P:cytoskeleton organization; P:lipid storage; C:endoplasmic reticulum membrane
GSONMT00081481001	guanine nucleotide-binding 3-like	468.058	1.57332	0.65381	0.157645	4.14737	3.36316e-05	0.00123165	P:regulation of cell proliferation; F:GTP binding; P:GTP catabolic process; C:nucleolus; P:regulation of exit from mitosis; P:regulation of neuron differentiation; F:GTPase activity; P:neural retina development; P:ribosome biogenesis
GSONMT00070403001	an1-type zinc finger protein 2b	145.765	1.57319	0.653693	0.204808	3.19174	0.00141419	0.0243347	F:zinc ion binding
GSONMT00079280001	nucleophosmin	939.048	1.57291	0.653436	0.15399	4.24338	2.20183e-05	0.000870768	P:hemopoiesis; C:nucleolus; F:nucleic acid binding
GSONMT00072395001	vascular cell adhesion molecule 1	138.029	1.57231	0.652883	0.194634	3.35442	0.000795316	0.0156013	C:intracellular membrane-bounded organelle; P:cell-cell adhesion; P:organ development; P:response to chemical stimulus; C:membrane part; P:immune system process; P:regulation of cellular process; P:response to stress; C:endomembrane system; C:plasma membrane; C:cytoplasmic part
GSONMT00040269001	immunoglobulin superfamily member 6-like	96.8783	1.57228	0.652854	0.210197	3.10592	0.00189687	0.030631	-
GSONMT00045632001	nucleic acid binding protein	91.197	1.56899	0.64984	0.220916	2.94157	0.00326556	0.0456712	F:hydrolase activity
GSONMT00068107001	lysosomal-associated transmembrane protein 4a	645.085	1.56599	0.647072	0.132942	4.86731	1.13128e-06	6.64598e-05	C:integral to membrane
GSONMT00061574001	deoxyribonuclease gamma-like isoform x2	135.241	1.56383	0.645088	0.203396	3.17158	0.00151612	0.0257104	F:endonuclease activity; P:nucleic acid phosphodiester bond hydrolysis; P:DNA catabolic process; F:deoxyribonuclease activity
GSONMT00017955001	importin-4 isoform x1	212.165	1.56353	0.64481	0.194516	3.31494	0.000916636	0.0174501	F:Ran GTPase binding; P:intracellular protein transport; C:nucleus
GSONMT00030678001	endoplasmic reticulum aminopeptidase 1 isoform x2	164.599	1.56277	0.64411	0.221267	2.91101	0.00360266	0.0492261	P:proteolysis; F:zinc ion binding; F:metallopeptidase activity
GSONMT00024057001	c-type lectin domain family 4 member f-like	437.445	1.56088	0.64236	0.177201	3.62503	0.000288923	0.00704051	F:carbohydrate binding
GSONMT00017952001	programmed cell death protein 6	259.009	1.55948	0.641064	0.177826	3.605	0.000312156	0.00749939	F:calcium ion binding; F:binding, bridging; P:cellular response to stress; C:cytoplasmic vesicle; P:activation of cysteine-type endopeptidase activity involved in apoptotic process; F:calcium-dependent protein binding; F:protein homodimerization activity; P:intracellular protein transport; C:endoplasmic reticulum; C:nucleus; P:response to calcium ion
GSONMT00057074001	lysine-specific demethylase 5b-b-like isoform x1	168.292	1.55908	0.640692	0.187253	3.42153	0.000622697	0.0129231	P:oxidation-reduction process; F:zinc ion binding; F:histone demethylase activity (H3-trimethyl-K4 specific); C:nucleolus; F:oxidoreductase activity, acting on paired donors, with incorporation or reduction of molecular oxygen, 2-oxoglutarate as one donor, and incorporation of one atom each of oxygen into both donors; P:histone H3-K4 demethylation, trimethyl-H3-K4-specific; P:methylation; F:histo…
GSONMT00057016001	lysine-specific demethylase 5c-like	253.986	1.55677	0.638553	0.150543	4.24168	2.21857e-05	0.000873452	F:metal ion binding; C:intracellular; P:negative regulation of neuron apoptotic process
GSONMT00053919001	transmembrane protease serine 9-like	248.93	1.55646	0.638266	0.208758	3.05744	0.00223235	0.0344245	F:serine-type endopeptidase activity; P:proteolysis
GSONMT00076103001	bystin-like	236.367	1.55587	0.637719	0.152548	4.18044	2.90942e-05	0.00108845	C:cytoplasm; C:nucleolus; P:cell proliferation; C:apical part of cell; P:trophectodermal cell differentiation; P:maturation of SSU-rRNA from tricistronic rRNA transcript (SSU-rRNA, 5.8S rRNA, LSU-rRNA)
GSONMT00058192001	myotubularin-related protein 14-like isoform x3	85.492	1.55566	0.637522	0.213327	2.98847	0.00280375	0.0406229	F:protein tyrosine phosphatase activity; P:embryo development; P:muscle cell cellular homeostasis; P:regulation of autophagy; P:musculoskeletal movement; P:peptidyl-tyrosine dephosphorylation
GSONMT00065631001	serine threonine-protein phosphatase 4 regulatory subunit 2-b-like	191.469	1.55511	0.637014	0.170582	3.73437	0.000188189	0.00501815	C:intracellular part
GSONMT00023809001	ccaat enhancer-binding protein delta	1743.25	1.55482	0.636745	0.133122	4.78317	1.72552e-06	9.42521e-05	F:sequence-specific DNA binding; F:sequence-specific DNA binding transcription factor activity; P:regulation of transcription, DNA-dependent
GSONMT00017465001	mitotic spindle-associated mmxd complex subunit mip18	102.552	1.55482	0.636744	0.200196	3.1806	0.00146968	0.0250791	C:CIA complex; C:nucleus; C:MMXD complex; P:chromosome segregation
GSONMT00067143001	rb1-inducible coiled-coil protein 1	882.228	1.55425	0.636216	0.130213	4.88597	1.02923e-06	6.0781e-05	P:regulation of primary metabolic process; F:protein binding; P:cellular metabolic process; P:organ development; P:cell communication; C:ULK1-ATG13-FIP200 complex; P:single-organism metabolic process; C:pre-autophagosomal structure membrane; P:cellular component organization; P:cellular response to stress; P:regulation of autophagy; P:regulation of macromolecule metabolic process
GSONMT00077649001	plac8-like protein 1	144.527	1.55398	0.635971	0.199947	3.18069	0.00146923	0.0250791	-
GSONMT00051768001	dnaj homolog subfamily c member 2-like	137.947	1.55363	0.635641	0.180924	3.51331	0.000442557	0.00994552	P:chromatin modification; P:'de novo' cotranslational protein folding; P:positive regulation of transcription, DNA-dependent; C:cytosol; F:histone binding; C:nuclear membrane; P:negative regulation of cell growth; P:DNA replication; F:ubiquitin binding; F:DNA binding; P:negative regulation of DNA biosynthetic process; F:chromatin binding; P:transcription, DNA-dependent; F:Hsp70 protein binding
GSONMT00041207001	3-hydroxy-3-methylglutaryl-coenzyme a reductase a	181.293	1.55289	0.634957	0.218026	2.9123	0.00358775	0.0490528	F:protein homodimerization activity; P:myoblast differentiation; C:integral to membrane; P:response to nutrient; P:positive regulation of ERK1 and ERK2 cascade; P:embryo development; F:hydroxymethylglutaryl-CoA reductase (NADPH) activity; C:peroxisomal membrane; P:response to ethanol; F:NADPH binding; P:visual learning; P:muscle organ development; P:coenzyme A metabolic process; P:aging; P:protei…
GSONMT00003809001	nucleolar protein 14	125.944	1.5516	0.633759	0.212708	2.97948	0.00288739	0.0414619	P:hematopoietic stem cell differentiation; C:small-subunit processome
GSONMT00059683001	arf-gap domain and fg repeat-containing protein 1-like isoform x3	107.585	1.55151	0.633675	0.217173	2.91783	0.00352473	0.0484844	P:regulation of ARF GTPase activity; F:ARF GTPase activator activity; F:zinc ion binding
GSONMT00015289001	supervillin-like isoform x3	221.679	1.55076	0.632972	0.159611	3.96572	7.3174e-05	0.00236156	F:actin binding; P:cytoskeleton organization
GSONMT00067434001	arrestin domain-containing protein 2	1106.25	1.55015	0.632405	0.211464	2.99061	0.00278423	0.0403919	F:molecular_function; P:biological_process; C:cellular_component
GSONMT00052128001	dna-directed rna polymerase iii subunit rpc4	239.686	1.55008	0.632344	0.153637	4.11584	3.8577e-05	0.00137482	F:DNA-directed RNA polymerase activity; P:positive regulation of interferon-beta production; P:transcription from RNA polymerase III promoter; P:positive regulation of innate immune response; F:DNA binding; C:DNA-directed RNA polymerase III complex
GSONMT00029950001	perilipin-2 isoform x1	446.961	1.54912	0.63145	0.166113	3.80133	0.000143923	0.00406352	P:lipid storage; P:long-chain fatty acid transport; C:nucleus; C:lipid particle; C:plasma membrane
GSONMT00064175001	myosin light chain kinase 3	256.249	1.54899	0.631332	0.180359	3.50042	0.000464526	0.0103652	P:protein phosphorylation; P:sarcomere organization; P:cellular response to interleukin-1; P:sarcomerogenesis; P:heart morphogenesis; P:ventricular cardiac myofibril assembly; F:ATP binding; C:actin cytoskeleton; F:myosin light chain kinase activity; P:regulation of vascular permeability involved in acute inflammatory response; C:cytoplasm; F:calmodulin-dependent protein kinase activity
GSONMT00045443001	serine threonine-protein kinase sgk3	208.732	1.54681	0.629296	0.160989	3.90893	9.2704e-05	0.0028376	C:cytosol; P:protein phosphorylation; F:chloride channel regulator activity; F:protein serine/threonine kinase activity; F:calcium channel regulator activity; P:regulation of cell growth; F:phosphatidylinositol binding; F:potassium channel regulator activity; F:sodium channel regulator activity; C:endosome; P:regulation of cell migration; F:ATP binding; F:protein binding; P:regulation of cell pro…
GSONMT00031685001	cyclic amp-dependent transcription factor atf-5	193.684	1.54618	0.628712	0.190512	3.30012	0.000966444	0.018241	F:sequence-specific DNA binding; F:sequence-specific DNA binding transcription factor activity; P:regulation of transcription, DNA-dependent
GSONMT00072906001	importin subunit alpha-2	325.98	1.54519	0.627781	0.144008	4.35935	1.30448e-05	0.000556292	C:cytoplasm; P:NLS-bearing substrate import into nucleus; F:protein transporter activity; F:nuclear localization sequence binding; C:nucleus; F:histone deacetylase binding
GSONMT00019673001	kelch-like ech-associated protein 1-like	351.127	1.54508	0.627679	0.136232	4.60742	4.077e-06	0.000201695	P:cellular response to interleukin-4; C:midbody; C:Cul3-RING ubiquitin ligase complex; P:cellular response to xenobiotic stimulus; P:regulation of transcription, DNA-dependent; C:centrosome; P:cellular response to prostaglandin stimulus; P:proteasomal ubiquitin-independent protein catabolic process; P:regulation of epidermal cell differentiation; P:in utero embryonic development; C:endoplasmic re…
GSONMT00077001001	ras-related protein rab-5a-like	213.939	1.54348	0.626188	0.17091	3.66384	0.000248459	0.00619334	C:membrane raft; C:recycling endosome; P:receptor internalization involved in canonical Wnt receptor signaling pathway; F:histone acetyltransferase activity; C:actin cytoskeleton; F:GTP binding; P:protein transport; P:GTP catabolic process; P:positive regulation of exocytosis; P:regulation of transcription, DNA-dependent; C:dendrite; C:ruffle; C:endocytic vesicle; P:small GTPase mediated signal t…
GSONMT00017332001	signal recognition particle receptor subunit alpha isoform 1	242.646	1.54096	0.623826	0.159283	3.91645	8.98609e-05	0.00277366	F:signal recognition particle binding; P:translation; F:GTP binding; P:GTP catabolic process; P:activation of signaling protein activity involved in unfolded protein response; C:integral to membrane; C:signal recognition particle receptor complex; P:SRP-dependent cotranslational protein targeting to membrane; F:GTPase activity
GSONMT00031405001	importin-5-like isoform x2	187.989	1.54008	0.623005	0.176671	3.52635	0.000421335	0.00959122	F:protein transporter activity; F:Ran GTPase binding; P:NLS-bearing substrate import into nucleus; P:modulation by virus of host morphology or physiology; F:GTPase inhibitor activity; P:positive regulation of protein import into nucleus; C:nucleolus; C:nuclear pore; P:cellular response to amino acid stimulus; P:ribosomal protein import into nucleus; C:cytoplasm
GSONMT00028954001	eukaryotic translation initiation factor 5b	124.02	1.53969	0.622637	0.201671	3.08739	0.00201923	0.0319886	F:translation initiation factor activity; P:translational initiation; C:cytosol; P:GTP catabolic process; F:protein binding; F:GTPase activity; P:regulation of translational initiation; F:GTP binding
GSONMT00038251001	caspase-3-like	146.476	1.53812	0.621172	0.19137	3.24592	0.00117071	0.0210756	P:apoptotic process; P:proteolysis; F:cysteine-type endopeptidase activity
GSONMT00022966001	asparagine--trna cytoplasmic isoform x1	454.981	1.53761	0.620691	0.137511	4.51375	6.36916e-06	0.000298095	F:asparagine-tRNA ligase activity; P:asparaginyl-tRNA aminoacylation; F:nucleic acid binding; C:mitochondrion; F:ATP binding
GSONMT00004986001	e3 ubiquitin-protein ligase dtx4-like isoform x2	270.701	1.53719	0.620294	0.151939	4.08253	4.45485e-05	0.00155568	P:glial cell differentiation; F:zinc ion binding
GSONMT00001953001	probable cation-transporting atpase 13a1-like	217.781	1.5356	0.618806	0.170806	3.62287	0.000291356	0.00707503	C:integral to membrane; F:metal ion binding; P:ATP catabolic process; F:cation-transporting ATPase activity; F:ATP binding; P:cation transport
GSONMT00021802001	osteopontin-like protein precursor	198.623	1.53477	0.618021	0.174732	3.53696	0.000404758	0.00926999	F:molecular_function; P:biological_process; C:cellular_component; P:cell adhesion; P:ossification
GSONMT00002421001	PREDICTED: uncharacterized protein LOC101167499	93.6757	1.53304	0.616396	0.205845	2.99447	0.00274924	0.0401164	-
GSONMT00005732001	activator of basal transcription 1-like	143.538	1.53245	0.615844	0.200194	3.07624	0.00209627	0.0328858	P:cellular process; F:nucleic acid binding; F:nucleotide binding
GSONMT00014633001	mhc class i alpha partial	224.499	1.53217	0.615573	0.179081	3.43741	0.00058731	0.0123593	P:positive regulation of T cell mediated cytotoxicity; P:antigen processing and presentation of peptide antigen via MHC class I; P:immune response; F:peptide antigen binding; C:MHC class I protein complex
GSONMT00032836001	ubiquilin-4	260.878	1.53127	0.614729	0.151662	4.05329	5.05032e-05	0.00173146	F:identical protein binding; C:endoplasmic reticulum membrane; P:regulation of proteasomal ubiquitin-dependent protein catabolic process; F:polyubiquitin binding; C:nuclear proteasome complex; C:cytosolic proteasome complex
GSONMT00074171001	deoxyhypusine hydroxylase	121.026	1.53081	0.614292	0.192097	3.19781	0.00138473	0.0239373	F:metal ion binding; P:peptidyl-lysine modification to hypusine; F:deoxyhypusine monooxygenase activity; P:oxidation-reduction process
GSONMT00008900001	cytochrome c	1186.39	1.53012	0.613641	0.110218	5.56753	2.58381e-08	2.22474e-06	C:mitochondrial intermembrane space; C:respiratory chain; F:electron carrier activity; F:iron ion binding; F:heme binding; P:oxidation-reduction process
GSONMT00063049001	cathepsin l	4044.07	1.52832	0.611948	0.143968	4.25059	2.13211e-05	0.000849794	F:cysteine-type peptidase activity; P:proteolysis
GSONMT00018153001	hypoxia up-regulated protein 1	143.146	1.52778	0.611434	0.188886	3.23704	0.00120775	0.0215892	C:endoplasmic reticulum lumen; F:ATP binding
GSONMT00067113001	synaptosomal-associated protein 47	132.02	1.52753	0.6112	0.193786	3.154	0.0016105	0.0269471	C:BLOC-1 complex
GSONMT00021356001	glutamate-rich wd repeat-containing protein 1-like	143.556	1.52746	0.611137	0.18066	3.3828	0.000717516	0.0144136	C:nucleolus; C:cytoplasm
GSONMT00038438001	mesothelin-like protein	190.554	1.52735	0.611029	0.17379	3.51591	0.000438251	0.00987969	-
GSONMT00014739001	myosin heavy chain	26097.5	1.52711	0.610802	0.150348	4.06257	4.85345e-05	0.00167414	F:actin binding; C:myosin complex; F:ATP binding; F:motor activity
GSONMT00014793001	heme oxygenase-like	516.031	1.52703	0.610728	0.184904	3.30295	0.000956747	0.0181202	P:response to hypoxia; C:intracellular membrane-bounded organelle; F:heme oxygenase (decyclizing) activity; P:cellular response to xenobiotic stimulus; F:phospholipase D activity; F:NAPE-specific phospholipase D activity; P:heme oxidation
GSONMT00050710001	ccnl1 protein	178.01	1.5265	0.610228	0.183744	3.32107	0.000896741	0.0172167	P:transcription, DNA-dependent; C:chromatin; F:histone binding; P:cellular response to interleukin-4; C:transcription elongation factor complex; C:nuclear speck; F:protein kinase binding; P:DNA unwinding involved in DNA replication; P:regulation of transcription, DNA-dependent; C:cytoplasm; F:metal ion binding; P:regulation of cyclin-dependent protein serine/threonine kinase activity; P:RNA proce…
GSONMT00077967001	tenomodulin-like isoform x2	107.64	1.526	0.609756	0.205105	2.97289	0.00295008	0.0420676	P:negative regulation of biological process
GSONMT00004427001	ribosome biogenesis protein brx1 homolog	268.424	1.52524	0.609036	0.164362	3.70546	0.000211005	0.00545879	C:nucleolus
GSONMT00009470001	low quality protein: non-receptor tyrosine-protein kinase tyk2-like	154.944	1.52497	0.608784	0.199055	3.05837	0.00222543	0.0344095	C:cytosol; F:growth hormone receptor binding; P:intracellular signal transduction; P:peptidyl-tyrosine phosphorylation; C:cytoskeleton; F:ATP binding; P:regulation of type I interferon-mediated signaling pathway; P:type I interferon-mediated signaling pathway; F:type 1 angiotensin receptor binding; F:non-membrane spanning protein tyrosine kinase activity; C:membrane; C:nucleus
GSONMT00001924001	supervillin-like isoform x1	124.722	1.52376	0.607639	0.195594	3.10664	0.00189228	0.0306066	-
GSONMT00045036001	ubiquitin carboxyl-terminal hydrolase cyld isoform x1	313.985	1.52348	0.607375	0.146546	4.14461	3.40397e-05	0.00124256	F:zinc ion binding; P:protein K63-linked deubiquitination; F:protein kinase binding; P:negative regulation of canonical Wnt receptor signaling pathway; P:cytoplasmic translation; C:extrinsic to internal side of plasma membrane; P:positive regulation of extrinsic apoptotic signaling pathway; P:necroptosis; C:cytoplasmic microtubule; C:cytosol; P:ubiquitin-dependent protein catabolic process; P:neg…
GSONMT00057776001	surfeit locus protein 6	112.547	1.52294	0.606861	0.207714	2.92163	0.00348208	0.0481325	P:heart development; C:nuclear lumen
GSONMT00055015001	xin actin-binding repeat-containing protein 2-like	269.341	1.52283	0.606753	0.181073	3.35086	0.000805597	0.0157346	F:metal ion binding; F:actin binding; C:cell junction; F:zinc ion binding; P:actin cytoskeleton organization
GSONMT00007334001	zinc finger and btb domain-containing protein 20	182.312	1.52248	0.606422	0.166096	3.65104	0.000261179	0.00648178	F:metal ion binding; F:nucleic acid binding; C:nucleus
GSONMT00079430001	ccaat enhancer-binding protein zeta	189.505	1.52241	0.606361	0.19078	3.17832	0.0014813	0.0252201	F:DNA binding; P:transcription from RNA polymerase II promoter
GSONMT00068103001	rho-related gtp-binding protein	310.63	1.522	0.60597	0.179761	3.37098	0.000749022	0.0149032	P:axon guidance; P:angiogenesis; P:Rho protein signal transduction; P:platelet activation; F:protein binding; P:cell adhesion; P:regulation of small GTPase mediated signal transduction; P:positive regulation of angiogenesis; P:cellular response to hydrogen peroxide; P:transformed cell apoptotic process; F:GTP binding; P:protein transport; P:GTP catabolic process; P:negative regulation of cell cyc…
GSONMT00014081001	mannosyl-oligosaccharide glucosidase-like	207.361	1.5218	0.605777	0.162765	3.72178	0.000197823	0.00518316	P:oligosaccharide metabolic process; F:mannosyl-oligosaccharide glucosidase activity
GSONMT00041468001	protein arginine n-methyltransferase 1-like isoform x1	1321.17	1.5178	0.601986	0.107378	5.60625	2.06753e-08	1.8078e-06	P:positive regulation of transcription, DNA-dependent; P:convergent extension involved in gastrulation; P:regulation of histone modification; P:transcription, DNA-dependent; P:metamorphosis; C:cytosol; F:transcription coactivator activity; P:negative regulation of megakaryocyte differentiation; P:histone H4-R3 methylation; P:neurogenesis; P:peptidyl-arginine N-methylation; F:histone methyltransfe…
GSONMT00075274001	probable rna-binding protein 19	242.655	1.5174	0.601602	0.175322	3.43142	0.000600436	0.0125768	C:cytoplasm; C:nucleolus; F:substrate-specific transmembrane transporter activity; C:nucleoplasm; P:digestive tract morphogenesis; F:RNA binding; P:transmembrane transport; P:positive regulation of embryonic development; C:integral to membrane; F:nucleotide binding
GSONMT00048377001	transcription factor -like isoform x1	291.14	1.51714	0.60135	0.172727	3.48151	0.000498604	0.0108887	F:sequence-specific DNA binding transcription factor activity; F:sequence-specific DNA binding; P:positive regulation of transcription, DNA-dependent; C:transcription factor complex; C:nucleus; F:protein heterodimerization activity
GSONMT00008259001	probable atp-dependent rna helicase ddx47-like isoform x1	117.626	1.51675	0.600982	0.19648	3.05874	0.00222271	0.034391	F:nucleic acid binding; C:nucleolus; P:rRNA processing; F:ATP-dependent helicase activity; P:RNA splicing; P:extrinsic apoptotic signaling pathway via death domain receptors; F:ATP binding
GSONMT00054562001	cation transport regulator-like protein 1-like	2695.51	1.51615	0.600408	0.187373	3.20434	0.00135372	0.0235645	C:cytosol; P:apoptotic process; P:neurogenesis; P:negative regulation of protein processing; P:Notch signaling pathway; F:Notch binding; C:trans-Golgi network; P:negative regulation of Notch signaling pathway; P:response to unfolded protein; C:Golgi apparatus
GSONMT00081106001	moesin	797.564	1.51442	0.598765	0.134381	4.45573	8.3609e-06	0.000377983	P:membrane to membrane docking; C:T-tubule; P:regulation of lymphocyte migration; C:filopodium membrane; C:cytoskeleton; C:cell tip; C:nucleolus; C:extracellular vesicular exosome; C:extrinsic to membrane; C:cell surface; P:leukocyte migration; P:endoderm development; F:receptor binding; F:double-stranded RNA binding; C:uropod; C:focal adhesion; F:actin binding; F:cell adhesion molecule binding; …
GSONMT00039698001	importin subunit alpha-4	248.537	1.51367	0.598046	0.160636	3.723	0.000196873	0.00516959	C:cytosol; F:protein transporter activity; P:NLS-bearing substrate import into nucleus; P:cytokine-mediated signaling pathway; F:protein binding; C:nucleoplasm
GSONMT00014859001	transmembrane protein 106b-like	162.878	1.5136	0.597982	0.202999	2.94573	0.00322192	0.0452011	C:integral to membrane; C:cytoplasmic part; C:intracellular membrane-bounded organelle
GSONMT00074270001	arrestin domain-containing protein 3	324.975	1.51355	0.597936	0.186378	3.20819	0.00133573	0.0234132	P:negative regulation of multicellular organismal metabolic process; P:negative regulation of locomotion involved in locomotory behavior; P:negative regulation of heat generation; P:temperature homeostasis; P:positive regulation of adrenergic receptor signaling pathway; P:fat pad development; F:beta-3 adrenergic receptor binding
GSONMT00008870001	microfibril-associated glycoprotein 4-like	719.387	1.51292	0.597335	0.186296	3.20638	0.00134416	0.0234989	C:cellular_component
GSONMT00025416001	piezo-type mechanosensitive ion channel component 1	303.569	1.51238	0.596823	0.164655	3.62469	0.000289311	0.00704051	P:homeostasis of number of cells within a tissue
GSONMT00024487001	sugar phosphate exchanger 2	127.406	1.5107	0.595217	0.192179	3.0972	0.00195359	0.0312339	C:integral to membrane; P:transmembrane transport; F:transporter activity; P:carbohydrate transport
GSONMT00063041001	complement component c9	6053.75	1.50906	0.593648	0.197754	3.00195	0.00268255	0.0395269	P:complement activation, alternative pathway; P:cytolysis; C:membrane attack complex; P:complement activation, classical pathway; C:extracellular region
GSONMT00005203001	tyrosine phosphatase type iva 2	467.326	1.50712	0.591798	0.142641	4.14885	3.3415e-05	0.0012277	C:early endosome; F:protein tyrosine/serine/threonine phosphatase activity; C:plasma membrane; P:peptidyl-tyrosine dephosphorylation; F:prenylated protein tyrosine phosphatase activity
GSONMT00068549001	striatin-3 isoform 2	153.21	1.50691	0.591591	0.18928	3.12548	0.00177516	0.0289767	F:protein phosphatase 2A binding; F:armadillo repeat domain binding; F:calmodulin binding; P:positive regulation of transcription from RNA polymerase II promoter; C:dendrite; P:negative regulation of intracellular estrogen receptor signaling pathway; P:response to estradiol stimulus; F:protein complex binding; P:negative regulation of transcription from RNA polymerase II promoter; F:sequence-spec…
GSONMT00066225001	cell growth-regulating nucleolar	107.821	1.50673	0.59142	0.202633	2.91867	0.00351523	0.0484423	-
GSONMT00045658001	26s proteasome non-atpase regulatory subunit 2-like	950.695	1.50649	0.591191	0.108536	5.44698	5.12331e-08	4.24914e-06	P:regulation of protein catabolic process; C:proteasome complex; P:regulation of catalytic activity; F:enzyme regulator activity
GSONMT00067123001	guanylate kinase	150.204	1.50631	0.591021	0.179441	3.29368	0.000988843	0.0185894	F:guanylate kinase activity; P:phosphorylation; P:purine nucleotide metabolic process
GSONMT00052864001	importin subunit alpha-2	306.643	1.50559	0.590329	0.160179	3.68543	0.000228319	0.00578075	C:cytoplasm; F:protein transporter activity; F:nuclear localization sequence binding; P:NLS-bearing substrate import into nucleus; C:nucleus; F:histone deacetylase binding
GSONMT00079258001	suppressor of ikbke 1-like	193.27	1.5051	0.58986	0.183832	3.20868	0.00133344	0.0234095	F:molecular_function; P:biological_process; C:cellular_component
GSONMT00032818001	caspase apoptosis-related cysteine peptidase	266.86	1.50473	0.589503	0.162821	3.62056	0.000293962	0.00712648	C:nucleolus; F:identical protein binding; C:nucleoplasm; P:cellular component disassembly involved in execution phase of apoptosis; F:cysteine-type endopeptidase activity; P:proteolysis; C:cytosol
GSONMT00070171001	eukaryotic translation initiation factor 4e	323.845	1.50468	0.58946	0.146304	4.02902	5.60101e-05	0.00188869	C:cytoplasm; P:translational initiation; F:translation initiation factor activity
GSONMT00017467001	epithelial cadherin precursor	1053.87	1.50437	0.589157	0.153762	3.83161	0.000127306	0.00368665	P:neuron migration; P:neural tube formation; P:ectoderm development; P:germ cell migration; F:G-protein alpha-subunit binding; C:catenin complex; C:cell-cell adherens junction; P:adherens junction maintenance; C:microvillus; F:calcium ion binding; C:integral to membrane; C:desmosome; P:homophilic cell adhesion; P:epiboly involved in gastrulation with mouth forming second; P:regulation of cellular…
GSONMT00082739001	e3 ubiquitin-protein ligase rnf185 isoform x1	266.495	1.50405	0.588849	0.154713	3.80608	0.000141188	0.00399631	F:ligase activity; C:integral to membrane; C:mitochondrial outer membrane; F:zinc ion binding; P:autophagy
GSONMT00010517001	mitochondrial import inner membrane translocase subunit tim17-a	394.458	1.50383	0.588637	0.136032	4.32721	1.51013e-05	0.000627386	F:P-P-bond-hydrolysis-driven protein transmembrane transporter activity; C:mitochondrial inner membrane presequence translocase complex; P:intracellular protein transport; C:integral to membrane
GSONMT00070417001	ubiquitin domain-containing protein ubfd1	283.582	1.50357	0.588392	0.155296	3.78884	0.000151351	0.00421995	F:molecular_function; C:cellular_component
GSONMT00069279001	protein strawberry notch homolog 1-like	368.154	1.50299	0.587839	0.14623	4.01997	5.82063e-05	0.00194818	P:regulation of transcription, DNA-dependent; F:protein binding; P:neural plate anterior/posterior regionalization
GSONMT00033966001	large neutral amino acids transporter small subunit 4-like	149.282	1.50198	0.586864	0.18892	3.10642	0.00189365	0.0306066	P:L-amino acid transport; C:plasma membrane; F:L-amino acid transmembrane transporter activity; P:transmembrane transport; C:integral to membrane
GSONMT00078107001	pdz and lim domain protein 1	818.551	1.50149	0.586394	0.118299	4.95689	7.16316e-07	4.4782e-05	F:transcription coactivator activity; P:regulation of transcription, DNA-dependent; C:transcription factor complex; F:zinc ion binding
GSONMT00014961001	eukaryotic translation initiation factor 5b	159.757	1.50147	0.58638	0.190351	3.08052	0.00206636	0.0325393	F:translation initiation factor activity; P:translational initiation; C:cytosol; P:GTP catabolic process; F:protein binding; F:GTPase activity; P:regulation of translational initiation; F:GTP binding
GSONMT00001224001	peptidase inhibitor 16	243.194	1.49938	0.584362	0.161566	3.61687	0.000298188	0.00721761	C:extracellular region
GSONMT00043035001	26s proteasome non-atpase regulatory subunit 11	506.067	1.49882	0.583824	0.125691	4.64491	3.40217e-06	0.000172471	P:protein polyubiquitination; C:nucleoplasm; F:protein binding; P:regulation of cellular amino acid metabolic process; P:positive regulation of ubiquitin-protein ligase activity involved in mitotic cell cycle; C:proteasome accessory complex; P:negative regulation of apoptotic process; P:gene expression; P:negative regulation of ubiquitin-protein ligase activity involved in mitotic cell cycle; P:a…
GSONMT00049675001	eukaryotic translation initiation factor 4 gamma 3-like isoform x5	266.609	1.49783	0.582871	0.17074	3.41378	0.000640676	0.0132233	-
GSONMT00072014001	caprin-1-like isoform x1	223.922	1.49732	0.582387	0.172468	3.37677	0.000733414	0.0146417	C:cytoplasmic stress granule; F:RNA binding; P:negative regulation of translation; C:cytoplasmic mRNA processing body; P:positive regulation of dendritic spine morphogenesis; P:positive regulation of dendrite morphogenesis
GSONMT00053017001	semaphorin-4b-like isoform x1	181.767	1.49623	0.58133	0.184454	3.15162	0.00162368	0.0270722	P:multicellular organismal development
GSONMT00042230001	eukaryotic translation initiation factor 4 gamma 1-like isoform x1	275.049	1.4959	0.58101	0.148426	3.91447	9.06028e-05	0.00279222	F:RNA binding
GSONMT00069245001	ccaat enhancer-binding protein delta	1296.23	1.49257	0.577797	0.179765	3.21419	0.00130815	0.023099	F:sequence-specific DNA binding; F:sequence-specific DNA binding transcription factor activity; P:regulation of transcription, DNA-dependent
GSONMT00046916001	segment polarity protein dishevelled homolog dvl-1-like	205.992	1.49209	0.577339	0.189512	3.04645	0.00231565	0.0352725	P:axon guidance; P:protein localization to microtubule; P:positive regulation of transcription, DNA-dependent; F:signal transducer activity; P:convergent extension involved in neural plate elongation; F:frizzled binding; P:prepulse inhibition; F:protein kinase binding; C:growth cone; P:neurotransmitter secretion; P:dendrite morphogenesis; P:social behavior; P:skeletal muscle acetylcholine-gated c…
GSONMT00062773001	c4b-binding protein alpha chain precursor	532.434	1.4918	0.577051	0.193463	2.98274	0.00285677	0.0411269	-
GSONMT00019341001	stromal interaction molecule 2-like	193.343	1.49147	0.576736	0.185921	3.10206	0.00192181	0.0307913	-
GSONMT00057072001	lysine-specific demethylase 5b-b-like isoform x2	292.394	1.49096	0.576242	0.180007	3.20122	0.00136847	0.0237107	F:histone demethylase activity (H3-trimethyl-K4 specific); C:nucleolus; F:metal ion binding; F:dioxygenase activity; P:histone H3-K4 demethylation, trimethyl-H3-K4-specific; F:histone demethylase activity (H3-dimethyl-K4 specific); F:transcription corepressor activity; F:protein binding; P:negative regulation of transcription, DNA-dependent
GSONMT00067235001	y-box-binding protein 2-a-like isoform x1	165.747	1.49091	0.57619	0.191609	3.00711	0.00263746	0.039041	C:cytoplasm; P:regulation of transcription, DNA-dependent; P:transcription, DNA-dependent; F:DNA binding; F:RNA binding; F:protein binding; P:regulation of translation; C:ribonucleoprotein complex
GSONMT00022551001	mitogen-activated protein kinase kinase kinase 5-like	167.223	1.49055	0.575842	0.17882	3.22023	0.00128089	0.0227166	F:cysteine-type endopeptidase activator activity involved in apoptotic process; P:programmed necrotic cell death; P:activation of MAPKK activity; P:intrinsic apoptotic signaling pathway in response to oxidative stress; F:protein kinase binding; P:cellular response to hydrogen peroxide; P:activation of cysteine-type endopeptidase activity involved in apoptotic process; C:cytoplasm; P:JNK cascade; …
GSONMT00020189001	ephrin type-a receptor 7-like isoform x1	315.359	1.49001	0.575323	0.186752	3.08068	0.00206526	0.0325393	F:protein kinase activity; C:neuron projection; P:regulation of neurogenesis; P:regulation of molecular function; C:cytoplasm; F:protein binding; C:intracellular organelle; P:protein phosphorylation; C:membrane
GSONMT00066106001	tumor necrosis factor receptor type 1-associated death domain protein	237.552	1.48906	0.574402	0.171348	3.35225	0.000801566	0.0156966	F:binding; C:cytoskeleton; F:signal transducer activity; P:apoptotic process; P:positive regulation of I-kappaB kinase/NF-kappaB cascade; P:positive regulation of apoptotic process; P:signal transduction; C:cytoplasm; C:nucleus
GSONMT00075052001	interferon gamma receptor alpha chain	121.762	1.48787	0.573252	0.191514	2.99327	0.00276003	0.0401818	-
GSONMT00027394001	pre-rrna processing protein ftsj3-like	284.16	1.48722	0.572618	0.157992	3.62435	0.000289689	0.00704213	F:rRNA methyltransferase activity; C:nucleolus; P:rRNA methylation
GSONMT00004923001	btb poz domain-containing protein kctd5	213.669	1.48479	0.570262	0.177966	3.20433	0.00135377	0.0235645	F:protein binding; P:protein homooligomerization; P:modulation by virus of host morphology or physiology; C:nucleus; C:cytosol
GSONMT00056343001	heat shock 70 kda protein 4-like	121.789	1.48431	0.569788	0.196132	2.90512	0.00367107	0.0498589	F:ATP binding; P:response to stress
GSONMT00057539001	myosin heavy chain	4690.85	1.48411	0.569599	0.163509	3.48359	0.00049473	0.0108566	P:somite specification; C:myosin complex; P:response to activity; F:ATP binding; F:motor activity; F:actin binding
GSONMT00079647001	desmocollin-2 isoform x1	345.118	1.48381	0.569309	0.156175	3.64533	0.000267049	0.00662016	P:epiboly involved in gastrulation with mouth forming second; P:desmosome assembly; P:heart development; P:cell adhesion; C:membrane; P:convergent extension involved in gastrulation
GSONMT00060609001	protein soga3-like isoform x2	463.451	1.48342	0.568924	0.166079	3.42562	0.000613401	0.0127845	P:regulation of autophagy; C:extracellular space
GSONMT00064367001	thump domain-containing protein 3	272.511	1.48159	0.567144	0.152009	3.73099	0.000190727	0.00505994	F:RNA binding
GSONMT00030097001	prkca-binding protein	183.403	1.48076	0.566333	0.16634	3.40467	0.000662439	0.0135586	C:protein complex; C:dendrite; P:protein kinase C-activating G-protein coupled receptor signaling pathway; F:protein domain specific binding; C:presynaptic membrane; P:protein targeting; F:enzyme binding; F:protein C-terminus binding; P:monoamine transport; C:mitochondrion; C:perinuclear region of cytoplasm
GSONMT00081278001	probable atp-dependent rna helicase ddx49-like	208.21	1.48075	0.566329	0.162452	3.48614	0.000490042	0.0107642	F:nucleic acid binding; F:ATP binding; F:ATP-dependent helicase activity
GSONMT00063479001	protein transport protein sec61 subunit alpha-like 1-like	543.293	1.47947	0.565082	0.126711	4.45963	8.21019e-06	0.000372663	C:integral to endoplasmic reticulum membrane; P:protein targeting to ER; P:habenula development
GSONMT00019534001	importin-7	873.835	1.4782	0.563839	0.110161	5.11832	3.08272e-07	2.18004e-05	C:Golgi apparatus; F:histone binding; F:Ran GTPase binding; C:nucleus; P:ribosomal protein import into nucleus
GSONMT00081668001	apoptosis-enhancing nuclease	161.046	1.47815	0.56379	0.173549	3.24859	0.0011598	0.0209479	F:exonuclease activity; F:nucleic acid binding; C:nucleus
GSONMT00061536001	suppressor of g2 allele of skp1 homolog	566.314	1.47814	0.563779	0.192081	2.93512	0.00333423	0.0464589	C:cellular_component
GSONMT00018387001	importin-5-like isoform x2	653.831	1.47664	0.562322	0.125166	4.49263	7.03497e-06	0.000325209	F:protein transporter activity; F:Ran GTPase binding; P:NLS-bearing substrate import into nucleus; P:modulation by virus of host morphology or physiology; F:GTPase inhibitor activity; P:positive regulation of protein import into nucleus; C:nucleolus; C:nuclear pore; P:cellular response to amino acid stimulus; P:ribosomal protein import into nucleus; C:cytoplasm
GSONMT00057941001	myosin heavy chain	12886	1.47584	0.561537	0.172575	3.25387	0.00113845	0.020745	P:somite specification; C:myosin complex; P:response to activity; F:ATP binding; F:motor activity; F:actin binding
GSONMT00062227001	vacuolar protein sorting-associated protein 37a-like isoform x1	144.937	1.47432	0.560053	0.19034	2.94238	0.00325704	0.0456204	P:ubiquitin-dependent protein catabolic process via the multivesicular body sorting pathway; C:centrosome; C:ESCRT I complex; C:nucleus; P:locomotory behavior
GSONMT00075166001	rrp12-like protein	274.277	1.47308	0.558838	0.165495	3.37677	0.000733417	0.0146417	C:nucleolus; C:integral to membrane; C:nuclear membrane
GSONMT00028624001	wd repeat-containing protein 36	175.962	1.47222	0.557998	0.187293	2.97928	0.00288926	0.0414623	C:cytoplasm; C:nucleolus; C:small-subunit processome; P:rRNA processing
GSONMT00037164001	mucin-2- partial	740.595	1.47047	0.556278	0.183331	3.03429	0.00241104	0.0364305	-
GSONMT00022941001	endoplasmic reticulum lectin 1-like	214.176	1.46963	0.555458	0.162317	3.42205	0.000621519	0.0129105	F:glycoprotein binding; C:endoplasmic reticulum lumen; P:ER-associated protein catabolic process
GSONMT00054958001	serine threonine-protein kinase receptor r3	163.01	1.46753	0.553395	0.189508	2.92017	0.00349839	0.0482987	P:regulation of transcription from RNA polymerase II promoter; F:transmembrane receptor protein serine/threonine kinase activity; P:transmembrane receptor protein serine/threonine kinase signaling pathway; P:endothelium development; P:negative regulation of cell adhesion; C:cell part; P:response to fluid shear stress; P:lymph vessel development; P:negative regulation of endothelial cell migration…
GSONMT00052913001	ubiquilin-4 isoform 2	325.629	1.46745	0.553316	0.157236	3.51902	0.000433138	0.00980056	F:identical protein binding; C:endoplasmic reticulum membrane; P:regulation of proteasomal ubiquitin-dependent protein catabolic process; F:polyubiquitin binding; C:nuclear proteasome complex; C:cytosolic proteasome complex
GSONMT00035635001	atp-dependent clp protease atp-binding subunit clpx- mitochondrial isoform x2	687.937	1.46701	0.552875	0.12794	4.32137	1.55065e-05	0.000641856	P:proteolysis involved in cellular protein catabolic process; P:positive regulation of peptidase activity; F:peptidase activator activity; P:protein folding; C:mitochondrial endopeptidase Clp complex; F:ATP-dependent peptidase activity; C:mitochondrial inner membrane; C:mitochondrial nucleoid; C:nucleolus; F:unfolded protein binding; F:ATP binding
GSONMT00005789001	eukaryotic translation initiation factor 1b	2225.44	1.46584	0.551725	0.107008	5.15592	2.52392e-07	1.84861e-05	P:translational initiation; P:regulation of translational initiation; P:dosage compensation by inactivation of X chromosome; F:translation initiation factor activity
GSONMT00007597001	ubiquitin carboxyl-terminal hydrolase 14 isoform x1	465.031	1.4648	0.5507	0.163549	3.36719	0.000759385	0.0150536	P:ubiquitin-dependent protein catabolic process; F:cysteine-type peptidase activity; F:ubiquitin thiolesterase activity
GSONMT00037659001	pescadillo homolog	502.756	1.4613	0.547248	0.164038	3.3361	0.000849637	0.0164382	P:regulation of cell cycle; P:exocrine pancreas development; C:PeBoW complex; F:ribonucleoprotein complex binding; P:oligodendrocyte differentiation; P:maturation of LSU-rRNA from tricistronic rRNA transcript (SSU-rRNA, 5.8S rRNA, LSU-rRNA); C:preribosome, large subunit precursor; C:nucleoplasm; P:cell proliferation; P:maturation of 5.8S rRNA from tricistronic rRNA transcript (SSU-rRNA, 5.8S rRNA…
GSONMT00025774001	glutamate--cysteine ligase regulatory subunit	449.624	1.46041	0.546371	0.14642	3.73152	0.000190325	0.00505717	P:response to stimulus; P:sulfur compound metabolic process; F:ligase activity; F:protein binding; P:regulation of cellular process; P:alpha-amino acid metabolic process
GSONMT00009814001	cyclin-dependent kinase 13-like	153.388	1.45983	0.545796	0.177811	3.06952	0.00214401	0.0334952	F:RNA polymerase II carboxy-terminal domain kinase activity; P:hemopoiesis; C:nuclear cyclin-dependent protein kinase holoenzyme complex; C:nuclear speck; P:cell division; F:ATP binding; F:cyclin-dependent protein serine/threonine kinase activity; P:phosphorylation of RNA polymerase II C-terminal domain; P:alternative mRNA splicing, via spliceosome; F:cyclin binding; C:cyclin K-CDK13 complex
GSONMT00071109001	eukaryotic translation initiation factor 3 subunit j	567.695	1.45798	0.543976	0.150914	3.60453	0.000312712	0.00750476	C:eukaryotic translation initiation factor 3 complex; C:eukaryotic 43S preinitiation complex; C:eukaryotic 48S preinitiation complex; P:regulation of translational initiation; P:formation of translation preinitiation complex; F:translation initiation factor activity
GSONMT00049242001	interferon-related developmental regulator 2	160.189	1.45791	0.543902	0.175982	3.09067	0.00199709	0.0317493	C:cellular_component
GSONMT00050906001	26s proteasome non-atpase regulatory subunit 2	805.952	1.45732	0.543323	0.113545	4.78508	1.70918e-06	9.38136e-05	P:regulation of protein catabolic process; C:proteasome complex; P:regulation of catalytic activity; F:enzyme regulator activity
GSONMT00030160001	fermitin family homolog 2 isoform x3	174.255	1.45661	0.542613	0.182257	2.97718	0.00290912	0.0416603	P:angiogenesis; P:Wnt receptor signaling pathway; C:intercalated disc; C:cytoskeleton; P:regulation of cell shape; P:cytoskeleton organization; F:lipid binding; C:cell surface; C:I band; C:cell cortex; P:cell adhesion; C:focal adhesion; C:lamellipodium membrane; P:cardiac muscle tissue morphogenesis; C:nucleus
GSONMT00007199001	ubiquitin-conjugating enzyme e2 b	448	1.45577	0.54178	0.177482	3.05259	0.00226874	0.0348642	P:protein K11-linked ubiquitination; C:nuclear chromatin; P:in utero embryonic development; P:postreplication repair; C:replication fork; P:maintenance of chromatin silencing; F:ubiquitin protein ligase binding; P:sperm axoneme assembly; P:synaptonemal complex organization; P:negative regulation of cAMP-mediated signaling; P:response to hypoxia; P:response to UV; P:protein K63-linked ubiquitinati…
GSONMT00046738001	ras gtpase-activating protein-binding protein 1 isoform x1	391.485	1.45466	0.540679	0.131602	4.10843	3.9836e-05	0.00141077	C:cytoplasm; F:nucleic acid binding; P:transport; F:nucleotide binding
GSONMT00026618001	er degradation-enhancing alpha-mannosidase-like protein 3-like isoform x1	309.352	1.45459	0.540615	0.141272	3.82676	0.000129843	0.00374091	F:mannosyl-oligosaccharide 1,2-alpha-mannosidase activity; F:calcium ion binding; C:membrane
GSONMT00025982001	leucine-rich repeat-containing protein 14b-like	510.951	1.45317	0.539206	0.14147	3.81146	0.000138149	0.00393913	P:negative regulation of cell differentiation; P:negative regulation of retinoic acid receptor signaling pathway; P:positive regulation of cell proliferation; P:negative regulation of transcription, DNA-dependent; F:retinoic acid receptor binding; P:negative regulation of apoptotic process
GSONMT00055129001	thrombospondin-1-like	288.988	1.45299	0.539023	0.154134	3.49709	0.000470355	0.0104334	P:negative regulation of angiogenesis; C:extracellular space; P:inflammatory response; F:extracellular matrix binding; F:heparin binding; P:cell adhesion; F:calcium ion binding
GSONMT00073194001	cmp-sialic acid transporter	302.481	1.45284	0.538874	0.153161	3.51835	0.000434242	0.0098157	C:Golgi membrane; P:nucleotide-sugar transport; F:nucleotide-sugar transmembrane transporter activity; F:sugar:hydrogen symporter activity; P:carbohydrate transport; C:integral to membrane
GSONMT00057293001	protein mak16 homolog	404.28	1.45178	0.537824	0.184885	2.90897	0.00362626	0.049399	C:nucleolus
GSONMT00068106001	syndecan-1	298.198	1.45036	0.536415	0.155441	3.45091	0.000558697	0.011879	C:cell surface; P:cell development; F:protein binding; P:muscle cell differentiation; C:membrane part
GSONMT00000085001	gametogenetin	237.98	1.44955	0.535602	0.169046	3.16838	0.00153293	0.0259231	P:gamete generation; C:integral to membrane; P:spermatogenesis; C:nuclear envelope; C:nucleus; C:cytoplasm; C:perinuclear region of cytoplasm; P:protein localization; P:multicellular organismal development; C:cytoplasmic vesicle; P:cell differentiation; F:protein dimerization activity; C:nucleolus; P:protein complex assembly; F:protein binding
GSONMT00081442001	eukaryotic translation initiation factor 4 gamma 3-like isoform x7	637.179	1.4491	0.535158	0.126962	4.2151	2.49668e-05	0.0009519	-
GSONMT00044675001	cell division control protein 42 homolog isoform x2	545.266	1.44887	0.534931	0.133707	4.00077	6.31374e-05	0.00208612	F:GTP binding; P:response to glucose stimulus; P:regulation of protein heterodimerization activity; P:positive regulation of peptidyl-serine phosphorylation; P:hair follicle morphogenesis; P:positive regulation of muscle cell differentiation; C:neuron projection; P:establishment of cell polarity; P:muscle cell differentiation; P:axon guidance; P:cell division; P:positive regulation of neuron apop…
GSONMT00040408001	diamine acetyltransferase 1	1232.83	1.4482	0.534258	0.13495	3.95893	7.52857e-05	0.00241342	F:diamine N-acetyltransferase activity; P:angiogenesis
GSONMT00071601001	bromodomain containing 2	336.405	1.44791	0.533976	0.13892	3.84377	0.000121159	0.0035313	F:molecular_function; C:cellular_component
GSONMT00041727001	serine threonine-protein phosphatase 4 catalytic subunit	468.208	1.44543	0.531502	0.133304	3.98715	6.68711e-05	0.00218947	P:angiogenesis; P:microtubule cytoskeleton organization; F:NF-kappaB-inducing kinase activity; F:protein binding; P:regulation of double-strand break repair via homologous recombination; P:signal transduction by phosphorylation; C:protein phosphatase 4 complex; P:NIK/NF-kappaB cascade; C:cytoplasm; F:metal ion binding; P:brain development; P:protein phosphorylation; C:centrosome; P:dephosphorylat…
GSONMT00054844001	thiamine transporter 1	192.455	1.44456	0.530631	0.163168	3.25205	0.00114575	0.0208275	C:plasma membrane; P:thiamine transport; C:integral to membrane; F:thiamine uptake transmembrane transporter activity
GSONMT00025415001	cytoplasmic trna 2-thiolation protein 2-like	163.681	1.44411	0.530183	0.172718	3.06965	0.00214313	0.0334952	P:tRNA thio-modification; C:cytosol; P:tRNA wobble uridine modification; F:tRNA binding
GSONMT00071872001	ubiquitin carboxyl-terminal hydrolase 47-like isoform x2	387.395	1.44396	0.530029	0.137129	3.86518	0.000111006	0.00326916	P:positive regulation of cell growth; P:negative regulation of apoptotic process; F:WD40-repeat domain binding; P:negative regulation of intrinsic apoptotic signaling pathway in response to DNA damage; C:cytoplasm; C:SCF ubiquitin ligase complex; P:ubiquitin-dependent protein catabolic process; P:negative regulation of transcription, DNA-dependent; P:negative regulation of cysteine-type endopepti…
GSONMT00061917001	low quality protein: nebulin-like	196.23	1.44369	0.529757	0.176387	3.00339	0.00266994	0.0393925	P:muscle fiber development; F:actin binding
GSONMT00003481001	e3 sumo-protein ligase 2-like isoform x1	334.287	1.44315	0.529221	0.139686	3.78866	0.000151461	0.00421995	F:peptidyl-prolyl cis-trans isomerase activity; P:protein folding; F:zinc ion binding; P:protein peptidyl-prolyl isomerization; P:intracellular transport; F:isomerase activity
GSONMT00030380001	kinesin-1 heavy chain	453.344	1.44299	0.529059	0.139891	3.78195	0.000155606	0.00431242	F:microtubule motor activity; F:microtubule binding; P:positive regulation of potassium ion transport; C:neuron projection; C:microtubule; C:vesicle; F:ATP binding; P:microtubule-based movement; P:positive regulation of establishment of protein localization to plasma membrane; C:ciliary rootlet; C:kinesin complex; P:regulation of membrane potential; C:cytoplasm; P:cytoplasm organization; P:stress…
GSONMT00039860001	collagen alpha-1 chain-like isoform x1	321.258	1.44188	0.527947	0.154046	3.4272	0.00060983	0.0127381	-
GSONMT00007266001	retinal dehydrogenase 2 isoform x1	524.744	1.4418	0.52787	0.121511	4.34422	1.39774e-05	0.000586089	P:camera-type eye morphogenesis; P:retinoic acid receptor signaling pathway; P:myelination in peripheral nervous system; P:face morphogenesis; P:axial mesoderm development; P:retinol metabolic process; P:fin regeneration; P:paraxial mesoderm development; P:pectoral fin development; P:embryonic viscerocranium morphogenesis; F:retinal dehydrogenase activity; P:determination of left/right symmetry; …
GSONMT00027773001	protein fam135a-like isoform x2	289.842	1.44132	0.527392	0.166342	3.17054	0.00152157	0.0257696	F:molecular_function; P:biological_process; C:cellular_component
GSONMT00010477001	atp-binding cassette sub-family e member 1	515.723	1.44111	0.527181	0.156185	3.37535	0.000737211	0.0147045	P:response to virus; F:iron-sulfur cluster binding; P:modulation by virus of host morphology or physiology; C:mitochondrion; P:RNA catabolic process; P:ATP catabolic process; F:ATP binding; F:ribonuclease inhibitor activity; F:ATPase activity
GSONMT00001923001	supervillin-like isoform x4	333.39	1.4399	0.525966	0.14098	3.73079	0.000190878	0.00505994	F:actin binding; P:cytoskeleton organization
GSONMT00074185001	mps one binder kinase activator-like 2a	167.804	1.43904	0.525103	0.172813	3.03857	0.00237705	0.0359892	F:kinase activity; P:phosphorylation
GSONMT00048101001	casein kinase ii subunit alpha	251.445	1.43851	0.52458	0.167457	3.13263	0.0017325	0.0284037	P:transcription, DNA-dependent; P:positive regulation of cell growth; P:Wnt receptor signaling pathway; P:regulation of transcription, DNA-dependent; C:NuRD complex; F:protein N-terminus binding; P:protein autophosphorylation; P:positive regulation of protein catabolic process; P:positive regulation of cell proliferation; P:negative regulation of cysteine-type endopeptidase activity involved in a…
GSONMT00055034001	grancalcin	473.375	1.43787	0.523933	0.126509	4.14147	3.45083e-05	0.0012576	F:protein heterodimerization activity; C:cytoplasm; F:protein homodimerization activity; F:calcium ion binding; C:plasma membrane
GSONMT00082010001	ero1-like protein beta	239.833	1.43736	0.523425	0.156339	3.34801	0.000813948	0.0158582	P:protein folding; F:oxidoreductase activity, acting on a sulfur group of donors, disulfide as acceptor; P:transport; F:protein disulfide isomerase activity; C:membrane; C:endoplasmic reticulum; P:oxidation-reduction process
GSONMT00076681001	hypoxia-inducible factor 1 alpha	816.418	1.43727	0.523332	0.122512	4.27168	1.94009e-05	0.000781544	F:signal transducer activity; C:transcription factor complex; P:regulation of transcription, DNA-dependent; F:DNA binding; F:protein dimerization activity; F:sequence-specific DNA binding transcription factor activity; P:signal transduction; C:cytoplasm; C:nucleus; P:transcription, DNA-dependent
GSONMT00065315001	leukocyte elastase inhibitor	636.649	1.43725	0.523309	0.131917	3.96695	7.2797e-05	0.00235276	P:regulation of proteolysis; C:extracellular space; F:serine-type endopeptidase inhibitor activity; P:negative regulation of endopeptidase activity
GSONMT00030509001	interleukin-6 receptor subunit beta-like isoform x1	277.872	1.43594	0.521999	0.160458	3.25319	0.00114118	0.0207611	C:membrane; P:cytokine-mediated signaling pathway; F:cytokine receptor activity
GSONMT00081174001	ataxin-2-like isoform x5	280.568	1.43576	0.52182	0.148846	3.50576	0.000455308	0.0101846	-
GSONMT00077339001	stress-70 mitochondrial	865.143	1.43545	0.521498	0.160286	3.25354	0.00113975	0.020752	P:protein folding; C:nucleolus; P:hemopoiesis; P:protein export from nucleus; P:fin regeneration; C:mitochondrial nucleoid; C:cell surface; F:enzyme binding; F:ATP binding; F:unfolded protein binding
GSONMT00067358001	tpa_exp: claudin 25b	406.94	1.4335	0.519542	0.131236	3.95884	7.53156e-05	0.00241342	C:integral to membrane; F:structural molecule activity; C:tight junction; C:plasma membrane; P:intrahepatic bile duct development
GSONMT00076787001	heterogeneous nuclear ribonucleoprotein q isoform x4	377.073	1.43313	0.519168	0.148888	3.48697	0.000488524	0.0107413	P:negative regulation of translation; P:cellular response to interferon-gamma; C:CRD-mediated mRNA stability complex; F:nucleic acid binding; P:CRD-mediated mRNA stabilization; C:histone pre-mRNA 3'end processing complex; F:nucleotide binding; C:catalytic step 2 spliceosome
GSONMT00030697001	probable ubiquitin carboxyl-terminal hydrolase faf-x-like isoform x4	243.175	1.43287	0.518908	0.159973	3.24373	0.00117977	0.0211898	P:ubiquitin-dependent protein catabolic process; F:cysteine-type peptidase activity; F:ubiquitin thiolesterase activity
GSONMT00074453001	derlin-2-like	159.041	1.4317	0.517724	0.175305	2.95328	0.00314412	0.0442748	C:integral to endoplasmic reticulum membrane; P:ER-associated protein catabolic process; P:endoplasmic reticulum unfolded protein response; P:retrograde protein transport, ER to cytosol; P:positive regulation of cell growth; P:positive regulation of cell proliferation
GSONMT00055225001	probable signal peptidase complex subunit 2	475.414	1.43153	0.517559	0.173731	2.97908	0.00289112	0.0414626	F:peptidase activity; P:signal peptide processing; C:integral to membrane; P:proteolysis; C:signal peptidase complex
GSONMT00037554001	glioma tumor suppressor candidate region gene 2	667.949	1.43144	0.517468	0.11945	4.33209	1.47699e-05	0.00061475	C:intracellular membrane-bounded organelle
GSONMT00022084001	alpha- -mannosyl-glycoprotein 4-beta-n-acetylglucosaminyltransferase b-like	243.839	1.43125	0.517273	0.157894	3.27608	0.00105258	0.0193996	C:Golgi membrane; F:metal ion binding; P:protein glycosylation; C:integral to membrane; F:alpha-1,3-mannosylglycoprotein 4-beta-N-acetylglucosaminyltransferase activity
GSONMT00034917001	signal recognition particle 14 kda	217.84	1.43055	0.516565	0.161296	3.2026	0.00136193	0.0236336	F:endoplasmic reticulum signal peptide binding; P:response to drug; P:SRP-dependent cotranslational protein targeting to membrane; C:signal recognition particle, endoplasmic reticulum targeting; F:7S RNA binding
GSONMT00063150001	induced myeloid leukemia cell differentiation protein mcl-1 homolog	1216.21	1.42997	0.515982	0.135329	3.81278	0.000137411	0.00392385	P:negative regulation of cysteine-type endopeptidase activity involved in apoptotic process; P:tissue homeostasis; P:chordate embryonic development; C:intracellular part; P:negative regulation of apoptotic process
GSONMT00032811001	spermine oxidase-like	406.24	1.42893	0.514936	0.143509	3.58818	0.000332999	0.00792417	P:hemopoiesis; C:cytoplasm; F:polyamine oxidase activity; P:spermine catabolic process; P:oxidation-reduction process
GSONMT00029804001	probable atp-dependent rna helicase ddx5-like isoform x2	350.337	1.42824	0.514236	0.15677	3.28019	0.00103737	0.019261	P:transcription, DNA-dependent; P:negative regulation of transcription from RNA polymerase II promoter; P:positive regulation of DNA damage response, signal transduction by p53 class mediator; P:regulation of osteoblast differentiation; P:regulation of alternative mRNA splicing, via spliceosome; P:mRNA processing; P:intrinsic apoptotic signaling pathway by p53 class mediator; P:regulation of andr…
GSONMT00066893001	transmembrane protein 33	279.968	1.42735	0.513339	0.151183	3.39548	0.000685078	0.0138483	C:integral to membrane; C:melanosome
GSONMT00064389001	cullin-2 isoform x2	312.276	1.42672	0.5127	0.160373	3.19692	0.00138902	0.023984	P:embryo development; C:VCB complex; F:ubiquitin protein ligase binding; F:protein complex binding; P:ubiquitin-dependent protein catabolic process; P:vasculature development; C:Cul2-RING ubiquitin ligase complex; F:ubiquitin-protein ligase activity
GSONMT00004379001	heat shock 70 kda protein 4-like	358.442	1.42527	0.511233	0.147253	3.47179	0.000516992	0.0112213	F:ATP binding; P:response to stress
GSONMT00035094001	interleukin-17 receptor c	395.241	1.4245	0.510451	0.164507	3.10291	0.00191625	0.0307677	C:membrane
GSONMT00021187001	55 kda erythrocyte membrane protein	808.813	1.42359	0.509538	0.145614	3.49925	0.000466575	0.0103902	C:cortical cytoskeleton; P:regulation of neutrophil chemotaxis; F:protein binding; C:membrane
GSONMT00070735001	superkiller viralicidic activity 2-like 2	307.08	1.4215	0.507411	0.145511	3.4871	0.000488288	0.0107413	P:fin regeneration; F:ATP-dependent helicase activity; F:nucleic acid binding; P:positive regulation of cell division; F:ATP binding
GSONMT00041347001	rna-binding protein 25-like	346.898	1.42142	0.507336	0.156283	3.24626	0.0011693	0.0210756	F:mRNA binding; C:spliceosomal complex; C:nucleolus; C:nuclear speck; P:RNA splicing; P:regulation of alternative mRNA splicing, via spliceosome; F:protein binding; P:regulation of apoptotic process; F:nucleotide binding; P:mRNA processing; P:execution phase of apoptosis; C:cytoplasm
GSONMT00012520001	ras-related protein rab-7a	591.572	1.41941	0.505289	0.128206	3.94123	8.1065e-05	0.002547	C:phagocytic vesicle membrane; P:phagosome acidification; C:melanosome; F:GTP binding; C:lysosome; P:GTP catabolic process; C:Golgi apparatus; C:late endosome; P:small GTPase mediated signal transduction; P:endosome to lysosome transport; P:protein targeting to lysosome; P:early endosome to late endosome transport; F:GTPase activity; P:epidermal growth factor catabolic process; P:phagosome-lysoso…
GSONMT00076865001	unconventional myosin-ib isoform x1	602.244	1.41853	0.504393	0.133787	3.77012	0.000163169	0.00450507	C:filopodium; F:phosphatidylinositol-3,4,5-trisphosphate binding; F:microfilament motor activity; C:brush border; C:myosin complex; P:actin filament bundle assembly; F:phosphatidylinositol-4,5-bisphosphate binding; F:ATP binding; C:cytoplasm; P:actin filament-based movement; C:plasma membrane
GSONMT00074349001	signal recognition particle 14 kda protein	184.577	1.41831	0.504168	0.16453	3.06429	0.00218188	0.0338988	F:endoplasmic reticulum signal peptide binding; P:response to drug; P:SRP-dependent cotranslational protein targeting to membrane; C:signal recognition particle, endoplasmic reticulum targeting; F:7S RNA binding
GSONMT00055947001	transcription elongation regulator 1-like isoform x1	252.163	1.4178	0.503655	0.162906	3.09169	0.00199023	0.0317074	F:proline-rich region binding; F:RNA polymerase II repressing transcription factor binding; P:negative regulation of transcription from RNA polymerase II promoter; F:RNA polymerase II transcription corepressor activity
GSONMT00007794001	myosin heavy fast skeletal muscle-like	7424.22	1.41705	0.502886	0.145135	3.46495	0.000530339	0.0114707	F:actin binding; C:myosin complex; P:response to activity; F:ATP binding; F:motor activity
GSONMT00010762001	adp-ribosylation factor 1	423.229	1.41687	0.502709	0.16912	2.9725	0.00295385	0.0420946	F:GTP binding; P:post-Golgi vesicle-mediated transport; F:frizzled binding; C:sarcomere; P:phosphatidylinositol biosynthetic process; P:dendritic spine organization; C:cytosol; P:protein transport; C:extracellular space; P:long term synaptic depression; P:COPI coating of Golgi vesicle; P:regulation of defense response to virus by virus; P:Wnt receptor signaling pathway; C:Golgi membrane; P:antige…
GSONMT00033824001	major vault protein	278.737	1.41676	0.5026	0.17274	2.90958	0.00361914	0.0493617	P:eye development; P:brain development; C:cytoplasm; C:ribonucleoprotein complex; C:nucleus
GSONMT00063472001	ras-related protein rab-7a	996.959	1.41559	0.501405	0.112016	4.47619	7.59879e-06	0.000347006	C:phagocytic vesicle membrane; P:phagosome acidification; C:alveolar lamellar body; P:bone resorption; C:melanosome; F:GTP binding; C:lysosomal membrane; P:GTP catabolic process; C:Golgi apparatus; C:late endosome; P:antigen processing and presentation of exogenous peptide antigen via MHC class II; P:small GTPase mediated signal transduction; P:endosome to lysosome transport; P:protein targeting …
GSONMT00050724001	stress-induced-phosphoprotein 1	524.406	1.41546	0.501271	0.125031	4.00916	6.09343e-05	0.00202746	C:nucleus; C:cytoplasm; P:response to stress
GSONMT00071239001	oxidative stress-responsive serine-rich protein 1-like	232.872	1.41529	0.501102	0.159719	3.13739	0.00170461	0.0280688	F:molecular_function; P:biological_process; C:cellular_component
GSONMT00021873001	myosin heavy chain	4687.49	1.41501	0.500817	0.133473	3.7522	0.000175291	0.00474313	P:somite specification; C:nucleolus; F:ATP binding; C:focal adhesion; F:motor activity; F:actin binding; C:cytoplasm; C:myosin filament
GSONMT00017336001	protein fam118b	351.106	1.41442	0.500208	0.140646	3.5565	0.000375828	0.00873151	-
GSONMT00039176001	arrestin domain-containing protein 1-like	223.956	1.4141	0.499883	0.158647	3.15091	0.00162764	0.0270981	P:signal transduction
GSONMT00017687001	myosin heavy chain	6411.87	1.41245	0.498198	0.126362	3.94262	8.05952e-05	0.00253931	P:somite specification; C:myosin complex; P:response to activity; F:ATP binding; F:motor activity; F:actin binding
GSONMT00002895001	transmembrane protease serine 2	399.531	1.41187	0.497611	0.146365	3.39979	0.000674366	0.0137315	C:integral to membrane; F:scavenger receptor activity; P:proteolysis; F:serine-type endopeptidase activity
GSONMT00057538001	myosin heavy chain	48735.5	1.41045	0.496155	0.126271	3.92929	8.51966e-05	0.00265463	C:myosin filament; F:actin binding; F:ATP binding; C:myofibril; F:motor activity; F:calmodulin binding
GSONMT00057762001	t-box transcription factor tbx2b-like isoform x1	198.258	1.41041	0.496113	0.169774	2.9222	0.00347572	0.048074	P:cell adhesion; P:regulation of heart contraction; P:transcription, DNA-dependent; P:cell migration involved in gastrulation; P:retinal rod cell development; P:cell proliferation; P:retinal cone cell development; P:notochord development; P:axial mesoderm development; P:heart looping; P:regulation of transcription, DNA-dependent; P:photoreceptor cell fate specification; F:DNA binding; P:cardiac c…
GSONMT00024644001	endoplasmic reticulum resident protein 44-like	483.355	1.40996	0.495652	0.127065	3.90078	9.58828e-05	0.00290728	C:endoplasmic reticulum membrane; C:cell surface; P:protein folding; C:endoplasmic reticulum lumen; P:glycoprotein metabolic process; P:cell redox homeostasis; C:endoplasmic reticulum-Golgi intermediate compartment; P:response to unfolded protein; F:protein disulfide isomerase activity
GSONMT00053442001	zinc transporter 7	291.172	1.40908	0.494751	0.162359	3.04726	0.00230939	0.0352249	C:Golgi apparatus; P:divalent inorganic cation transport; C:cytoplasmic membrane-bounded vesicle; P:zinc ion transmembrane transport; P:sequestering of zinc ion; C:integral to membrane; F:zinc ion transmembrane transporter activity; C:perinuclear region of cytoplasm
GSONMT00043247001	tetraspanin-1	639.279	1.40829	0.493946	0.132586	3.72547	0.000194949	0.00514368	C:integral to membrane
GSONMT00030482001	cleft lip and palate associated transmembrane protein 1	336.667	1.40734	0.492971	0.160169	3.07781	0.00208528	0.032759	P:cell differentiation; C:integral to plasma membrane; F:protein binding; P:multicellular organismal development; C:external side of plasma membrane; P:regulation of T cell differentiation in thymus
GSONMT00050340001	myosin heavy chain	62005	1.40702	0.49264	0.146144	3.37093	0.000749158	0.0149032	P:somite specification; C:myosin complex; P:response to activity; F:ATP binding; F:motor activity; F:actin binding
GSONMT00042291001	myosin heavy chain	6308.76	1.40696	0.492581	0.126924	3.8809	0.00010407	0.00311368	F:actin binding; C:myosin complex; P:response to activity; F:ATP binding; F:motor activity
GSONMT00026184001	s-adenosylmethionine synthase isoform type-2	726.558	1.40688	0.492503	0.137624	3.5786	0.000345439	0.00815996	C:cytosol; F:methionine adenosyltransferase activity; P:xenobiotic metabolic process; F:metal ion binding; P:response to hormone stimulus; P:S-adenosylmethionine biosynthetic process; P:one-carbon metabolic process; P:methylation; P:circadian rhythm; P:sulfur amino acid metabolic process; F:ATP binding; P:phosphatidylinositol dephosphorylation; F:protein binding; P:response to drug; F:amino acid …
GSONMT00050218001	ryanodine receptor 1-like	472.387	1.40499	0.490562	0.162929	3.0109	0.00260477	0.038684	C:integral to membrane; P:calcium ion transmembrane transport; F:calcium ion binding; P:larval locomotory behavior; P:cellular calcium ion homeostasis; P:cellular response to oxidative stress; P:fast-twitch skeletal muscle fiber contraction; F:ryanodine-sensitive calcium-release channel activity
GSONMT00051847001	low quality protein: glutathione peroxidase 3	595.444	1.40435	0.489906	0.16151	3.03328	0.00241914	0.036504	F:glutathione peroxidase activity; P:response to oxidative stress; P:oxidation-reduction process
GSONMT00021082001	lysozyme c	3255.66	1.40386	0.489397	0.145487	3.36386	0.000768609	0.0151964	C:extracellular region; P:cytolysis; P:defense response to bacterium; P:cell wall macromolecule catabolic process; F:lysozyme activity
GSONMT00040798001	an1-type zinc finger protein 5	549.345	1.40363	0.489159	0.123135	3.97253	7.1112e-05	0.00230491	F:zinc ion binding; F:DNA binding
GSONMT00077467001	phenylalanine--trna ligase alpha subunit-like	629.897	1.40308	0.488595	0.140636	3.47419	0.000512394	0.0111548	P:phenylalanyl-tRNA aminoacylation; F:ATP binding; F:phenylalanine-tRNA ligase activity; F:tRNA binding; C:cytoplasm
GSONMT00030288001	myosin heavy fast skeletal muscle-like	6985.3	1.4029	0.488412	0.13931	3.50594	0.00045499	0.0101846	P:somite specification; C:myosin complex; P:response to activity; F:ATP binding; F:motor activity; F:actin binding
GSONMT00074045001	atp-binding cassette sub-family a member 1-like	385.027	1.40274	0.488245	0.167761	2.91035	0.00361021	0.0492697	P:ATP catabolic process; F:ATP binding; F:ATPase activity
GSONMT00060955001	plakophilin-3-like isoform x2	217.647	1.40271	0.48822	0.165996	2.94115	0.00326994	0.0457042	P:cell-cell adhesion; C:desmosome; C:nucleus
GSONMT00070143001	na(+) h(+) exchange regulatory cofactor nhe-rf1-like	256.167	1.4018	0.487279	0.152607	3.19303	0.00140786	0.0242465	C:membrane raft; P:negative regulation of phosphatidylinositol 3-kinase cascade; P:negative regulation of cell migration; P:Wnt receptor signaling pathway; P:cAMP-mediated signaling; P:cellular phosphate ion homeostasis; F:PDZ domain binding; P:negative regulation of platelet-derived growth factor receptor signaling pathway; C:brush border membrane; P:regulation of protein kinase activity; P:prot…
GSONMT00062027001	glycerophosphocholine phosphodiesterase gpcpd1	716.869	1.40158	0.487049	0.149418	3.25964	0.00111555	0.0203442	P:glycerol metabolic process; F:glycerophosphodiester phosphodiesterase activity; P:lipid metabolic process; F:starch binding
GSONMT00035836001	chromodomain-helicase-dna-binding protein 4-like	458.491	1.40107	0.486525	0.163943	2.96765	0.00300082	0.0426294	F:ATP-dependent helicase activity; F:DNA binding; F:ATP binding; C:nucleus; F:zinc ion binding; P:regulation of transcription, DNA-dependent
GSONMT00067791001	26s protease regulatory subunit 8	412.39	1.40058	0.486024	0.15507	3.13422	0.00172313	0.0283118	C:cytoplasmic vesicle; C:proteasome accessory complex; F:thyrotropin-releasing hormone receptor binding; P:negative regulation of ubiquitin-protein ligase activity involved in mitotic cell cycle; F:peptidase activity; C:nuclear proteasome complex; P:apoptotic process; P:antigen processing and presentation of exogenous peptide antigen via MHC class I, TAP-dependent; P:G1/S transition of mitotic ce…
GSONMT00064168001	dnaj homolog subfamily a member 2-like	877.592	1.40043	0.485872	0.115945	4.19052	2.78314e-05	0.00104641	P:protein folding; F:metal ion binding; F:heat shock protein binding; F:ATP binding; F:unfolded protein binding; P:response to heat
GSONMT00035504001	cyclin-dependent kinase 9	210.229	1.40012	0.485555	0.164086	2.95915	0.00308489	0.0435768	P:transcription, DNA-dependent; P:regulation of histone modification; C:PML body; F:cyclin-dependent protein serine/threonine kinase activity; P:negative regulation of cell cycle arrest; P:regulation of transcription, DNA-dependent; P:replication fork arrest; P:cell division; C:positive transcription elongation factor complex b; F:transcription regulatory region DNA binding; P:protein phosphoryla…
GSONMT00073537001	eukaryotic translation initiation factor 1b	3020.75	1.39939	0.484802	0.0955419	5.07423	3.8906e-07	2.63568e-05	P:translational initiation; P:regulation of translational initiation; P:dosage compensation by inactivation of X chromosome; F:translation initiation factor activity
GSONMT00008120001	e3 ubiquitin-protein ligase arkadia isoform x2	272.134	1.39912	0.484519	0.152095	3.18562	0.00144444	0.0247419	F:metal ion binding; P:regulation of cellular process
GSONMT00071788001	glutamate-cysteine catalytic subunit	773.515	1.39816	0.48353	0.138581	3.48916	0.000484549	0.0106852	P:negative regulation of apoptotic process; P:response to hormone stimulus; P:regulation of mitochondrial depolarization; P:response to xenobiotic stimulus; P:L-ascorbic acid metabolic process; F:ADP binding; P:response to arsenic-containing substance; C:cytosol; F:protein heterodimerization activity; P:positive regulation of proteasomal ubiquitin-dependent protein catabolic process; P:cysteine m…
GSONMT00031612001	atp-binding cassette sub-family e member 1	538.728	1.3981	0.483463	0.158893	3.04269	0.00234472	0.0355475	F:iron-sulfur cluster binding; C:mitochondrion; P:ATP catabolic process; F:ATP binding; F:ATPase activity
GSONMT00072899001	26s proteasome non-atpase regulatory subunit 12	848.328	1.39802	0.483382	0.121282	3.98561	6.73073e-05	0.00220056	C:proteasome complex
GSONMT00067052001	cleft lip and palate associated transmembrane protein 1	494.627	1.39651	0.481826	0.165264	2.9155	0.00355123	0.0487005	P:cell differentiation; C:integral to plasma membrane; F:protein binding; P:multicellular organismal development; C:external side of plasma membrane; P:regulation of T cell differentiation in thymus
GSONMT00040590001	26s proteasome non-atpase regulatory subunit 3	647.559	1.39642	0.481732	0.148586	3.2421	0.00118652	0.0212604	P:protein polyubiquitination; P:regulation of protein catabolic process; C:nucleoplasm; P:regulation of cellular amino acid metabolic process; P:positive regulation of ubiquitin-protein ligase activity involved in mitotic cell cycle; C:proteasome accessory complex; P:negative regulation of apoptotic process; P:gene expression; P:negative regulation of ubiquitin-protein ligase activity involved in…
GSONMT00054361001	eh domain-containing protein 1-like	363.795	1.3962	0.481506	0.145914	3.29993	0.000967076	0.018241	P:positive regulation of cholesterol storage; C:recycling endosome membrane; P:endocytic recycling; P:low-density lipoprotein particle clearance; F:GTP binding; C:platelet dense tubular network membrane; F:calcium ion binding; P:GTP catabolic process; P:intracellular protein transport; C:endocytic vesicle; P:endocytosis; C:perinuclear region of cytoplasm; P:protein homooligomerization; C:lipid pa…
GSONMT00072727001	ubiquitin-conjugating enzyme e2 r1-like	502.554	1.39593	0.481224	0.158774	3.03087	0.00243848	0.0367466	C:cytoplasm; P:protein monoubiquitination; P:negative regulation of cAMP-mediated signaling; P:proteasomal ubiquitin-dependent protein catabolic process; P:protein K48-linked ubiquitination; F:ubiquitin-protein ligase activity; C:nucleus
GSONMT00016777001	syntenin-1-like isoform x2	365.249	1.39435	0.479596	0.149886	3.19974	0.0013755	0.0237959	P:response to hypoxia; F:protein N-terminus binding; F:ephrin receptor binding; P:Ras protein signal transduction; F:neurexin family protein binding; P:epiboly involved in gastrulation with mouth forming second; F:interleukin-5 receptor binding; F:frizzled binding; C:extracellular vesicular exosome; F:glycoprotein binding; F:protein C-terminus binding; C:melanosome; F:cell adhesion molecule bindi…
GSONMT00038600001	proteasome ( macropain) 26s 6	482.606	1.39396	0.479184	0.144587	3.31417	0.000919168	0.0174836	C:proteasome accessory complex; P:gene expression; P:negative regulation of ubiquitin-protein ligase activity involved in mitotic cell cycle; F:peptidase activity; P:apoptotic process; P:antigen processing and presentation of exogenous peptide antigen via MHC class I, TAP-dependent; P:G1/S transition of mitotic cell cycle; P:DNA damage response, signal transduction by p53 class mediator resulting…
GSONMT00015151001	sn1-specific diacylglycerol lipase beta	338.776	1.39389	0.479117	0.140625	3.40705	0.000656685	0.0134674	P:lipid metabolic process; P:cellular metabolic process; P:neurogenesis; F:triglyceride lipase activity
GSONMT00080539001	ras-related protein rab-1a	519.489	1.39308	0.478279	0.15964	2.99598	0.00273566	0.0400219	P:mitotic cell cycle; C:Golgi membrane; F:protein binding; P:interleukin-8 secretion; F:GTP binding; P:defense response to bacterium; C:endoplasmic reticulum membrane; P:GTP catabolic process; P:growth hormone secretion; P:intracellular protein transport; P:vesicle transport along microtubule; C:neuronal cell body; P:Rab protein signal transduction; P:endocytosis; P:autophagic vacuole assembly; P…
GSONMT00043755001	parvalbumin-7-like isoform x2	857.357	1.3927	0.477889	0.156878	3.04624	0.0023172	0.0352725	F:calcium ion binding
GSONMT00001782001	ubiquitin conjugation factor e4 b	339.296	1.3912	0.476327	0.143974	3.30842	0.000938229	0.0178011	P:protein ubiquitination; P:ubiquitin-dependent protein catabolic process; F:ubiquitin-ubiquitin ligase activity; C:ubiquitin ligase complex
GSONMT00004537001	angiopoietin-related protein 7	320.787	1.39082	0.475933	0.147789	3.22035	0.00128036	0.0227166	C:cellular_component
GSONMT00046250001	nuclear factor erythroid 2-related factor 2-like	502.842	1.38936	0.47442	0.147391	3.21879	0.00128731	0.0228126	P:positive regulation of transcription, DNA-dependent; C:cytoplasm; F:protein heterodimerization activity; C:transcription factor complex; P:cellular response to xenobiotic stimulus; F:sequence-specific DNA binding; F:sequence-specific DNA binding transcription factor activity; P:cellular response to stress; P:cellular response to prostaglandin stimulus; C:nucleus; P:response to oxidative stress
GSONMT00006389001	syndecan binding protein	1313.55	1.38921	0.474269	0.115351	4.11153	3.93038e-05	0.0013963	P:response to hypoxia; F:protein N-terminus binding; P:epiboly involved in gastrulation with mouth forming second; F:interleukin-5 receptor binding; F:frizzled binding; C:extracellular vesicular exosome; F:syndecan binding; P:positive regulation of phosphorylation; F:protein heterodimerization activity; C:interleukin-5 receptor complex; C:cytoplasm; F:phosphatidylinositol-3,4-bisphosphate binding
GSONMT00025577001	syntaxin-binding protein 2-like isoform x1	325.97	1.38846	0.473488	0.150352	3.14919	0.00163723	0.0272176	P:vesicle docking involved in exocytosis
GSONMT00056238001	serine threonine-protein phosphatase 4 regulatory subunit 3-b-like	555.464	1.3884	0.473421	0.158084	2.99474	0.00274677	0.0401063	C:nucleus
GSONMT00033825001	major vault protein	400.599	1.38798	0.472991	0.137289	3.44524	0.000570559	0.0120857	P:eye development; P:brain development; C:cytoplasm; C:ribonucleoprotein complex; C:nucleus
GSONMT00020182001	ubiquitin-conjugating enzyme e2 d2	586.818	1.38738	0.47236	0.150758	3.13324	0.00172889	0.0283858	C:nucleoplasm; P:protein K48-linked ubiquitination; P:toll-like receptor 4 signaling pathway; P:protein K48-linked deubiquitination; P:regulation of transcription from RNA polymerase II promoter in response to hypoxia; F:ubiquitin binding; P:TRIF-dependent toll-like receptor signaling pathway; C:cytosol; P:ubiquitin-dependent protein catabolic process; P:negative regulation of histone H2A K63-lin…
GSONMT00081467001	leucine-rich repeats and immunoglobulin-like domains protein 2-like isoform x1	315.708	1.3866	0.471552	0.149452	3.15522	0.00160379	0.0268995	F:molecular_function; P:biological_process; C:cellular_component
GSONMT00075467001	protein ltv1 homolog	259.582	1.38625	0.471189	0.15251	3.08957	0.00200447	0.0317995	-
GSONMT00081952001	26s proteasome non-atpase regulatory subunit 6	478.353	1.38624	0.471181	0.125699	3.74849	0.000177902	0.00479484	P:protein polyubiquitination; C:nucleoplasm; P:regulation of cellular amino acid metabolic process; P:positive regulation of ubiquitin-protein ligase activity involved in mitotic cell cycle; C:proteasome accessory complex; P:negative regulation of apoptotic process; P:gene expression; P:negative regulation of ubiquitin-protein ligase activity involved in mitotic cell cycle; P:lens fiber cell diff…
GSONMT00030168001	receptor-type tyrosine-protein phosphatase c-like	599.428	1.38507	0.469959	0.138405	3.39552	0.000684974	0.0138483	C:focal adhesion; P:regulation of multicellular organismal development; C:integral to plasma membrane; P:axon guidance; P:positive regulation of stem cell proliferation; P:positive regulation of immune effector process; P:regulation of cell cycle; P:hematopoietic progenitor cell differentiation; P:defense response to virus; P:B cell proliferation; F:transmembrane receptor protein tyrosine phospha…
GSONMT00042377001	myosin heavy chain	13243	1.38506	0.469945	0.125583	3.74211	0.000182485	0.00488916	P:somite specification; C:myosin complex; P:response to activity; F:ATP binding; F:motor activity; F:actin binding
GSONMT00002541001	cytochrome b-245 light chain-like	505.769	1.38391	0.468754	0.135757	3.45289	0.000554617	0.01182	P:defense response; P:single-organism metabolic process; P:superoxide metabolic process; F:protein binding; F:heme binding; C:cytoplasm
GSONMT00027628001	heavy polypeptide skeletal muscle	12762	1.38079	0.465496	0.0966541	4.81611	1.46386e-06	8.32409e-05	P:somite specification; C:myosin complex; P:response to activity; F:ATP binding; F:motor activity; F:actin binding
GSONMT00065824001	hypothetical loc792613	687.645	1.38027	0.46495	0.138398	3.35951	0.000780802	0.0154026	F:molecular_function; P:biological_process; C:cellular_component
GSONMT00002221001	heavy polypeptide skeletal muscle	20988.1	1.38015	0.464821	0.119318	3.89564	9.79398e-05	0.00296567	P:somite specification; C:myosin complex; P:response to activity; F:ATP binding; F:motor activity; F:actin binding
GSONMT00045214001	protein lyric-like	807.675	1.37971	0.464362	0.116183	3.99681	6.42014e-05	0.00211125	C:cell-cell junction; P:single-organism cellular process; P:positive regulation of biological process; C:membrane part; P:regulation of cellular process; C:intracellular organelle part; C:cytoplasmic part; C:nucleus
GSONMT00067919001	sodium channel protein type 4 subunit alpha	1635.95	1.3781	0.462685	0.147105	3.14528	0.0016593	0.0275035	P:regulation of ion transmembrane transport; P:sodium ion transmembrane transport; C:voltage-gated sodium channel complex; P:muscle contraction; F:voltage-gated sodium channel activity
GSONMT00013927001	myb-binding protein 1a-like	240.967	1.37484	0.459265	0.156999	2.92527	0.00344155	0.0477185	C:nucleolus; F:DNA-directed DNA polymerase activity; P:regulation of transcription, DNA-dependent; F:DNA binding; P:transcription, DNA-dependent
GSONMT00077630001	nucleolar gtp-binding protein 2	514.552	1.37423	0.458619	0.155883	2.94207	0.00326024	0.0456252	F:GTP binding; P:GTP catabolic process; C:nucleolus; P:regulation of exit from mitosis; P:regulation of neuron differentiation; F:GTPase activity; P:neural retina development; P:ribosome biogenesis
GSONMT00071738001	protein fam89a	273.36	1.37384	0.45821	0.154872	2.95863	0.00309011	0.0436232	-
GSONMT00071286001	adp-ribosylation factor 4	510.632	1.37251	0.456812	0.139999	3.26297	0.00110252	0.0201587	F:GTP binding; C:Golgi apparatus; C:plasma membrane; F:hydrolase activity; P:vesicle-mediated transport; P:small GTPase mediated signal transduction; P:protein transport
GSONMT00044304001	mki67 fha domain-interacting nucleolar phospho	271.911	1.37018	0.454362	0.152205	2.9852	0.00283396	0.0408768	C:nucleolus; P:negative regulation of phosphatase activity; F:RNA binding; P:multicellular organismal development; F:nucleotide binding
GSONMT00064765001	transformer-2 protein homolog alpha isoform x2	428.582	1.36997	0.45414	0.138594	3.27677	0.00105	0.019368	F:identical protein binding; F:RNA binding; P:mRNA splicing, via spliceosome; C:nucleus; F:nucleotide binding
GSONMT00015540001	myosin heavy chain	17475.9	1.36985	0.454021	0.139146	3.26292	0.0011027	0.0201587	P:somite specification; C:myosin complex; P:response to activity; F:ATP binding; F:motor activity; F:actin binding
GSONMT00050523001	myosin heavy chain	44820.8	1.36916	0.453287	0.115866	3.91217	9.14698e-05	0.00280983	P:somite specification; C:myosin complex; P:response to activity; F:ATP binding; F:motor activity; F:actin binding
GSONMT00014240001	importin-7	989.464	1.36889	0.453003	0.110635	4.09458	4.22939e-05	0.00148615	C:Golgi apparatus; F:histone binding; F:Ran GTPase binding; C:nucleus; P:ribosomal protein import into nucleus
GSONMT00026622001	neurogenic locus notch homolog protein 2	637.234	1.36745	0.451493	0.119778	3.76941	0.000163635	0.00450725	P:positive regulation of apoptotic process; P:embryonic limb morphogenesis; C:cell surface; P:hemopoiesis; P:apoptotic process; P:in utero embryonic development; P:positive regulation of cell proliferation; P:cell fate determination; P:pulmonary valve morphogenesis; P:positive regulation of BMP signaling pathway; F:receptor activity; C:cytosol; P:cell growth; C:nucleoplasm; P:liver development; P…
GSONMT00009381001	histidine--trna cytoplasmic-like isoform x1	709.092	1.36654	0.450526	0.147106	3.06261	0.00219419	0.0340666	P:histidyl-tRNA aminoacylation; F:ATP binding; F:histidine-tRNA ligase activity; C:cytoplasm
GSONMT00079788001	tripartite motif-containing protein 55-like	552.143	1.36633	0.450305	0.141603	3.18004	0.00147254	0.0250899	F:zinc ion binding; C:intracellular
GSONMT00041492001	eukaryotic peptide chain release factor gtp-binding subunit erf3a-like isoform x1	346.26	1.36564	0.449577	0.142108	3.16363	0.00155817	0.0262357	P:GTP catabolic process; F:GTPase activity; F:GTP binding
GSONMT00031843001	lysosomal-associated transmembrane protein 4a	493.775	1.36536	0.449276	0.140942	3.18767	0.00143423	0.0246044	C:integral to membrane
GSONMT00003303001	pre-rrna-processing protein tsr1 homolog isoform x1	355.785	1.3642	0.448053	0.145958	3.06974	0.00214245	0.0334952	C:nucleolus; P:ribosome assembly
GSONMT00006729001	bleomycin hydrolase	497.623	1.36318	0.446974	0.132191	3.38127	0.000721527	0.014478	C:cytoplasm; P:proteolysis; P:response to drug; C:nucleus; F:aminopeptidase activity; P:response to toxic substance; F:cysteine-type endopeptidase activity
GSONMT00055554001	tax1-binding protein 1 homolog b-like	1104.28	1.36297	0.446753	0.117221	3.8112	0.000138295	0.00393913	P:apoptotic process
GSONMT00024533001	myosin heavy chain	46109.7	1.36234	0.446089	0.0993764	4.48888	7.15991e-06	0.000329949	P:somite specification; F:calmodulin binding; C:myofibril; F:ATP binding; F:motor activity; F:actin binding; C:myosin filament
GSONMT00023731001	protein disulfide-isomerase a4-like	856.976	1.3615	0.445197	0.15074	2.95341	0.00314283	0.0442748	C:cell surface; P:protein folding; C:endoplasmic reticulum lumen; P:cell redox homeostasis; P:glycerol ether metabolic process; F:protein disulfide isomerase activity; F:protein disulfide oxidoreductase activity
GSONMT00040299001	eukaryotic translation initiation factor 4 gamma 1-like isoform x3	1556.95	1.36046	0.444095	0.117934	3.76562	0.000166139	0.00454846	F:RNA binding; C:cellular_component
GSONMT00076637001	eukaryotic translation initiation factor 5	388.434	1.36044	0.444074	0.143936	3.08523	0.00203397	0.0321543	P:translational initiation; F:translation initiation factor activity
GSONMT00035581001	phenylalanine--trna ligase beta subunit-like	630.627	1.35665	0.440047	0.119433	3.68446	0.000229188	0.00578976	F:RNA binding; P:phenylalanyl-tRNA aminoacylation; F:ATP binding; F:phenylalanine-tRNA ligase activity; F:magnesium ion binding; C:cytoplasm
GSONMT00060382001	26s proteasome non-atpase regulatory subunit 1-like	877.733	1.35513	0.438436	0.116677	3.75771	0.000171477	0.00465471	P:regulation of protein catabolic process; P:regulation of catalytic activity; F:enzyme regulator activity; C:proteasome accessory complex
GSONMT00044051001	cklf-like marvel transmembrane domain-containing protein 7	269.095	1.35455	0.437817	0.146255	2.99352	0.00275778	0.0401818	C:integral to membrane
GSONMT00001777001	6-phosphogluconate decarboxylating-like	2191.42	1.35452	0.437781	0.137634	3.18076	0.0014689	0.0250791	C:cytosol; P:pentose biosynthetic process; P:D-gluconate metabolic process; P:pentose-phosphate shunt, oxidative branch; F:phosphogluconate dehydrogenase (decarboxylating) activity; F:NADP binding
GSONMT00077690001	ubiquitin carboxyl-terminal hydrolase 5-like isoform x2	682.345	1.35379	0.437005	0.139942	3.12275	0.0017917	0.0291908	P:dorsal/ventral pattern formation; P:ubiquitin-dependent protein catabolic process; F:ubiquitin thiolesterase activity; F:omega peptidase activity; F:zinc ion binding; F:cysteine-type peptidase activity
GSONMT00020548001	stromal membrane-associated protein 1-like	306.951	1.35358	0.436784	0.144177	3.02949	0.00244963	0.0368163	P:regulation of ARF GTPase activity; F:ARF GTPase activator activity; F:zinc ion binding
GSONMT00069084001	beta-taxilin isoform x1	2526.92	1.35329	0.436469	0.111884	3.90108	9.57627e-05	0.00290728	F:syntaxin binding
GSONMT00013626001	e3 ubiquitin-protein ligase trim63-like	670.447	1.35187	0.434951	0.145385	2.99173	0.00277405	0.0403165	F:zinc ion binding; C:intracellular
GSONMT00066189001	nucleolar protein 56-like	1125.79	1.34743	0.430215	0.126187	3.40934	0.000651195	0.0133792	P:heart development
GSONMT00053907001	serine arginine repetitive matrix protein 2-like	456.469	1.34644	0.42915	0.132077	3.24924	0.00115714	0.0209479	P:biological_process
GSONMT00026938001	alanine--trna cytoplasmic	766.21	1.34567	0.428329	0.119187	3.59375	0.000325948	0.00777279	P:protein folding; F:protein binding; P:cerebellar Purkinje cell layer development; F:alanine-tRNA ligase activity; P:tRNA modification; P:regulation of translational fidelity; F:amino acid binding; P:hair follicle development; C:cytoplasm; F:metal ion binding; P:response to amino acid stimulus; P:neuromuscular process controlling balance; F:aminoacyl-tRNA editing activity; P:alanyl-tRNA aminoacy…
GSONMT00062946001	selenoprotein s	544.933	1.34534	0.427968	0.123814	3.45654	0.000547161	0.0116999	C:integral to endoplasmic reticulum membrane; F:selenium binding; P:intracellular protein transport; C:cytoplasmic microtubule
GSONMT00014807001	phenylalanine--trna ligase alpha subunit	637.199	1.3449	0.427497	0.130125	3.28528	0.00101882	0.0190104	P:phenylalanyl-tRNA aminoacylation; F:ATP binding; F:phenylalanine-tRNA ligase activity; F:tRNA binding; C:cytoplasm
GSONMT00036505001	adp-ribosylation factor 2-like	658.318	1.3443	0.426852	0.124826	3.41958	0.000627183	0.0129808	P:vesicle-mediated transport; P:small GTPase mediated signal transduction; P:cellular copper ion homeostasis; P:protein transport; C:Golgi apparatus; F:GTP binding; C:plasma membrane
GSONMT00012828001	dipeptidase 1	994.325	1.34361	0.426109	0.129564	3.28879	0.0010062	0.0188673	F:dipeptidyl-peptidase activity; P:negative regulation of cysteine-type endopeptidase activity involved in apoptotic process; P:negative regulation of cell migration; P:cellular response to drug; F:zinc ion binding; P:antibiotic metabolic process; P:proteolysis; F:cysteine-type endopeptidase inhibitor activity involved in apoptotic process; F:metallodipeptidase activity; C:apical part of cell; P:…
GSONMT00037105001	cullin-associated nedd8-dissociated protein 1-like	535.221	1.3436	0.426099	0.132623	3.21285	0.00131423	0.0231803	C:nucleus; F:TBP-class protein binding
GSONMT00019938001	myosin heavy chain	39443.2	1.34182	0.424188	0.113264	3.74513	0.000180299	0.00484437	C:myosin filament; P:response to activity; F:ATP binding; C:myofibril; F:actin filament binding; F:motor activity; F:calmodulin binding
GSONMT00070696001	60s ribosomal protein l7-like 1-like	512.579	1.34181	0.424184	0.128773	3.29404	0.000987586	0.0185813	C:ribosome
[truncated: 675 more rows]

## Sheet: Fp_PBS R Day 5
Accession (Locus Tag)	Sequence Description (Automated)	baseMean	FoldChange	log2FoldChange	lfcSE	stat	pvalue	padj	GOs
[truncated: 428 more rows]

[truncated: 20 more sheets: Fp_PBS C Day 5, Fp_PBS S Day 5, D5_D1 Fp R, D5_D1 Fp C, D5_D1 Fp S, R_C Fp Day 1, R_C Fp Day 5, R_S Fp Day 1, R_S Fp Day 5, S_C Fp Day 1, S_C Fp Day 5, D5_D1 PBS R, D5_D1 PBS C, D5_D1 PBS S, R_S PBS Day1, R_C PBS Day1, S_C PBS Day1, R_S PBS Day5, R_C PBS Day5, S_C PBS Day5]
