# Supplementary material for: Whole-body transcriptome of selectively bred, resistant-, control-, and susceptible-line rainbow trout following experimental challenge with Flavobacterium psychrophilum
Source: Front Genet. 2015 Jan 8;5:453. doi: 10.3389/fgene.2014.00453 (PMC4288049; doi:10.3389/fgene.2014.00453)
Supplement: Supplementary file 7 [file DataSheet5.XLSX]

## Sheet: Supplmental Data 5 GO enrich
Supplmental Data 5. GO enrichment categories determined from pair-wise comparision.
Pair-wise Comparison	Total	Over-represented	Under-represented
GORich_Fp_PBS_D1_R	53	50	3
GORich_Fp_PBS_D1_C	11	11	0
GORich_Fp_PBS_D1_S	361	218	143
GORich_Fp_PBS_D5_R	326	156	170
GORich_Fp_PBS_D5_C	909	611	298
GORich_Fp_PBS_D5_S	607	333	274

## Sheet: GORich_Fp_PBS_D1_R
Number	GO-ID	Term	Category	FDR	P-Value	#Test	#Ref	#notAnnotTest	#notAnnotRef	Over/Under
11	GO:0035989	tendon development	P	8.77767e-05	6.22369e-08	5	6	373	34666	over
13	GO:0009607	response to biotic stimulus	P	0.000137915	1.15566e-07	23	558	355	34114	over
16	GO:0051707	response to other organism	P	0.000227096	2.3421e-07	22	536	356	34136	over
19	GO:0045112	integrin biosynthetic process	P	0.00037089	4.5423e-07	4	3	374	34669	over
24	GO:0051704	multi-organism process	P	0.00181977	2.81516e-06	32	1165	346	33507	over
27	GO:0051603	proteolysis involved in cellular protein catabolic process	P	0.00221628	3.85713e-06	24	742	354	33930	over
29	GO:0044257	cellular protein catabolic process	P	0.00376155	7.03139e-06	24	770	354	33902	over
30	GO:0009611	response to wounding	P	0.00381755	7.38213e-06	31	1140	347	33532	over
32	GO:0002376	immune system process	P	0.00385314	7.94769e-06	48	2223	330	32449	over
33	GO:0043206	extracellular fibril organization	P	0.00402215	8.81481e-06	4	9	374	34663	over
34	GO:0097435	fibril organization	P	0.00402215	8.81481e-06	4	9	374	34663	over
35	GO:0035313	wound healing, spreading of epidermal cells	P	0.00542356	1.22357e-05	4	10	374	34662	over
36	GO:0030163	protein catabolic process	P	0.00843375	1.95704e-05	25	877	353	33795	over
37	GO:0006950	response to stress	P	0.00863161	2.05859e-05	65	3458	313	31214	over
39	GO:0090504	epiboly	P	0.0121192	3.0466e-05	8	104	370	34568	over
41	GO:0090505	epiboly involved in wound healing	P	0.0254556	6.89142e-05	4	17	374	34655	over
42	GO:0044319	wound healing, spreading of cells	P	0.0254556	6.89142e-05	4	17	374	34655	over
43	GO:0006952	defense response	P	0.0292433	8.10534e-05	25	937	353	33735	over
46	GO:0042060	wound healing	P	0.0326466	9.67991e-05	22	797	356	33875	over
48	GO:0021589	cerebellum structural organization	P	0.0352877	0.000116003	2	0	376	34672	over
49	GO:0021577	hindbrain structural organization	P	0.0352877	0.000116003	2	0	376	34672	over
50	GO:0035634	response to stilbenoid	P	0.0352877	0.000116003	2	0	376	34672	over
51	GO:0080184	response to phenylpropanoid	P	0.0352877	0.000116003	2	0	376	34672	over
53	GO:0002474	antigen processing and presentation of peptide antigen via MHC class I	P	0.0458535	0.000156648	7	99	371	34573	over
1	GO:0005201	extracellular matrix structural constituent	F	2.33291e-09	4.05303e-13	16	107	362	34565	over
3	GO:0070003	threonine-type peptidase activity	F	2.33291e-09	6.01498e-13	12	43	366	34629	over
4	GO:0004298	threonine-type endopeptidase activity	F	2.33291e-09	6.01498e-13	12	43	366	34629	over
10	GO:0005126	cytokine receptor binding	F	7.68409e-05	4.953e-08	14	188	364	34484	over
14	GO:0042379	chemokine receptor binding	F	0.000170332	1.53709e-07	8	48	370	34624	over
17	GO:0005125	cytokine activity	F	0.000285353	3.12686e-07	11	126	367	34546	over
20	GO:0008009	chemokine activity	F	0.00062671	8.07928e-07	7	41	371	34631	over
23	GO:0005198	structural molecule activity	F	0.00167354	2.48108e-06	29	989	349	33683	over
26	GO:0004175	endopeptidase activity	F	0.00221628	3.79358e-06	22	639	356	34033	over
38	GO:0048407	platelet-derived growth factor binding	F	0.0115767	2.83559e-05	4	13	374	34659	over
40	GO:0005102	receptor binding	F	0.0229286	5.91173e-05	34	1479	344	33193	over
44	GO:0070011	peptidase activity, acting on L-amino acid peptides	F	0.0298835	8.65931e-05	27	1080	351	33592	over
45	GO:0001948	glycoprotein binding	F	0.0298835	8.66803e-05	6	61	372	34611	over
47	GO:0008233	peptidase activity	F	0.0340664	0.000103205	29	1205	349	33467	over
2	GO:0005839	proteasome core complex	C	2.33291e-09	6.01498e-13	12	43	366	34629	over
5	GO:0005576	extracellular region	C	4.73659e-09	1.52656e-12	61	2034	317	32638	over
6	GO:0000502	proteasome complex	C	1.09607e-07	4.23901e-11	16	150	362	34522	over
7	GO:0044421	extracellular region part	C	1.36379e-07	6.1535e-11	41	1141	337	33531	over
8	GO:0005581	collagen	C	3.24848e-06	1.67512e-09	15	168	363	34504	over
9	GO:0005588	collagen type V	C	5.05325e-06	2.9315e-09	5	2	373	34670	over
12	GO:0044420	extracellular matrix part	C	8.8419e-05	6.83916e-08	18	334	360	34338	over
15	GO:0031012	extracellular matrix	C	0.000208499	2.01592e-07	26	719	352	33953	over
18	GO:0005583	fibrillar collagen	C	0.000336483	3.90402e-07	5	10	373	34662	over
21	GO:0005578	proteinaceous extracellular matrix	C	0.00068729	9.30327e-07	22	584	356	34088	over
22	GO:0031224	intrinsic to membrane	C	0.000963462	1.36626e-06	42	7167	336	27505	under
25	GO:0016021	integral to membrane	C	0.00191855	3.09164e-06	42	7053	336	27619	under
28	GO:0044425	membrane part	C	0.00341532	6.16405e-06	57	8582	321	26090	under
31	GO:0019773	proteasome core complex, alpha-subunit complex	C	0.00385314	7.75604e-06	5	21	373	34651	over
52	GO:0005615	extracellular space	C	0.0412496	0.000138261	18	594	360	34078	over

## Sheet: GORich_Fp_PBS_D1_C
Number	GO-ID	Term	Category	FDR	P-Value	#Test	#Ref	#notAnnotTest	#notAnnotRef	Over/Under
5	GO:0006572	tyrosine catabolic process	P	0.00181806	5.8594e-07	2	1	14	35033	over
8	GO:0006570	tyrosine metabolic process	P	0.0249384	1.28598e-05	2	10	14	35024	over
11	GO:0009074	aromatic amino acid family catabolic process	P	0.0419778	2.97638e-05	2	16	14	35018	over
1	GO:0070547	L-tyrosine aminotransferase activity	F	0.00134996	1.95365e-07	2	0	14	35034	over
2	GO:0004838	L-tyrosine:2-oxoglutarate aminotransferase activity	F	0.00134996	1.95365e-07	2	0	14	35034	over
3	GO:0019203	carbohydrate phosphatase activity	F	0.00134996	3.48063e-07	3	28	13	35006	over
4	GO:0050308	sugar-phosphatase activity	F	0.00134996	3.48063e-07	3	28	13	35006	over
6	GO:0050309	sugar-terminal-phosphatase activity	F	0.0090806	4.09721e-06	2	5	14	35029	over
7	GO:0004346	glucose-6-phosphatase activity	F	0.0090806	4.09721e-06	2	5	14	35029	over
9	GO:0031995	insulin-like growth factor II binding	F	0.026191	1.51939e-05	2	11	14	35023	over
10	GO:0031994	insulin-like growth factor I binding	F	0.0317144	2.04425e-05	2	13	14	35021	over

## Sheet: GORich_Fp_PBS_D1_S
Number	GO-ID	Term	Category	FDR	P-Value	#Test	#Ref	#notAnnotTest	#notAnnotRef	Over/Under
1	GO:0044700	single organism signaling	P	4.42565e-09	5.70537e-13	230	8629	1109	25082	under
2	GO:0023052	signaling	P	4.42565e-09	5.70537e-13	230	8629	1109	25082	under
3	GO:0044763	single-organism cellular process	P	6.53743e-09	1.43471e-12	581	17954	758	15757	under
4	GO:0001757	somite specification	P	6.53743e-09	1.68556e-12	21	59	1318	33652	over
5	GO:0014823	response to activity	P	1.20046e-08	3.86897e-12	22	70	1317	33641	over
6	GO:0006508	proteolysis	P	2.8086e-08	1.08622e-11	121	1535	1218	32176	over
7	GO:0007154	cell communication	P	2.94913e-08	1.36148e-11	244	8845	1095	24866	under
10	GO:0007379	segment specification	P	4.06643e-08	3.08496e-11	21	71	1318	33640	over
11	GO:0015074	DNA integration	P	4.06643e-08	3.10109e-11	0	628	1339	33083	under
13	GO:0050877	neurological system process	P	5.22804e-08	4.38085e-11	20	1666	1319	32045	under
15	GO:0006313	transposition, DNA-mediated	P	9.4872e-08	1.03959e-10	0	602	1339	33109	under
16	GO:0032196	transposition	P	9.4872e-08	1.03959e-10	0	602	1339	33109	under
18	GO:0006520	cellular amino acid metabolic process	P	1.00982e-07	1.17163e-10	59	549	1280	33162	over
19	GO:0007165	signal transduction	P	1.11133e-07	1.36104e-10	221	8037	1118	25674	under
20	GO:0019752	carboxylic acid metabolic process	P	2.12415e-07	2.73837e-10	84	971	1255	32740	over
22	GO:0050794	regulation of cellular process	P	2.58189e-07	3.66131e-10	428	13635	911	20076	under
26	GO:0007186	G-protein coupled receptor signaling pathway	P	7.91687e-07	1.32679e-09	20	1551	1319	32160	under
29	GO:0009607	response to biotic stimulus	P	1.2591e-06	2.35361e-09	54	527	1285	33184	over
30	GO:0006082	organic acid metabolic process	P	1.49681e-06	2.89443e-09	87	1072	1252	32639	over
31	GO:0051707	response to other organism	P	2.17082e-06	4.33773e-09	52	506	1287	33205	over
33	GO:0051704	multi-organism process	P	2.55279e-06	5.43006e-09	88	1109	1251	32602	over
34	GO:0006310	DNA recombination	P	2.73428e-06	5.99237e-09	5	816	1334	32895	under
35	GO:0043436	oxoacid metabolic process	P	2.85894e-06	6.44985e-09	85	1060	1254	32651	over
36	GO:0007166	cell surface receptor signaling pathway	P	6.53932e-06	1.51744e-08	104	4286	1235	29425	under
39	GO:0044710	single-organism metabolic process	P	8.32035e-06	2.09162e-08	299	5496	1040	28215	over
41	GO:0002376	immune system process	P	8.76641e-06	2.31676e-08	140	2131	1199	31580	over
42	GO:0055114	oxidation-reduction process	P	1.00394e-05	2.71791e-08	100	1366	1239	32345	over
47	GO:0048468	cell development	P	2.65563e-05	8.04529e-08	73	3230	1266	30481	under
52	GO:0009617	response to bacterium	P	4.98017e-05	1.66926e-07	33	280	1306	33431	over
61	GO:0030163	protein catabolic process	P	8.95473e-05	3.54365e-07	67	835	1272	32876	over
62	GO:0048699	generation of neurons	P	8.95473e-05	3.57866e-07	49	2362	1290	31349	under
63	GO:0009308	amine metabolic process	P	9.15633e-05	3.71825e-07	24	168	1315	33543	over
67	GO:0071396	cellular response to lipid	P	9.73271e-05	4.26208e-07	40	397	1299	33314	over
68	GO:0007399	nervous system development	P	9.73271e-05	4.26598e-07	88	3601	1251	30110	under
69	GO:0010951	negative regulation of endopeptidase activity	P	0.000112564	5.03846e-07	22	146	1317	33565	over
71	GO:0006950	response to stress	P	0.000142289	6.5119e-07	191	3332	1148	30379	over
72	GO:0023051	regulation of signaling	P	0.000147879	6.9367e-07	89	3603	1250	30108	under
73	GO:0019226	transmission of nerve impulse	P	0.000147879	6.95995e-07	13	1037	1326	32674	under
74	GO:0030182	neuron differentiation	P	0.000147879	7.05368e-07	44	2163	1295	31548	under
77	GO:0016043	cellular component organization	P	0.000158169	7.85032e-07	192	6614	1147	27097	under
78	GO:0044260	cellular macromolecule metabolic process	P	0.000174893	8.82519e-07	363	11287	976	22424	under
79	GO:0006259	DNA metabolic process	P	0.000174893	8.99174e-07	38	1944	1301	31767	under
83	GO:0035637	multicellular organismal signaling	P	0.000188433	1.00812e-06	15	1101	1324	32610	under
85	GO:0032989	cellular component morphogenesis	P	0.000192733	1.05597e-06	42	2074	1297	31637	under
87	GO:0009987	cellular process	P	0.000222775	1.24929e-06	867	23939	472	9772	under
89	GO:0010646	regulation of cell communication	P	0.00025613	1.46935e-06	91	3617	1248	30094	under
91	GO:0007267	cell-cell signaling	P	0.000398782	2.33913e-06	21	1299	1318	32412	under
92	GO:0009074	aromatic amino acid family catabolic process	P	0.000433135	2.56855e-06	7	11	1332	33700	over
93	GO:0048002	antigen processing and presentation of peptide antigen	P	0.000434145	2.60252e-06	21	150	1318	33561	over
94	GO:0002474	antigen processing and presentation of peptide antigen via MHC class I	P	0.000447751	2.72661e-06	16	90	1323	33621	over
96	GO:0000902	cell morphogenesis	P	0.000488906	3.02533e-06	38	1892	1301	31819	under
97	GO:0006952	defense response	P	0.000502401	3.14122e-06	67	895	1272	32816	over
98	GO:0071840	cellular component organization or biogenesis	P	0.000514983	3.28555e-06	201	6757	1138	26954	under
99	GO:0043269	regulation of ion transport	P	0.000514983	3.28628e-06	7	723	1332	32988	under
100	GO:0071383	cellular response to steroid hormone stimulus	P	0.000521941	3.38839e-06	26	221	1313	33490	over
101	GO:0044106	cellular amine metabolic process	P	0.000521941	3.39796e-06	22	166	1317	33545	over
102	GO:0010466	negative regulation of peptidase activity	P	0.000543334	3.57226e-06	23	180	1316	33531	over
103	GO:0051883	killing of cells in other organism involved in symbiotic interaction	P	0.000612715	4.10741e-06	5	3	1334	33708	over
104	GO:0051818	disruption of cells of other organism involved in symbiotic interaction	P	0.000612715	4.10741e-06	5	3	1334	33708	over
106	GO:0022008	neurogenesis	P	0.000683096	4.66728e-06	57	2492	1282	31219	under
107	GO:0030030	cell projection organization	P	0.000700838	4.83368e-06	38	1868	1301	31843	under
108	GO:0052547	regulation of peptidase activity	P	0.000717366	4.99391e-06	34	346	1305	33365	over
109	GO:0044257	cellular protein catabolic process	P	0.000805955	5.66257e-06	57	737	1282	32974	over
111	GO:0071156	regulation of cell cycle arrest	P	0.000838874	6.002e-06	15	85	1324	33626	over
113	GO:0009966	regulation of signal transduction	P	0.000902967	6.59304e-06	83	3278	1256	30433	under
114	GO:0044699	single-organism process	P	0.000902967	6.63518e-06	728	20420	611	13291	under
116	GO:0002455	humoral immune response mediated by circulating immunoglobulin	P	0.000935944	7.08828e-06	6	8	1333	33703	over
118	GO:0050789	regulation of biological process	P	0.000935944	7.11882e-06	486	14317	853	19394	under
120	GO:1901605	alpha-amino acid metabolic process	P	0.00098768	7.63965e-06	29	277	1310	33434	over
121	GO:0009410	response to xenobiotic stimulus	P	0.00102948	8.0293e-06	16	99	1323	33612	over
125	GO:0006958	complement activation, classical pathway	P	0.0011019	8.94932e-06	5	4	1334	33707	over
126	GO:0006957	complement activation, alternative pathway	P	0.0011019	8.94932e-06	5	4	1334	33707	over
127	GO:0007268	synaptic transmission	P	0.00118849	9.72914e-06	12	901	1327	32810	under
132	GO:0052548	regulation of endopeptidase activity	P	0.00141179	1.20122e-05	30	295	1309	33416	over
135	GO:0009063	cellular amino acid catabolic process	P	0.00159954	1.39189e-05	16	104	1323	33607	over
141	GO:0048666	neuron development	P	0.00186739	1.71618e-05	34	1670	1305	32041	under
142	GO:0006996	organelle organization	P	0.00186739	1.7231e-05	97	3643	1242	30068	under
143	GO:0044364	disruption of cells of other organism	P	0.00186739	1.7333e-05	5	5	1334	33706	over
144	GO:0031640	killing of cells of other organism	P	0.00186739	1.7333e-05	5	5	1334	33706	over
145	GO:0048562	embryonic organ morphogenesis	P	0.00188533	1.76211e-05	13	916	1326	32795	under
147	GO:0006954	inflammatory response	P	0.00193771	1.83604e-05	29	287	1310	33424	over
151	GO:0003008	system process	P	0.00205395	1.99913e-05	57	2403	1282	31308	under
152	GO:0033993	response to lipid	P	0.00213089	2.08777e-05	52	677	1287	33034	over
153	GO:0019882	antigen processing and presentation	P	0.00222445	2.19376e-05	21	175	1318	33536	over
156	GO:0031397	negative regulation of protein ubiquitination	P	0.0024021	2.41542e-05	14	85	1325	33626	over
161	GO:0051716	cellular response to stimulus	P	0.00283867	2.94589e-05	296	9169	1043	24542	under
162	GO:0071158	positive regulation of cell cycle arrest	P	0.00285068	2.97673e-05	12	64	1327	33647	over
163	GO:0055088	lipid homeostasis	P	0.00289122	3.0377e-05	14	87	1325	33624	over
164	GO:0051603	proteolysis involved in cellular protein catabolic process	P	0.00332616	3.51611e-05	53	713	1286	32998	over
165	GO:0044281	small molecule metabolic process	P	0.00360704	3.86736e-05	203	3827	1136	29884	over
167	GO:0042632	cholesterol homeostasis	P	0.00360704	3.90604e-05	10	45	1329	33666	over
168	GO:0055092	sterol homeostasis	P	0.00360704	3.90604e-05	10	45	1329	33666	over
169	GO:1901606	alpha-amino acid catabolic process	P	0.00388719	4.23446e-05	14	90	1325	33621	over
170	GO:0071391	cellular response to estrogen stimulus	P	0.00419197	4.59349e-05	10	46	1329	33665	over
171	GO:0071466	cellular response to xenobiotic stimulus	P	0.00427872	4.71613e-05	14	91	1325	33620	over
174	GO:0009057	macromolecule catabolic process	P	0.00474235	5.40961e-05	78	1201	1261	32510	over
175	GO:0070887	cellular response to chemical stimulus	P	0.00474235	5.44633e-05	134	2346	1205	31365	over
176	GO:0002633	positive regulation of granuloma formation	P	0.00474235	5.56341e-05	3	0	1336	33711	over
177	GO:0002631	regulation of granuloma formation	P	0.00474235	5.56341e-05	3	0	1336	33711	over
178	GO:0002432	granuloma formation	P	0.00474235	5.56341e-05	3	0	1336	33711	over
179	GO:0038110	interleukin-2-mediated signaling pathway	P	0.00474235	5.56341e-05	3	0	1336	33711	over
182	GO:0030860	regulation of polarized epithelial cell differentiation	P	0.00474235	5.56341e-05	3	0	1336	33711	over
183	GO:0006366	transcription from RNA polymerase II promoter	P	0.00478548	5.64485e-05	43	1910	1296	31801	under
185	GO:0065007	biological regulation	P	0.00506417	6.03887e-05	525	15086	814	18625	under
186	GO:0051056	regulation of small GTPase mediated signal transduction	P	0.00561278	6.75166e-05	16	970	1323	32741	under
187	GO:0007174	epidermal growth factor catabolic process	P	0.00561278	6.76543e-05	4	3	1335	33708	over
188	GO:0007169	transmembrane receptor protein tyrosine kinase signaling pathway	P	0.00563059	6.8232e-05	16	975	1323	32736	under
189	GO:0048869	cellular developmental process	P	0.00594502	7.26632e-05	149	5045	1190	28666	under
192	GO:1901564	organonitrogen compound metabolic process	P	0.00704931	8.72417e-05	173	3215	1166	30496	over
193	GO:0048858	cell projection morphogenesis	P	0.00718567	8.93924e-05	28	1383	1311	32328	under
194	GO:0007017	microtubule-based process	P	0.00752962	9.41567e-05	13	845	1326	32866	under
195	GO:0009880	embryonic pattern specification	P	0.00770456	9.68408e-05	22	211	1317	33500	over
197	GO:0032990	cell part morphogenesis	P	0.00834403	0.000105954	29	1416	1310	32295	under
198	GO:1901575	organic substance catabolic process	P	0.00836665	0.000106781	180	3392	1159	30319	over
199	GO:0043547	positive regulation of GTPase activity	P	0.00880616	0.000114164	5	511	1334	33200	under
200	GO:0009072	aromatic amino acid family metabolic process	P	0.00880616	0.000114793	8	32	1331	33679	over
201	GO:0045664	regulation of neuron differentiation	P	0.00880616	0.000114941	8	645	1331	33066	under
203	GO:0090304	nucleic acid metabolic process	P	0.00880616	0.000115408	210	6699	1129	27012	under
204	GO:0002478	antigen processing and presentation of exogenous peptide antigen	P	0.00880616	0.000115796	15	113	1324	33598	over
205	GO:0048545	response to steroid hormone stimulus	P	0.00882694	0.000116638	34	401	1305	33310	over
206	GO:0006357	regulation of transcription from RNA polymerase II promoter	P	0.00955688	0.000126899	39	1733	1300	31978	under
208	GO:0010886	positive regulation of cholesterol storage	P	0.00973915	0.000131201	4	4	1335	33707	over
210	GO:0009056	catabolic process	P	0.00984334	0.000133439	189	3603	1150	30108	over
211	GO:0006955	immune response	P	0.00984334	0.000133876	62	923	1277	32788	over
212	GO:0042742	defense response to bacterium	P	0.0101606	0.000138846	13	89	1326	33622	over
214	GO:0007600	sensory perception	P	0.0104054	0.000143532	7	592	1332	33119	under
215	GO:0038179	neurotrophin signaling pathway	P	0.0104059	0.000145616	0	246	1339	33465	under
216	GO:0072431	signal transduction involved in mitotic G1 DNA damage checkpoint	P	0.0104059	0.000148234	10	54	1329	33657	over
217	GO:0072413	signal transduction involved in mitotic cell cycle checkpoint	P	0.0104059	0.000148234	10	54	1329	33657	over
218	GO:0006977	DNA damage response, signal transduction by p53 class mediator resulting in cell cycle arrest	P	0.0104059	0.000148234	10	54	1329	33657	over
219	GO:1902403	signal transduction involved in mitotic DNA integrity checkpoint	P	0.0104059	0.000148234	10	54	1329	33657	over
220	GO:1902402	signal transduction involved in mitotic DNA damage checkpoint	P	0.0104059	0.000148234	10	54	1329	33657	over
221	GO:1902400	intracellular signal transduction involved in G1 DNA damage checkpoint	P	0.0104059	0.000148234	10	54	1329	33657	over
222	GO:0034765	regulation of ion transmembrane transport	P	0.0110664	0.000158356	5	503	1334	33208	under
223	GO:0019884	antigen processing and presentation of exogenous antigen	P	0.0112835	0.000163797	15	117	1324	33594	over
224	GO:0033121	regulation of purine nucleotide catabolic process	P	0.0112835	0.000165242	12	782	1327	32929	under
225	GO:0030811	regulation of nucleotide catabolic process	P	0.0112835	0.000165242	12	782	1327	32929	under
226	GO:0009118	regulation of nucleoside metabolic process	P	0.0112835	0.000165242	12	782	1327	32929	under
227	GO:0033124	regulation of GTP catabolic process	P	0.0112835	0.000165545	11	744	1328	32967	under
228	GO:0044248	cellular catabolic process	P	0.0112835	0.000166813	172	3244	1167	30467	over
229	GO:0072422	signal transduction involved in DNA damage checkpoint	P	0.0112835	0.000169248	10	55	1329	33656	over
230	GO:0072401	signal transduction involved in DNA integrity checkpoint	P	0.0112835	0.000169248	10	55	1329	33656	over
231	GO:0072395	signal transduction involved in cell cycle checkpoint	P	0.0112835	0.000169248	10	55	1329	33656	over
233	GO:0031101	fin regeneration	P	0.0112835	0.000169463	14	104	1325	33607	over
234	GO:0006857	oligopeptide transport	P	0.0116681	0.000175992	5	10	1334	33701	over
235	GO:0048568	embryonic organ development	P	0.0119574	0.000181125	25	1247	1314	32464	under
236	GO:0006959	humoral immune response	P	0.0126684	0.000192713	10	56	1329	33655	over
237	GO:0051960	regulation of nervous system development	P	0.0128755	0.000196693	16	931	1323	32780	under
238	GO:0006813	potassium ion transport	P	0.0134688	0.000207746	3	399	1336	33312	under
240	GO:0019442	tryptophan catabolic process to acetyl-CoA	P	0.0134688	0.000216174	3	1	1336	33710	over
241	GO:0002540	leukotriene production involved in inflammatory response	P	0.0134688	0.000216174	3	1	1336	33710	over
242	GO:0002538	arachidonic acid metabolite production involved in inflammatory response	P	0.0134688	0.000216174	3	1	1336	33710	over
243	GO:0052331	hemolysis in other organism involved in symbiotic interaction	P	0.0134688	0.000216174	3	1	1336	33710	over
244	GO:0051801	cytolysis in other organism involved in symbiotic interaction	P	0.0134688	0.000216174	3	1	1336	33710	over
245	GO:0051715	cytolysis in other organism	P	0.0134688	0.000216174	3	1	1336	33710	over
246	GO:0044179	hemolysis in other organism	P	0.0134688	0.000216174	3	1	1336	33710	over
249	GO:0042866	pyruvate biosynthetic process	P	0.0134688	0.000216174	3	1	1336	33710	over
250	GO:0043087	regulation of GTPase activity	P	0.0138435	0.00022308	11	740	1328	32971	under
252	GO:0031571	mitotic G1 DNA damage checkpoint	P	0.0139684	0.000226895	11	69	1328	33642	over
253	GO:0034383	low-density lipoprotein particle clearance	P	0.0139872	0.000228744	6	18	1333	33693	over
255	GO:0009887	organ morphogenesis	P	0.0142547	0.0002343	47	1950	1292	31761	under
256	GO:0000904	cell morphogenesis involved in differentiation	P	0.0142964	0.000235907	30	1399	1309	32312	under
258	GO:0006610	ribosomal protein import into nucleus	P	0.0147947	0.000247945	5	11	1334	33700	over
259	GO:0006586	indolalkylamine metabolic process	P	0.0147947	0.000247945	5	11	1334	33700	over
260	GO:0006268	DNA unwinding involved in DNA replication	P	0.0147947	0.000247945	5	11	1334	33700	over
261	GO:0046578	regulation of Ras protein signal transduction	P	0.0166974	0.000280909	13	798	1326	32913	under
262	GO:0071774	response to fibroblast growth factor stimulus	P	0.017388	0.000294768	1	289	1338	33422	under
263	GO:0044344	cellular response to fibroblast growth factor stimulus	P	0.017388	0.000294768	1	289	1338	33422	under
264	GO:0042246	tissue regeneration	P	0.0175046	0.000297874	18	168	1321	33543	over
265	GO:0043583	ear development	P	0.0180225	0.000307849	5	486	1334	33225	under
266	GO:0044783	G1 DNA damage checkpoint	P	0.018373	0.00031502	11	72	1328	33639	over
267	GO:0048011	neurotrophin TRK receptor signaling pathway	P	0.0185106	0.000318573	0	226	1339	33485	under
269	GO:0006521	regulation of cellular amino acid metabolic process	P	0.0191657	0.000332509	9	49	1330	33662	over
270	GO:1900542	regulation of purine nucleotide metabolic process	P	0.0191657	0.000333552	16	911	1323	32800	under
271	GO:0030154	cell differentiation	P	0.0192883	0.000336929	143	4741	1196	28970	under
273	GO:0010975	regulation of neuron projection development	P	0.020372	0.000358487	4	431	1335	33280	under
274	GO:0034381	plasma lipoprotein particle clearance	P	0.0206546	0.000366503	6	20	1333	33691	over
275	GO:0006081	cellular aldehyde metabolic process	P	0.0206546	0.000368968	7	29	1332	33682	over
276	GO:0090385	phagosome-lysosome fusion	P	0.0206546	0.000370116	4	6	1335	33705	over
279	GO:0002479	antigen processing and presentation of exogenous peptide antigen via MHC class I, TAP-dependent	P	0.0210108	0.000379208	9	50	1330	33661	over
280	GO:0001906	cell killing	P	0.0210108	0.000379208	9	50	1330	33661	over
283	GO:0044712	single-organism catabolic process	P	0.0226164	0.000414017	22	234	1317	33477	over
284	GO:0044282	small molecule catabolic process	P	0.0226164	0.000414017	22	234	1317	33477	over
285	GO:0008543	fibroblast growth factor receptor signaling pathway	P	0.0227942	0.000418864	1	275	1338	33436	under
287	GO:0097006	regulation of plasma lipoprotein particle levels	P	0.0232268	0.000429877	8	40	1331	33671	over
288	GO:0051437	positive regulation of ubiquitin-protein ligase activity involved in mitotic cell cycle	P	0.0232268	0.00043118	9	51	1330	33660	over
289	GO:0034762	regulation of transmembrane transport	P	0.0242492	0.000451723	6	508	1333	33203	under
292	GO:0050767	regulation of neurogenesis	P	0.0245615	0.00046229	14	816	1325	32895	under
293	GO:0042590	antigen processing and presentation of exogenous peptide antigen via MHC class I	P	0.0258849	0.000488867	9	52	1330	33659	over
294	GO:0035556	intracellular signal transduction	P	0.0268354	0.000508548	102	3536	1237	30175	under
295	GO:0006140	regulation of nucleotide metabolic process	P	0.027238	0.000517932	17	924	1322	32787	under
299	GO:0001523	retinoid metabolic process	P	0.0286796	0.000552738	9	53	1330	33658	over
300	GO:0090383	phagosome acidification	P	0.0290708	0.000564026	4	7	1335	33704	over
302	GO:0031175	neuron projection development	P	0.0293535	0.000571403	30	1358	1309	32353	under
303	GO:0044773	mitotic DNA damage checkpoint	P	0.0296474	0.000579036	11	78	1328	33633	over
304	GO:0001503	ossification	P	0.029659	0.000581175	5	465	1334	33246	under
305	GO:0006576	cellular biogenic amine metabolic process	P	0.0299669	0.000589436	13	105	1326	33606	over
306	GO:0007264	small GTPase mediated signal transduction	P	0.0299669	0.00059107	34	1484	1305	32227	under
307	GO:0006575	cellular modified amino acid metabolic process	P	0.0300482	0.00059461	18	179	1321	33532	over
308	GO:0009310	amine catabolic process	P	0.0301182	0.000599879	5	14	1334	33697	over
309	GO:0042402	cellular biogenic amine catabolic process	P	0.0301182	0.000599879	5	14	1334	33697	over
312	GO:0000003	reproduction	P	0.0311204	0.000625857	24	1152	1315	32559	under
313	GO:0051924	regulation of calcium ion transport	P	0.0328359	0.000664592	0	199	1339	33512	under
314	GO:0061351	neural precursor cell proliferation	P	0.0328359	0.000664592	0	199	1339	33512	under
316	GO:0006464	cellular protein modification process	P	0.033956	0.000693828	149	4844	1190	28867	under
317	GO:0036211	protein modification process	P	0.033956	0.000693828	149	4844	1190	28867	under
318	GO:0016101	diterpenoid metabolic process	P	0.0342001	0.00070102	9	55	1330	33656	over
321	GO:0007167	enzyme linked receptor protein signaling pathway	P	0.0352619	0.000729604	32	1414	1307	32297	under
322	GO:0030001	metal ion transport	P	0.0367401	0.000762558	27	1248	1312	32463	under
323	GO:0044774	mitotic DNA integrity checkpoint	P	0.0369032	0.000768322	11	81	1328	33630	over
324	GO:0048839	inner ear development	P	0.0369269	0.000771195	5	448	1334	33263	under
325	GO:0006878	cellular copper ion homeostasis	P	0.0369857	0.000774806	5	15	1334	33696	over
326	GO:0042221	response to chemical stimulus	P	0.037056	0.000778669	189	3737	1150	29974	over
327	GO:0010885	regulation of cholesterol storage	P	0.038927	0.000820494	4	8	1335	33703	over
328	GO:0006071	glycerol metabolic process	P	0.0392389	0.000829596	6	24	1333	33687	over
329	GO:0006956	complement activation	P	0.0396883	0.000841655	7	34	1332	33677	over
331	GO:0010959	regulation of metal ion transport	P	0.0416476	0.000888575	2	308	1337	33403	under
332	GO:0070838	divalent metal ion transport	P	0.0423244	0.000905743	8	569	1331	33142	under
333	GO:0043412	macromolecule modification	P	0.0431703	0.000926628	155	4981	1184	28730	under
335	GO:0006139	nucleobase-containing compound metabolic process	P	0.0446562	0.000964279	298	8851	1041	24860	under
336	GO:0035023	regulation of Rho protein signal transduction	P	0.0447226	0.000968596	4	403	1335	33308	under
338	GO:0006721	terpenoid metabolic process	P	0.0448194	0.000982866	9	58	1330	33653	over
339	GO:0051439	regulation of ubiquitin-protein ligase activity involved in mitotic cell cycle	P	0.0448194	0.000982866	9	58	1330	33653	over
340	GO:0032879	regulation of localization	P	0.0448194	0.000983568	61	2289	1278	31422	under
342	GO:0006720	isoprenoid metabolic process	P	0.0453473	0.00100629	11	84	1328	33627	over
343	GO:0002676	regulation of chronic inflammatory response	P	0.0453473	0.00102012	3	3	1336	33708	over
344	GO:0006559	L-phenylalanine catabolic process	P	0.0453473	0.00102012	3	3	1336	33708	over
345	GO:0006558	L-phenylalanine metabolic process	P	0.0453473	0.00102012	3	3	1336	33708	over
346	GO:1902222	erythrose 4-phosphate/phosphoenolpyruvate family amino acid catabolic process	P	0.0453473	0.00102012	3	3	1336	33708	over
347	GO:1902221	erythrose 4-phosphate/phosphoenolpyruvate family amino acid metabolic process	P	0.0453473	0.00102012	3	3	1336	33708	over
349	GO:0061026	cardiac muscle tissue regeneration	P	0.0453473	0.00102012	3	3	1336	33708	over
350	GO:0033238	regulation of cellular amine metabolic process	P	0.0454243	0.00102479	10	71	1329	33640	over
351	GO:0006732	coenzyme metabolic process	P	0.0458979	0.00103843	22	247	1317	33464	over
352	GO:0051186	cofactor metabolic process	P	0.0470844	0.00106831	25	299	1314	33412	over
358	GO:0071216	cellular response to biotic stimulus	P	0.0483527	0.00111578	12	99	1327	33612	over
8	GO:0016787	hydrolase activity	F	2.94913e-08	1.52076e-11	298	5101	1041	28610	over
12	GO:0016491	oxidoreductase activity	F	4.06643e-08	3.14536e-11	104	1267	1235	32444	over
14	GO:0004888	transmembrane signaling receptor activity	F	8.10359e-08	7.31277e-11	23	1778	1316	31933	under
17	GO:0004803	transposase activity	F	9.4872e-08	1.03959e-10	0	602	1339	33109	under
21	GO:0008233	peptidase activity	F	2.14631e-07	2.90528e-10	94	1140	1245	32571	over
23	GO:0070011	peptidase activity, acting on L-amino acid peptides	F	4.76431e-07	7.06324e-10	86	1021	1253	32690	over
24	GO:0004930	G-protein coupled receptor activity	F	5.72885e-07	8.86248e-10	9	1074	1330	32637	under
28	GO:0003824	catalytic activity	F	1.04796e-06	1.89137e-09	604	12445	735	21266	over
37	GO:0022838	substrate-specific channel activity	F	6.66092e-06	1.58859e-08	10	1037	1329	32674	under
38	GO:0042379	chemokine receptor binding	F	6.95124e-06	1.70264e-08	14	42	1325	33669	over
40	GO:0005216	ion channel activity	F	8.58369e-06	2.21315e-08	10	1027	1329	32684	under
45	GO:0038023	signaling receptor activity	F	2.11185e-05	6.12565e-08	37	2029	1302	31682	under
49	GO:0017111	nucleoside-triphosphatase activity	F	2.79988e-05	8.84324e-08	126	1903	1213	31808	over
50	GO:0016701	oxidoreductase activity, acting on single donors with incorporation of molecular oxygen	F	3.33113e-05	1.07359e-07	12	34	1327	33677	over
51	GO:0022836	gated channel activity	F	4.56097e-05	1.49935e-07	8	869	1331	32842	under
53	GO:0022803	passive transmembrane transporter activity	F	5.8233e-05	2.02693e-07	13	1077	1326	32634	under
54	GO:0015267	channel activity	F	5.8233e-05	2.02693e-07	13	1077	1326	32634	under
55	GO:0022839	ion gated channel activity	F	5.98024e-05	2.1411e-07	8	862	1331	32849	under
56	GO:0030695	GTPase regulator activity	F	5.98024e-05	2.15865e-07	14	1114	1325	32597	under
57	GO:0016462	pyrophosphatase activity	F	6.88191e-05	2.52848e-07	127	1961	1212	31750	over
58	GO:0016818	hydrolase activity, acting on acid anhydrides, in phosphorus-containing anhydrides	F	7.08827e-05	2.64999e-07	127	1967	1212	31744	over
59	GO:0060089	molecular transducer activity	F	8.89819e-05	3.44135e-07	59	2696	1280	31015	under
60	GO:0004871	signal transducer activity	F	8.89819e-05	3.44135e-07	59	2696	1280	31015	under
64	GO:0016817	hydrolase activity, acting on acid anhydrides	F	9.56149e-05	3.9444e-07	127	1981	1212	31730	over
65	GO:0060589	nucleoside-triphosphatase regulator activity	F	9.73271e-05	4.13125e-07	15	1130	1324	32581	under
70	GO:0003779	actin binding	F	0.000112564	5.07893e-07	59	711	1280	33000	over
75	GO:0016702	oxidoreductase activity, acting on single donors with incorporation of molecular oxygen, incorporation of two atoms of oxygen	F	0.000154147	7.452e-07	11	34	1328	33677	over
80	GO:0005506	iron ion binding	F	0.000174893	9.01857e-07	33	304	1306	33407	over
81	GO:0004497	monooxygenase activity	F	0.000180879	9.44386e-07	24	178	1315	33533	over
84	GO:0004175	endopeptidase activity	F	0.000188769	1.02208e-06	52	609	1287	33102	over
86	GO:0004872	receptor activity	F	0.000193221	1.0711e-06	52	2404	1287	31307	under
90	GO:0008009	chemokine activity	F	0.000257404	1.49325e-06	11	37	1328	33674	over
95	GO:0008237	metallopeptidase activity	F	0.000447751	2.7418e-06	34	333	1305	33378	over
112	GO:0061134	peptidase regulator activity	F	0.000863316	6.23253e-06	27	244	1312	33467	over
115	GO:0005083	small GTPase regulator activity	F	0.000935944	7.05815e-06	8	737	1331	32974	under
119	GO:0004866	endopeptidase inhibitor activity	F	0.00095065	7.29195e-06	22	175	1317	33536	over
124	GO:0005261	cation channel activity	F	0.00108592	8.67956e-06	7	692	1332	33019	under
128	GO:0048020	CCR chemokine receptor binding	F	0.00124606	1.02808e-05	4	1	1335	33710	over
129	GO:0043168	anion binding	F	0.00125177	1.04452e-05	270	5244	1069	28467	over
130	GO:0097367	carbohydrate derivative binding	F	0.00125177	1.04893e-05	237	4504	1102	29207	over
131	GO:0030414	peptidase inhibitor activity	F	0.00138829	1.17227e-05	23	195	1316	33516	over
133	GO:0061135	endopeptidase regulator activity	F	0.00148399	1.27438e-05	22	182	1317	33529	over
134	GO:0003774	motor activity	F	0.00148399	1.28177e-05	39	445	1300	33266	over
136	GO:0035639	purine ribonucleoside triphosphate binding	F	0.00174514	1.52983e-05	219	4122	1120	29589	over
138	GO:0019203	carbohydrate phosphatase activity	F	0.00178353	1.59798e-05	8	23	1331	33688	over
139	GO:0050308	sugar-phosphatase activity	F	0.00178353	1.59798e-05	8	23	1331	33688	over
140	GO:0001882	nucleoside binding	F	0.00179274	1.61778e-05	220	4149	1119	29562	over
146	GO:0032553	ribonucleotide binding	F	0.00190178	1.78973e-05	222	4200	1117	29511	over
149	GO:0008483	transaminase activity	F	0.00203924	1.9599e-05	10	41	1329	33670	over
154	GO:0032550	purine ribonucleoside binding	F	0.00229582	2.27895e-05	218	4129	1121	29582	over
155	GO:0001883	purine nucleoside binding	F	0.00230651	2.30442e-05	218	4132	1121	29579	over
157	GO:0022834	ligand-gated channel activity	F	0.00251023	2.55651e-05	2	410	1337	33301	under
158	GO:0015276	ligand-gated ion channel activity	F	0.00251023	2.55651e-05	2	410	1337	33301	under
160	GO:0032549	ribonucleoside binding	F	0.00268111	2.76511e-05	218	4135	1121	29576	over
166	GO:0016769	transferase activity, transferring nitrogenous groups	F	0.00360704	3.90604e-05	10	45	1329	33666	over
172	GO:0032555	purine ribonucleotide binding	F	0.00470167	5.21263e-05	218	4181	1121	29530	over
180	GO:0031730	CCR5 chemokine receptor binding	F	0.00474235	5.56341e-05	3	0	1336	33711	over
181	GO:0004760	serine-pyruvate transaminase activity	F	0.00474235	5.56341e-05	3	0	1336	33711	over
184	GO:0005085	guanyl-nucleotide exchange factor activity	F	0.00506417	6.02139e-05	5	536	1334	33175	under
191	GO:0008234	cysteine-type peptidase activity	F	0.00636766	7.83952e-05	29	311	1310	33400	over
202	GO:0017076	purine nucleotide binding	F	0.00880616	0.000115206	218	4236	1121	29475	over
209	GO:0008238	exopeptidase activity	F	0.00973915	0.000131203	16	128	1323	33583	over
232	GO:0050661	NADP binding	F	0.0112835	0.000169248	10	55	1329	33656	over
247	GO:0004850	uridine phosphorylase activity	F	0.0134688	0.000216174	3	1	1336	33710	over
248	GO:0004833	tryptophan 2,3-dioxygenase activity	F	0.0134688	0.000216174	3	1	1336	33710	over
251	GO:0016705	oxidoreductase activity, acting on paired donors, with incorporation or reduction of molecular oxygen	F	0.0139457	0.000225627	27	303	1312	33408	over
254	GO:0005131	growth hormone receptor binding	F	0.0139872	0.000229003	4	5	1335	33706	over
257	GO:0005096	GTPase activator activity	F	0.0146877	0.000243312	6	529	1333	33182	under
272	GO:0005524	ATP binding	F	0.0203205	0.00035627	175	3358	1164	30353	over
282	GO:0048037	cofactor binding	F	0.0218626	0.000397399	34	437	1305	33274	over
290	GO:0016722	oxidoreductase activity, oxidizing metal ions	F	0.0243985	0.000456076	6	21	1333	33690	over
291	GO:0032559	adenyl ribonucleotide binding	F	0.0245328	0.000460168	176	3402	1163	30309	over
297	GO:0036094	small molecule binding	F	0.0280442	0.000536878	274	5649	1065	28062	over
298	GO:0004222	metalloendopeptidase activity	F	0.0286796	0.000551413	20	203	1319	33508	over
301	GO:0004745	retinol dehydrogenase activity	F	0.0290708	0.000564026	4	7	1335	33704	over
315	GO:0030170	pyridoxal phosphate binding	F	0.0334976	0.000680143	12	93	1327	33618	over
319	GO:0003676	nucleic acid binding	F	0.0342635	0.000704529	187	5892	1152	27819	under
320	GO:0043177	organic acid binding	F	0.035257	0.00072723	20	211	1319	33500	over
330	GO:0008017	microtubule binding	F	0.0410948	0.000874133	1	254	1338	33457	under
334	GO:0022843	voltage-gated cation channel activity	F	0.0439143	0.000945427	4	396	1335	33315	under
337	GO:0030554	adenyl nucleotide binding	F	0.0448194	0.000980263	176	3457	1163	30254	over
341	GO:0004331	fructose-2,6-bisphosphate 2-phosphatase activity	F	0.0448194	0.000985137	5	16	1334	33695	over
353	GO:0020037	heme binding	F	0.047763	0.00109053	22	249	1317	33462	over
355	GO:0070003	threonine-type peptidase activity	F	0.047763	0.00109602	8	47	1331	33664	over
356	GO:0004298	threonine-type endopeptidase activity	F	0.047763	0.00109602	8	47	1331	33664	over
357	GO:0001664	G-protein coupled receptor binding	F	0.0477788	0.00109946	23	270	1316	33441	over
360	GO:0005244	voltage-gated ion channel activity	F	0.0485463	0.00112651	6	476	1333	33235	under
361	GO:0022832	voltage-gated channel activity	F	0.0495924	0.00115398	6	482	1333	33229	under
9	GO:0016459	myosin complex	C	4.06643e-08	2.46028e-11	37	235	1302	33476	over
25	GO:0000502	proteasome complex	C	6.51925e-07	1.05054e-09	26	140	1313	33571	over
27	GO:0045202	synapse	C	7.92272e-07	1.37884e-09	8	1017	1331	32694	under
32	GO:0005882	intermediate filament	C	2.55279e-06	5.2766e-09	22	109	1317	33602	over
43	GO:0031224	intrinsic to membrane	C	1.41276e-05	3.91572e-08	198	7011	1141	26700	under
44	GO:0016021	integral to membrane	C	1.72945e-05	4.90497e-08	195	6900	1144	26811	under
46	GO:0044425	membrane part	C	2.56657e-05	7.61004e-08	249	8390	1090	25321	under
48	GO:0016020	membrane	C	2.67624e-05	8.28024e-08	386	12097	953	21614	under
66	GO:0042995	cell projection	C	9.73271e-05	4.16315e-07	35	1879	1304	31832	under
76	GO:0015630	microtubule cytoskeleton	C	0.000158169	7.76713e-07	21	1339	1318	32372	under
82	GO:0044456	synapse part	C	0.000188433	1.00281e-06	6	713	1333	32998	under
88	GO:0045111	intermediate filament cytoskeleton	C	0.000241261	1.3685e-06	23	169	1316	33542	over
105	GO:0034702	ion channel complex	C	0.000619866	4.1953e-06	2	461	1337	33250	under
110	GO:0034358	plasma lipoprotein particle	C	0.000825055	5.84995e-06	7	13	1332	33698	over
117	GO:0045095	keratin filament	C	0.000935944	7.08828e-06	6	8	1333	33703	over
122	GO:0032994	protein-lipid complex	C	0.0010708	8.48512e-06	7	14	1332	33697	over
123	GO:0005886	plasma membrane	C	0.0010708	8.48963e-06	135	4807	1204	28904	under
137	GO:0005615	extracellular space	C	0.00176047	1.55462e-05	46	566	1293	33145	over
148	GO:0097458	neuron part	C	0.00196295	1.87261e-05	22	1248	1317	32463	under
150	GO:0071944	cell periphery	C	0.00203924	1.97168e-05	143	4980	1196	28731	under
159	GO:0032982	myosin filament	C	0.00256384	2.62764e-05	8	25	1331	33686	over
173	GO:0097060	synaptic membrane	C	0.00474235	5.35663e-05	2	394	1337	33317	under
190	GO:0044463	cell projection part	C	0.00594502	7.28087e-05	13	862	1326	32849	under
196	GO:0045211	postsynaptic membrane	C	0.00778934	9.84086e-05	1	321	1338	33390	under
207	GO:0005874	microtubule	C	0.00973915	0.000130184	6	550	1333	33161	under
213	GO:0022624	proteasome accessory complex	C	0.0102699	0.000141001	9	43	1330	33668	over
239	GO:0043005	neuron projection	C	0.0134688	0.000214889	19	1027	1320	32684	under
268	GO:0005576	extracellular region	C	0.0188475	0.000325585	112	1983	1227	31728	over
277	GO:0005579	membrane attack complex	C	0.0206546	0.000370116	4	6	1335	33705	over
278	GO:0031597	cytosolic proteasome complex	C	0.0206546	0.000370116	4	6	1335	33705	over
281	GO:0015629	actin cytoskeleton	C	0.0218626	0.000396702	52	764	1287	32947	over
286	GO:0005840	ribosome	C	0.0227942	0.00042021	3	384	1336	33327	under
296	GO:0031595	nuclear proteasome complex	C	0.0275171	0.000525014	3	2	1336	33709	over
310	GO:0034703	cation channel complex	C	0.0311204	0.000624241	2	316	1337	33395	under
311	GO:0005819	spindle	C	0.0311204	0.000625735	2	318	1337	33393	under
348	GO:0034364	high-density lipoprotein particle	C	0.0453473	0.00102012	3	3	1336	33708	over
354	GO:0005839	proteasome core complex	C	0.047763	0.00109602	8	47	1331	33664	over
359	GO:0043231	intracellular membrane-bounded organelle	C	0.0485463	0.00112451	423	12117	916	21594	under

## Sheet: GORich_Fp_PBS_D5_R
Number	GO-ID	Term	Category	FDR	P-Value	#Test	#Ref	#notAnnotTest	#notAnnotRef	Over/Under
2	GO:0009987	cellular process	P	3.92986e-21	5.06622e-25	147	24659	189	10055	under
5	GO:0050794	regulation of cellular process	P	3.62875e-18	1.18056e-21	54	14009	282	20705	under
19	GO:0006508	proteolysis	P	1.57574e-13	1.95362e-16	56	1600	280	33114	over
22	GO:0044763	single-organism cellular process	P	2.78329e-13	3.94691e-16	104	18431	232	16283	under
23	GO:0044260	cellular macromolecule metabolic process	P	5.68982e-13	8.43534e-16	47	11603	289	23111	under
25	GO:0044700	single organism signaling	P	1.51435e-12	2.5379e-15	28	8831	308	25883	under
26	GO:0023052	signaling	P	1.51435e-12	2.5379e-15	28	8831	308	25883	under
27	GO:0006956	complement activation	P	1.75114e-12	3.04762e-15	12	29	324	34685	over
28	GO:0007154	cell communication	P	2.50047e-12	4.51289e-15	30	9059	306	25655	under
29	GO:0072376	protein activation cascade	P	1.0245e-11	1.91507e-14	12	35	324	34679	over
30	GO:0090304	nucleic acid metabolic process	P	2.78048e-11	5.37672e-14	18	6891	318	27823	under
31	GO:0006139	nucleobase-containing compound metabolic process	P	5.60007e-11	1.119e-13	33	9116	303	25598	under
32	GO:1901360	organic cyclic compound metabolic process	P	7.30716e-11	1.50721e-13	36	9500	300	25214	under
33	GO:0006725	cellular aromatic compound metabolic process	P	8.40293e-11	1.7874e-13	35	9318	301	25396	under
34	GO:0046483	heterocycle metabolic process	P	1.20341e-10	2.63735e-13	35	9290	301	25424	under
35	GO:0007165	signal transduction	P	1.42737e-10	3.22017e-13	28	8230	308	26484	under
36	GO:0009617	response to bacterium	P	2.29978e-10	5.33661e-13	22	291	314	34423	over
37	GO:0010951	negative regulation of endopeptidase activity	P	3.03875e-10	7.24725e-13	17	151	319	34563	over
40	GO:0006959	humoral immune response	P	5.90982e-10	1.53339e-12	12	54	324	34660	over
41	GO:0034641	cellular nitrogen compound metabolic process	P	5.90982e-10	1.57939e-12	38	9473	298	25241	under
44	GO:0044237	cellular metabolic process	P	1.75464e-09	4.97643e-12	89	15582	247	19132	under
47	GO:0010466	negative regulation of peptidase activity	P	5.11964e-09	1.55101e-11	17	186	319	34528	over
48	GO:0006955	immune response	P	1.18105e-08	3.65416e-11	35	950	301	33764	over
49	GO:0006958	complement activation, classical pathway	P	1.88831e-08	6.08584e-11	6	3	330	34711	over
50	GO:0006957	complement activation, alternative pathway	P	1.88831e-08	6.08584e-11	6	3	330	34711	over
56	GO:0051707	response to other organism	P	6.86217e-08	2.477e-10	25	533	311	34181	over
58	GO:0010467	gene expression	P	9.27081e-08	3.46595e-10	20	6155	316	28559	under
59	GO:0009607	response to biotic stimulus	P	1.49345e-07	5.69875e-10	25	556	311	34158	over
62	GO:0002376	immune system process	P	1.96434e-07	7.85026e-10	54	2217	282	32497	over
64	GO:0055114	oxidation-reduction process	P	2.42167e-07	1.00191e-09	41	1425	295	33289	over
66	GO:0034645	cellular macromolecule biosynthetic process	P	2.42167e-07	1.03023e-09	20	6044	316	28670	under
67	GO:0009059	macromolecule biosynthetic process	P	3.16456e-07	1.36667e-09	21	6143	315	28571	under
68	GO:0002455	humoral immune response mediated by circulating immunoglobulin	P	4.76679e-07	2.08935e-09	6	8	330	34706	over
69	GO:0051716	cellular response to stimulus	P	4.80848e-07	2.13862e-09	45	9420	291	25294	under
71	GO:0016043	cellular component organization	P	5.65899e-07	2.58985e-09	26	6780	310	27934	under
72	GO:0044699	single-organism process	P	6.54215e-07	3.03619e-09	149	20999	187	13715	under
73	GO:0052548	regulation of endopeptidase activity	P	7.00516e-07	3.29622e-09	18	307	318	34407	over
75	GO:0031323	regulation of cellular metabolic process	P	9.44582e-07	4.56643e-09	27	6862	309	27852	under
76	GO:0071840	cellular component organization or biogenesis	P	1.629e-06	7.98017e-09	28	6930	308	27784	under
77	GO:0006807	nitrogen compound metabolic process	P	1.77287e-06	8.79922e-09	51	9967	285	24747	under
80	GO:0051346	negative regulation of hydrolase activity	P	2.69701e-06	1.39075e-08	17	299	319	34415	over
81	GO:0065007	biological regulation	P	2.81237e-06	1.46837e-08	99	15512	237	19202	under
82	GO:0050789	regulation of biological process	P	3.14335e-06	1.66143e-08	92	14711	244	20003	under
83	GO:0080090	regulation of primary metabolic process	P	3.24123e-06	1.73406e-08	27	6686	309	28028	under
84	GO:0016070	RNA metabolic process	P	3.28433e-06	1.77829e-08	18	5326	318	29388	under
85	GO:0051171	regulation of nitrogen compound metabolic process	P	4.39889e-06	2.41012e-08	19	5468	317	29246	under
86	GO:0006464	cellular protein modification process	P	4.7044e-06	2.63815e-08	16	4977	320	29737	under
87	GO:0036211	protein modification process	P	4.7044e-06	2.63815e-08	16	4977	320	29737	under
88	GO:0052547	regulation of peptidase activity	P	6.46917e-06	3.6695e-08	18	362	318	34352	over
89	GO:0002252	immune effector process	P	6.54499e-06	3.7547e-08	20	450	316	34264	over
90	GO:0007586	digestion	P	6.56437e-06	3.80813e-08	10	88	326	34626	over
92	GO:0019219	regulation of nucleobase-containing compound metabolic process	P	7.90786e-06	4.68946e-08	19	5372	317	29342	under
93	GO:0050778	positive regulation of immune response	P	9.78198e-06	5.86389e-08	18	374	318	34340	over
95	GO:0006952	defense response	P	1.1266e-05	6.89871e-08	29	933	307	33781	over
96	GO:0010556	regulation of macromolecule biosynthetic process	P	1.19909e-05	7.41992e-08	15	4681	321	30033	under
98	GO:0006032	chitin catabolic process	P	1.49488e-05	9.496e-08	5	8	331	34706	over
99	GO:0043412	macromolecule modification	P	1.49488e-05	9.5393e-08	18	5118	318	29596	under
100	GO:0006026	aminoglycan catabolic process	P	1.84278e-05	1.18781e-07	7	34	329	34680	over
102	GO:2000112	regulation of cellular macromolecule biosynthetic process	P	2.2408e-05	1.47326e-07	15	4605	321	30109	under
104	GO:1901072	glucosamine-containing compound catabolic process	P	3.22255e-05	2.18105e-07	5	10	331	34704	over
106	GO:0009058	biosynthetic process	P	3.88165e-05	2.65216e-07	37	7639	299	27075	under
107	GO:0046127	pyrimidine deoxyribonucleoside catabolic process	P	4.03974e-05	2.83829e-07	4	3	332	34711	over
108	GO:0006214	thymidine catabolic process	P	4.03974e-05	2.83829e-07	4	3	332	34711	over
110	GO:0002253	activation of immune response	P	4.45471e-05	3.15856e-07	16	332	320	34382	over
111	GO:0007399	nervous system development	P	5.2395e-05	3.74877e-07	10	3679	326	31035	under
112	GO:0022008	neurogenesis	P	5.64643e-05	4.07632e-07	4	2545	332	32169	under
114	GO:0048468	cell development	P	5.90141e-05	4.33648e-07	8	3295	328	31419	under
115	GO:0006030	chitin metabolic process	P	5.96812e-05	4.42397e-07	5	12	331	34702	over
116	GO:0031326	regulation of cellular biosynthetic process	P	6.49206e-05	4.85419e-07	18	4873	318	29841	under
117	GO:0009889	regulation of biosynthetic process	P	6.51124e-05	4.9105e-07	18	4902	318	29812	under
120	GO:0046121	deoxyribonucleoside catabolic process	P	7.17406e-05	5.63359e-07	4	4	332	34710	over
121	GO:0046104	thymidine metabolic process	P	7.17406e-05	5.63359e-07	4	4	332	34710	over
122	GO:0002684	positive regulation of immune system process	P	7.17406e-05	5.64159e-07	20	537	316	34177	over
119	GO:0044249	cellular biosynthetic process	P	7.17406e-05	5.58868e-07	36	7388	300	27326	under
123	GO:0046348	amino sugar catabolic process	P	7.66543e-05	6.0774e-07	5	13	331	34701	over
124	GO:0002682	regulation of immune system process	P	7.85095e-05	6.27509e-07	28	982	308	33732	over
125	GO:1901576	organic substance biosynthetic process	P	7.99168e-05	6.43909e-07	37	7490	299	27224	under
126	GO:0044267	cellular protein metabolic process	P	8.31353e-05	6.75199e-07	28	6274	308	28440	under
127	GO:0007166	cell surface receptor signaling pathway	P	9.29116e-05	7.60588e-07	15	4375	321	30339	under
128	GO:0060255	regulation of macromolecule metabolic process	P	9.32192e-05	7.69116e-07	27	6137	309	28577	under
129	GO:0010468	regulation of gene expression	P	0.000103947	8.64323e-07	19	4936	317	29778	under
130	GO:0050776	regulation of immune response	P	0.000107159	8.97938e-07	20	554	316	34160	over
131	GO:0046125	pyrimidine deoxyribonucleoside metabolic process	P	0.000117201	1.00637e-06	4	5	332	34709	over
132	GO:0006212	uracil catabolic process	P	0.000117201	1.00637e-06	4	5	332	34709	over
133	GO:0019860	uracil metabolic process	P	0.000117201	1.00637e-06	4	5	332	34709	over
134	GO:0032774	RNA biosynthetic process	P	0.000117201	1.01231e-06	16	4463	320	30251	under
135	GO:0044271	cellular nitrogen compound biosynthetic process	P	0.00011749	1.02238e-06	21	5234	315	29480	under
137	GO:0051252	regulation of RNA metabolic process	P	0.000121753	1.07516e-06	15	4346	321	30368	under
138	GO:0034654	nucleobase-containing compound biosynthetic process	P	0.000123796	1.10118e-06	20	5048	316	29666	under
139	GO:0048699	generation of neurons	P	0.000135554	1.21452e-06	4	2407	332	32307	under
140	GO:0018130	heterocycle biosynthetic process	P	0.000152882	1.38656e-06	21	5159	315	29555	under
141	GO:0019438	aromatic compound biosynthetic process	P	0.000152882	1.38947e-06	21	5156	315	29558	under
142	GO:0035556	intracellular signal transduction	P	0.000159742	1.46213e-06	11	3627	325	31087	under
143	GO:0009120	deoxyribonucleoside metabolic process	P	0.000180591	1.66459e-06	4	6	332	34708	over
146	GO:0006351	transcription, DNA-dependent	P	0.000202617	1.9068e-06	16	4379	320	30335	under
148	GO:0048666	neuron development	P	0.000237034	2.26126e-06	1	1703	335	33011	under
149	GO:1901362	organic cyclic compound biosynthetic process	P	0.000244033	2.34375e-06	22	5253	314	29461	under
151	GO:0006145	purine nucleobase catabolic process	P	0.000266717	2.596e-06	4	7	332	34707	over
150	GO:0030030	cell projection organization	P	0.000266717	2.57977e-06	2	1904	334	32810	under
152	GO:0006355	regulation of transcription, DNA-dependent	P	0.000277537	2.7192e-06	15	4183	321	30531	under
153	GO:2001141	regulation of RNA biosynthetic process	P	0.000282656	2.78757e-06	15	4209	321	30505	under
159	GO:0007049	cell cycle	P	0.000386956	3.96584e-06	3	2088	333	32626	under
160	GO:0007267	cell-cell signaling	P	0.000399135	4.11638e-06	0	1320	336	33394	under
163	GO:0002443	leukocyte mediated immunity	P	0.000538389	5.65666e-06	10	158	326	34556	over
164	GO:0042742	defense response to bacterium	P	0.000622674	6.58234e-06	8	94	328	34620	over
166	GO:0030182	neuron differentiation	P	0.00069683	7.45609e-06	4	2203	332	32511	under
167	GO:1901071	glucosamine-containing compound metabolic process	P	0.000717609	7.72469e-06	5	24	331	34690	over
168	GO:0006210	thymine catabolic process	P	0.000790188	8.60782e-06	3	2	333	34712	over
169	GO:0019859	thymine metabolic process	P	0.000790188	8.60782e-06	3	2	333	34712	over
170	GO:0048869	cellular developmental process	P	0.000846253	9.27311e-06	23	5171	313	29543	under
171	GO:0048522	positive regulation of cellular process	P	0.000971776	1.07112e-05	18	4427	318	30287	under
175	GO:0051179	localization	P	0.00122622	1.3832e-05	47	8248	289	26466	under
176	GO:0002449	lymphocyte mediated immunity	P	0.00131126	1.49561e-05	8	106	328	34608	over
177	GO:0046113	nucleobase catabolic process	P	0.00131126	1.49602e-05	5	28	331	34686	over
178	GO:0050877	neurological system process	P	0.00144779	1.66112e-05	2	1684	334	33030	under
179	GO:0019483	beta-alanine biosynthetic process	P	0.00148146	1.70931e-05	3	3	333	34711	over
182	GO:0046135	pyrimidine nucleoside catabolic process	P	0.00150836	1.78896e-05	4	13	332	34701	over
186	GO:0016064	immunoglobulin mediated immune response	P	0.00180898	2.18048e-05	6	53	330	34661	over
187	GO:0019724	B cell mediated immunity	P	0.00180898	2.18048e-05	6	53	330	34661	over
185	GO:0032990	cell part morphogenesis	P	0.00180898	2.16806e-05	1	1444	335	33270	under
189	GO:0030154	cell differentiation	P	0.00198432	2.4174e-05	22	4862	314	29852	under
190	GO:0006996	organelle organization	P	0.00203328	2.49016e-05	14	3726	322	30988	under
192	GO:0006796	phosphate-containing compound metabolic process	P	0.0023003	2.84683e-05	30	5925	306	28789	under
193	GO:0019482	beta-alanine metabolic process	P	0.00238739	2.97e-05	3	4	333	34710	over
194	GO:0035637	multicellular organismal signaling	P	0.00241028	3.01401e-05	0	1116	336	33598	under
196	GO:0031175	neuron projection development	P	0.00245054	3.09595e-05	1	1387	335	33327	under
197	GO:0048858	cell projection morphogenesis	P	0.00254873	3.24032e-05	1	1410	335	33304	under
199	GO:0002460	adaptive immune response based on somatic recombination of immune receptors built from immunoglobulin superfamily domains	P	0.0025502	3.27117e-05	8	119	328	34595	over
200	GO:0032502	developmental process	P	0.00279939	3.60885e-05	56	9139	280	25575	under
201	GO:0006457	protein folding	P	0.00287671	3.72707e-05	11	242	325	34472	over
202	GO:0043086	negative regulation of catalytic activity	P	0.00315968	4.11406e-05	19	666	317	34048	over
204	GO:0006259	DNA metabolic process	P	0.00328601	4.32091e-05	4	1978	332	32736	under
208	GO:0006633	fatty acid biosynthetic process	P	0.00375588	5.05981e-05	8	127	328	34587	over
209	GO:0002250	adaptive immune response	P	0.00375588	5.05981e-05	8	127	328	34587	over
210	GO:0006954	inflammatory response	P	0.0045769	6.19536e-05	12	304	324	34410	over
215	GO:0019226	transmission of nerve impulse	P	0.00490786	6.80154e-05	0	1050	336	33664	under
217	GO:0032989	cellular component morphogenesis	P	0.00516524	7.22853e-05	5	2111	331	32603	under
218	GO:0022402	cell cycle process	P	0.00516524	7.2581e-05	2	1512	334	33202	under
221	GO:0048519	negative regulation of biological process	P	0.00572243	8.15172e-05	21	4530	315	30184	under
222	GO:0003008	system process	P	0.00625707	8.95365e-05	7	2453	329	32261	under
224	GO:0021589	cerebellum structural organization	P	0.00626208	9.16264e-05	2	0	334	34714	over
225	GO:0021577	hindbrain structural organization	P	0.00626208	9.16264e-05	2	0	334	34714	over
226	GO:0035634	response to stilbenoid	P	0.00626208	9.16264e-05	2	0	334	34714	over
227	GO:0080184	response to phenylpropanoid	P	0.00626208	9.16264e-05	2	0	334	34714	over
223	GO:0000902	cell morphogenesis	P	0.00626208	9.03942e-05	4	1926	332	32788	under
228	GO:0016310	phosphorylation	P	0.00638447	9.38287e-05	11	3087	325	31627	under
229	GO:0006040	amino sugar metabolic process	P	0.00647221	9.59526e-05	5	43	331	34671	over
235	GO:0033622	integrin activation	P	0.00655217	9.9672e-05	3	7	333	34707	over
238	GO:0006208	pyrimidine nucleobase catabolic process	P	0.00681938	0.000104974	4	22	332	34692	over
239	GO:0006793	phosphorus metabolic process	P	0.00681938	0.000105055	32	5974	304	28740	under
241	GO:0007275	multicellular organismal development	P	0.00693441	0.000107722	51	8339	285	26375	under
242	GO:0072330	monocarboxylic acid biosynthetic process	P	0.00713686	0.000111327	9	184	327	34530	over
243	GO:0051704	multi-organism process	P	0.00717605	0.000112401	26	1171	310	33543	over
245	GO:0009410	response to xenobiotic stimulus	P	0.00800069	0.000126348	7	108	329	34606	over
247	GO:0045087	innate immune response	P	0.00999902	0.000159196	15	501	321	34213	over
249	GO:0006631	fatty acid metabolic process	P	0.0114524	0.000184379	11	292	325	34422	over
251	GO:0048856	anatomical structure development	P	0.0120288	0.000194613	53	8433	283	26281	under
253	GO:0006662	glycerol ether metabolic process	P	0.0130458	0.000212749	4	27	332	34687	over
254	GO:0007268	synaptic transmission	P	0.013329	0.000218227	0	913	336	33801	under
256	GO:0006396	RNA processing	P	0.0133494	0.000220281	0	925	336	33789	under
258	GO:0009790	embryo development	P	0.013492	0.000224373	11	2921	325	31793	under
259	GO:0007159	leukocyte cell-cell adhesion	P	0.0162352	0.000272536	4	29	332	34685	over
260	GO:0033552	response to vitamin B3	P	0.0162352	0.000273133	2	1	334	34713	over
263	GO:0048812	neuron projection morphogenesis	P	0.0175337	0.000298201	1	1139	335	33575	under
264	GO:0048667	cell morphogenesis involved in neuron differentiation	P	0.0175337	0.00029837	1	1141	335	33573	under
265	GO:0018904	ether metabolic process	P	0.0179467	0.000306553	4	30	332	34684	over
268	GO:0006950	response to stress	P	0.0194316	0.000335676	55	3468	281	31246	over
269	GO:0006412	translation	P	0.019555	0.000339067	0	899	336	33815	under
270	GO:0048523	negative regulation of cellular process	P	0.0198827	0.000346031	20	4142	316	30572	under
272	GO:0032787	monocarboxylic acid metabolic process	P	0.0210807	0.000369599	13	427	323	34287	over
273	GO:0016053	organic acid biosynthetic process	P	0.0217408	0.000383974	12	373	324	34341	over
274	GO:0046394	carboxylic acid biosynthetic process	P	0.0217408	0.000383974	12	373	324	34341	over
275	GO:0007264	small GTPase mediated signal transduction	P	0.0225091	0.000398994	3	1515	333	33199	under
278	GO:0006206	pyrimidine nucleobase metabolic process	P	0.0263262	0.000473444	4	34	332	34680	over
279	GO:0030225	macrophage differentiation	P	0.0263262	0.000473444	4	34	332	34680	over
280	GO:0009653	anatomical structure morphogenesis	P	0.0267283	0.000482397	26	4870	310	29844	under
281	GO:0007017	microtubule-based process	P	0.0276448	0.000500722	0	858	336	33856	under
282	GO:0019222	regulation of metabolic process	P	0.0277091	0.000503673	47	7514	289	27200	under
284	GO:0050830	defense response to Gram-positive bacterium	P	0.0292395	0.000537353	3	14	333	34700	over
288	GO:0019541	propionate metabolic process	P	0.0292395	0.000542798	2	2	334	34712	over
289	GO:0006928	cellular component movement	P	0.0302011	0.000562597	10	2644	326	32070	under
290	GO:0072529	pyrimidine-containing compound catabolic process	P	0.0308894	0.00057741	4	36	332	34678	over
291	GO:0044283	small molecule biosynthetic process	P	0.0315996	0.000592722	14	509	322	34205	over
292	GO:0051276	chromosome organization	P	0.0340195	0.000640305	1	1074	335	33640	under
294	GO:0000278	mitotic cell cycle	P	0.0342351	0.000651317	1	1081	335	33633	under
299	GO:0006810	transport	P	0.0354726	0.000683661	39	6480	297	28234	under
303	GO:0006310	DNA recombination	P	0.038394	0.000749862	0	821	336	33893	under
305	GO:0051336	regulation of hydrolase activity	P	0.0385052	0.000756998	27	1398	309	33316	over
304	GO:0044767	single-organism developmental process	P	0.0385052	0.000756643	50	7766	286	26948	under
306	GO:0044711	single-organism biosynthetic process	P	0.0394951	0.000779006	14	524	322	34190	over
307	GO:0009887	organ morphogenesis	P	0.040051	0.000792552	6	1991	330	32723	under
311	GO:0030223	neutrophil differentiation	P	0.0439912	0.000881866	3	17	333	34697	over
314	GO:0035889	otolith tethering	P	0.0441326	0.000898924	2	3	334	34711	over
315	GO:0031247	actin rod assembly	P	0.0441326	0.000898924	2	3	334	34711	over
313	GO:0032501	multicellular organismal process	P	0.0441326	0.000895363	71	10149	265	24565	under
317	GO:0006144	purine nucleobase metabolic process	P	0.0443705	0.00090663	4	41	332	34673	over
318	GO:0007409	axonogenesis	P	0.0444288	0.000910684	1	1017	335	33697	under
319	GO:0010646	regulation of cell communication	P	0.0450514	0.000926351	18	3690	318	31024	under
321	GO:0006022	aminoglycan metabolic process	P	0.0450943	0.000933045	7	153	329	34561	over
320	GO:0060284	regulation of cell development	P	0.0450943	0.000931316	1	1035	335	33679	under
322	GO:0061564	axon development	P	0.0471326	0.000978258	1	1051	335	33663	under
323	GO:0009112	nucleobase metabolic process	P	0.0476258	0.000991565	5	74	331	34640	over
324	GO:0051641	cellular localization	P	0.0492647	0.0010318	14	3138	322	31576	under
326	GO:0009620	response to fungus	P	0.0499436	0.00104948	5	75	331	34639	over
9	GO:0008233	peptidase activity	F	9.28037e-17	5.38374e-20	53	1181	283	33533	over
11	GO:0070011	peptidase activity, acting on L-amino acid peptides	F	1.18851e-16	8.42694e-20	50	1057	286	33657	over
15	GO:0004252	serine-type endopeptidase activity	F	2.18962e-15	2.11708e-18	23	173	313	34541	over
16	GO:0004175	endopeptidase activity	F	8.0715e-15	8.32436e-18	37	624	299	34090	over
20	GO:0008236	serine-type peptidase activity	F	1.57574e-13	2.03138e-16	24	244	312	34470	over
21	GO:0017171	serine hydrolase activity	F	1.63358e-13	2.21124e-16	24	245	312	34469	over
24	GO:0016491	oxidoreductase activity	F	1.48857e-12	2.30281e-15	49	1322	287	33392	over
38	GO:0003676	nucleic acid binding	F	3.37548e-10	8.2679e-13	15	6064	321	28650	under
39	GO:0004866	endopeptidase inhibitor activity	F	3.5057e-10	8.81283e-13	18	179	318	34535	over
42	GO:0061135	endopeptidase regulator activity	F	5.90982e-10	1.59993e-12	18	186	318	34528	over
43	GO:0030414	peptidase inhibitor activity	F	1.75464e-09	4.92726e-12	18	200	318	34514	over
51	GO:0016787	hydrolase activity	F	4.25999e-08	1.40041e-10	98	5301	238	29413	over
52	GO:0020037	heme binding	F	5.29812e-08	1.80998e-10	18	253	318	34461	over
53	GO:0061134	peptidase regulator activity	F	5.29812e-08	1.80998e-10	18	253	318	34461	over
55	GO:0046906	tetrapyrrole binding	F	6.86217e-08	2.43487e-10	18	258	318	34456	over
60	GO:0008237	metallopeptidase activity	F	1.49345e-07	5.77586e-10	20	347	316	34367	over
63	GO:0005506	iron ion binding	F	2.19797e-07	8.92563e-10	19	318	317	34396	over
74	GO:0016705	oxidoreductase activity, acting on paired donors, with incorporation or reduction of molecular oxygen	F	8.7765e-07	4.18629e-09	18	312	318	34402	over
78	GO:0016772	transferase activity, transferring phosphorus-containing groups	F	1.79868e-06	9.04326e-09	3	2753	333	31961	under
79	GO:0004497	monooxygenase activity	F	2.23898e-06	1.14013e-08	14	188	322	34526	over
91	GO:0004857	enzyme inhibitor activity	F	7.62213e-06	4.47089e-08	18	367	318	34347	over
97	GO:0003677	DNA binding	F	1.31451e-05	8.21889e-08	9	3664	327	31050	under
101	GO:0004568	chitinase activity	F	2.2408e-05	1.46555e-07	5	9	331	34705	over
103	GO:1901363	heterocyclic compound binding	F	2.39589e-05	1.59067e-07	62	10840	274	23874	under
105	GO:0008061	chitin binding	F	3.22255e-05	2.18105e-07	5	10	331	34704	over
109	GO:0017113	dihydropyrimidine dehydrogenase (NADP+) activity	F	4.03974e-05	2.83829e-07	4	3	332	34711	over
113	GO:0016301	kinase activity	F	5.77285e-05	4.20479e-07	3	2335	333	32379	under
136	GO:0016740	transferase activity	F	0.000117973	1.03419e-06	16	4502	320	30212	under
145	GO:0004222	metalloendopeptidase activity	F	0.000202617	1.9043e-06	12	211	324	34503	over
147	GO:0097159	organic cyclic compound binding	F	0.000207486	1.966e-06	66	10910	270	23804	under
154	GO:0003824	catalytic activity	F	0.00030313	3.00902e-06	167	12882	169	21832	over
155	GO:0005201	extracellular matrix structural constituent	F	0.000310426	3.10146e-06	9	114	327	34600	over
158	GO:0016717	oxidoreductase activity, acting on paired donors, with oxidation of a pair of donors resulting in the reduction of molecular oxygen to two molecules of water	F	0.000379459	3.86455e-06	4	8	332	34706	over
161	GO:0004553	hydrolase activity, hydrolyzing O-glycosyl compounds	F	0.000416699	4.32439e-06	10	153	326	34561	over
162	GO:0016773	phosphotransferase activity, alcohol group as acceptor	F	0.000530997	5.54476e-06	3	2021	333	32693	under
165	GO:0016798	hydrolase activity, acting on glycosyl bonds	F	0.000649051	6.90302e-06	11	200	325	34514	over
172	GO:0016628	oxidoreductase activity, acting on the CH-CH group of donors, NAD or NADP as acceptor	F	0.00115245	1.27937e-05	5	27	331	34687	over
173	GO:0005515	protein binding	F	0.00115245	1.28512e-05	59	9693	277	25021	under
174	GO:0032052	bile acid binding	F	0.00122622	1.37844e-05	4	12	332	34702	over
180	GO:0016712	oxidoreductase activity, acting on paired donors, with incorporation or reduction of molecular oxygen, reduced flavin or flavoprotein as one donor, and incorporation of one atom of oxygen	F	0.0014916	1.74023e-05	5	29	331	34685	over
181	GO:0004181	metallocarboxypeptidase activity	F	0.0014916	1.74023e-05	5	29	331	34685	over
183	GO:0016864	intramolecular oxidoreductase activity, transposing S-S bonds	F	0.00150836	1.78896e-05	4	13	332	34701	over
184	GO:0003756	protein disulfide isomerase activity	F	0.00150836	1.78896e-05	4	13	332	34701	over
188	GO:0046914	transition metal ion binding	F	0.0018496	2.24136e-05	47	2541	289	32173	over
195	GO:0030695	GTPase regulator activity	F	0.00243706	3.06322e-05	0	1128	336	33586	under
198	GO:0060589	nucleoside-triphosphatase regulator activity	F	0.00254873	3.25286e-05	0	1145	336	33569	under
206	GO:0004158	dihydroorotate oxidase activity	F	0.00353614	4.7182e-05	3	5	333	34709	over
207	GO:0004152	dihydroorotate dehydrogenase activity	F	0.00353614	4.7182e-05	3	5	333	34709	over
211	GO:0070330	aromatase activity	F	0.00467651	6.36034e-05	4	19	332	34695	over
212	GO:0005216	ion channel activity	F	0.00487948	6.66785e-05	0	1037	336	33677	under
214	GO:0022838	substrate-specific channel activity	F	0.00489722	6.75522e-05	0	1047	336	33667	under
219	GO:0004180	carboxypeptidase activity	F	0.00552737	7.80259e-05	5	41	331	34673	over
220	GO:0008238	exopeptidase activity	F	0.00562646	7.97873e-05	8	136	328	34578	over
230	GO:0008009	chemokine activity	F	0.00647221	9.59526e-05	5	43	331	34671	over
232	GO:0030246	carbohydrate binding	F	0.00655217	9.85009e-05	11	271	325	34443	over
237	GO:0004672	protein kinase activity	F	0.00681938	0.000104566	3	1721	333	32993	under
244	GO:0008171	O-methyltransferase activity	F	0.00777623	0.000122303	4	23	332	34691	over
246	GO:0051787	misfolded protein binding	F	0.00858161	0.000136076	3	8	333	34706	over
248	GO:0016635	oxidoreductase activity, acting on the CH-CH group of donors, quinone or related compound as acceptor	F	0.0112693	0.000180146	3	9	333	34705	over
250	GO:0008235	metalloexopeptidase activity	F	0.0114524	0.000184549	5	50	331	34664	over
252	GO:0042379	chemokine receptor binding	F	0.0123782	0.000201064	5	51	331	34663	over
257	GO:0046873	metal ion transmembrane transporter activity	F	0.013492	0.000224276	0	933	336	33781	under
262	GO:0033293	monocarboxylic acid binding	F	0.0164989	0.000278633	5	55	331	34659	over
267	GO:0022836	gated channel activity	F	0.0188287	0.000324048	0	877	336	33837	under
271	GO:0051082	unfolded protein binding	F	0.0203109	0.000354792	7	129	329	34585	over
276	GO:0008324	cation transmembrane transporter activity	F	0.025453	0.000452819	2	1332	334	33382	under
283	GO:0022839	ion gated channel activity	F	0.0288862	0.000526931	0	870	336	33844	under
286	GO:0047708	biotinidase activity	F	0.0292395	0.000542798	2	2	334	34712	over
287	GO:0016213	linoleoyl-CoA desaturase activity	F	0.0292395	0.000542798	2	2	334	34712	over
296	GO:0022890	inorganic cation transmembrane transporter activity	F	0.0342351	0.000653189	1	1082	335	33632	under
297	GO:0022803	passive transmembrane transporter activity	F	0.0347989	0.000668433	1	1089	335	33625	under
298	GO:0015267	channel activity	F	0.0347989	0.000668433	1	1089	335	33625	under
300	GO:0017076	purine nucleotide binding	F	0.0358053	0.000692381	23	4431	313	30283	under
301	GO:1901265	nucleoside phosphate binding	F	0.0375421	0.000729878	32	5564	304	29150	under
302	GO:0000166	nucleotide binding	F	0.0375421	0.000730805	32	5559	304	29155	under
308	GO:0030554	adenyl nucleotide binding	F	0.040417	0.0008024	17	3616	319	31098	under
309	GO:0016724	oxidoreductase activity, oxidizing metal ions, oxygen as acceptor	F	0.0439912	0.000881866	3	17	333	34697	over
310	GO:0004322	ferroxidase activity	F	0.0439912	0.000881866	3	17	333	34697	over
312	GO:0032555	purine ribonucleotide binding	F	0.0440012	0.000884901	23	4376	313	30338	under
316	GO:0008745	N-acetylmuramoyl-L-alanine amidase activity	F	0.0441326	0.000898924	2	3	334	34711	over
325	GO:0032559	adenyl ribonucleotide binding	F	0.0492647	0.00103204	17	3561	319	31153	under
1	GO:0005576	extracellular region	C	1.15123e-28	7.42057e-33	88	2007	248	32707	over
3	GO:0005623	cell	C	1.40461e-18	3.55823e-22	108	20342	228	14372	under
4	GO:0044464	cell part	C	1.40461e-18	3.62153e-22	108	20332	228	14382	under
6	GO:0005615	extracellular space	C	3.62875e-18	1.40341e-21	40	572	296	34142	over
7	GO:0005634	nucleus	C	1.7637e-17	7.95791e-21	13	7642	323	27072	under
8	GO:0044421	extracellular region part	C	8.65326e-17	4.46217e-20	52	1130	284	33584	over
10	GO:0005622	intracellular	C	1.10953e-16	7.15179e-20	90	17874	246	16840	under
12	GO:0043226	organelle	C	2.49354e-16	1.92874e-19	63	14612	273	20102	under
13	GO:0043229	intracellular organelle	C	3.80275e-16	3.18652e-19	63	14552	273	20162	under
14	GO:0044424	intracellular part	C	1.94636e-15	1.75642e-18	87	17192	249	17522	under
17	GO:0043227	membrane-bounded organelle	C	1.84731e-14	2.02426e-17	51	12560	285	22154	under
18	GO:0043231	intracellular membrane-bounded organelle	C	4.20175e-14	4.87505e-17	51	12489	285	22225	under
45	GO:0043232	intracellular non-membrane-bounded organelle	C	5.11964e-09	1.53754e-11	12	5230	324	29484	under
46	GO:0043228	non-membrane-bounded organelle	C	5.11964e-09	1.53754e-11	12	5230	324	29484	under
54	GO:0044422	organelle part	C	5.63634e-08	1.96186e-10	33	8127	303	26587	under
57	GO:0044446	intracellular organelle part	C	8.73816e-08	3.21049e-10	32	7918	304	26796	under
61	GO:0044428	nuclear part	C	1.60953e-07	6.32856e-10	4	3279	332	31435	under
65	GO:0031981	nuclear lumen	C	2.42167e-07	1.02737e-09	2	2722	334	31992	under
70	GO:0005788	endoplasmic reticulum lumen	C	5.64786e-07	2.54834e-09	11	86	325	34628	over
94	GO:0032991	macromolecular complex	C	1.1266e-05	6.88947e-08	29	6766	307	27948	under
118	GO:0005654	nucleoplasm	C	7.17406e-05	5.51318e-07	0	1520	336	33194	under
144	GO:0005581	collagen	C	0.000188941	1.75374e-06	11	172	325	34542	over
156	GO:0016020	membrane	C	0.000321081	3.22861e-06	80	12403	256	22311	under
157	GO:0043234	protein complex	C	0.000332234	3.36218e-06	27	5863	309	28851	under
191	GO:0005737	cytoplasm	C	0.00226958	2.79419e-05	78	11753	258	22961	under
203	GO:0031224	intrinsic to membrane	C	0.00325574	4.26012e-05	40	7169	296	27545	under
205	GO:0015630	microtubule cytoskeleton	C	0.00348732	4.6081e-05	1	1359	335	33355	under
213	GO:0043005	neuron projection	C	0.00489722	6.74187e-05	0	1046	336	33668	under
216	GO:0016021	integral to membrane	C	0.00500996	6.97532e-05	40	7055	296	27659	under
231	GO:0097458	neuron part	C	0.00651426	9.69959e-05	1	1269	335	33445	under
236	GO:0005579	membrane attack complex	C	0.00655217	9.9672e-05	3	7	333	34707	over
233	GO:0031967	organelle envelope	C	0.00655217	9.91318e-05	0	998	336	33716	under
234	GO:0031975	envelope	C	0.00655217	9.952e-05	0	1002	336	33712	under
240	GO:0045202	synapse	C	0.00688829	0.000106561	0	1025	336	33689	under
255	GO:0044451	nucleoplasm part	C	0.0133494	0.000219932	0	924	336	33790	under
261	GO:0034663	endoplasmic reticulum chaperone complex	C	0.0162352	0.000273133	2	1	334	34713	over
266	GO:0005856	cytoskeleton	C	0.0179908	0.000308467	11	2908	325	31806	under
277	GO:0005730	nucleolus	C	0.026309	0.000469742	2	1345	334	33369	under
285	GO:0005585	collagen type II	C	0.0292395	0.000542798	2	2	334	34712	over
295	GO:0044420	extracellular matrix part	C	0.0342351	0.000651708	11	341	325	34373	over
293	GO:0030529	ribonucleoprotein complex	C	0.0342351	0.000647797	1	1079	335	33635	under

## Sheet: GORich_Fp_PBS_D5_C
Number	GO-ID	Term	Category	FDR	P-Value	#Test	#Ref	#notAnnotTest	#notAnnotRef	Over/Under
3	GO:0007154	cell communication	P	6.01338e-31	1.16283e-34	270	8819	1596	24365	under
4	GO:0044700	single organism signaling	P	7.78194e-31	2.50804e-34	261	8598	1605	24586	under
5	GO:0023052	signaling	P	7.78194e-31	2.50804e-34	261	8598	1605	24586	under
6	GO:0007165	signal transduction	P	1.68757e-29	6.52665e-33	239	8019	1627	25165	under
10	GO:0007166	cell surface receptor signaling pathway	P	6.6731e-24	4.30134e-27	98	4292	1768	28892	under
13	GO:0014823	response to activity	P	1.12149e-23	9.39755e-27	40	52	1826	33132	over
18	GO:0022613	ribonucleoprotein complex biogenesis	P	4.76424e-23	5.52768e-26	77	283	1789	32901	over
22	GO:0001757	somite specification	P	5.18994e-22	7.35972e-25	36	44	1830	33140	over
27	GO:0050794	regulation of cellular process	P	4.16004e-20	7.23999e-23	549	13514	1317	19670	under
33	GO:0007379	segment specification	P	1.20238e-19	2.55759e-22	36	56	1830	33128	over
36	GO:0042254	ribosome biogenesis	P	2.4104e-19	5.59329e-22	51	142	1815	33042	over
44	GO:0006396	RNA processing	P	2.05422e-17	5.82606e-20	121	804	1745	32380	over
46	GO:0051716	cellular response to stimulus	P	1.4419e-16	4.27533e-19	343	9122	1523	24062	under
48	GO:0006457	protein folding	P	4.45655e-16	1.37885e-18	54	199	1812	32985	over
49	GO:0006364	rRNA processing	P	5.29955e-15	1.67383e-17	36	87	1830	33097	over
51	GO:0007186	G-protein coupled receptor signaling pathway	P	1.28958e-14	4.2393e-17	21	1550	1845	31634	under
66	GO:0009966	regulation of signal transduction	P	1.36282e-13	5.79772e-16	87	3274	1779	29910	under
70	GO:0016072	rRNA metabolic process	P	2.71569e-13	1.22533e-15	36	103	1830	33081	over
71	GO:0050789	regulation of biological process	P	3.51887e-13	1.61041e-15	624	14179	1242	19005	under
72	GO:0065007	biological regulation	P	5.25525e-13	2.43895e-15	667	14944	1199	18240	under
77	GO:0023051	regulation of signaling	P	1.26025e-12	6.25493e-15	103	3589	1763	29595	under
78	GO:0010646	regulation of cell communication	P	1.42142e-12	7.14652e-15	104	3604	1762	29580	under
84	GO:0000398	mRNA splicing, via spliceosome	P	4.59487e-11	2.51749e-13	50	242	1816	32942	over
85	GO:0000377	RNA splicing, via transesterification reactions with bulged adenosine as nucleophile	P	4.59487e-11	2.51749e-13	50	242	1816	32942	over
92	GO:0000375	RNA splicing, via transesterification reactions	P	1.80301e-10	1.06921e-12	50	253	1816	32931	over
93	GO:0015074	DNA integration	P	1.84973e-10	1.10884e-12	2	626	1864	32558	under
102	GO:0034660	ncRNA metabolic process	P	4.02755e-10	2.648e-12	57	327	1809	32857	over
104	GO:0016071	mRNA metabolic process	P	6.45635e-10	4.3281e-12	93	721	1773	32463	over
106	GO:0006313	transposition, DNA-mediated	P	7.77236e-10	5.41069e-12	2	600	1864	32584	under
107	GO:0032196	transposition	P	7.77236e-10	5.41069e-12	2	600	1864	32584	under
117	GO:0071391	cellular response to estrogen stimulus	P	4.86415e-09	3.66833e-11	19	37	1847	33147	over
118	GO:0034622	cellular macromolecular complex assembly	P	5.53645e-09	4.21104e-11	97	800	1769	32384	over
119	GO:0018904	ether metabolic process	P	6.846e-09	5.25122e-11	15	19	1851	33165	over
121	GO:0007399	nervous system development	P	7.98348e-09	6.22664e-11	117	3572	1749	29612	under
122	GO:0048598	embryonic morphogenesis	P	9.57137e-09	7.52679e-11	39	1705	1827	31479	under
128	GO:0008380	RNA splicing	P	1.27779e-08	1.05426e-10	61	405	1805	32779	over
129	GO:0006956	complement activation	P	1.3614e-08	1.13201e-10	16	25	1850	33159	over
130	GO:0044763	single-organism cellular process	P	1.38024e-08	1.15658e-10	851	17684	1015	15500	under
131	GO:0072376	protein activation cascade	P	1.45333e-08	1.22719e-10	17	30	1849	33154	over
135	GO:0009056	catabolic process	P	1.56826e-08	1.36467e-10	290	3502	1576	29682	over
137	GO:0006662	glycerol ether metabolic process	P	1.77964e-08	1.57646e-10	14	17	1852	33167	over
138	GO:1901575	organic substance catabolic process	P	1.77964e-08	1.58302e-10	276	3296	1590	29888	over
142	GO:0034470	ncRNA processing	P	2.48602e-08	2.27546e-10	41	213	1825	32971	over
144	GO:0044710	single-organism metabolic process	P	4.1005e-08	3.81357e-10	410	5385	1456	27799	over
145	GO:0006397	mRNA processing	P	4.1005e-08	3.83249e-10	69	505	1797	32679	over
146	GO:0035556	intracellular signal transduction	P	5.05726e-08	4.75932e-10	118	3520	1748	29664	under
147	GO:0006782	protoporphyrinogen IX biosynthetic process	P	5.75828e-08	5.45615e-10	8	1	1858	33183	over
148	GO:0051056	regulation of small GTPase mediated signal transduction	P	6.22203e-08	5.93567e-10	15	971	1851	32213	under
151	GO:0045454	cell redox homeostasis	P	1.38936e-07	1.35228e-09	22	68	1844	33116	over
156	GO:0046501	protoporphyrinogen IX metabolic process	P	2.58524e-07	2.59957e-09	8	2	1858	33182	over
157	GO:0009880	embryonic pattern specification	P	2.6494e-07	2.68116e-09	37	196	1829	32988	over
162	GO:0046578	regulation of Ras protein signal transduction	P	4.31992e-07	4.51094e-09	11	800	1855	32384	under
164	GO:0007169	transmembrane receptor protein tyrosine kinase signaling pathway	P	5.99631e-07	6.33876e-09	17	974	1849	32210	under
165	GO:2001141	regulation of RNA biosynthetic process	P	6.58497e-07	7.00348e-09	149	4075	1717	29109	under
167	GO:0007167	enzyme linked receptor protein signaling pathway	P	6.6237e-07	7.13007e-09	33	1413	1833	31771	under
168	GO:0006928	cellular component movement	P	6.88511e-07	7.45583e-09	81	2573	1785	30611	under
169	GO:0048024	regulation of mRNA splicing, via spliceosome	P	7.184e-07	7.82581e-09	20	62	1846	33122	over
170	GO:0006355	regulation of transcription, DNA-dependent	P	7.21785e-07	7.93476e-09	148	4050	1718	29134	under
171	GO:0040011	locomotion	P	7.21785e-07	7.95573e-09	69	2290	1797	30894	under
172	GO:0007155	cell adhesion	P	7.54368e-07	8.36349e-09	41	1613	1825	31571	under
173	GO:0044085	cellular component biogenesis	P	7.86973e-07	8.77571e-09	220	2602	1646	30582	over
176	GO:0019220	regulation of phosphate metabolic process	P	8.62775e-07	9.78783e-09	59	2047	1807	31137	under
177	GO:0033124	regulation of GTP catabolic process	P	8.69505e-07	9.92022e-09	10	745	1856	32439	under
178	GO:0000902	cell morphogenesis	P	9.40257e-07	1.0788e-08	52	1878	1814	31306	under
179	GO:0051052	regulation of DNA metabolic process	P	1.04338e-06	1.20385e-08	37	209	1829	32975	over
182	GO:0043087	regulation of GTPase activity	P	1.19713e-06	1.4044e-08	10	741	1856	32443	under
183	GO:0051174	regulation of phosphorus metabolic process	P	1.21788e-06	1.43658e-08	60	2058	1806	31126	under
184	GO:0022610	biological adhesion	P	1.42645e-06	1.69181e-08	42	1614	1824	31570	under
185	GO:0048583	regulation of response to stimulus	P	1.44868e-06	1.72751e-08	143	3900	1723	29284	under
186	GO:0001756	somitogenesis	P	1.50831e-06	1.80834e-08	46	301	1820	32883	over
187	GO:0030111	regulation of Wnt receptor signaling pathway	P	1.70149e-06	2.05091e-08	1	389	1865	32795	under
188	GO:0044248	cellular catabolic process	P	1.8328e-06	2.22523e-08	255	3161	1611	30023	over
189	GO:0030030	cell projection organization	P	1.8328e-06	2.23282e-08	52	1854	1814	31330	under
190	GO:0007264	small GTPase mediated signal transduction	P	1.84285e-06	2.25694e-08	37	1481	1829	31703	under
192	GO:0046907	intracellular transport	P	2.80186e-06	3.46756e-08	159	1765	1707	31419	over
193	GO:0055114	oxidation-reduction process	P	2.96813e-06	3.69247e-08	128	1338	1738	31846	over
194	GO:0006468	protein phosphorylation	P	3.29347e-06	4.11843e-08	75	2372	1791	30812	under
195	GO:0002479	antigen processing and presentation of exogenous peptide antigen via MHC class I, TAP-dependent	P	3.85022e-06	4.83945e-08	16	43	1850	33141	over
197	GO:0061053	somite development	P	4.23867e-06	5.38236e-08	48	335	1818	32849	over
199	GO:0006261	DNA-dependent DNA replication	P	4.54908e-06	5.83516e-08	22	87	1844	33097	over
200	GO:0050684	regulation of mRNA processing	P	5.31235e-06	6.84846e-08	23	96	1843	33088	over
203	GO:0042590	antigen processing and presentation of exogenous peptide antigen via MHC class I	P	6.17293e-06	8.08508e-08	16	45	1850	33139	over
204	GO:0006260	DNA replication	P	6.17293e-06	8.11704e-08	55	421	1811	32763	over
205	GO:0019752	carboxylic acid metabolic process	P	7.01378e-06	9.26791e-08	98	957	1768	32227	over
206	GO:0048699	generation of neurons	P	7.3192e-06	9.71868e-08	75	2336	1791	30848	under
209	GO:0009887	organ morphogenesis	P	8.0953e-06	1.09057e-07	58	1939	1808	31245	under
211	GO:0016310	phosphorylation	P	8.78264e-06	1.19449e-07	105	2993	1761	30191	under
212	GO:0002376	immune system process	P	8.88626e-06	1.21432e-07	179	2092	1687	31092	over
213	GO:1901564	organonitrogen compound metabolic process	P	9.0108e-06	1.23714e-07	249	3139	1617	30045	over
214	GO:0022618	ribonucleoprotein complex assembly	P	9.70711e-06	1.339e-07	30	163	1836	33021	over
215	GO:0002474	antigen processing and presentation of peptide antigen via MHC class I	P	1.16592e-05	1.61856e-07	21	85	1845	33099	over
221	GO:1900542	regulation of purine nucleotide metabolic process	P	1.6647e-05	2.3714e-07	18	909	1848	32275	under
223	GO:0010647	positive regulation of cell communication	P	1.82639e-05	2.62954e-07	29	1198	1837	31986	under
224	GO:0006351	transcription, DNA-dependent	P	1.82639e-05	2.64588e-07	165	4230	1701	28954	under
225	GO:0006959	humoral immune response	P	1.82639e-05	2.64882e-07	16	50	1850	33134	over
226	GO:0071826	ribonucleoprotein complex subunit organization	P	1.87088e-05	2.72541e-07	31	179	1835	33005	over
227	GO:0032774	RNA biosynthetic process	P	1.87256e-05	2.73992e-07	169	4310	1697	28874	under
231	GO:0044281	small molecule metabolic process	P	2.0377e-05	3.03409e-07	286	3744	1580	29440	over
232	GO:0023056	positive regulation of signaling	P	2.28636e-05	3.41908e-07	29	1190	1837	31994	under
239	GO:0009123	nucleoside monophosphate metabolic process	P	3.10207e-05	4.77888e-07	64	556	1802	32628	over
240	GO:0007600	sensory perception	P	3.18901e-05	4.93337e-07	8	591	1858	32593	under
241	GO:0033014	tetrapyrrole biosynthetic process	P	3.32147e-05	5.15969e-07	13	33	1853	33151	over
242	GO:0022008	neurogenesis	P	3.53947e-05	5.52116e-07	84	2465	1782	30719	under
243	GO:0006268	DNA unwinding involved in DNA replication	P	3.54121e-05	5.56952e-07	8	8	1858	33176	over
244	GO:0030174	regulation of DNA-dependent DNA replication initiation	P	3.54121e-05	5.56952e-07	8	8	1858	33176	over
245	GO:0048562	embryonic organ morphogenesis	P	3.54932e-05	5.60515e-07	19	910	1847	32274	under
246	GO:0006520	cellular amino acid metabolic process	P	3.63715e-05	5.7673e-07	63	545	1803	32639	over
247	GO:0048858	cell projection morphogenesis	P	3.76974e-05	6.00184e-07	37	1374	1829	31810	under
248	GO:0035282	segmentation	P	4.2139e-05	6.73616e-07	46	348	1820	32836	over
249	GO:0006779	porphyrin-containing compound biosynthetic process	P	4.31875e-05	6.9316e-07	12	28	1854	33156	over
250	GO:0006082	organic acid metabolic process	P	4.37481e-05	7.04979e-07	102	1057	1764	32127	over
252	GO:0043583	ear development	P	4.46221e-05	7.27384e-07	5	486	1861	32698	under
253	GO:0009161	ribonucleoside monophosphate metabolic process	P	4.46221e-05	7.27691e-07	63	552	1803	32632	over
255	GO:0016331	morphogenesis of embryonic epithelium	P	4.81583e-05	7.91567e-07	0	271	1866	32913	under
257	GO:0000387	spliceosomal snRNP assembly	P	5.23199e-05	8.66714e-07	11	23	1855	33161	over
258	GO:0043547	positive regulation of GTPase activity	P	5.34346e-05	8.88625e-07	6	510	1860	32674	under
260	GO:0006783	heme biosynthetic process	P	5.77677e-05	9.68133e-07	10	18	1856	33166	over
261	GO:0010951	negative regulation of endopeptidase activity	P	5.79039e-05	9.74147e-07	26	142	1840	33042	over
262	GO:0006140	regulation of nucleotide metabolic process	P	5.80276e-05	9.79968e-07	20	921	1846	32263	under
264	GO:0035023	regulation of Rho protein signal transduction	P	6.04745e-05	1.02909e-06	3	404	1863	32780	under
266	GO:0043436	oxoacid metabolic process	P	7.18835e-05	1.2325e-06	100	1045	1766	32139	over
267	GO:0009057	macromolecule catabolic process	P	7.26775e-05	1.25371e-06	109	1170	1757	32014	over
268	GO:0032318	regulation of Ras GTPase activity	P	7.26775e-05	1.25548e-06	6	504	1860	32680	under
271	GO:0019219	regulation of nucleobase-containing compound metabolic process	P	8.17575e-05	1.42815e-06	216	5175	1650	28009	under
274	GO:0030182	neuron differentiation	P	8.30624e-05	1.467e-06	71	2136	1795	31048	under
275	GO:0006357	regulation of transcription from RNA polymerase II promoter	P	9.15269e-05	1.6224e-06	53	1719	1813	31465	under
277	GO:0006958	complement activation, classical pathway	P	9.21272e-05	1.65085e-06	6	3	1860	33181	over
278	GO:0006957	complement activation, alternative pathway	P	9.21272e-05	1.65085e-06	6	3	1860	33181	over
279	GO:0016055	Wnt receptor signaling pathway	P	9.29662e-05	1.67319e-06	10	624	1856	32560	under
281	GO:0021915	neural tube development	P	0.000105954	1.91911e-06	2	352	1864	32832	under
282	GO:0043484	regulation of RNA splicing	P	0.000131674	2.39345e-06	22	112	1844	33072	over
284	GO:0051674	localization of cell	P	0.000140764	2.58591e-06	55	1751	1811	31433	under
285	GO:0048870	cell motility	P	0.000140764	2.58591e-06	55	1751	1811	31433	under
287	GO:0060828	regulation of canonical Wnt receptor signaling pathway	P	0.000141821	2.62361e-06	0	250	1866	32934	under
288	GO:0009967	positive regulation of signal transduction	P	0.000144049	2.67411e-06	29	1125	1837	32059	under
289	GO:0050877	neurological system process	P	0.000145	2.7011e-06	50	1636	1816	31548	under
290	GO:0048736	appendage development	P	0.000150073	2.80528e-06	5	455	1861	32729	under
296	GO:0007265	Ras protein signal transduction	P	0.000202381	3.86134e-06	21	913	1845	32271	under
297	GO:0010466	negative regulation of peptidase activity	P	0.000205114	3.9316e-06	28	175	1838	33009	over
299	GO:0048839	inner ear development	P	0.000206091	3.97197e-06	5	448	1861	32736	under
300	GO:0033121	regulation of purine nucleotide catabolic process	P	0.000213118	4.14862e-06	16	778	1850	32406	under
301	GO:0030811	regulation of nucleotide catabolic process	P	0.000213118	4.14862e-06	16	778	1850	32406	under
302	GO:0009118	regulation of nucleoside metabolic process	P	0.000213118	4.14862e-06	16	778	1850	32406	under
303	GO:0006950	response to stress	P	0.000216932	4.23684e-06	248	3275	1618	29909	over
304	GO:0007156	homophilic cell adhesion	P	0.000217402	4.26003e-06	1	287	1865	32897	under
305	GO:0001522	pseudouridine synthesis	P	0.000228857	4.49926e-06	8	12	1858	33172	over
306	GO:0000380	alternative mRNA splicing, via spliceosome	P	0.000232269	4.58176e-06	12	35	1854	33149	over
307	GO:0045184	establishment of protein localization	P	0.000232269	4.59627e-06	145	1716	1721	31468	over
308	GO:0044699	single-organism process	P	0.000239578	4.75636e-06	1031	20117	835	13067	under
309	GO:0045944	positive regulation of transcription from RNA polymerase II promoter	P	0.000248025	4.94004e-06	21	900	1845	32284	under
310	GO:0000381	regulation of alternative mRNA splicing, via spliceosome	P	0.000260779	5.21088e-06	11	29	1855	33155	over
311	GO:0000245	spliceosomal complex assembly	P	0.000270484	5.42779e-06	14	50	1852	33134	over
312	GO:0030178	negative regulation of Wnt receptor signaling pathway	P	0.000270484	5.43966e-06	0	233	1866	32951	under
313	GO:0021953	central nervous system neuron differentiation	P	0.000286075	5.77165e-06	3	361	1863	32823	under
314	GO:0006778	porphyrin-containing compound metabolic process	P	0.000287252	5.81393e-06	12	36	1854	33148	over
316	GO:0042471	ear morphogenesis	P	0.000306211	6.23712e-06	1	280	1865	32904	under
320	GO:0051252	regulation of RNA metabolic process	P	0.000369837	7.62845e-06	172	4189	1694	28995	under
323	GO:0032990	cell part morphogenesis	P	0.000414392	8.62761e-06	42	1403	1824	31781	under
326	GO:0048869	cellular developmental process	P	0.000456875	9.60045e-06	212	4982	1654	28202	under
327	GO:0072001	renal system development	P	0.000459853	9.71687e-06	9	547	1857	32637	under
329	GO:0015031	protein transport	P	0.000496429	1.05276e-05	138	1643	1728	31541	over
330	GO:0071103	DNA conformation change	P	0.000503366	1.07208e-05	30	204	1836	32980	over
334	GO:0030239	myofibril assembly	P	0.000520528	1.12064e-05	25	155	1841	33029	over
335	GO:0070972	protein localization to endoplasmic reticulum	P	0.00052738	1.13879e-05	20	106	1846	33078	over
337	GO:0060070	canonical Wnt receptor signaling pathway	P	0.000552627	1.20043e-05	4	389	1862	32795	under
340	GO:0042168	heme metabolic process	P	0.000578699	1.26826e-05	10	26	1856	33158	over
341	GO:0051171	regulation of nitrogen compound metabolic process	P	0.000592333	1.30196e-05	227	5260	1639	27924	under
342	GO:0044265	cellular macromolecule catabolic process	P	0.000619217	1.36504e-05	92	996	1774	32188	over
343	GO:0060429	epithelium development	P	0.000631223	1.39557e-05	55	1680	1811	31504	under
345	GO:0006886	intracellular protein transport	P	0.000652094	1.45012e-05	95	1036	1771	32148	over
347	GO:0009167	purine ribonucleoside monophosphate metabolic process	P	0.000666664	1.49542e-05	57	527	1809	32657	over
348	GO:0009126	purine nucleoside monophosphate metabolic process	P	0.000666664	1.49542e-05	57	527	1809	32657	over
350	GO:0048205	COPI coating of Golgi vesicle	P	0.000698391	1.58009e-05	6	6	1860	33178	over
351	GO:0048200	Golgi transport vesicle coating	P	0.000698391	1.58009e-05	6	6	1860	33178	over
354	GO:0042325	regulation of phosphorylation	P	0.00073641	1.68035e-05	34	1185	1832	31999	under
356	GO:0002252	immune effector process	P	0.000750255	1.72161e-05	48	422	1818	32762	over
357	GO:0035148	tube formation	P	0.000754982	1.73732e-05	0	209	1866	32975	under
358	GO:0009451	RNA modification	P	0.000768647	1.77373e-05	17	82	1849	33102	over
359	GO:0032508	DNA duplex unwinding	P	0.000769511	1.78936e-05	11	34	1855	33150	over
360	GO:0032392	DNA geometric change	P	0.000769511	1.78936e-05	11	34	1855	33150	over
361	GO:0008152	metabolic process	P	0.000769511	1.79313e-05	1064	17229	802	15955	over
363	GO:0031175	neuron projection development	P	0.000783294	1.83277e-05	41	1347	1825	31837	under
364	GO:0018208	peptidyl-proline modification	P	0.000789329	1.85198e-05	15	65	1851	33119	over
366	GO:0033013	tetrapyrrole metabolic process	P	0.000805091	1.89934e-05	13	49	1853	33135	over
371	GO:0007411	axon guidance	P	0.000913508	2.19044e-05	13	647	1853	32537	under
372	GO:0097485	neuron projection guidance	P	0.000913508	2.19044e-05	13	647	1853	32537	under
373	GO:0009607	response to biotic stimulus	P	0.000913953	2.1974e-05	56	525	1810	32659	over
374	GO:0046148	pigment biosynthetic process	P	0.000944638	2.27726e-05	13	50	1853	33134	over
375	GO:0006412	translation	P	0.000947049	2.28918e-05	78	821	1788	32363	over
376	GO:0051707	response to other organism	P	0.000993372	2.40755e-05	54	504	1812	32680	over
377	GO:0032259	methylation	P	0.000999917	2.42986e-05	47	416	1819	32768	over
379	GO:0071383	cellular response to steroid hormone stimulus	P	0.00100762	2.46158e-05	30	217	1836	32967	over
380	GO:0061564	axon development	P	0.00107368	2.62988e-05	28	1024	1838	32160	under
381	GO:0032075	positive regulation of nuclease activity	P	0.0011333	2.78321e-05	11	36	1855	33148	over
382	GO:0042472	inner ear morphogenesis	P	0.00113398	2.79219e-05	1	248	1865	32936	under
383	GO:0035964	COPI-coated vesicle budding	P	0.00113489	2.80175e-05	6	7	1860	33177	over
385	GO:0035107	appendage morphogenesis	P	0.00114314	2.83684e-05	5	399	1861	32785	under
386	GO:0006270	DNA replication initiation	P	0.00124382	3.09471e-05	9	23	1857	33161	over
387	GO:0048666	neuron development	P	0.00126489	3.15528e-05	55	1649	1811	31535	under
388	GO:0052548	regulation of endopeptidase activity	P	0.00128982	3.22579e-05	36	289	1830	32895	over
390	GO:0016482	cytoplasmic transport	P	0.00144096	3.62237e-05	88	968	1778	32216	over
395	GO:0072175	epithelial tube formation	P	0.00150326	3.83712e-05	0	195	1866	32989	under
396	GO:0001838	embryonic epithelial tube formation	P	0.00150326	3.83712e-05	0	195	1866	32989	under
397	GO:0019439	aromatic compound catabolic process	P	0.00157657	4.03442e-05	159	2012	1707	31172	over
398	GO:0048002	antigen processing and presentation of peptide antigen	P	0.00161443	4.1417e-05	23	148	1843	33036	over
400	GO:0048711	positive regulation of astrocyte differentiation	P	0.00173571	4.47521e-05	5	4	1861	33180	over
401	GO:0006521	regulation of cellular amino acid metabolic process	P	0.00175237	4.54075e-05	12	46	1854	33138	over
402	GO:0051436	negative regulation of ubiquitin-protein ligase activity involved in mitotic cell cycle	P	0.00175237	4.54075e-05	12	46	1854	33138	over
403	GO:0002455	humoral immune response mediated by circulating immunoglobulin	P	0.00179776	4.68155e-05	6	8	1860	33176	over
405	GO:0048864	stem cell development	P	0.0018069	4.71699e-05	10	535	1856	32649	under
406	GO:0006302	double-strand break repair	P	0.00185924	4.86561e-05	19	109	1847	33075	over
408	GO:0006200	ATP catabolic process	P	0.00196734	5.17388e-05	44	389	1822	32795	over
409	GO:0006508	proteolysis	P	0.0019695	5.19225e-05	126	1530	1740	31654	over
410	GO:0031323	regulation of cellular metabolic process	P	0.00197653	5.22353e-05	300	6589	1566	26595	under
411	GO:0016477	cell migration	P	0.00199104	5.2747e-05	54	1610	1812	31574	under
412	GO:1901605	alpha-amino acid metabolic process	P	0.00199898	5.30862e-05	34	272	1832	32912	over
413	GO:0007420	brain development	P	0.00199974	5.32354e-05	39	1265	1827	31919	under
414	GO:0055086	nucleobase-containing small molecule metabolic process	P	0.00200113	5.34014e-05	178	2310	1688	30874	over
415	GO:0051258	protein polymerization	P	0.00208325	5.57269e-05	34	273	1832	32911	over
417	GO:0001822	kidney development	P	0.00212358	5.70797e-05	8	475	1858	32709	under
418	GO:0080090	regulation of primary metabolic process	P	0.00212636	5.72915e-05	292	6421	1574	26763	under
419	GO:0071396	cellular response to lipid	P	0.00212744	5.74578e-05	44	393	1822	32791	over
420	GO:0002253	activation of immune response	P	0.00228401	6.18334e-05	37	311	1829	32873	over
421	GO:0032069	regulation of nuclease activity	P	0.00230513	6.25538e-05	11	40	1855	33144	over
422	GO:0051437	positive regulation of ubiquitin-protein ligase activity involved in mitotic cell cycle	P	0.0023735	6.45622e-05	12	48	1854	33136	over
423	GO:0009169	purine ribonucleoside monophosphate catabolic process	P	0.00246952	6.78032e-05	44	398	1822	32786	over
424	GO:0009158	ribonucleoside monophosphate catabolic process	P	0.00246952	6.78032e-05	44	398	1822	32786	over
425	GO:0009128	purine nucleoside monophosphate catabolic process	P	0.00246952	6.78032e-05	44	398	1822	32786	over
426	GO:0001655	urogenital system development	P	0.00246952	6.78107e-05	12	588	1854	32596	under
427	GO:0007409	axonogenesis	P	0.00248205	6.83147e-05	28	990	1838	32194	under
428	GO:0006955	immune response	P	0.00248305	6.85023e-05	82	903	1784	32281	over
429	GO:1901361	organic cyclic compound catabolic process	P	0.00256053	7.0805e-05	160	2050	1706	31134	over
431	GO:0006275	regulation of DNA replication	P	0.00266016	7.39029e-05	18	103	1848	33081	over
434	GO:0031326	regulation of cellular biosynthetic process	P	0.00276073	7.73035e-05	204	4687	1662	28497	under
435	GO:0009987	cellular process	P	0.00276073	7.74088e-05	1244	23562	622	9622	under
439	GO:0030163	protein catabolic process	P	0.00300624	8.51252e-05	76	826	1790	32358	over
440	GO:0090151	establishment of protein localization to mitochondrial membrane	P	0.00300624	8.55643e-05	5	5	1861	33179	over
442	GO:0000018	regulation of DNA recombination	P	0.00300624	8.56491e-05	9	27	1857	33157	over
443	GO:0007610	behavior	P	0.0030242	8.64232e-05	21	814	1845	32370	under
444	GO:0000904	cell morphogenesis involved in differentiation	P	0.0030242	8.65506e-05	45	1384	1821	31800	under
445	GO:0030154	cell differentiation	P	0.00307553	8.82177e-05	204	4680	1662	28504	under
446	GO:0031032	actomyosin structure organization	P	0.00310896	8.93771e-05	25	176	1841	33008	over
447	GO:0051444	negative regulation of ubiquitin-protein ligase activity	P	0.00312753	9.03141e-05	12	50	1854	33134	over
448	GO:0051352	negative regulation of ligase activity	P	0.00312753	9.03141e-05	12	50	1854	33134	over
449	GO:0000165	MAPK cascade	P	0.00313265	9.0664e-05	20	784	1846	32400	under
450	GO:0021510	spinal cord development	P	0.00315487	9.15103e-05	1	232	1865	32952	under
451	GO:0070848	response to growth factor stimulus	P	0.00317393	9.22677e-05	20	789	1846	32395	under
452	GO:0050778	positive regulation of immune response	P	0.00322728	9.40268e-05	40	352	1826	32832	over
456	GO:0009125	nucleoside monophosphate catabolic process	P	0.00350326	0.000102971	44	400	1822	32784	over
458	GO:0009617	response to bacterium	P	0.00363833	0.000107487	34	279	1832	32905	over
459	GO:0051169	nuclear transport	P	0.00363833	0.000107644	47	445	1819	32739	over
460	GO:0001944	vasculature development	P	0.00364322	0.000108024	36	1167	1830	32017	under
463	GO:0048194	Golgi vesicle budding	P	0.00381427	0.000113833	6	10	1860	33174	over
464	GO:0071363	cellular response to growth factor stimulus	P	0.00389518	0.000116713	20	775	1846	32409	under
465	GO:0045893	positive regulation of transcription, DNA-dependent	P	0.00389518	0.00011675	44	1346	1822	31838	under
466	GO:1901606	alpha-amino acid catabolic process	P	0.00404828	0.0001216	16	88	1850	33096	over
467	GO:0051603	proteolysis involved in cellular protein catabolic process	P	0.00405514	0.000122067	66	700	1800	32484	over
468	GO:0072431	signal transduction involved in mitotic G1 DNA damage checkpoint	P	0.00407291	0.00012444	12	52	1854	33132	over
469	GO:0072413	signal transduction involved in mitotic cell cycle checkpoint	P	0.00407291	0.00012444	12	52	1854	33132	over
470	GO:0006977	DNA damage response, signal transduction by p53 class mediator resulting in cell cycle arrest	P	0.00407291	0.00012444	12	52	1854	33132	over
471	GO:1902403	signal transduction involved in mitotic DNA integrity checkpoint	P	0.00407291	0.00012444	12	52	1854	33132	over
472	GO:1902402	signal transduction involved in mitotic DNA damage checkpoint	P	0.00407291	0.00012444	12	52	1854	33132	over
473	GO:1902400	intracellular signal transduction involved in G1 DNA damage checkpoint	P	0.00407291	0.00012444	12	52	1854	33132	over
478	GO:0051443	positive regulation of ubiquitin-protein ligase activity	P	0.00428492	0.000132022	13	61	1853	33123	over
480	GO:0006753	nucleoside phosphate metabolic process	P	0.00444509	0.00013753	171	2245	1695	30939	over
482	GO:0051236	establishment of RNA localization	P	0.00446362	0.000139254	23	156	1843	33028	over
483	GO:0050658	RNA transport	P	0.00446362	0.000139254	23	156	1843	33028	over
484	GO:0050657	nucleic acid transport	P	0.00446362	0.000139254	23	156	1843	33028	over
485	GO:0051028	mRNA transport	P	0.00460949	0.000144123	20	130	1846	33054	over
486	GO:0000122	negative regulation of transcription from RNA polymerase II promoter	P	0.00460949	0.000145002	16	674	1850	32510	under
487	GO:0072422	signal transduction involved in DNA damage checkpoint	P	0.00460949	0.000145291	12	53	1854	33131	over
488	GO:0072401	signal transduction involved in DNA integrity checkpoint	P	0.00460949	0.000145291	12	53	1854	33131	over
489	GO:0072395	signal transduction involved in cell cycle checkpoint	P	0.00460949	0.000145291	12	53	1854	33131	over
493	GO:0030330	DNA damage response, signal transduction by p53 class mediator	P	0.00466547	0.000150283	19	120	1847	33064	over
494	GO:0006941	striated muscle contraction	P	0.00466547	0.000150515	27	203	1839	32981	over
495	GO:0010037	response to carbon dioxide	P	0.00466547	0.000150664	3	0	1863	33184	over
496	GO:2000615	regulation of histone H3-K9 acetylation	P	0.00466547	0.000150664	3	0	1863	33184	over
497	GO:0071690	cardiac muscle myosin thick filament assembly	P	0.00466547	0.000150664	3	0	1863	33184	over
498	GO:0043970	histone H3-K9 acetylation	P	0.00466547	0.000150664	3	0	1863	33184	over
502	GO:0051351	positive regulation of ligase activity	P	0.00469076	0.000152002	13	62	1853	33122	over
503	GO:0065003	macromolecular complex assembly	P	0.00469076	0.000152085	119	1466	1747	31718	over
504	GO:0002009	morphogenesis of an epithelium	P	0.00474117	0.000154166	32	1057	1834	32127	under
505	GO:0002478	antigen processing and presentation of exogenous peptide antigen	P	0.00474117	0.000154331	18	110	1848	33074	over
506	GO:0015931	nucleobase-containing compound transport	P	0.00484458	0.000158009	25	185	1841	32999	over
508	GO:0048812	neuron projection morphogenesis	P	0.00493552	0.000161612	34	1106	1832	32078	under
509	GO:0009889	regulation of biosynthetic process	P	0.00496833	0.000163006	208	4712	1658	28472	under
511	GO:0090329	regulation of DNA-dependent DNA replication	P	0.00506326	0.000166879	9	30	1857	33154	over
515	GO:0000413	protein peptidyl-prolyl isomerization	P	0.00509279	0.000169059	12	54	1854	33130	over
517	GO:0071158	positive regulation of cell cycle arrest	P	0.00523719	0.000174528	13	63	1853	33121	over
518	GO:0044270	cellular nitrogen compound catabolic process	P	0.00529	0.000176629	156	2027	1710	31157	over
519	GO:0001932	regulation of protein phosphorylation	P	0.00535167	0.000179033	33	1082	1833	32102	under
520	GO:0006366	transcription from RNA polymerase II promoter	P	0.00537075	0.00018056	69	1884	1797	31300	under
521	GO:0003009	skeletal muscle contraction	P	0.00537075	0.00018071	11	46	1855	33138	over
522	GO:0002526	acute inflammatory response	P	0.00537075	0.00018071	11	46	1855	33138	over
523	GO:0007187	G-protein coupled receptor signaling pathway, coupled to cyclic nucleotide second messenger	P	0.00551617	0.000185958	1	215	1865	32969	under
524	GO:0046034	ATP metabolic process	P	0.00562857	0.00019011	47	456	1819	32728	over
526	GO:0006417	regulation of translation	P	0.00567305	0.000192344	38	341	1828	32843	over
527	GO:0060173	limb development	P	0.00568256	0.000193033	3	289	1863	32895	under
528	GO:0051439	regulation of ubiquitin-protein ligase activity involved in mitotic cell cycle	P	0.00576105	0.00019607	12	55	1854	33129	over
529	GO:0001841	neural tube formation	P	0.00577512	0.000196958	0	170	1866	33014	under
531	GO:0052547	regulation of peptidase activity	P	0.00580952	0.000198843	38	342	1828	32842	over
534	GO:0046040	IMP metabolic process	P	0.00596224	0.000205223	9	31	1857	33153	over
535	GO:0007267	cell-cell signaling	P	0.00623852	0.000215135	42	1278	1824	31906	under
536	GO:0044257	cellular protein catabolic process	P	0.00626261	0.00021637	67	727	1799	32457	over
537	GO:0007417	central nervous system development	P	0.0062894	0.000217712	57	1613	1809	31571	under
538	GO:0048545	response to steroid hormone stimulus	P	0.0062894	0.000218106	42	393	1824	32791	over
540	GO:0046700	heterocycle catabolic process	P	0.00634406	0.00022082	156	2036	1710	31148	over
542	GO:0034654	nucleobase-containing compound biosynthetic process	P	0.00638095	0.000223334	216	4852	1650	28332	under
544	GO:0006913	nucleocytoplasmic transport	P	0.00642824	0.000225407	46	444	1820	32740	over
546	GO:0019884	antigen processing and presentation of exogenous antigen	P	0.00649391	0.000228547	18	114	1848	33070	over
547	GO:0009117	nucleotide metabolic process	P	0.00669816	0.00023632	169	2239	1697	30945	over
548	GO:0032320	positive regulation of Ras GTPase activity	P	0.00669816	0.000236599	4	314	1862	32870	under
549	GO:0009888	tissue development	P	0.00684055	0.000242069	128	3093	1738	30091	under
552	GO:0010569	regulation of double-strand break repair via homologous recombination	P	0.00689597	0.000245808	5	7	1861	33177	over
553	GO:0014819	regulation of skeletal muscle contraction	P	0.00689597	0.000245808	5	7	1861	33177	over
554	GO:0016064	immunoglobulin mediated immune response	P	0.00694948	0.000248612	11	48	1855	33136	over
555	GO:0019724	B cell mediated immunity	P	0.00694948	0.000248612	11	48	1855	33136	over
556	GO:0031497	chromatin assembly	P	0.00701388	0.000251368	18	115	1848	33069	over
557	GO:0006403	RNA localization	P	0.0070729	0.000253939	23	168	1843	33016	over
558	GO:0044708	single-organism behavior	P	0.00712747	0.000256665	14	598	1852	32586	under
559	GO:1901565	organonitrogen compound catabolic process	P	0.00712747	0.000256817	147	1907	1719	31277	over
560	GO:0006281	DNA repair	P	0.00719814	0.000259827	46	450	1820	32734	over
562	GO:0006974	response to DNA damage stimulus	P	0.00725425	0.000262788	66	716	1800	32468	over
563	GO:0001503	ossification	P	0.00731044	0.000266315	9	461	1857	32723	under
566	GO:0008334	histone mRNA metabolic process	P	0.00731044	0.000266708	8	25	1858	33159	over
567	GO:0007266	Rho protein signal transduction	P	0.00732516	0.000267717	8	440	1858	32744	under
568	GO:0051168	nuclear export	P	0.00733126	0.000268413	22	156	1844	33028	over
569	GO:0032147	activation of protein kinase activity	P	0.00754457	0.000276709	3	283	1863	32901	under
570	GO:0048667	cell morphogenesis involved in neuron differentiation	P	0.00762773	0.000280251	35	1107	1831	32077	under
572	GO:0072599	establishment of protein localization to endoplasmic reticulum	P	0.00789624	0.000291134	15	86	1851	33098	over
573	GO:0042440	pigment metabolic process	P	0.00800341	0.000295601	13	67	1853	33117	over
574	GO:0031124	mRNA 3'-end processing	P	0.00819017	0.000303027	18	117	1848	33067	over
575	GO:0065004	protein-DNA complex assembly	P	0.00844384	0.000312956	19	128	1847	33056	over
576	GO:2000112	regulation of cellular macromolecule biosynthetic process	P	0.00891195	0.000331675	196	4424	1670	28760	under
577	GO:0010468	regulation of gene expression	P	0.00891195	0.000332102	212	4743	1654	28441	under
581	GO:0006953	acute-phase response	P	0.0089702	0.000335934	6	13	1860	33171	over
583	GO:0010628	positive regulation of gene expression	P	0.00904867	0.00034004	51	1462	1815	31722	under
584	GO:0022603	regulation of anatomical structure morphogenesis	P	0.00906252	0.000341144	33	1056	1833	32128	under
587	GO:0019882	antigen processing and presentation	P	0.00926746	0.000350651	23	173	1843	33011	over
588	GO:0048762	mesenchymal cell differentiation	P	0.00948486	0.000359488	8	432	1858	32752	under
589	GO:0010556	regulation of macromolecule biosynthetic process	P	0.00959934	0.000364446	200	4496	1666	28688	under
591	GO:0009116	nucleoside metabolic process	P	0.00982133	0.00037414	142	1846	1724	31338	over
592	GO:0042327	positive regulation of phosphorylation	P	0.0098305	0.000375123	21	762	1845	32422	under
593	GO:0001667	ameboidal cell migration	P	0.00989559	0.000378244	17	663	1849	32521	under
594	GO:0006353	DNA-dependent transcription, termination	P	0.00990283	0.000379159	13	69	1853	33115	over
597	GO:0006369	termination of RNA polymerase II transcription	P	0.0101219	0.000390062	11	51	1855	33133	over
598	GO:0034655	nucleobase-containing compound catabolic process	P	0.0101219	0.000390278	150	1974	1716	31210	over
599	GO:0032319	regulation of Rho GTPase activity	P	0.0101219	0.000390811	1	200	1865	32984	under
600	GO:0051186	cofactor metabolic process	P	0.0104741	0.000405081	33	291	1833	32893	over
601	GO:0030900	forebrain development	P	0.0105062	0.000407002	16	641	1850	32543	under
603	GO:0021515	cell differentiation in spinal cord	P	0.0107149	0.000416467	0	153	1866	33031	under
606	GO:0001501	skeletal system development	P	0.0112808	0.000440645	25	854	1841	32330	under
609	GO:0036302	atrioventricular canal development	P	0.0116766	0.000458364	6	14	1860	33170	over
610	GO:0043408	regulation of MAPK cascade	P	0.0117143	0.000460597	18	684	1848	32500	under
611	GO:1901657	glycosyl compound metabolic process	P	0.0119173	0.000469348	142	1856	1724	31328	over
612	GO:0033260	nuclear cell cycle DNA replication	P	0.0119314	0.000471444	4	4	1862	33180	over
614	GO:0034976	response to endoplasmic reticulum stress	P	0.011984	0.000474294	18	122	1848	33062	over
617	GO:0045165	cell fate commitment	P	0.0120145	0.000477822	10	473	1856	32711	under
618	GO:0048585	negative regulation of response to stimulus	P	0.0120351	0.000479419	44	1292	1822	31892	under
619	GO:0048705	skeletal system morphogenesis	P	0.0120579	0.000481386	9	449	1857	32735	under
620	GO:0006986	response to unfolded protein	P	0.0120579	0.00048188	16	101	1850	33083	over
624	GO:0006811	ion transport	P	0.0126722	0.000509699	93	2327	1773	30857	under
625	GO:0043627	response to estrogen stimulus	P	0.0129284	0.000520857	20	141	1846	33043	over
626	GO:0033554	cellular response to stress	P	0.0129284	0.000521671	118	1498	1748	31686	over
627	GO:0035637	multicellular organismal signaling	P	0.0129888	0.000524942	35	1081	1831	32103	under
628	GO:0048468	cell development	P	0.013041	0.000527892	134	3169	1732	30015	under
629	GO:0035113	embryonic appendage morphogenesis	P	0.0130955	0.000530943	3	264	1863	32920	under
630	GO:0035108	limb morphogenesis	P	0.0132105	0.000536457	3	266	1863	32918	under
633	GO:0032989	cellular component morphogenesis	P	0.013544	0.000552621	79	2037	1787	31147	under
634	GO:0051346	negative regulation of hydrolase activity	P	0.0135831	0.000555092	32	284	1834	32900	over
635	GO:0035150	regulation of tube size	P	0.01363	0.000557884	1	190	1865	32994	under
636	GO:0045652	regulation of megakaryocyte differentiation	P	0.013836	0.000568101	5	9	1861	33175	over
638	GO:0031145	anaphase-promoting complex-dependent proteasomal ubiquitin-dependent protein catabolic process	P	0.0140192	0.000576941	12	63	1854	33121	over
639	GO:0007243	intracellular protein kinase cascade	P	0.0140192	0.000577431	34	1052	1832	32132	under
642	GO:0006952	defense response	P	0.0144762	0.000599603	76	886	1790	32298	over
643	GO:0007188	adenylate cyclase-modulating G-protein coupled receptor signaling pathway	P	0.0144762	0.000599986	1	196	1865	32988	under
644	GO:0001704	formation of primary germ layer	P	0.0144788	0.000601462	2	232	1864	32952	under
645	GO:0032879	regulation of localization	P	0.0144788	0.000601959	90	2260	1776	30924	under
646	GO:0001657	ureteric bud development	P	0.0146886	0.000612362	0	144	1866	33040	under
647	GO:2000779	regulation of double-strand break repair	P	0.0146886	0.000612935	6	15	1860	33169	over
648	GO:0031033	myosin filament organization	P	0.0146886	0.000613522	8	29	1858	33155	over
650	GO:0051704	multi-organism process	P	0.0152514	0.000639608	91	1106	1775	32078	over
651	GO:0009063	cellular amino acid catabolic process	P	0.0152514	0.00063998	16	104	1850	33080	over
652	GO:0090090	negative regulation of canonical Wnt receptor signaling pathway	P	0.0155942	0.000655372	0	149	1866	33035	under
654	GO:0006890	retrograde vesicle-mediated transport, Golgi to ER	P	0.0157218	0.000663775	7	22	1859	33162	over
655	GO:0044743	intracellular protein transmembrane import	P	0.0157218	0.000663775	7	22	1859	33162	over
656	GO:0002443	leukocyte mediated immunity	P	0.0177338	0.000749865	20	148	1846	33036	over
657	GO:0048863	stem cell differentiation	P	0.0177518	0.000751769	18	667	1848	32517	under
658	GO:0051188	cofactor biosynthetic process	P	0.0177884	0.000754466	23	181	1843	33003	over
659	GO:0045047	protein targeting to ER	P	0.0177948	0.000757031	14	85	1852	33099	over
660	GO:0031397	negative regulation of protein ubiquitination	P	0.0177948	0.000757031	14	85	1852	33099	over
661	GO:0048729	tissue morphogenesis	P	0.0178517	0.000760599	45	1287	1821	31897	under
664	GO:0042770	signal transduction in response to DNA damage	P	0.0182124	0.00077949	19	135	1847	33049	over
665	GO:0050896	response to stimulus	P	0.0184845	0.000792329	557	11148	1309	22036	under
667	GO:0007215	glutamate receptor signaling pathway	P	0.0188281	0.000809485	1	183	1865	33001	under
669	GO:0034969	histone arginine methylation	P	0.0188411	0.000812797	4	5	1862	33179	over
672	GO:0007423	sensory organ development	P	0.0188924	0.000818337	48	1357	1818	31827	under
674	GO:0051090	regulation of sequence-specific DNA binding transcription factor activity	P	0.0192627	0.000836861	8	403	1858	32781	under
675	GO:0044773	mitotic DNA damage checkpoint	P	0.0194615	0.000846751	13	76	1853	33108	over
677	GO:0050880	regulation of blood vessel size	P	0.0196541	0.000857667	1	188	1865	32996	under
678	GO:0051649	establishment of localization in cell	P	0.0197307	0.000862281	184	2547	1682	30637	over
680	GO:0071774	response to fibroblast growth factor stimulus	P	0.0201676	0.000885273	4	286	1862	32898	under
681	GO:0044344	cellular response to fibroblast growth factor stimulus	P	0.0201676	0.000885273	4	286	1862	32898	under
682	GO:0006333	chromatin assembly or disassembly	P	0.0204361	0.000898378	20	151	1846	33033	over
683	GO:0021517	ventral spinal cord development	P	0.0206856	0.000910678	0	136	1866	33048	under
684	GO:0035966	response to topologically incorrect protein	P	0.0208233	0.000918084	16	108	1850	33076	over
686	GO:0009124	nucleoside monophosphate biosynthetic process	P	0.0216045	0.000955764	20	152	1846	33032	over
687	GO:0030177	positive regulation of Wnt receptor signaling pathway	P	0.0216045	0.000956702	0	141	1866	33043	under
688	GO:0072594	establishment of protein localization to organelle	P	0.0216257	0.000959037	47	493	1819	32691	over
689	GO:0001934	positive regulation of protein phosphorylation	P	0.0218674	0.000971164	21	732	1845	32452	under
690	GO:0010562	positive regulation of phosphorus metabolic process	P	0.0223161	0.000995294	26	850	1840	32334	under
691	GO:0045937	positive regulation of phosphate metabolic process	P	0.0223161	0.000995294	26	850	1840	32334	under
692	GO:0071704	organic substance metabolic process	P	0.0223161	0.000995405	938	15381	928	17803	over
693	GO:0031123	RNA 3'-end processing	P	0.022392	0.00100023	19	140	1847	33044	over
696	GO:0031100	organ regeneration	P	0.0227079	0.00101874	7	24	1859	33160	over
697	GO:0044724	single-organism carbohydrate catabolic process	P	0.0227448	0.00102186	22	173	1844	33011	over
698	GO:0002682	regulation of immune system process	P	0.0229597	0.001033	78	932	1788	32252	over
699	GO:0006996	organelle organization	P	0.0230597	0.00104132	243	3497	1623	29687	over
700	GO:0031571	mitotic G1 DNA damage checkpoint	P	0.0230597	0.00104195	12	68	1854	33116	over
701	GO:0009620	response to fungus	P	0.0230597	0.00104195	12	68	1854	33116	over
702	GO:0051438	regulation of ubiquitin-protein ligase activity	P	0.0231299	0.00104662	13	78	1853	33106	over
703	GO:0002449	lymphocyte mediated immunity	P	0.0236062	0.00106969	15	99	1851	33085	over
704	GO:0051259	protein oligomerization	P	0.0238072	0.00108033	11	478	1855	32706	under
705	GO:0007005	mitochondrion organization	P	0.0241057	0.00109543	32	295	1834	32889	over
706	GO:0002684	positive regulation of immune system process	P	0.0247411	0.0011259	48	509	1818	32675	over
708	GO:0030490	maturation of SSU-rRNA	P	0.0248392	0.00113357	5	11	1861	33173	over
709	GO:0016052	carbohydrate catabolic process	P	0.0252365	0.00115332	22	176	1844	33008	over
711	GO:0044774	mitotic DNA integrity checkpoint	P	0.0252855	0.00116045	13	79	1853	33105	over
712	GO:0051340	regulation of ligase activity	P	0.0252855	0.00116045	13	79	1853	33105	over
713	GO:0033238	regulation of cellular amine metabolic process	P	0.0253448	0.00116487	12	69	1854	33115	over
714	GO:0003018	vascular process in circulatory system	P	0.0253448	0.00116644	2	212	1864	32972	under
716	GO:0031214	biomineral tissue development	P	0.0254258	0.00117431	1	176	1865	33008	under
717	GO:0000724	double-strand break repair via homologous recombination	P	0.0254258	0.00117509	10	50	1856	33134	over
719	GO:0006006	glucose metabolic process	P	0.025906	0.00120062	28	251	1838	32933	over
720	GO:0019318	hexose metabolic process	P	0.0266329	0.00123602	32	300	1834	32884	over
722	GO:0006376	mRNA splice site selection	P	0.0267446	0.00124466	7	25	1859	33159	over
723	GO:0043623	cellular protein complex assembly	P	0.0272123	0.00126818	49	521	1817	32663	over
733	GO:0048096	chromatin-mediated maintenance of transcription	P	0.0273895	0.00129762	4	6	1862	33178	over
736	GO:0007369	gastrulation	P	0.0275696	0.00130793	17	623	1849	32561	under
737	GO:0001568	blood vessel development	P	0.0276631	0.00131415	36	1068	1830	32116	under
738	GO:0016337	cell-cell adhesion	P	0.0280108	0.00133247	20	698	1846	32486	under
739	GO:0006220	pyrimidine nucleotide metabolic process	P	0.0280433	0.00133944	10	51	1856	33133	over
741	GO:0000725	recombinational repair	P	0.0280433	0.00133944	10	51	1856	33133	over
745	GO:0060021	palate development	P	0.0282562	0.00135689	0	130	1866	33054	under
746	GO:0008038	neuron recognition	P	0.0283608	0.00136536	0	131	1866	33053	under
747	GO:0034613	cellular protein localization	P	0.0283608	0.00136558	114	1481	1752	31703	over
748	GO:0006936	muscle contraction	P	0.0284675	0.00138543	38	381	1828	32803	over
749	GO:0019254	carnitine metabolic process, CoA-linked	P	0.0284675	0.00138906	3	2	1863	33182	over
751	GO:0090116	C-5 methylation of cytosine	P	0.0284675	0.00138906	3	2	1863	33182	over
752	GO:0043686	co-translational protein modification	P	0.0284675	0.00138906	3	2	1863	33182	over
757	GO:0010767	regulation of transcription from RNA polymerase II promoter in response to UV-induced DNA damage	P	0.0284675	0.00138906	3	2	1863	33182	over
758	GO:0006334	nucleosome assembly	P	0.0285916	0.00139696	15	102	1851	33082	over
759	GO:0006487	protein N-linked glycosylation	P	0.0290091	0.00141923	13	81	1853	33103	over
760	GO:0043933	macromolecular complex subunit organization	P	0.0294678	0.00144357	139	1862	1727	31322	over
761	GO:0044783	G1 DNA damage checkpoint	P	0.0294965	0.00144688	12	71	1854	33113	over
762	GO:0016054	organic acid catabolic process	P	0.0296123	0.00145743	22	181	1844	33003	over
763	GO:0046395	carboxylic acid catabolic process	P	0.0296123	0.00145743	22	181	1844	33003	over
764	GO:0030278	regulation of ossification	P	0.0296123	0.00145828	3	240	1863	32944	under
765	GO:0038179	neurotrophin signaling pathway	P	0.0298587	0.00147234	3	243	1863	32941	under
767	GO:0007159	leukocyte cell-cell adhesion	P	0.0304614	0.00150795	7	26	1859	33158	over
768	GO:0006301	postreplication repair	P	0.0304614	0.00150795	7	26	1859	33158	over
769	GO:0014031	mesenchymal cell development	P	0.0308285	0.00152811	8	392	1858	32792	under
770	GO:0006465	signal peptide processing	P	0.030905	0.00153589	5	12	1861	33172	over
771	GO:0070841	inclusion body assembly	P	0.030905	0.00153589	5	12	1861	33172	over
772	GO:0005996	monosaccharide metabolic process	P	0.0322782	0.00160621	33	316	1833	32868	over
773	GO:0031398	positive regulation of protein ubiquitination	P	0.0323367	0.00161121	17	121	1849	33063	over
774	GO:0019226	transmission of nerve impulse	P	0.0324204	0.00161747	34	1016	1832	32168	under
775	GO:0051254	positive regulation of RNA metabolic process	P	0.0334521	0.0016711	53	1423	1813	31761	under
776	GO:0050954	sensory perception of mechanical stimulus	P	0.0334874	0.00167502	2	207	1864	32977	under
777	GO:0070727	cellular macromolecule localization	P	0.0335588	0.00168075	114	1487	1752	31697	over
778	GO:0008543	fibroblast growth factor receptor signaling pathway	P	0.0339847	0.00170427	4	272	1862	32912	under
779	GO:0033365	protein localization to organelle	P	0.0340134	0.00170807	58	655	1808	32529	over
781	GO:0071897	DNA biosynthetic process	P	0.0344792	0.00173574	8	35	1858	33149	over
782	GO:0071353	cellular response to interleukin-4	P	0.0359613	0.00181267	7	27	1859	33157	over
783	GO:0035239	tube morphogenesis	P	0.0381287	0.00192438	21	705	1845	32479	under
784	GO:0006464	cellular protein modification process	P	0.0384824	0.00194719	221	4772	1645	28412	under
785	GO:0036211	protein modification process	P	0.0384824	0.00194719	221	4772	1645	28412	under
788	GO:1901135	carbohydrate derivative metabolic process	P	0.0389388	0.00197781	199	2832	1667	30352	over
789	GO:0060560	developmental growth involved in morphogenesis	P	0.0395922	0.00201355	7	356	1859	32828	under
790	GO:0071702	organic substance transport	P	0.0396368	0.0020231	189	2675	1677	30509	over
791	GO:0060316	positive regulation of ryanodine-sensitive calcium-release channel activity	P	0.0396368	0.00203405	5	13	1861	33171	over
792	GO:0006621	protein retention in ER lumen	P	0.0396368	0.00203405	5	13	1861	33171	over
793	GO:0006577	amino-acid betaine metabolic process	P	0.0396368	0.00203405	5	13	1861	33171	over
794	GO:0050775	positive regulation of dendrite morphogenesis	P	0.0396368	0.00203405	5	13	1861	33171	over
795	GO:0035437	maintenance of protein localization in endoplasmic reticulum	P	0.0396368	0.00203405	5	13	1861	33171	over
796	GO:0009074	aromatic amino acid family catabolic process	P	0.0396368	0.00203405	5	13	1861	33171	over
798	GO:0071346	cellular response to interferon-gamma	P	0.0396368	0.00204334	9	45	1857	33139	over
799	GO:0014866	skeletal myofibril assembly	P	0.0396368	0.00204334	9	45	1857	33139	over
800	GO:0009119	ribonucleoside metabolic process	P	0.0396368	0.00204393	133	1793	1733	31391	over
801	GO:0030901	midbrain development	P	0.0399033	0.00206024	0	125	1866	33059	under
802	GO:0009130	pyrimidine nucleoside monophosphate biosynthetic process	P	0.039976	0.00206915	6	20	1860	33164	over
804	GO:0006310	DNA recombination	P	0.0401898	0.0020841	25	796	1841	32388	under
805	GO:0009968	negative regulation of signal transduction	P	0.0401898	0.0020854	39	1114	1827	32070	under
806	GO:0006405	RNA export from nucleus	P	0.0409635	0.00212818	14	96	1852	33088	over
807	GO:0033036	macromolecule localization	P	0.0412846	0.00214752	191	2710	1675	30474	over
808	GO:0050793	regulation of developmental process	P	0.042206	0.00219817	100	2386	1766	30798	under
810	GO:0031328	positive regulation of cellular biosynthetic process	P	0.0444273	0.00231959	64	1640	1802	31544	under
811	GO:0046134	pyrimidine nucleoside biosynthetic process	P	0.0449222	0.00234832	8	37	1858	33147	over
812	GO:0040013	negative regulation of locomotion	P	0.0451068	0.00236088	4	265	1862	32919	under
813	GO:0045995	regulation of embryonic development	P	0.0455109	0.00238496	2	200	1864	32984	under
814	GO:0010627	regulation of intracellular protein kinase cascade	P	0.04563	0.00239556	30	905	1836	32279	under
816	GO:0003008	system process	P	0.0463391	0.00243733	99	2361	1767	30823	under
818	GO:0001878	response to yeast	P	0.0466634	0.00246452	10	56	1856	33128	over
820	GO:0006323	DNA packaging	P	0.0466634	0.00246793	20	164	1846	33020	over
821	GO:0007162	negative regulation of cell adhesion	P	0.0466634	0.00246942	1	162	1865	33022	under
822	GO:0071156	regulation of cell cycle arrest	P	0.0470876	0.00249724	13	87	1853	33097	over
824	GO:0019438	aromatic compound biosynthetic process	P	0.0476804	0.00253246	231	4946	1635	28238	under
825	GO:0048199	vesicle targeting, to, from or within Golgi	P	0.0477414	0.00254186	6	21	1860	33163	over
826	GO:0009129	pyrimidine nucleoside monophosphate metabolic process	P	0.0477414	0.00254186	6	21	1860	33163	over
827	GO:0006188	IMP biosynthetic process	P	0.0480888	0.00256346	7	29	1859	33155	over
828	GO:0007605	sensory perception of sound	P	0.0484555	0.00260494	1	166	1865	33018	under
829	GO:0048026	positive regulation of mRNA splicing, via spliceosome	P	0.0484555	0.00264051	5	14	1861	33170	over
831	GO:0072528	pyrimidine-containing compound biosynthetic process	P	0.0484555	0.00264684	9	47	1857	33137	over
832	GO:0060472	positive regulation of cortical granule exocytosis by elevation of cytosolic calcium ion concentration	P	0.0484555	0.00266797	3	3	1863	33181	over
833	GO:0060471	cortical granule exocytosis	P	0.0484555	0.00266797	3	3	1863	33181	over
834	GO:0060470	elevation of cytosolic calcium ion concentration involved in egg activation	P	0.0484555	0.00266797	3	3	1863	33181	over
835	GO:0006591	ornithine metabolic process	P	0.0484555	0.00266797	3	3	1863	33181	over
836	GO:0006559	L-phenylalanine catabolic process	P	0.0484555	0.00266797	3	3	1863	33181	over
837	GO:0006558	L-phenylalanine metabolic process	P	0.0484555	0.00266797	3	3	1863	33181	over
838	GO:1902222	erythrose 4-phosphate/phosphoenolpyruvate family amino acid catabolic process	P	0.0484555	0.00266797	3	3	1863	33181	over
839	GO:1902221	erythrose 4-phosphate/phosphoenolpyruvate family amino acid metabolic process	P	0.0484555	0.00266797	3	3	1863	33181	over
840	GO:0006207	'de novo' pyrimidine nucleobase biosynthetic process	P	0.0484555	0.00266797	3	3	1863	33181	over
841	GO:0032201	telomere maintenance via semi-conservative replication	P	0.0484555	0.00266797	3	3	1863	33181	over
844	GO:0035458	cellular response to interferon-beta	P	0.0484555	0.00266797	3	3	1863	33181	over
848	GO:0046602	regulation of mitotic centrosome separation	P	0.0484555	0.00266797	3	3	1863	33181	over
849	GO:0019856	pyrimidine nucleobase biosynthetic process	P	0.0484555	0.00266797	3	3	1863	33181	over
850	GO:0051051	negative regulation of transport	P	0.0484555	0.0026683	7	347	1859	32837	under
851	GO:0072331	signal transduction by p53 class mediator	P	0.0484555	0.00269541	20	166	1846	33018	over
852	GO:0048706	embryonic skeletal system development	P	0.0484555	0.0027103	7	349	1859	32835	under
853	GO:0009156	ribonucleoside monophosphate biosynthetic process	P	0.0484555	0.00272597	19	150	1847	33034	over
854	GO:0043648	dicarboxylic acid metabolic process	P	0.0484555	0.00274133	14	99	1852	33085	over
855	GO:0051239	regulation of multicellular organismal process	P	0.0484555	0.00274818	128	2932	1738	30252	under
856	GO:0019725	cellular homeostasis	P	0.0484555	0.00278978	61	720	1805	32464	over
857	GO:0008104	protein localization	P	0.0484555	0.00279095	163	2283	1703	30901	over
858	GO:0000738	DNA catabolic process, exonucleolytic	P	0.0484555	0.00280722	4	8	1862	33176	over
860	GO:0009437	carnitine metabolic process	P	0.0484555	0.00280722	4	8	1862	33176	over
861	GO:0071824	protein-DNA complex subunit organization	P	0.0484555	0.0028221	20	167	1846	33017	over
862	GO:0010269	response to selenium ion	P	0.0484555	0.00283287	2	0	1864	33184	over
863	GO:0045716	positive regulation of low-density lipoprotein particle receptor biosynthetic process	P	0.0484555	0.00283287	2	0	1864	33184	over
864	GO:0021699	cerebellar cortex maturation	P	0.0484555	0.00283287	2	0	1864	33184	over
865	GO:0021691	cerebellar Purkinje cell layer maturation	P	0.0484555	0.00283287	2	0	1864	33184	over
866	GO:0072334	UDP-galactose transmembrane transport	P	0.0484555	0.00283287	2	0	1864	33184	over
867	GO:0002424	T cell mediated immune response to tumor cell	P	0.0484555	0.00283287	2	0	1864	33184	over
868	GO:0002418	immune response to tumor cell	P	0.0484555	0.00283287	2	0	1864	33184	over
869	GO:0021589	cerebellum structural organization	P	0.0484555	0.00283287	2	0	1864	33184	over
870	GO:0021577	hindbrain structural organization	P	0.0484555	0.00283287	2	0	1864	33184	over
871	GO:0002368	B cell cytokine production	P	0.0484555	0.00283287	2	0	1864	33184	over
872	GO:0033387	putrescine biosynthetic process from ornithine	P	0.0484555	0.00283287	2	0	1864	33184	over
873	GO:0032733	positive regulation of interleukin-10 production	P	0.0484555	0.00283287	2	0	1864	33184	over
874	GO:0006430	lysyl-tRNA aminoacylation	P	0.0484555	0.00283287	2	0	1864	33184	over
876	GO:0001552	ovarian follicle atresia	P	0.0484555	0.00283287	2	0	1864	33184	over
877	GO:2000323	negative regulation of glucocorticoid receptor signaling pathway	P	0.0484555	0.00283287	2	0	1864	33184	over
878	GO:0045039	protein import into mitochondrial inner membrane	P	0.0484555	0.00283287	2	0	1864	33184	over
879	GO:0006288	base-excision repair, DNA ligation	P	0.0484555	0.00283287	2	0	1864	33184	over
891	GO:0035634	response to stilbenoid	P	0.0484555	0.00283287	2	0	1864	33184	over
893	GO:0015966	diadenosine tetraphosphate biosynthetic process	P	0.0484555	0.00283287	2	0	1864	33184	over
894	GO:0015965	diadenosine tetraphosphate metabolic process	P	0.0484555	0.00283287	2	0	1864	33184	over
895	GO:0015960	diadenosine polyphosphate biosynthetic process	P	0.0484555	0.00283287	2	0	1864	33184	over
896	GO:0031118	rRNA pseudouridine synthesis	P	0.0484555	0.00283287	2	0	1864	33184	over
897	GO:0015785	UDP-galactose transport	P	0.0484555	0.00283287	2	0	1864	33184	over
901	GO:0002842	positive regulation of T cell mediated immune response to tumor cell	P	0.0484555	0.00283287	2	0	1864	33184	over
902	GO:0002840	regulation of T cell mediated immune response to tumor cell	P	0.0484555	0.00283287	2	0	1864	33184	over
903	GO:0002839	positive regulation of immune response to tumor cell	P	0.0484555	0.00283287	2	0	1864	33184	over
904	GO:0002837	regulation of immune response to tumor cell	P	0.0484555	0.00283287	2	0	1864	33184	over
905	GO:0002836	positive regulation of response to tumor cell	P	0.0484555	0.00283287	2	0	1864	33184	over
906	GO:0002834	regulation of response to tumor cell	P	0.0484555	0.00283287	2	0	1864	33184	over
907	GO:0080184	response to phenylpropanoid	P	0.0484555	0.00283287	2	0	1864	33184	over
909	GO:0051276	chromosome organization	P	0.0495882	0.00290548	80	995	1786	32189	over
17	GO:0004872	receptor activity	F	2.28714e-23	2.50621e-26	33	2423	1833	30761	under
20	GO:0060089	molecular transducer activity	F	1.75734e-22	2.37877e-25	44	2711	1822	30473	under
21	GO:0004871	signal transducer activity	F	1.75734e-22	2.37877e-25	44	2711	1822	30473	under
24	GO:0038023	signaling receptor activity	F	4.25376e-21	6.58051e-24	25	2041	1841	31143	under
26	GO:0017111	nucleoside-triphosphatase activity	F	2.31851e-20	3.8856e-23	217	1812	1649	31372	over
28	GO:0004888	transmembrane signaling receptor activity	F	4.19475e-20	7.57078e-23	19	1782	1847	31402	under
29	GO:0016462	pyrophosphatase activity	F	5.22773e-20	9.7721e-23	220	1868	1646	31316	over
30	GO:0016818	hydrolase activity, acting on acid anhydrides, in phosphorus-containing anhydrides	F	6.42172e-20	1.24938e-22	220	1874	1646	31310	over
35	GO:0016817	hydrolase activity, acting on acid anhydrides	F	1.28423e-19	2.89727e-22	220	1888	1646	31296	over
37	GO:1901265	nucleoside phosphate binding	F	4.10054e-19	9.77955e-22	454	5142	1412	28042	over
39	GO:0036094	small molecule binding	F	9.45663e-19	2.37726e-21	473	5450	1393	27734	over
40	GO:0000166	nucleotide binding	F	9.55978e-19	2.46481e-21	452	5139	1414	28045	over
41	GO:0016787	hydrolase activity	F	2.36689e-18	6.25515e-21	438	4961	1428	28223	over
43	GO:0003723	RNA binding	F	2.05422e-17	5.71225e-20	162	1266	1704	31918	over
45	GO:0003779	actin binding	F	1.01993e-16	2.95841e-19	106	664	1760	32520	over
50	GO:0035639	purine ribonucleoside triphosphate binding	F	5.85962e-15	1.8885e-17	356	3985	1510	29199	over
53	GO:0032553	ribonucleotide binding	F	1.85278e-14	6.3296e-17	359	4063	1507	29121	over
54	GO:0032550	purine ribonucleoside binding	F	1.99856e-14	6.95645e-17	354	3993	1512	29191	over
55	GO:0001883	purine nucleoside binding	F	2.62288e-14	9.29859e-17	354	3996	1512	29188	over
56	GO:0032549	ribonucleoside binding	F	2.62979e-14	9.57401e-17	354	3999	1512	29185	over
57	GO:0032555	purine ribonucleotide binding	F	2.62979e-14	9.6621e-17	357	4042	1509	29142	over
58	GO:0001882	nucleoside binding	F	2.84254e-14	1.0627e-16	355	4014	1511	29170	over
60	GO:0070003	threonine-type peptidase activity	F	2.97048e-14	1.16797e-16	24	31	1842	33153	over
61	GO:0004298	threonine-type endopeptidase activity	F	2.97048e-14	1.16797e-16	24	31	1842	33153	over
63	GO:0017076	purine nucleotide binding	F	8.68356e-14	3.52626e-16	358	4096	1508	29088	over
64	GO:0030695	GTPase regulator activity	F	1.1267e-13	4.64797e-16	10	1118	1856	32066	under
65	GO:0003824	catalytic activity	F	1.12727e-13	4.72298e-16	862	12187	1004	20997	over
67	GO:0004930	G-protein coupled receptor activity	F	1.5037e-13	6.49398e-16	9	1074	1857	32110	under
69	GO:0043168	anion binding	F	2.63387e-13	1.17144e-15	422	5092	1444	28092	over
79	GO:0097367	carbohydrate derivative binding	F	1.66949e-12	8.50135e-15	370	4371	1496	28813	over
83	GO:0060589	nucleoside-triphosphatase regulator activity	F	3.67141e-11	1.96421e-13	14	1131	1852	32053	under
87	GO:0015036	disulfide oxidoreductase activity	F	9.52983e-11	5.34417e-13	21	36	1845	33148	over
91	GO:0043565	sequence-specific DNA binding	F	1.80301e-10	1.06728e-12	21	1309	1845	31875	under
94	GO:0015035	protein disulfide oxidoreductase activity	F	1.85674e-10	1.12668e-12	20	33	1846	33151	over
100	GO:0008092	cytoskeletal protein binding	F	3.36984e-10	2.17213e-12	136	1233	1730	31951	over
103	GO:0003774	motor activity	F	4.05419e-10	2.69164e-12	66	418	1800	32766	over
105	GO:0005524	ATP binding	F	7.13046e-10	4.82595e-12	281	3252	1585	29932	over
108	GO:0004803	transposase activity	F	7.77236e-10	5.41069e-12	2	600	1864	32584	under
110	GO:0032559	adenyl ribonucleotide binding	F	1.57033e-09	1.11342e-11	282	3296	1584	29888	over
111	GO:0016491	oxidoreductase activity	F	1.7858e-09	1.27771e-11	134	1237	1732	31947	over
112	GO:0016853	isomerase activity	F	1.97087e-09	1.42283e-11	41	192	1825	32992	over
114	GO:0016667	oxidoreductase activity, acting on a sulfur group of donors	F	2.88408e-09	2.11928e-11	23	58	1843	33126	over
116	GO:0030554	adenyl nucleotide binding	F	4.65957e-09	3.48401e-11	283	3350	1583	29834	over
123	GO:0004866	endopeptidase inhibitor activity	F	1.02531e-08	8.12895e-11	36	161	1830	33023	over
124	GO:0016864	intramolecular oxidoreductase activity, transposing S-S bonds	F	1.07086e-08	8.69722e-11	11	6	1855	33178	over
125	GO:0003756	protein disulfide isomerase activity	F	1.07086e-08	8.69722e-11	11	6	1855	33178	over
133	GO:0003700	sequence-specific DNA binding transcription factor activity	F	1.52843e-08	1.31031e-10	39	1690	1827	31494	under
134	GO:0001071	nucleic acid binding transcription factor activity	F	1.5373e-08	1.32783e-10	39	1692	1827	31492	under
141	GO:0061135	endopeptidase regulator activity	F	2.47479e-08	2.24923e-10	36	168	1830	33016	over
149	GO:0005085	guanyl-nucleotide exchange factor activity	F	9.90866e-08	9.5165e-10	3	538	1863	32646	under
152	GO:1901363	heterocyclic compound binding	F	1.4947e-07	1.46445e-09	700	10202	1166	22982	over
153	GO:0030414	peptidase inhibitor activity	F	1.5033e-07	1.48257e-09	36	182	1830	33002	over
154	GO:0097159	organic cyclic compound binding	F	1.57821e-07	1.56661e-09	704	10272	1162	22912	over
155	GO:0043021	ribonucleoprotein complex binding	F	1.69572e-07	1.69419e-09	22	69	1844	33115	over
158	GO:0005216	ion channel activity	F	3.65119e-07	3.7185e-09	18	1019	1848	32165	under
159	GO:0016860	intramolecular oxidoreductase activity	F	3.65525e-07	3.74619e-09	18	46	1848	33138	over
160	GO:0005083	small GTPase regulator activity	F	4.18846e-07	4.31966e-09	9	736	1857	32448	under
161	GO:0022836	gated channel activity	F	4.21054e-07	4.36958e-09	13	864	1853	32320	under
163	GO:0022839	ion gated channel activity	F	5.75614e-07	6.04777e-09	13	857	1853	32327	under
166	GO:0022838	substrate-specific channel activity	F	6.61906e-07	7.0824e-09	19	1028	1847	32156	under
174	GO:0004579	dolichyl-diphosphooligosaccharide-protein glycotransferase activity	F	8.05227e-07	9.08307e-09	8	3	1858	33181	over
175	GO:0004576	oligosaccharyl transferase activity	F	8.05227e-07	9.08307e-09	8	3	1858	33181	over
180	GO:0022803	passive transmembrane transporter activity	F	1.18203e-06	1.37907e-08	21	1069	1845	32115	under
181	GO:0015267	channel activity	F	1.18203e-06	1.37907e-08	21	1069	1845	32115	under
201	GO:0070035	purine NTP-dependent helicase activity	F	5.94767e-06	7.74416e-08	33	187	1833	32997	over
202	GO:0008026	ATP-dependent helicase activity	F	5.94767e-06	7.74416e-08	33	187	1833	32997	over
207	GO:0016773	phosphotransferase activity, alcohol group as acceptor	F	7.45264e-06	9.9439e-08	59	1965	1807	31219	under
208	GO:0003924	GTPase activity	F	8.04003e-06	1.07795e-07	60	482	1806	32702	over
216	GO:0016831	carboxy-lyase activity	F	1.16592e-05	1.6233e-07	14	35	1852	33149	over
218	GO:0004386	helicase activity	F	1.27931e-05	1.79766e-07	43	299	1823	32885	over
220	GO:0004672	protein kinase activity	F	1.45042e-05	2.05681e-07	48	1676	1818	31508	under
229	GO:0016616	oxidoreductase activity, acting on the CH-OH group of donors, NAD or NADP as acceptor	F	2.00898e-05	2.96543e-07	30	170	1836	33014	over
234	GO:0016749	N-succinyltransferase activity	F	2.80911e-05	4.25513e-07	5	0	1861	33184	over
235	GO:0003870	5-aminolevulinate synthase activity	F	2.80911e-05	4.25513e-07	5	0	1861	33184	over
237	GO:0061134	peptidase regulator activity	F	2.9347e-05	4.4832e-07	36	235	1830	32949	over
238	GO:0005096	GTPase activator activity	F	3.06633e-05	4.70405e-07	6	529	1860	32655	under
254	GO:0048037	cofactor binding	F	4.57997e-05	7.49848e-07	52	419	1814	32765	over
265	GO:0016887	ATPase activity	F	6.78765e-05	1.15942e-06	81	789	1785	32395	over
270	GO:0016614	oxidoreductase activity, acting on CH-OH group of donors	F	8.13711e-05	1.41615e-06	30	185	1836	32999	over
273	GO:0005261	cation channel activity	F	8.23941e-05	1.44989e-06	12	687	1854	32497	under
280	GO:0003677	DNA binding	F	9.29662e-05	1.67788e-06	136	3537	1730	29647	under
283	GO:0050786	RAGE receptor binding	F	0.000133766	2.4401e-06	5	1	1861	33183	over
286	GO:0030170	pyridoxal phosphate binding	F	0.000141444	2.60751e-06	19	86	1847	33098	over
293	GO:0016830	carbon-carbon lyase activity	F	0.000183159	3.46659e-06	16	63	1850	33121	over
294	GO:0016301	kinase activity	F	0.000183159	3.47098e-06	78	2260	1788	30924	under
295	GO:0005200	structural constituent of cytoskeleton	F	0.000197016	3.74627e-06	23	125	1843	33059	over
317	GO:0005525	GTP binding	F	0.000317465	6.4868e-06	77	776	1789	32408	over
318	GO:0050661	NADP binding	F	0.000321043	6.58061e-06	14	51	1852	33133	over
319	GO:0016772	transferase activity, transferring phosphorus-containing groups	F	0.000369524	7.59818e-06	98	2658	1768	30526	under
324	GO:0019199	transmembrane receptor protein kinase activity	F	0.000431338	9.00822e-06	1	271	1865	32913	under
328	GO:0004175	endopeptidase activity	F	0.000459853	9.7223e-06	63	598	1803	32586	over
332	GO:0004857	enzyme inhibitor activity	F	0.000505522	1.08182e-05	42	343	1824	32841	over
333	GO:0032561	guanyl ribonucleotide binding	F	0.000508345	1.09114e-05	79	816	1787	32368	over
336	GO:0008168	methyltransferase activity	F	0.00053422	1.15701e-05	39	309	1827	32875	over
338	GO:0016741	transferase activity, transferring one-carbon groups	F	0.000578699	1.26707e-05	40	316	1826	32868	over
346	GO:0019001	guanyl nucleotide binding	F	0.000664229	1.48139e-05	79	817	1787	32367	over
365	GO:0008233	peptidase activity	F	0.000792455	1.86442e-05	101	1133	1765	32051	over
384	GO:0043167	ion binding	F	0.00113813	2.81707e-05	679	10513	1187	22671	over
391	GO:0032135	DNA insertion or deletion binding	F	0.00150326	3.83423e-05	4	1	1862	33183	over
392	GO:0016728	oxidoreductase activity, acting on CH or CH2 groups, disulfide as acceptor	F	0.00150326	3.83423e-05	4	1	1862	33183	over
393	GO:0004748	ribonucleoside-diphosphate reductase activity, thioredoxin disulfide as acceptor	F	0.00150326	3.83423e-05	4	1	1862	33183	over
399	GO:0022832	voltage-gated channel activity	F	0.00162176	4.17096e-05	8	480	1858	32704	under
404	GO:0016725	oxidoreductase activity, acting on CH or CH2 groups	F	0.00179776	4.68155e-05	6	8	1860	33176	over
407	GO:0015075	ion transmembrane transporter activity	F	0.0018942	4.96932e-05	62	1787	1804	31397	under
416	GO:0005244	voltage-gated ion channel activity	F	0.00212019	5.68517e-05	8	474	1858	32710	under
430	GO:0042623	ATPase activity, coupled	F	0.00263175	7.29439e-05	58	576	1808	32608	over
433	GO:0003755	peptidyl-prolyl cis-trans isomerase activity	F	0.00274129	7.65101e-05	12	49	1854	33135	over
436	GO:0022891	substrate-specific transmembrane transporter activity	F	0.00287291	8.07393e-05	68	1892	1798	31292	under
437	GO:0008047	enzyme activator activity	F	0.00292495	8.23903e-05	17	717	1849	32467	under
438	GO:0043022	ribosome binding	F	0.00297034	8.38602e-05	10	34	1856	33150	over
441	GO:0016748	succinyltransferase activity	F	0.00300624	8.55643e-05	5	5	1861	33179	over
453	GO:0004497	monooxygenase activity	F	0.00324273	9.46858e-05	25	177	1841	33007	over
457	GO:0016705	oxidoreductase activity, acting on paired donors, with incorporation or reduction of molecular oxygen	F	0.00362235	0.000106705	35	295	1831	32889	over
461	GO:0005047	signal recognition particle binding	F	0.00370676	0.000110147	4	2	1862	33182	over
474	GO:0016859	cis-trans isomerase activity	F	0.00407291	0.00012444	12	52	1854	33132	over
475	GO:0030165	PDZ domain binding	F	0.00410607	0.000126211	0	174	1866	33010	under
476	GO:0004714	transmembrane receptor protein tyrosine kinase activity	F	0.00410607	0.000126247	1	221	1865	32963	under
477	GO:0005089	Rho guanyl-nucleotide exchange factor activity	F	0.00410607	0.000126247	1	221	1865	32963	under
481	GO:0070330	aromatase activity	F	0.00445307	0.000138064	7	16	1859	33168	over
492	GO:0008312	7S RNA binding	F	0.00466547	0.000149972	5	6	1861	33178	over
499	GO:0004853	uroporphyrinogen decarboxylase activity	F	0.00466547	0.000150664	3	0	1863	33184	over
500	GO:0035402	histone kinase activity (H3-T11 specific)	F	0.00466547	0.000150664	3	0	1863	33184	over
507	GO:0043169	cation binding	F	0.00493552	0.000161455	305	6589	1561	26595	under
525	GO:0005088	Ras guanyl-nucleotide exchange factor activity	F	0.00566066	0.000191559	3	288	1863	32896	under
530	GO:0005506	iron ion binding	F	0.00577512	0.000197294	35	302	1831	32882	over
532	GO:0008757	S-adenosylmethionine-dependent methyltransferase activity	F	0.00583071	0.000199944	23	164	1843	33020	over
539	GO:0008135	translation factor activity, nucleic acid binding	F	0.0062957	0.00021873	29	230	1837	32954	over
541	GO:0004674	protein serine/threonine kinase activity	F	0.00638095	0.000223043	33	1074	1833	32110	under
543	GO:0003743	translation initiation factor activity	F	0.00638095	0.000223338	22	152	1844	33032	over
545	GO:0016765	transferase activity, transferring alkyl or aryl (other than methyl) groups	F	0.00645251	0.000226674	12	56	1854	33128	over
551	GO:0030515	snoRNA binding	F	0.00689597	0.000245808	5	7	1861	33177	over
565	GO:0005048	signal sequence binding	F	0.00731044	0.000266708	8	25	1858	33159	over
571	GO:0005099	Ras GTPase activator activity	F	0.00776874	0.000285932	2	244	1864	32940	under
579	GO:0016712	oxidoreductase activity, acting on paired donors, with incorporation or reduction of molecular oxygen, reduced flavin or flavoprotein as one donor, and incorporation of one atom of oxygen	F	0.00891195	0.000332604	8	26	1858	33158	over
582	GO:0003727	single-stranded RNA binding	F	0.00898002	0.000336881	11	50	1855	33134	over
585	GO:0022834	ligand-gated channel activity	F	0.0091608	0.000346025	7	405	1859	32779	under
586	GO:0015276	ligand-gated ion channel activity	F	0.0091608	0.000346025	7	405	1859	32779	under
590	GO:0019843	rRNA binding	F	0.00963655	0.00036648	9	34	1857	33150	over
596	GO:0019838	growth factor binding	F	0.0100246	0.000385114	1	198	1865	32986	under
604	GO:0022857	transmembrane transporter activity	F	0.010875	0.000423391	80	2074	1786	31110	under
605	GO:0003697	single-stranded DNA binding	F	0.0109742	0.000427959	13	70	1853	33114	over
607	GO:0022843	voltage-gated cation channel activity	F	0.0115192	0.000450701	7	393	1859	32791	under
613	GO:0004365	glyceraldehyde-3-phosphate dehydrogenase (NAD+) (phosphorylating) activity	F	0.0119314	0.000471444	4	4	1862	33180	over
615	GO:0046872	metal ion binding	F	0.012	0.00047579	304	6487	1562	26697	under
616	GO:0008324	cation transmembrane transporter activity	F	0.012	0.000476472	44	1290	1822	31894	under
640	GO:0004505	phenylalanine 4-monooxygenase activity	F	0.0140263	0.000578629	3	1	1863	33183	over
641	GO:0016769	transferase activity, transferring nitrogenous groups	F	0.0140418	0.000580172	10	45	1856	33139	over
649	GO:0051087	chaperone binding	F	0.014824	0.000620135	9	37	1857	33147	over
663	GO:0003678	DNA helicase activity	F	0.018093	0.000773217	11	56	1855	33128	over
668	GO:0003857	3-hydroxyacyl-CoA dehydrogenase activity	F	0.0188411	0.000812797	4	5	1862	33179	over
670	GO:0031491	nucleosome binding	F	0.0188411	0.000814899	5	10	1861	33174	over
671	GO:0030983	mismatched DNA binding	F	0.0188411	0.000814899	5	10	1861	33174	over
673	GO:0019207	kinase regulator activity	F	0.0189323	0.000821284	2	220	1864	32964	under
676	GO:0005230	extracellular ligand-gated ion channel activity	F	0.0194873	0.000849131	2	224	1864	32960	under
679	GO:0016829	lyase activity	F	0.0197712	0.000865325	33	305	1833	32879	over
685	GO:0004867	serine-type endopeptidase inhibitor activity	F	0.0209684	0.000925833	14	87	1852	33097	over
710	GO:0043566	structure-specific DNA binding	F	0.0252855	0.00115736	27	233	1839	32951	over
715	GO:0003777	microtubule motor activity	F	0.0253709	0.00116928	2	213	1864	32971	under
718	GO:0022892	substrate-specific transporter activity	F	0.0257214	0.00119041	85	2114	1781	31070	under
721	GO:0005267	potassium channel activity	F	0.0266511	0.00123859	4	280	1862	32904	under
724	GO:0005543	phospholipid binding	F	0.0273895	0.00129651	13	523	1853	32661	under
726	GO:0001671	ATPase activator activity	F	0.0273895	0.00129762	4	6	1862	33178	over
734	GO:0015926	glucosidase activity	F	0.0273895	0.00129762	4	6	1862	33178	over
735	GO:0008469	histone-arginine N-methyltransferase activity	F	0.0273895	0.00129762	4	6	1862	33178	over
743	GO:0008483	transaminase activity	F	0.0281586	0.00134858	9	42	1857	33142	over
744	GO:0017048	Rho GTPase binding	F	0.0282476	0.00135466	0	129	1866	33055	under
753	GO:0031493	nucleosomal histone binding	F	0.0284675	0.00138906	3	2	1863	33182	over
754	GO:0016652	oxidoreductase activity, acting on NAD(P)H, NAD(P) as acceptor	F	0.0284675	0.00138906	3	2	1863	33182	over
755	GO:0008750	NAD(P)+ transhydrogenase (AB-specific) activity	F	0.0284675	0.00138906	3	2	1863	33182	over
756	GO:0008746	NAD(P)+ transhydrogenase activity	F	0.0284675	0.00138906	3	2	1863	33182	over
766	GO:0051082	unfolded protein binding	F	0.0304614	0.00150591	17	119	1849	33065	over
780	GO:0070011	peptidase activity, acting on L-amino acid peptides	F	0.0340134	0.0017101	83	1024	1783	32160	over
786	GO:0051787	misfolded protein binding	F	0.0385074	0.00195342	4	7	1862	33177	over
797	GO:0000976	transcription regulatory region sequence-specific DNA binding	F	0.0396368	0.00203664	3	232	1863	32952	under
803	GO:0008187	poly-pyrimidine tract binding	F	0.039976	0.00206915	6	20	1860	33164	over
823	GO:0008565	protein transporter activity	F	0.0470876	0.00249795	17	130	1849	33054	over
842	GO:0030942	endoplasmic reticulum signal peptide binding	F	0.0484555	0.00266797	3	3	1863	33181	over
843	GO:0004459	L-lactate dehydrogenase activity	F	0.0484555	0.00266797	3	3	1863	33181	over
845	GO:0004135	amylo-alpha-1,6-glucosidase activity	F	0.0484555	0.00266797	3	3	1863	33181	over
846	GO:0004134	4-alpha-glucanotransferase activity	F	0.0484555	0.00266797	3	3	1863	33181	over
847	GO:0004133	glycogen debranching enzyme activity	F	0.0484555	0.00266797	3	3	1863	33181	over
859	GO:0016668	oxidoreductase activity, acting on a sulfur group of donors, NAD(P) as acceptor	F	0.0484555	0.00280722	4	8	1862	33176	over
881	GO:0000701	purine-specific mismatch base pair DNA N-glycosylase activity	F	0.0484555	0.00283287	2	0	1864	33184	over
883	GO:0070547	L-tyrosine aminotransferase activity	F	0.0484555	0.00283287	2	0	1864	33184	over
884	GO:0005459	UDP-galactose transmembrane transporter activity	F	0.0484555	0.00283287	2	0	1864	33184	over
885	GO:0004838	L-tyrosine:2-oxoglutarate aminotransferase activity	F	0.0484555	0.00283287	2	0	1864	33184	over
886	GO:0004824	lysine-tRNA ligase activity	F	0.0484555	0.00283287	2	0	1864	33184	over
888	GO:0005046	KDEL sequence binding	F	0.0484555	0.00283287	2	0	1864	33184	over
889	GO:0004586	ornithine decarboxylase activity	F	0.0484555	0.00283287	2	0	1864	33184	over
890	GO:0004506	squalene monooxygenase activity	F	0.0484555	0.00283287	2	0	1864	33184	over
892	GO:0004421	hydroxymethylglutaryl-CoA synthase activity	F	0.0484555	0.00283287	2	0	1864	33184	over
898	GO:0050080	malonyl-CoA decarboxylase activity	F	0.0484555	0.00283287	2	0	1864	33184	over
899	GO:0016153	urocanate hydratase activity	F	0.0484555	0.00283287	2	0	1864	33184	over
900	GO:0008398	sterol 14-demethylase activity	F	0.0484555	0.00283287	2	0	1864	33184	over
1	GO:0044446	intracellular organelle part	C	1.13551e-38	7.31927e-43	678	7272	1188	25912	over
2	GO:0044422	organelle part	C	2.30603e-38	2.97284e-42	689	7471	1177	25713	over
7	GO:0044424	intracellular part	C	8.89597e-28	4.01391e-31	1163	16116	703	17068	over
8	GO:0032991	macromolecular complex	C	4.95772e-25	2.55651e-28	555	6240	1311	26944	over
9	GO:0016459	myosin complex	C	4.70498e-24	2.72946e-27	68	204	1798	32980	over
11	GO:0043232	intracellular non-membrane-bounded organelle	C	9.02135e-24	6.97797e-27	451	4791	1415	28393	over
12	GO:0043228	non-membrane-bounded organelle	C	9.02135e-24	6.97797e-27	451	4791	1415	28393	over
14	GO:0043229	intracellular organelle	C	1.57858e-23	1.49981e-26	1001	13614	865	19570	over
15	GO:0005622	intracellular	C	1.57858e-23	1.56046e-26	1179	16785	687	16399	over
16	GO:0043226	organelle	C	1.57858e-23	1.62803e-26	1004	13671	862	19513	over
19	GO:0031974	membrane-enclosed lumen	C	5.71761e-23	7.00236e-26	305	2828	1561	30356	over
23	GO:0070013	intracellular organelle lumen	C	3.11967e-21	4.62501e-24	294	2763	1572	30421	over
25	GO:0043233	organelle lumen	C	4.36175e-21	7.02874e-24	295	2786	1571	30398	over
31	GO:0000502	proteasome complex	C	6.42172e-20	1.32159e-22	48	118	1818	33066	over
32	GO:0015629	actin cytoskeleton	C	6.42172e-20	1.32458e-22	117	699	1749	32485	over
34	GO:0005783	endoplasmic reticulum	C	1.24566e-19	2.72995e-22	175	1338	1691	31846	over
38	GO:0005737	cytoplasm	C	6.93971e-19	1.69981e-21	823	11008	1043	22176	over
42	GO:0044432	endoplasmic reticulum part	C	1.68169e-17	4.55273e-20	117	759	1749	32425	over
47	GO:0043234	protein complex	C	2.6225e-16	7.94492e-19	460	5430	1406	27754	over
52	GO:0030529	ribonucleoprotein complex	C	1.44843e-14	4.85487e-17	127	953	1739	32231	over
59	GO:0005839	proteasome core complex	C	2.97048e-14	1.16797e-16	24	31	1842	33153	over
62	GO:0044444	cytoplasmic part	C	7.70076e-14	3.07753e-16	602	7861	1264	25323	over
68	GO:0044428	nuclear part	C	2.45056e-13	1.07411e-15	280	3003	1586	30181	over
73	GO:0071013	catalytic step 2 spliceosome	C	5.39378e-13	2.53801e-15	36	106	1830	33078	over
74	GO:0042175	nuclear outer membrane-endoplasmic reticulum membrane network	C	6.07909e-13	2.89966e-15	100	698	1766	32486	over
75	GO:0005789	endoplasmic reticulum membrane	C	6.37464e-13	3.08172e-15	98	682	1768	32502	over
76	GO:0031981	nuclear lumen	C	9.63813e-13	4.72153e-15	240	2484	1626	30700	over
80	GO:0019013	viral nucleocapsid	C	2.22181e-12	1.1457e-14	34	99	1832	33085	over
81	GO:0019028	viral capsid	C	2.79136e-12	1.4574e-14	34	100	1832	33084	over
82	GO:0005681	spliceosomal complex	C	1.51889e-11	8.02817e-14	47	208	1819	32976	over
86	GO:0044423	virion part	C	9.0181e-11	4.99908e-13	34	116	1832	33068	over
88	GO:0043227	membrane-bounded organelle	C	1.25323e-10	7.1087e-13	818	11793	1048	21391	over
89	GO:0016020	membrane	C	1.57922e-10	9.05959e-13	523	11960	1343	21224	under
90	GO:0005886	plasma membrane	C	1.63336e-10	9.4755e-13	164	4778	1702	28406	under
95	GO:0043231	intracellular membrane-bounded organelle	C	1.85674e-10	1.13697e-12	813	11727	1053	21457	over
96	GO:0044464	cell part	C	2.26327e-10	1.40257e-12	1234	19206	632	13978	over
97	GO:0005730	nucleolus	C	2.26327e-10	1.41509e-12	135	1212	1731	31972	over
98	GO:0071944	cell periphery	C	2.56408e-10	1.61969e-12	173	4950	1693	28234	under
99	GO:0005623	cell	C	2.60556e-10	1.66269e-12	1234	19216	632	13968	over
101	GO:0019012	virion	C	3.7017e-10	2.4099e-12	34	124	1832	33060	over
109	GO:0030016	myofibril	C	8.57255e-10	6.023e-12	55	315	1811	32869	over
113	GO:0043292	contractile fiber	C	2.3906e-09	1.74125e-11	55	325	1811	32859	over
115	GO:0032982	myosin filament	C	4.16434e-09	3.08688e-11	15	18	1851	33166	over
120	GO:0005793	endoplasmic reticulum-Golgi intermediate compartment	C	7.26076e-09	5.61616e-11	24	68	1842	33116	over
126	GO:0008250	oligosaccharyltransferase complex	C	1.07086e-08	8.69722e-11	11	6	1855	33178	over
127	GO:0012505	endomembrane system	C	1.09062e-08	8.92797e-11	160	1627	1706	31557	over
132	GO:0031224	intrinsic to membrane	C	1.49431e-08	1.27142e-10	278	6931	1588	26253	under
136	GO:0019773	proteasome core complex, alpha-subunit complex	C	1.637e-08	1.43504e-10	13	13	1853	33171	over
139	GO:0044430	cytoskeletal part	C	1.88333e-08	1.68739e-10	184	1968	1682	31216	over
140	GO:0005856	cytoskeleton	C	2.212e-08	1.99613e-10	234	2685	1632	30499	over
143	GO:0016021	integral to membrane	C	4.1005e-08	3.81038e-10	275	6820	1591	26364	under
150	GO:0005788	endoplasmic reticulum lumen	C	1.13435e-07	1.09677e-09	23	74	1843	33110	over
191	GO:0005887	integral to plasma membrane	C	2.0495e-06	2.52323e-08	24	1134	1842	32050	under
196	GO:0022624	proteasome accessory complex	C	4.0423e-06	5.10695e-08	15	37	1851	33147	over
198	GO:0031226	intrinsic to plasma membrane	C	4.51247e-06	5.75912e-08	27	1197	1839	31987	under
210	GO:0005634	nucleus	C	8.27392e-06	1.11997e-07	502	7153	1364	26031	over
217	GO:0044425	membrane part	C	1.25165e-05	1.75074e-07	367	8272	1499	24912	under
219	GO:0005739	mitochondrion	C	1.37622e-05	1.94271e-07	145	1615	1721	31569	over
222	GO:0031090	organelle membrane	C	1.7985e-05	2.57358e-07	211	2589	1655	30595	over
228	GO:0005657	replication fork	C	1.9127e-05	2.81098e-07	14	37	1852	33147	over
230	GO:0030136	clathrin-coated vesicle	C	2.03194e-05	3.01241e-07	1	339	1865	32845	under
233	GO:0044429	mitochondrial part	C	2.39047e-05	3.59017e-07	77	715	1789	32469	over
236	GO:0005759	mitochondrial matrix	C	2.9347e-05	4.47358e-07	29	164	1837	33020	over
251	GO:0030017	sarcomere	C	4.42644e-05	7.16152e-07	41	289	1825	32895	over
256	GO:0044456	synapse part	C	4.97444e-05	8.20843e-07	12	707	1854	32477	under
259	GO:0045202	synapse	C	5.58123e-05	9.31765e-07	23	1002	1843	32182	under
263	GO:0044449	contractile fiber part	C	6.04745e-05	1.02676e-06	41	297	1825	32887	over
269	GO:0030663	COPI-coated vesicle membrane	C	8.11493e-05	1.40706e-06	10	19	1856	33165	over
272	GO:0044459	plasma membrane part	C	8.23941e-05	1.44638e-06	75	2227	1791	30957	under
276	GO:0042645	mitochondrial nucleoid	C	9.21272e-05	1.64915e-06	11	25	1855	33159	over
291	GO:0005694	chromosome	C	0.000157615	2.96448e-06	78	772	1788	32412	over
292	GO:0036379	myofilament	C	0.000157615	2.96658e-06	14	47	1852	33137	over
298	GO:0005732	small nucleolar ribonucleoprotein complex	C	0.000205114	3.93993e-06	6	4	1860	33180	over
315	GO:0005882	intermediate filament	C	0.000291866	5.92612e-06	21	110	1845	33074	over
321	GO:0031967	organelle envelope	C	0.000380027	7.86314e-06	87	911	1779	32273	over
322	GO:0031975	envelope	C	0.000400029	8.30277e-06	87	915	1779	32269	over
325	GO:0030532	small nuclear ribonucleoprotein complex	C	0.000456106	9.55487e-06	14	53	1852	33131	over
331	GO:0005865	striated muscle thin filament	C	0.000503366	1.07396e-05	13	46	1853	33138	over
339	GO:0005689	U12-type spliceosomal complex	C	0.000578699	1.26826e-05	10	26	1856	33158	over
344	GO:0009295	nucleoid	C	0.000640416	1.42003e-05	11	33	1855	33151	over
349	GO:0042555	MCM complex	C	0.000674324	1.51695e-05	8	15	1858	33169	over
352	GO:0033116	endoplasmic reticulum-Golgi intermediate compartment membrane	C	0.000727463	1.65524e-05	10	27	1856	33157	over
353	GO:0030137	COPI-coated vesicle	C	0.000727463	1.65524e-05	10	27	1856	33157	over
355	GO:0044427	chromosomal part	C	0.000740247	1.69388e-05	65	633	1801	32551	over
362	GO:0008021	synaptic vesicle	C	0.000769511	1.79556e-05	0	212	1866	32972	under
367	GO:0042995	cell projection	C	0.000874795	2.078e-05	63	1851	1803	31333	under
368	GO:0005850	eukaryotic translation initiation factor 2 complex	C	0.000874795	2.0807e-05	5	3	1861	33181	over
369	GO:0008537	proteasome activator complex	C	0.000874795	2.0807e-05	5	3	1861	33181	over
370	GO:0005861	troponin complex	C	0.00089709	2.13951e-05	10	28	1856	33156	over
378	GO:0005654	nucleoplasm	C	0.00100762	2.46013e-05	119	1401	1747	31783	over
389	GO:0045111	intermediate filament cytoskeleton	C	0.00136162	3.41415e-05	25	167	1841	33017	over
394	GO:0072588	box H/ACA RNP complex	C	0.00150326	3.83423e-05	4	1	1862	33183	over
432	GO:0030660	Golgi-associated vesicle membrane	C	0.00271299	7.55453e-05	11	41	1855	33143	over
454	GO:0043596	nuclear replication fork	C	0.00340778	9.97249e-05	8	21	1858	33163	over
455	GO:0030126	COPI vesicle coat	C	0.00343222	0.000100661	7	15	1859	33169	over
462	GO:0000974	Prp19 complex	C	0.00381427	0.000113833	6	10	1860	33174	over
479	GO:0005768	endosome	C	0.00438585	0.000135415	17	695	1849	32489	under
490	GO:0005786	signal recognition particle, endoplasmic reticulum targeting	C	0.00466547	0.000149972	5	6	1861	33178	over
491	GO:0048500	signal recognition particle	C	0.00466547	0.000149972	5	6	1861	33178	over
501	GO:0034663	endoplasmic reticulum chaperone complex	C	0.00466547	0.000150664	3	0	1863	33184	over
510	GO:0005764	lysosome	C	0.0050437	0.000165804	6	389	1860	32795	under
512	GO:0097060	synaptic membrane	C	0.00506326	0.0001671	6	390	1860	32794	under
513	GO:0005740	mitochondrial envelope	C	0.00506798	0.000167583	57	583	1809	32601	over
514	GO:0030894	replisome	C	0.00507076	0.000168001	6	11	1860	33173	over
516	GO:0000323	lytic vacuole	C	0.00513508	0.000170794	6	392	1860	32792	under
533	GO:0030425	dendrite	C	0.00595354	0.00020454	10	499	1856	32685	under
550	GO:0005683	U7 snRNP	C	0.00689597	0.000245808	5	7	1861	33177	over
561	GO:0043005	neuron projection	C	0.00725425	0.000262439	31	1015	1835	32169	under
564	GO:0005773	vacuole	C	0.00731044	0.000266594	9	462	1857	32722	under
578	GO:0015030	Cajal body	C	0.00891195	0.000332604	8	26	1858	33158	over
580	GO:0000793	condensed chromosome	C	0.0089702	0.000335782	22	160	1844	33024	over
595	GO:0044440	endosomal part	C	0.00995996	0.000381989	5	337	1861	32847	under
602	GO:0035145	exon-exon junction complex	C	0.0106859	0.000414653	7	20	1859	33164	over
608	GO:0005885	Arp2/3 protein complex	C	0.0116766	0.000458364	6	14	1860	33170	over
621	GO:0032993	protein-DNA complex	C	0.0123618	0.000494822	15	91	1851	33093	over
622	GO:0000228	nuclear chromosome	C	0.0124329	0.000498469	37	345	1829	32839	over
623	GO:0044452	nucleolar part	C	0.0125554	0.00050419	8	28	1858	33156	over
631	GO:0046930	pore complex	C	0.013464	0.00054762	15	92	1851	33092	over
632	GO:0010008	endosome membrane	C	0.0135028	0.000550068	5	334	1861	32850	under
637	GO:0045095	keratin filament	C	0.013836	0.000568101	5	9	1861	33175	over
653	GO:0005667	transcription factor complex	C	0.0156089	0.000656995	9	444	1857	32740	under
662	GO:0005811	lipid particle	C	0.018093	0.000773217	11	56	1855	33128	over
666	GO:0000785	chromatin	C	0.0187963	0.000806906	38	370	1828	32814	over
694	GO:0016604	nuclear body	C	0.0223921	0.00100168	33	310	1833	32874	over
695	GO:0045211	postsynaptic membrane	C	0.0225972	0.00101231	5	317	1861	32867	under
707	GO:0097458	neuron part	C	0.0248392	0.00113319	43	1227	1823	31957	under
725	GO:0001931	uropod	C	0.0273895	0.00129762	4	6	1862	33178	over
727	GO:0005742	mitochondrial outer membrane translocase complex	C	0.0273895	0.00129762	4	6	1862	33178	over
728	GO:0005685	U1 snRNP	C	0.0273895	0.00129762	4	6	1862	33178	over
729	GO:0005579	membrane attack complex	C	0.0273895	0.00129762	4	6	1862	33178	over
730	GO:0031673	H zone	C	0.0273895	0.00129762	4	6	1862	33178	over
731	GO:0031597	cytosolic proteasome complex	C	0.0273895	0.00129762	4	6	1862	33178	over
732	GO:0031254	trailing edge	C	0.0273895	0.00129762	4	6	1862	33178	over
740	GO:0031970	organelle envelope lumen	C	0.0280433	0.00133944	10	51	1856	33133	over
742	GO:0005758	mitochondrial intermembrane space	C	0.0281586	0.00134858	9	42	1857	33142	over
750	GO:0005684	U2-type spliceosomal complex	C	0.0284675	0.00138906	3	2	1863	33182	over
787	GO:0030061	mitochondrial crista	C	0.0385074	0.00195342	4	7	1862	33177	over
809	GO:0031012	extracellular matrix	C	0.0422778	0.00220464	22	723	1844	32461	under
815	GO:0034702	ion channel complex	C	0.04563	0.00239709	11	452	1855	32732	under
817	GO:0030424	axon	C	0.0463623	0.00244154	11	457	1855	32727	under
819	GO:0030120	vesicle coat	C	0.0466634	0.00246452	10	56	1856	33128	over
830	GO:0005615	extracellular space	C	0.0484555	0.00264388	50	562	1816	32622	over
875	GO:0005971	ribonucleoside-diphosphate reductase complex	C	0.0484555	0.00283287	2	0	1864	33184	over
880	GO:0032301	MutSalpha complex	C	0.0484555	0.00283287	2	0	1864	33184	over
882	GO:0070557	PCNA-p21 complex	C	0.0484555	0.00283287	2	0	1864	33184	over
887	GO:0031429	box H/ACA snoRNP complex	C	0.0484555	0.00283287	2	0	1864	33184	over
908	GO:0005765	lysosomal membrane	C	0.048724	0.00285171	3	227	1863	32957	under

## Sheet: GORich_Fp_PBS_D5_S
Number	GO-ID	Term	Category	FDR	P-Value	#Test	#Ref	#notAnnotTest	#notAnnotRef	Over/Under
9	GO:0010466	negative regulation of peptidase activity	P	2.34536e-15	1.36059e-18	47	156	1739	33108	over
10	GO:0010951	negative regulation of endopeptidase activity	P	6.9663e-15	4.49033e-18	42	126	1744	33138	over
11	GO:0006259	DNA metabolic process	P	1.35549e-14	9.61094e-18	30	1952	1756	31312	under
12	GO:0044260	cellular macromolecule metabolic process	P	2.83789e-14	2.19509e-17	433	11217	1353	22047	under
14	GO:0009617	response to bacterium	P	2.14887e-13	2.00655e-16	56	257	1730	33007	over
16	GO:0009607	response to biotic stimulus	P	2.14887e-13	2.21618e-16	81	500	1705	32764	over
19	GO:0052547	regulation of peptidase activity	P	1.48062e-12	1.81332e-15	61	319	1725	32945	over
20	GO:0051707	response to other organism	P	1.67711e-12	2.16207e-15	77	481	1709	32783	over
21	GO:0044700	single organism signaling	P	3.67127e-12	5.20613e-15	316	8543	1470	24721	under
22	GO:0023052	signaling	P	3.67127e-12	5.20613e-15	316	8543	1470	24721	under
23	GO:0007154	cell communication	P	7.39589e-12	1.09646e-14	328	8761	1458	24503	under
24	GO:0090304	nucleic acid metabolic process	P	1.21226e-11	1.87536e-14	232	6677	1554	26587	under
25	GO:0002376	immune system process	P	2.38761e-11	3.8475e-14	199	2072	1587	31192	over
26	GO:0006310	DNA recombination	P	3.50288e-11	5.87049e-14	4	817	1782	32447	under
27	GO:0052548	regulation of endopeptidase activity	P	3.78181e-11	6.58172e-14	53	272	1733	32992	over
31	GO:0051346	negative regulation of hydrolase activity	P	1.47371e-10	2.94477e-13	51	265	1735	32999	over
33	GO:0006955	immune response	P	4.98302e-10	1.05994e-12	105	880	1681	32384	over
35	GO:0009987	cellular process	P	7.10419e-10	1.60272e-12	1129	23677	657	9587	under
36	GO:0007165	signal transduction	P	1.08624e-09	2.52062e-12	302	7956	1484	25308	under
38	GO:0015074	DNA integration	P	2.25453e-09	5.52224e-12	2	626	1784	32638	under
39	GO:0006396	RNA processing	P	2.63678e-09	6.6285e-12	9	916	1777	32348	under
40	GO:0043086	negative regulation of catalytic activity	P	2.66367e-09	6.86779e-12	80	605	1706	32659	over
41	GO:0006996	organelle organization	P	3.03564e-09	8.0225e-12	109	3631	1677	29633	under
45	GO:0015671	oxygen transport	P	4.3243e-09	1.25431e-11	18	31	1768	33233	over
46	GO:0006313	transposition, DNA-mediated	P	5.35694e-09	1.65743e-11	2	600	1784	32664	under
47	GO:0032196	transposition	P	5.35694e-09	1.65743e-11	2	600	1784	32664	under
49	GO:0050794	regulation of cellular process	P	5.46162e-09	1.72502e-11	582	13481	1204	19783	under
51	GO:0050877	neurological system process	P	6.17769e-09	2.03083e-11	33	1653	1753	31611	under
53	GO:0007399	nervous system development	P	9.15958e-09	3.12916e-11	109	3580	1677	29684	under
54	GO:0015669	gas transport	P	1.00437e-08	3.49595e-11	19	39	1767	33225	over
57	GO:0006950	response to stress	P	1.76264e-08	6.47611e-11	265	3258	1521	30006	over
59	GO:0019226	transmission of nerve impulse	P	2.03692e-08	7.74646e-11	14	1036	1772	32228	under
62	GO:0044763	single-organism cellular process	P	2.26638e-08	9.05733e-11	811	17724	975	15540	under
67	GO:0055114	oxidation-reduction process	P	4.46276e-08	1.92732e-10	132	1334	1654	31930	over
68	GO:0006952	defense response	P	4.97766e-08	2.19631e-10	97	865	1689	32399	over
69	GO:0006139	nucleobase-containing compound metabolic process	P	4.97766e-08	2.21386e-10	354	8795	1432	24469	under
70	GO:0035637	multicellular organismal signaling	P	6.48079e-08	2.92417e-10	17	1099	1769	32165	under
72	GO:0007268	synaptic transmission	P	7.32528e-08	3.39964e-10	11	902	1775	32362	under
73	GO:0071840	cellular component organization or biogenesis	P	8.34407e-08	3.92624e-10	255	6703	1531	26561	under
75	GO:0006954	inflammatory response	P	1.04496e-07	5.05171e-10	45	271	1741	32993	over
76	GO:0030030	cell projection organization	P	1.10306e-07	5.40366e-10	44	1862	1742	31402	under
80	GO:0046483	heterocycle metabolic process	P	3.21688e-07	1.65883e-09	368	8957	1418	24307	under
82	GO:0016043	cellular component organization	P	3.71773e-07	1.96502e-09	252	6554	1534	26710	under
83	GO:0034641	cellular nitrogen compound metabolic process	P	3.86391e-07	2.0672e-09	377	9134	1409	24130	under
84	GO:0048699	generation of neurons	P	4.10556e-07	2.22294e-09	65	2346	1721	30918	under
85	GO:0006725	cellular aromatic compound metabolic process	P	4.35174e-07	2.38428e-09	370	8983	1416	24281	under
86	GO:0051704	multi-organism process	P	4.77981e-07	2.64963e-09	110	1087	1676	32177	over
89	GO:0032963	collagen metabolic process	P	9.54698e-07	5.47687e-09	18	50	1768	33214	over
90	GO:0072376	protein activation cascade	P	1.05507e-06	6.12068e-09	15	32	1771	33232	over
91	GO:0006956	complement activation	P	1.23854e-06	7.26486e-09	14	27	1772	33237	over
92	GO:0006397	mRNA processing	P	1.27199e-06	7.54303e-09	4	570	1782	32694	under
94	GO:0032990	cell part morphogenesis	P	1.6674e-06	1.01029e-08	31	1414	1755	31850	under
97	GO:0044236	multicellular organismal metabolic process	P	2.32168e-06	1.46134e-08	19	61	1767	33203	over
98	GO:0044259	multicellular organismal macromolecule metabolic process	P	2.32168e-06	1.46658e-08	18	54	1768	33210	over
104	GO:0001906	cell killing	P	3.93178e-06	2.63571e-08	16	43	1770	33221	over
105	GO:0006958	complement activation, classical pathway	P	4.24395e-06	2.89969e-08	7	2	1779	33262	over
106	GO:0006957	complement activation, alternative pathway	P	4.24395e-06	2.89969e-08	7	2	1779	33262	over
107	GO:0048858	cell projection morphogenesis	P	4.30655e-06	2.97023e-08	31	1380	1755	31884	under
108	GO:0007267	cell-cell signaling	P	4.60936e-06	3.21168e-08	28	1292	1758	31972	under
110	GO:0030182	neuron differentiation	P	4.60936e-06	3.29726e-08	61	2146	1725	31118	under
113	GO:0044092	negative regulation of molecular function	P	5.06592e-06	3.68988e-08	86	820	1700	32444	over
114	GO:0071216	cellular response to biotic stimulus	P	5.18895e-06	3.81295e-08	22	89	1764	33175	over
115	GO:0042742	defense response to bacterium	P	5.20276e-06	3.85663e-08	21	81	1765	33183	over
116	GO:1901360	organic cyclic compound metabolic process	P	5.27325e-06	3.94287e-08	387	9149	1399	24115	under
117	GO:0022008	neurogenesis	P	6.70793e-06	5.05883e-08	75	2474	1711	30790	under
118	GO:0018904	ether metabolic process	P	7.46473e-06	5.6777e-08	12	22	1774	33242	over
124	GO:0042246	tissue regeneration	P	1.00428e-05	8.02696e-08	29	157	1757	33107	over
125	GO:0044237	cellular metabolic process	P	1.05788e-05	8.52362e-08	689	14982	1097	18282	under
127	GO:0002455	humoral immune response mediated by circulating immunoglobulin	P	1.24586e-05	1.01988e-07	8	6	1778	33258	over
128	GO:0008380	RNA splicing	P	1.38528e-05	1.14294e-07	3	463	1783	32801	under
129	GO:0031101	fin regeneration	P	1.43986e-05	1.19726e-07	22	96	1764	33168	over
130	GO:0001776	leukocyte homeostasis	P	1.49756e-05	1.25488e-07	14	36	1772	33228	over
131	GO:0043170	macromolecule metabolic process	P	1.52642e-05	1.28891e-07	547	12226	1239	21038	under
132	GO:0051276	chromosome organization	P	1.66543e-05	1.41702e-07	21	1054	1765	32210	under
133	GO:0006959	humoral immune response	P	1.70908e-05	1.46518e-07	16	50	1770	33214	over
134	GO:0009611	response to wounding	P	1.74604e-05	1.51293e-07	102	1069	1684	32195	over
135	GO:0007017	microtubule-based process	P	1.74604e-05	1.51938e-07	14	844	1772	32420	under
136	GO:0043412	macromolecule modification	P	1.92052e-05	1.68358e-07	188	4948	1598	28316	under
137	GO:0016568	chromatin modification	P	1.94048e-05	1.71359e-07	12	772	1774	32492	under
138	GO:0006662	glycerol ether metabolic process	P	2.1543e-05	1.91629e-07	11	20	1775	33244	over
139	GO:0035556	intracellular signal transduction	P	2.33523e-05	2.09229e-07	123	3515	1663	29749	under
140	GO:0051716	cellular response to stimulus	P	2.49782e-05	2.25406e-07	389	9076	1397	24188	under
141	GO:0044710	single-organism metabolic process	P	2.50239e-05	2.27431e-07	377	5418	1409	27846	over
144	GO:0007166	cell surface receptor signaling pathway	P	2.81734e-05	2.61504e-07	156	4234	1630	29030	under
145	GO:0006807	nitrogen compound metabolic process	P	2.92484e-05	2.73367e-07	416	9602	1370	23662	under
148	GO:0034645	cellular macromolecule biosynthetic process	P	3.92263e-05	3.74209e-07	232	5832	1554	27432	under
149	GO:0007186	G-protein coupled receptor signaling pathway	P	3.99616e-05	3.83801e-07	40	1531	1746	31733	under
151	GO:0002443	leukocyte mediated immunity	P	4.38618e-05	4.2798e-07	26	142	1760	33122	over
152	GO:0048666	neuron development	P	4.38618e-05	4.2974e-07	45	1659	1741	31605	under
154	GO:0006464	cellular protein modification process	P	4.42392e-05	4.44277e-07	184	4809	1602	28455	under
155	GO:0036211	protein modification process	P	4.42392e-05	4.44277e-07	184	4809	1602	28455	under
156	GO:0090025	regulation of monocyte chemotaxis	P	4.42392e-05	4.44844e-07	6	2	1780	33262	over
157	GO:0071621	granulocyte chemotaxis	P	4.49295e-05	4.54682e-07	19	79	1767	33185	over
159	GO:0050900	leukocyte migration	P	4.76249e-05	4.88098e-07	33	215	1753	33049	over
160	GO:0010646	regulation of cell communication	P	4.85749e-05	5.00966e-07	128	3580	1658	29684	under
161	GO:0016071	mRNA metabolic process	P	6.47217e-05	6.71664e-07	14	800	1772	32464	under
163	GO:0023051	regulation of signaling	P	6.80913e-05	7.15411e-07	128	3564	1658	29700	under
164	GO:0010467	gene expression	P	7.05409e-05	7.45695e-07	239	5936	1547	27328	under
167	GO:0071396	cellular response to lipid	P	7.57826e-05	8.1576e-07	48	389	1738	32875	over
169	GO:0046578	regulation of Ras protein signal transduction	P	8.62699e-05	9.39771e-07	14	797	1772	32467	under
171	GO:0051056	regulation of small GTPase mediated signal transduction	P	9.10678e-05	1.00378e-06	20	966	1766	32298	under
173	GO:0009059	macromolecule biosynthetic process	P	0.000107735	1.20137e-06	240	5924	1546	27340	under
176	GO:0002250	adaptive immune response	P	0.000117355	1.33135e-06	22	113	1764	33151	over
177	GO:0033628	regulation of cell adhesion mediated by integrin	P	0.000118794	1.35822e-06	12	32	1774	33232	over
179	GO:0002684	positive regulation of immune system process	P	0.000121472	1.40155e-06	56	501	1730	32763	over
180	GO:0031175	neuron projection development	P	0.000123841	1.44286e-06	35	1353	1751	31911	under
181	GO:0006281	DNA repair	P	0.000123841	1.44483e-06	5	491	1781	32773	under
182	GO:0048285	organelle fission	P	0.000127985	1.50143e-06	4	452	1782	32812	under
183	GO:0002474	antigen processing and presentation of peptide antigen via MHC class I	P	0.000134875	1.59096e-06	19	87	1767	33177	over
184	GO:0030595	leukocyte chemotaxis	P	0.000134997	1.6011e-06	23	124	1763	33140	over
186	GO:0071222	cellular response to lipopolysaccharide	P	0.000147346	1.76656e-06	18	79	1768	33185	over
188	GO:0030593	neutrophil chemotaxis	P	0.000157097	1.90372e-06	17	71	1769	33193	over
189	GO:0007018	microtubule-based movement	P	0.000161956	1.97304e-06	2	368	1784	32896	under
190	GO:0071219	cellular response to molecule of bacterial origin	P	0.000168346	2.06173e-06	18	80	1768	33184	over
191	GO:0007067	mitosis	P	0.000170047	2.09353e-06	3	405	1783	32859	under
192	GO:0000280	nuclear division	P	0.000174994	2.16571e-06	3	407	1783	32857	under
193	GO:0006457	protein folding	P	0.000177551	2.2088e-06	32	221	1754	33043	over
194	GO:0033627	cell adhesion mediated by integrin	P	0.000186357	2.33037e-06	13	41	1773	33223	over
195	GO:0007265	Ras protein signal transduction	P	0.000188387	2.36789e-06	19	915	1767	32349	under
197	GO:0001913	T cell mediated cytotoxicity	P	0.000208275	2.64472e-06	10	22	1776	33242	over
199	GO:0002699	positive regulation of immune effector process	P	0.000217624	2.79149e-06	16	65	1770	33199	over
202	GO:0070887	cellular response to chemical stimulus	P	0.000246515	3.21997e-06	178	2302	1608	30962	over
203	GO:0044267	cellular protein metabolic process	P	0.000246515	3.22563e-06	249	6053	1537	27211	under
204	GO:0000902	cell morphogenesis	P	0.000249744	3.28398e-06	57	1873	1729	31391	under
206	GO:0007420	brain development	P	0.000259011	3.44141e-06	33	1271	1753	31993	under
207	GO:0033993	response to lipid	P	0.000259011	3.45593e-06	67	662	1719	32602	over
208	GO:0070482	response to oxygen levels	P	0.00026681	3.57718e-06	39	307	1747	32957	over
209	GO:0003008	system process	P	0.000276546	3.72554e-06	79	2381	1707	30883	under
210	GO:0002682	regulation of immune system process	P	0.000294296	3.98364e-06	86	924	1700	32340	over
215	GO:0036293	response to decreased oxygen levels	P	0.000344171	4.76967e-06	38	299	1748	32965	over
216	GO:0002449	lymphocyte mediated immunity	P	0.000350946	4.88619e-06	19	95	1767	33169	over
217	GO:0046931	pore complex assembly	P	0.000358309	5.0118e-06	8	13	1778	33251	over
218	GO:0031644	regulation of neurological system process	P	0.000398649	5.60175e-06	2	342	1784	32922	under
220	GO:0015793	glycerol transport	P	0.00044555	6.42483e-06	6	5	1780	33259	over
223	GO:0030574	collagen catabolic process	P	0.00044555	6.54171e-06	10	25	1776	33239	over
224	GO:0060369	positive regulation of Fc receptor mediated stimulatory signaling pathway	P	0.00044555	6.72029e-06	4	0	1782	33264	over
225	GO:0052331	hemolysis in other organism involved in symbiotic interaction	P	0.00044555	6.72029e-06	4	0	1782	33264	over
226	GO:0051801	cytolysis in other organism involved in symbiotic interaction	P	0.00044555	6.72029e-06	4	0	1782	33264	over
227	GO:0051715	cytolysis in other organism	P	0.00044555	6.72029e-06	4	0	1782	33264	over
228	GO:0070667	negative regulation of mast cell proliferation	P	0.00044555	6.72029e-06	4	0	1782	33264	over
229	GO:0070447	positive regulation of oligodendrocyte progenitor proliferation	P	0.00044555	6.72029e-06	4	0	1782	33264	over
230	GO:0044179	hemolysis in other organism	P	0.00044555	6.72029e-06	4	0	1782	33264	over
232	GO:0002774	Fc receptor mediated inhibitory signaling pathway	P	0.00044555	6.72029e-06	4	0	1782	33264	over
233	GO:0002767	immune response-inhibiting cell surface receptor signaling pathway	P	0.00044555	6.72029e-06	4	0	1782	33264	over
234	GO:0002765	immune response-inhibiting signal transduction	P	0.00044555	6.72029e-06	4	0	1782	33264	over
235	GO:0002460	adaptive immune response based on somatic recombination of immune receptors built from immunoglobulin superfamily domains	P	0.000447237	6.77457e-06	20	107	1766	33157	over
237	GO:0050778	positive regulation of immune response	P	0.00047291	7.22442e-06	42	350	1744	32914	over
238	GO:0001909	leukocyte mediated cytotoxicity	P	0.000478407	7.33924e-06	12	39	1774	33225	over
239	GO:0048667	cell morphogenesis involved in neuron differentiation	P	0.000506069	7.79622e-06	28	1114	1758	32150	under
240	GO:0019882	antigen processing and presentation	P	0.000523022	8.09109e-06	26	170	1760	33094	over
241	GO:0032496	response to lipopolysaccharide	P	0.000531612	8.26027e-06	24	149	1762	33115	over
242	GO:0051969	regulation of transmission of nerve impulse	P	0.000531612	8.29252e-06	2	336	1784	32928	under
243	GO:0002688	regulation of leukocyte chemotaxis	P	0.000532031	8.33335e-06	14	55	1772	33209	over
245	GO:0044243	multicellular organismal catabolic process	P	0.000547403	8.64469e-06	10	26	1776	33238	over
246	GO:0071622	regulation of granulocyte chemotaxis	P	0.000593298	9.40772e-06	11	33	1775	33231	over
248	GO:0048812	neuron projection morphogenesis	P	0.000641466	1.02542e-05	28	1112	1758	32152	under
249	GO:0007266	Rho protein signal transduction	P	0.000676837	1.08632e-05	5	443	1781	32821	under
250	GO:0035023	regulation of Rho protein signal transduction	P	0.000725139	1.16852e-05	4	403	1782	32861	under
253	GO:0007264	small GTPase mediated signal transduction	P	0.000755535	1.23212e-05	43	1475	1743	31789	under
254	GO:0002685	regulation of leukocyte migration	P	0.000809909	1.32601e-05	17	84	1769	33180	over
255	GO:0006879	cellular iron ion homeostasis	P	0.000837201	1.37609e-05	12	42	1774	33222	over
256	GO:1900542	regulation of purine nucleotide metabolic process	P	0.000873715	1.44174e-05	21	906	1765	32358	under
257	GO:0051883	killing of cells in other organism involved in symbiotic interaction	P	0.00101074	1.68088e-05	5	3	1781	33261	over
258	GO:0051818	disruption of cells of other organism involved in symbiotic interaction	P	0.00101074	1.68088e-05	5	3	1781	33261	over
260	GO:0001782	B cell homeostasis	P	0.00101801	1.70609e-05	7	11	1779	33253	over
262	GO:0022613	ribonucleoprotein complex biogenesis	P	0.00102055	1.7235e-05	3	357	1783	32907	under
264	GO:0002237	response to molecule of bacterial origin	P	0.00105009	1.78693e-05	24	157	1762	33107	over
265	GO:0060326	cell chemotaxis	P	0.00106072	1.81186e-05	26	179	1760	33085	over
266	GO:0048872	homeostasis of number of cells	P	0.00106255	1.82183e-05	34	270	1752	32994	over
267	GO:0016569	covalent chromatin modification	P	0.00113644	1.95585e-05	10	584	1776	32680	under
268	GO:0006325	chromatin organization	P	0.0011508	1.98797e-05	20	876	1766	32388	under
269	GO:0071391	cellular response to estrogen stimulus	P	0.00117552	2.03825e-05	12	44	1774	33220	over
270	GO:0002548	monocyte chemotaxis	P	0.00125498	2.18413e-05	6	7	1780	33257	over
274	GO:0006520	cellular amino acid metabolic process	P	0.00129154	2.28105e-05	56	552	1730	32712	over
276	GO:0007417	central nervous system development	P	0.00129251	2.29942e-05	50	1620	1736	31644	under
277	GO:0006140	regulation of nucleotide metabolic process	P	0.00129679	2.3154e-05	22	919	1764	32345	under
278	GO:0016070	RNA metabolic process	P	0.00130967	2.34684e-05	211	5133	1575	28131	under
279	GO:0061564	axon development	P	0.00132782	2.38792e-05	26	1026	1760	32238	under
280	GO:0002262	myeloid cell homeostasis	P	0.00133958	2.4177e-05	29	215	1757	33049	over
281	GO:0043627	response to estrogen stimulus	P	0.00135411	2.45442e-05	22	139	1764	33125	over
282	GO:0002526	acute inflammatory response	P	0.00135411	2.46275e-05	12	45	1774	33219	over
283	GO:0050804	regulation of synaptic transmission	P	0.00135411	2.47012e-05	2	313	1784	32951	under
287	GO:0016570	histone modification	P	0.00146676	2.71342e-05	10	582	1776	32682	under
291	GO:0019219	regulation of nucleobase-containing compound metabolic process	P	0.00155838	2.92309e-05	214	5177	1572	28087	under
292	GO:0001914	regulation of T cell mediated cytotoxicity	P	0.0016265	3.06136e-05	8	18	1778	33246	over
293	GO:0034144	negative regulation of toll-like receptor 4 signaling pathway	P	0.00166696	3.22346e-05	4	1	1782	33263	over
294	GO:0034136	negative regulation of toll-like receptor 2 signaling pathway	P	0.00166696	3.22346e-05	4	1	1782	33263	over
295	GO:2000670	positive regulation of dendritic cell apoptotic process	P	0.00166696	3.22346e-05	4	1	1782	33263	over
296	GO:2000668	regulation of dendritic cell apoptotic process	P	0.00166696	3.22346e-05	4	1	1782	33263	over
297	GO:0070668	positive regulation of mast cell proliferation	P	0.00166696	3.22346e-05	4	1	1782	33263	over
298	GO:0070666	regulation of mast cell proliferation	P	0.00166696	3.22346e-05	4	1	1782	33263	over
299	GO:0070662	mast cell proliferation	P	0.00166696	3.22346e-05	4	1	1782	33263	over
300	GO:0097048	dendritic cell apoptotic process	P	0.00166696	3.22346e-05	4	1	1782	33263	over
301	GO:0000375	RNA splicing, via transesterification reactions	P	0.00173417	3.3646e-05	2	301	1784	32963	under
302	GO:0032989	cellular component morphogenesis	P	0.00176583	3.44204e-05	69	2047	1717	31217	under
303	GO:0022617	extracellular matrix disassembly	P	0.00176583	3.45749e-05	11	39	1775	33225	over
304	GO:0006836	neurotransmitter transport	P	0.00176583	3.46018e-05	3	341	1783	32923	under
305	GO:2000108	positive regulation of leukocyte apoptotic process	P	0.00186011	3.65692e-05	6	8	1780	33256	over
306	GO:2000106	regulation of leukocyte apoptotic process	P	0.00189233	3.73245e-05	9	25	1777	33239	over
307	GO:0060252	positive regulation of glial cell proliferation	P	0.001913	3.79788e-05	7	13	1779	33251	over
309	GO:0007049	cell cycle	P	0.00193942	3.86284e-05	68	2023	1718	31241	under
313	GO:0009966	regulation of signal transduction	P	0.00211791	4.27875e-05	123	3238	1663	30026	under
314	GO:0001666	response to hypoxia	P	0.00211791	4.2866e-05	35	295	1751	32969	over
315	GO:0044699	single-organism process	P	0.00227855	4.62643e-05	995	20153	791	13111	under
316	GO:0045454	cell redox homeostasis	P	0.00232216	4.72994e-05	15	75	1771	33189	over
318	GO:0043200	response to amino acid stimulus	P	0.00256098	5.24939e-05	17	95	1769	33169	over
320	GO:0015840	urea transport	P	0.00263428	5.44623e-05	7	14	1779	33250	over
321	GO:0055072	iron ion homeostasis	P	0.00263428	5.45058e-05	13	58	1773	33206	over
323	GO:0007188	adenylate cyclase-modulating G-protein coupled receptor signaling pathway	P	0.0027923	5.83111e-05	0	197	1786	33067	under
325	GO:0048002	antigen processing and presentation of peptide antigen	P	0.00297413	6.23045e-05	22	149	1764	33115	over
326	GO:0021953	central nervous system neuron differentiation	P	0.00300059	6.30661e-05	4	360	1782	32904	under
327	GO:0007409	axonogenesis	P	0.00300059	6.32458e-05	26	992	1760	32272	under
331	GO:0051606	detection of stimulus	P	0.00322336	6.88058e-05	3	324	1783	32940	under
333	GO:0044364	disruption of cells of other organism	P	0.00322336	6.93955e-05	5	5	1781	33259	over
334	GO:0031640	killing of cells of other organism	P	0.00322336	6.93955e-05	5	5	1781	33259	over
335	GO:0000398	mRNA splicing, via spliceosome	P	0.00336682	7.31092e-05	2	290	1784	32974	under
336	GO:0000377	RNA splicing, via transesterification reactions with bulged adenosine as nucleophile	P	0.00336682	7.31092e-05	2	290	1784	32974	under
337	GO:0034219	carbohydrate transmembrane transport	P	0.00336682	7.33521e-05	8	21	1778	33243	over
338	GO:0019755	one-carbon compound transport	P	0.00336682	7.33521e-05	8	21	1778	33243	over
339	GO:0009410	response to xenobiotic stimulus	P	0.00337644	7.37793e-05	17	98	1769	33166	over
341	GO:0090022	regulation of neutrophil chemotaxis	P	0.00350745	7.70942e-05	9	28	1777	33236	over
342	GO:0033121	regulation of purine nucleotide catabolic process	P	0.00356152	7.89714e-05	18	776	1768	32488	under
343	GO:0030811	regulation of nucleotide catabolic process	P	0.00356152	7.89714e-05	18	776	1768	32488	under
344	GO:0009118	regulation of nucleoside metabolic process	P	0.00356152	7.89714e-05	18	776	1768	32488	under
345	GO:0006813	potassium ion transport	P	0.00363037	8.07321e-05	5	397	1781	32867	under
348	GO:0071466	cellular response to xenobiotic stimulus	P	0.00366445	8.21985e-05	16	89	1770	33175	over
349	GO:0045935	positive regulation of nucleobase-containing compound metabolic process	P	0.0038525	8.6665e-05	51	1585	1735	31679	under
350	GO:0009069	serine family amino acid metabolic process	P	0.00385785	8.70342e-05	10	36	1776	33228	over
351	GO:0015791	polyol transport	P	0.0039348	8.92774e-05	6	10	1780	33254	over
353	GO:0034135	regulation of toll-like receptor 2 signaling pathway	P	0.00406594	9.2777e-05	4	2	1782	33262	over
354	GO:0061074	regulation of neural retina development	P	0.00406594	9.2777e-05	4	2	1782	33262	over
355	GO:0050727	regulation of inflammatory response	P	0.00410144	9.38514e-05	19	121	1767	33143	over
359	GO:0001916	positive regulation of T cell mediated cytotoxicity	P	0.00453565	0.000104957	7	16	1779	33248	over
360	GO:0043087	regulation of GTPase activity	P	0.00453565	0.000105479	17	734	1769	32530	under
361	GO:0002456	T cell mediated immunity	P	0.00453565	0.000105542	10	37	1776	33227	over
362	GO:0033124	regulation of GTP catabolic process	P	0.00455067	0.000106184	17	738	1769	32526	under
363	GO:0048468	cell development	P	0.00460094	0.000107654	123	3180	1663	30084	under
364	GO:0002252	immune effector process	P	0.00502876	0.000118173	44	426	1742	32838	over
365	GO:0006508	proteolysis	P	0.00502876	0.000118312	120	1536	1666	31728	over
367	GO:0051171	regulation of nitrogen compound metabolic process	P	0.00503352	0.000119177	223	5264	1563	28000	under
368	GO:1901605	alpha-amino acid metabolic process	P	0.00503352	0.000119398	32	274	1754	32990	over
369	GO:0002260	lymphocyte homeostasis	P	0.00503586	0.000119778	9	30	1777	33234	over
371	GO:0001780	neutrophil homeostasis	P	0.00508255	0.000121871	5	6	1781	33258	over
372	GO:0035988	chondrocyte proliferation	P	0.00508255	0.000121871	5	6	1781	33258	over
373	GO:0001910	regulation of leukocyte mediated cytotoxicity	P	0.00511936	0.000123084	8	23	1778	33241	over
374	GO:0002687	positive regulation of leukocyte migration	P	0.00527935	0.000127271	10	38	1776	33226	over
378	GO:0007215	glutamate receptor signaling pathway	P	0.00532293	0.000131927	0	184	1786	33080	under
379	GO:0071918	urea transmembrane transport	P	0.00532293	0.000132025	6	11	1780	33253	over
381	GO:0002633	positive regulation of granuloma formation	P	0.00532293	0.000132095	3	0	1783	33264	over
382	GO:0002631	regulation of granuloma formation	P	0.00532293	0.000132095	3	0	1783	33264	over
383	GO:0002432	granuloma formation	P	0.00532293	0.000132095	3	0	1783	33264	over
386	GO:0045646	regulation of erythrocyte differentiation	P	0.0058255	0.000144943	11	47	1775	33217	over
388	GO:0034765	regulation of ion transmembrane transport	P	0.00600053	0.000150071	9	499	1777	32765	under
389	GO:0034762	regulation of transmembrane transport	P	0.00617469	0.000155489	9	505	1777	32759	under
390	GO:0018149	peptide cross-linking	P	0.00617469	0.000156815	8	24	1778	33240	over
393	GO:0060956	endocardial cell differentiation	P	0.00617469	0.000156815	8	24	1778	33240	over
394	GO:0002709	regulation of T cell mediated immunity	P	0.00617469	0.000156815	8	24	1778	33240	over
395	GO:0001655	urogenital system development	P	0.00619644	0.000157767	12	588	1774	32676	under
396	GO:0022402	cell cycle process	P	0.00624424	0.000159386	47	1467	1739	31797	under
397	GO:0048545	response to steroid hormone stimulus	P	0.00632028	0.000161735	41	394	1745	32870	over
398	GO:0031099	regeneration	P	0.0065125	0.000167073	30	251	1756	33013	over
399	GO:0001101	response to acid	P	0.00667407	0.000171649	17	106	1769	33158	over
401	GO:0046916	cellular transition metal ion homeostasis	P	0.00693974	0.000179376	14	76	1772	33188	over
402	GO:0042221	response to chemical stimulus	P	0.00710692	0.000184155	250	3676	1536	29588	over
404	GO:0016192	vesicle-mediated transport	P	0.00729842	0.000190058	51	1550	1735	31714	under
405	GO:0031341	regulation of cell killing	P	0.00757691	0.000197799	8	25	1778	33239	over
406	GO:0002553	histamine secretion by mast cell	P	0.00787855	0.000207705	4	3	1782	33261	over
407	GO:0002513	tolerance induction to self antigen	P	0.00787855	0.000207705	4	3	1782	33261	over
408	GO:0002441	histamine secretion involved in inflammatory response	P	0.00787855	0.000207705	4	3	1782	33261	over
409	GO:0002349	histamine production involved in inflammatory response	P	0.00787855	0.000207705	4	3	1782	33261	over
414	GO:0044249	cellular biosynthetic process	P	0.00846086	0.000225783	317	7107	1469	26157	under
415	GO:0050853	B cell receptor signaling pathway	P	0.0091807	0.000246176	7	19	1779	33245	over
417	GO:0003348	cardiac endothelial cell differentiation	P	0.00919087	0.000247175	8	26	1778	33238	over
418	GO:0051173	positive regulation of nitrogen compound metabolic process	P	0.00919087	0.000247633	54	1612	1732	31652	under
420	GO:1901606	alpha-amino acid catabolic process	P	0.00931896	0.000252833	15	89	1771	33175	over
421	GO:0044238	primary metabolic process	P	0.00931896	0.000252887	738	15216	1048	18048	under
422	GO:0006953	acute-phase response	P	0.00972772	0.000265053	6	13	1780	33251	over
423	GO:0002690	positive regulation of leukocyte chemotaxis	P	0.00972772	0.000265233	9	34	1777	33230	over
424	GO:0044708	single-organism behavior	P	0.00981575	0.000268266	13	599	1773	32665	under
425	GO:0007187	G-protein coupled receptor signaling pathway, coupled to cyclic nucleotide second messenger	P	0.00984189	0.000269615	1	215	1785	33049	under
426	GO:0043062	extracellular structure organization	P	0.00984512	0.000270972	39	376	1747	32888	over
427	GO:0030198	extracellular matrix organization	P	0.00984512	0.000270972	39	376	1747	32888	over
430	GO:0055113	epiboly involved in gastrulation with mouth forming second	P	0.0101543	0.000281446	13	70	1773	33194	over
432	GO:0034470	ncRNA processing	P	0.01033	0.000287648	2	252	1784	33012	under
433	GO:0002253	activation of immune response	P	0.0111136	0.000310185	34	314	1752	32950	over
434	GO:0030889	negative regulation of B cell proliferation	P	0.0111379	0.000311579	5	8	1781	33256	over
436	GO:0016055	Wnt receptor signaling pathway	P	0.0121597	0.000341732	14	620	1772	32644	under
441	GO:0015931	nucleobase-containing compound transport	P	0.0138652	0.000396445	1	209	1785	33055	under
442	GO:0009063	cellular amino acid catabolic process	P	0.0138652	0.000398102	16	104	1770	33160	over
443	GO:0048785	hatching gland development	P	0.0138652	0.0003986	4	4	1782	33260	over
444	GO:0070445	regulation of oligodendrocyte progenitor proliferation	P	0.0138652	0.0003986	4	4	1782	33260	over
445	GO:0050855	regulation of B cell receptor signaling pathway	P	0.0138652	0.0003986	4	4	1782	33260	over
447	GO:0001912	positive regulation of leukocyte mediated cytotoxicity	P	0.0140629	0.000405189	7	21	1779	33243	over
449	GO:1901659	glycosyl compound biosynthetic process	P	0.0147766	0.000428612	22	172	1764	33092	over
450	GO:0009163	nucleoside biosynthetic process	P	0.0147766	0.000428612	22	172	1764	33092	over
451	GO:0031328	positive regulation of cellular biosynthetic process	P	0.0155002	0.00045092	57	1647	1729	31617	under
453	GO:0060142	regulation of syncytium formation by plasma membrane fusion	P	0.0158422	0.000464362	5	9	1781	33255	over
454	GO:0019885	antigen processing and presentation of endogenous peptide antigen via MHC class I	P	0.0158422	0.000464362	5	9	1781	33255	over
455	GO:0019752	carboxylic acid metabolic process	P	0.0158422	0.000464626	80	975	1706	32289	over
456	GO:0007600	sensory perception	P	0.015974	0.00046952	13	586	1773	32678	under
457	GO:0006260	DNA replication	P	0.0163552	0.000481995	9	467	1777	32797	under
458	GO:0042592	homeostatic process	P	0.0163552	0.000482835	110	1443	1676	31821	over
459	GO:0002532	production of molecular mediator involved in inflammatory response	P	0.0163752	0.000485534	6	15	1780	33249	over
461	GO:0032318	regulation of Ras GTPase activity	P	0.0166785	0.000495602	10	500	1776	32764	under
462	GO:0034059	response to anoxia	P	0.016956	0.000508221	3	1	1783	33263	over
464	GO:0042866	pyruvate biosynthetic process	P	0.016956	0.000508221	3	1	1783	33263	over
467	GO:0002711	positive regulation of T cell mediated immunity	P	0.0169682	0.000510774	7	22	1779	33242	over
469	GO:0001505	regulation of neurotransmitter levels	P	0.017768	0.00053714	3	275	1783	32989	under
470	GO:0090504	epiboly	P	0.0186975	0.000568849	15	97	1771	33167	over
471	GO:0055076	transition metal ion homeostasis	P	0.0186975	0.000568849	15	97	1771	33167	over
472	GO:0000904	cell morphogenesis involved in differentiation	P	0.0186975	0.000568854	46	1383	1740	31881	under
475	GO:0072001	renal system development	P	0.0201418	0.000616691	12	544	1774	32720	under
477	GO:0051028	mRNA transport	P	0.0201679	0.000620089	0	150	1786	33114	under
478	GO:0021954	central nervous system neuron development	P	0.0201741	0.000621581	0	151	1786	33113	under
481	GO:0003157	endocardium development	P	0.0202333	0.000627317	9	39	1777	33225	over
482	GO:0006278	RNA-dependent DNA replication	P	0.0203612	0.000632595	0	153	1786	33111	under
483	GO:0030199	collagen fibril organization	P	0.0203713	0.000634222	12	67	1774	33197	over
484	GO:0031343	positive regulation of cell killing	P	0.0204227	0.000637139	7	23	1779	33241	over
487	GO:0051129	negative regulation of cellular component organization	P	0.020631	0.000647627	9	461	1777	32803	under
488	GO:0002483	antigen processing and presentation of endogenous peptide antigen	P	0.0211302	0.000667385	5	10	1781	33254	over
490	GO:0019883	antigen processing and presentation of endogenous antigen	P	0.0211302	0.000667385	5	10	1781	33254	over
491	GO:0007270	neuron-neuron synaptic transmission	P	0.021174	0.000670133	0	156	1786	33108	under
492	GO:0070588	calcium ion transmembrane transport	P	0.0211979	0.000672256	4	311	1782	32953	under
493	GO:0051254	positive regulation of RNA metabolic process	P	0.0213956	0.000679905	48	1428	1738	31836	under
494	GO:0006782	protoporphyrinogen IX biosynthetic process	P	0.0215351	0.000688501	4	5	1782	33259	over
495	GO:0001821	histamine secretion	P	0.0215351	0.000688501	4	5	1782	33259	over
496	GO:0051608	histamine transport	P	0.0215351	0.000688501	4	5	1782	33259	over
497	GO:0006754	ATP biosynthetic process	P	0.021708	0.000695427	11	58	1775	33206	over
499	GO:0001757	somite specification	P	0.0221379	0.000712055	12	68	1774	33196	over
501	GO:0050776	regulation of immune response	P	0.0237367	0.00076654	48	526	1738	32738	over
502	GO:0030218	erythrocyte differentiation	P	0.0238949	0.000773188	24	205	1762	33059	over
503	GO:0090066	regulation of anatomical structure size	P	0.0239712	0.000777204	13	564	1773	32700	under
504	GO:0042455	ribonucleoside biosynthetic process	P	0.0240377	0.000780907	21	169	1765	33095	over
506	GO:0006403	RNA localization	P	0.0251089	0.000818943	1	190	1785	33074	under
507	GO:0070228	regulation of lymphocyte apoptotic process	P	0.0253196	0.000827447	6	17	1780	33247	over
508	GO:0006082	organic acid metabolic process	P	0.0254998	0.00083498	85	1074	1701	32190	over
509	GO:0044712	single-organism catabolic process	P	0.0256768	0.000844088	26	230	1760	33034	over
510	GO:0044282	small molecule catabolic process	P	0.0256768	0.000844088	26	230	1760	33034	over
511	GO:0010975	regulation of neuron projection development	P	0.0265468	0.000874398	8	427	1778	32837	under
513	GO:0009206	purine ribonucleoside triphosphate biosynthetic process	P	0.0268653	0.000891814	12	70	1774	33194	over
514	GO:0009145	purine nucleoside triphosphate biosynthetic process	P	0.0268653	0.000891814	12	70	1774	33194	over
515	GO:0002703	regulation of leukocyte mediated immunity	P	0.0268653	0.000891814	12	70	1774	33194	over
517	GO:0006338	chromatin remodeling	P	0.0276129	0.000921973	0	142	1786	33122	under
519	GO:0001657	ureteric bud development	P	0.0276977	0.000926614	0	144	1786	33120	under
523	GO:0042100	B cell proliferation	P	0.0281035	0.000947411	8	33	1778	33231	over
524	GO:0050818	regulation of coagulation	P	0.0282802	0.00095519	13	81	1773	33183	over
527	GO:0071887	leukocyte apoptotic process	P	0.0292082	0.000992184	9	42	1777	33222	over
529	GO:0045198	establishment of epithelial cell apical/basal polarity	P	0.0309705	0.00105604	6	18	1780	33246	over
530	GO:0007283	spermatogenesis	P	0.0311363	0.00106571	3	262	1783	33002	under
531	GO:0048232	male gamete generation	P	0.0311363	0.00106571	3	262	1783	33002	under
535	GO:0033622	integrin activation	P	0.0318149	0.00110124	4	6	1782	33258	over
537	GO:0046501	protoporphyrinogen IX metabolic process	P	0.0318149	0.00110124	4	6	1782	33258	over
539	GO:0032535	regulation of cellular component size	P	0.0324433	0.00112717	7	388	1779	32876	under
540	GO:0071383	cellular response to steroid hormone stimulus	P	0.0327998	0.00114167	25	222	1761	33042	over
542	GO:0009201	ribonucleoside triphosphate biosynthetic process	P	0.0333546	0.00116528	13	83	1773	33181	over
544	GO:0000278	mitotic cell cycle	P	0.0339766	0.00119139	33	1049	1753	32215	under
545	GO:0010260	organ senescence	P	0.0344749	0.0012222	3	2	1783	33262	over
546	GO:0006545	glycine biosynthetic process	P	0.0344749	0.0012222	3	2	1783	33262	over
551	GO:0006402	mRNA catabolic process	P	0.0347388	0.00123389	2	227	1784	33037	under
552	GO:0042060	wound healing	P	0.0347388	0.00123603	63	756	1723	32508	over
555	GO:0043436	oxoacid metabolic process	P	0.0358798	0.00128357	83	1062	1703	32202	over
559	GO:0034101	erythrocyte homeostasis	P	0.0370984	0.00133673	24	209	1762	33055	over
561	GO:1901576	organic substance biosynthetic process	P	0.0386126	0.00139627	330	7197	1456	26067	under
563	GO:0002824	positive regulation of adaptive immune response based on somatic recombination of immune receptors built from immunoglobulin superfamily domains	P	0.0386857	0.00140888	7	27	1779	33237	over
564	GO:0002821	positive regulation of adaptive immune response	P	0.0386857	0.00140888	7	27	1779	33237	over
565	GO:0002708	positive regulation of lymphocyte mediated immunity	P	0.0386857	0.00140888	7	27	1779	33237	over
567	GO:0031345	negative regulation of cell projection organization	P	0.0388529	0.00141998	0	139	1786	33125	under
569	GO:0009581	detection of external stimulus	P	0.0402431	0.00147598	3	252	1783	33012	under
570	GO:0009582	detection of abiotic stimulus	P	0.0403039	0.00148081	3	253	1783	33011	under
574	GO:0044085	cellular component biogenesis	P	0.0407835	0.00150894	109	2713	1677	30551	under
575	GO:0030031	cell projection assembly	P	0.0412071	0.00152727	9	438	1777	32826	under
576	GO:0051641	cellular localization	P	0.0444256	0.00165574	124	3028	1662	30236	under
577	GO:0060368	regulation of Fc receptor mediated stimulatory signaling pathway	P	0.0444256	0.00166088	4	7	1782	33257	over
581	GO:0070208	protein heterotrimerization	P	0.0445975	0.00167549	5	13	1781	33251	over
583	GO:0015986	ATP synthesis coupled proton transport	P	0.0445975	0.00168455	7	28	1779	33236	over
584	GO:0015985	energy coupled proton transport, down electrochemical gradient	P	0.0445975	0.00168455	7	28	1779	33236	over
586	GO:0002705	positive regulation of leukocyte mediated immunity	P	0.0445975	0.00168455	7	28	1779	33236	over
587	GO:0007269	neurotransmitter secretion	P	0.044656	0.00168964	2	216	1784	33048	under
589	GO:0031960	response to corticosteroid stimulus	P	0.0448263	0.00170186	13	87	1773	33177	over
590	GO:0031344	regulation of cell projection organization	P	0.0452888	0.00172234	13	543	1773	32721	under
592	GO:0051236	establishment of RNA localization	P	0.0454319	0.00174065	1	178	1785	33086	under
593	GO:0050658	RNA transport	P	0.0454319	0.00174065	1	178	1785	33086	under
594	GO:0050657	nucleic acid transport	P	0.0454319	0.00174065	1	178	1785	33086	under
595	GO:0006479	protein methylation	P	0.0454319	0.00174536	2	219	1784	33045	under
596	GO:0008213	protein alkylation	P	0.0454319	0.00174536	2	219	1784	33045	under
597	GO:0016571	histone methylation	P	0.0457	0.00176027	1	179	1785	33085	under
598	GO:0045944	positive regulation of transcription from RNA polymerase II promoter	P	0.0457	0.00176154	27	894	1759	32370	under
601	GO:0050768	negative regulation of neurogenesis	P	0.0468146	0.00181658	1	181	1785	33083	under
602	GO:0048167	regulation of synaptic plasticity	P	0.0468146	0.00181658	1	181	1785	33083	under
604	GO:0030162	regulation of proteolysis	P	0.048419	0.00188507	23	202	1763	33062	over
605	GO:0000226	microtubule cytoskeleton organization	P	0.0494941	0.001932	10	455	1776	32809	under
606	GO:0006468	protein phosphorylation	P	0.0494941	0.00193331	93	2354	1693	30910	under
3	GO:0004866	endopeptidase inhibitor activity	F	5.97056e-23	1.15455e-26	56	141	1730	33123	over
4	GO:0030414	peptidase inhibitor activity	F	2.45422e-22	6.32775e-26	58	160	1728	33104	over
5	GO:0061135	endopeptidase regulator activity	F	2.48608e-22	8.01238e-26	56	148	1730	33116	over
6	GO:0061134	peptidase regulator activity	F	3.89936e-21	1.50807e-24	63	208	1723	33056	over
8	GO:0004857	enzyme inhibitor activity	F	1.13838e-16	5.87021e-20	69	316	1717	32948	over
17	GO:0005506	iron ion binding	F	1.32137e-12	1.44794e-15	57	280	1729	32984	over
18	GO:0016491	oxidoreductase activity	F	1.48062e-12	1.73243e-15	141	1230	1645	32034	over
30	GO:0003676	nucleic acid binding	F	1.40611e-10	2.71905e-13	201	5878	1585	27386	under
44	GO:0005344	oxygen transporter activity	F	4.3243e-09	1.25431e-11	18	31	1768	33233	over
48	GO:0004803	transposase activity	F	5.35694e-09	1.65743e-11	2	600	1784	32664	under
50	GO:0005201	extracellular matrix structural constituent	F	5.57088e-09	1.79544e-11	28	95	1758	33169	over
55	GO:0016864	intramolecular oxidoreductase activity, transposing S-S bonds	F	1.50565e-08	5.43486e-11	11	6	1775	33258	over
56	GO:0003756	protein disulfide isomerase activity	F	1.50565e-08	5.43486e-11	11	6	1775	33258	over
64	GO:0019825	oxygen binding	F	2.82936e-08	1.1672e-10	18	37	1768	33227	over
74	GO:0005178	integrin binding	F	9.87935e-08	4.71234e-10	23	74	1763	33190	over
78	GO:0004867	serine-type endopeptidase inhibitor activity	F	2.20397e-07	1.1081e-09	23	78	1763	33186	over
79	GO:0020037	heme binding	F	3.10973e-07	1.58353e-09	40	231	1746	33033	over
87	GO:0046906	tetrapyrrole binding	F	4.84812e-07	2.71875e-09	40	236	1746	33028	over
95	GO:0042379	chemokine receptor binding	F	1.8892e-06	1.15685e-08	16	40	1770	33224	over
100	GO:0030695	GTPase regulator activity	F	2.89266e-06	1.86455e-08	21	1107	1765	32157	under
112	GO:0060589	nucleoside-triphosphatase regulator activity	F	4.72296e-06	3.40964e-08	22	1123	1764	32141	under
120	GO:0070003	threonine-type peptidase activity	F	8.44792e-06	6.58887e-08	15	40	1771	33224	over
121	GO:0004298	threonine-type endopeptidase activity	F	8.44792e-06	6.58887e-08	15	40	1771	33224	over
123	GO:0008009	chemokine activity	F	8.95996e-06	7.10374e-08	14	34	1772	33230	over
142	GO:0060089	molecular transducer activity	F	2.61936e-05	2.41439e-07	86	2669	1700	30595	under
143	GO:0004871	signal transducer activity	F	2.61936e-05	2.41439e-07	86	2669	1700	30595	under
146	GO:0005083	small GTPase regulator activity	F	3.20428e-05	3.0155e-07	11	734	1775	32530	under
168	GO:0004888	transmembrane signaling receptor activity	F	8.07992e-05	8.74969e-07	50	1751	1736	31513	under
170	GO:0022838	substrate-specific channel activity	F	9.01032e-05	9.87336e-07	22	1025	1764	32239	under
172	GO:0038023	signaling receptor activity	F	0.000104172	1.15493e-06	61	2005	1725	31259	under
174	GO:0015105	arsenite transmembrane transporter activity	F	0.000113646	1.27654e-06	6	3	1780	33261	over
175	GO:0005216	ion channel activity	F	0.000113646	1.28194e-06	22	1015	1764	32249	under
178	GO:0005261	cation channel activity	F	0.000118794	1.36298e-06	11	688	1775	32576	under
187	GO:0015035	protein disulfide oxidoreductase activity	F	0.000153949	1.85565e-06	13	40	1773	33224	over
198	GO:0016667	oxidoreductase activity, acting on a sulfur group of donors	F	0.000217624	2.79149e-06	16	65	1770	33199	over
205	GO:0008233	peptidase activity	F	0.000257296	3.39987e-06	101	1133	1685	32131	over
211	GO:0005085	guanyl-nucleotide exchange factor activity	F	0.000309626	4.21111e-06	7	534	1779	32730	under
214	GO:0015036	disulfide oxidoreductase activity	F	0.000323581	4.46348e-06	13	44	1773	33220	over
221	GO:0015168	glycerol transmembrane transporter activity	F	0.00044555	6.42483e-06	6	5	1780	33259	over
222	GO:0015166	polyol transmembrane transporter activity	F	0.00044555	6.42483e-06	6	5	1780	33259	over
236	GO:0022839	ion gated channel activity	F	0.000469852	7.14742e-06	18	852	1768	32412	under
244	GO:0003677	DNA binding	F	0.000547403	8.61728e-06	133	3540	1653	29724	under
247	GO:0004175	endopeptidase activity	F	0.000598188	9.52381e-06	61	600	1725	32664	over
251	GO:0022836	gated channel activity	F	0.000730897	1.18251e-05	19	858	1767	32406	under
252	GO:0042287	MHC protein binding	F	0.000755535	1.22929e-05	6	6	1780	33258	over
261	GO:0016860	intramolecular oxidoreductase activity	F	0.00102055	1.7173e-05	13	51	1773	33213	over
263	GO:0004872	receptor activity	F	0.00104195	1.76636e-05	82	2374	1704	30890	under
271	GO:0042887	amide transmembrane transporter activity	F	0.00126999	2.21843e-05	8	17	1778	33247	over
272	GO:0030170	pyridoxal phosphate binding	F	0.00127877	2.24201e-05	17	88	1769	33176	over
273	GO:0004930	G-protein coupled receptor activity	F	0.00128152	2.2551e-05	27	1056	1759	32208	under
275	GO:0003682	chromatin binding	F	0.00129251	2.29719e-05	8	521	1778	32743	under
285	GO:0001871	pattern binding	F	0.00140076	2.5823e-05	7	12	1779	33252	over
286	GO:0030247	polysaccharide binding	F	0.00140076	2.5823e-05	7	12	1779	33252	over
288	GO:0070011	peptidase activity, acting on L-amino acid peptides	F	0.00147794	2.74364e-05	89	1018	1697	32246	over
289	GO:0003777	microtubule motor activity	F	0.0014897	2.77506e-05	0	215	1786	33049	under
290	GO:0016853	isomerase activity	F	0.00155064	2.89859e-05	28	205	1758	33059	over
310	GO:0016722	oxidoreductase activity, oxidizing metal ions	F	0.00208002	4.15628e-05	8	19	1778	33245	over
312	GO:1901363	heterocyclic compound binding	F	0.00209321	4.20963e-05	478	10424	1308	22840	under
322	GO:0030246	carbohydrate binding	F	0.0027923	5.80762e-05	31	251	1755	33013	over
329	GO:0004497	monooxygenase activity	F	0.0030352	6.43664e-05	25	177	1761	33087	over
330	GO:0097159	organic cyclic compound binding	F	0.0032127	6.83377e-05	484	10492	1302	22772	under
332	GO:0016779	nucleotidyltransferase activity	F	0.00322336	6.9223e-05	3	325	1783	32939	under
340	GO:0010181	FMN binding	F	0.00348459	7.63672e-05	7	15	1779	33249	over
346	GO:0022803	passive transmembrane transporter activity	F	0.00364299	8.14823e-05	29	1061	1757	32203	under
347	GO:0015267	channel activity	F	0.00364299	8.14823e-05	29	1061	1757	32203	under
352	GO:0008553	hydrogen-exporting ATPase activity, phosphorylative mechanism	F	0.0039348	8.92774e-05	6	10	1780	33254	over
370	GO:0048037	cofactor binding	F	0.00508171	0.000121196	44	427	1742	32837	over
375	GO:0034061	DNA polymerase activity	F	0.00531628	0.000128504	0	182	1786	33082	under
376	GO:0003723	RNA binding	F	0.00532293	0.00013089	43	1385	1743	31879	under
377	GO:0005126	cytokine receptor binding	F	0.00532293	0.000131369	24	178	1762	33086	over
380	GO:0015204	urea transmembrane transporter activity	F	0.00532293	0.000132025	6	11	1780	33253	over
385	GO:0042289	MHC class II protein binding	F	0.00532293	0.000132095	3	0	1783	33264	over
391	GO:0005528	FK506 binding	F	0.00617469	0.000156815	8	24	1778	33240	over
392	GO:0005527	macrolide binding	F	0.00617469	0.000156815	8	24	1778	33240	over
403	GO:0005089	Rho guanyl-nucleotide exchange factor activity	F	0.00712151	0.000184992	1	221	1785	33043	under
410	GO:0005125	cytokine activity	F	0.00811762	0.00021453	18	119	1768	33145	over
413	GO:0016705	oxidoreductase activity, acting on paired donors, with incorporation or reduction of molecular oxygen	F	0.00834545	0.000222165	33	297	1753	32967	over
419	GO:0016772	transferase activity, transferring phosphorus-containing groups	F	0.00928551	0.000250782	101	2655	1685	30609	under
428	GO:0003735	structural constituent of ribosome	F	0.00985491	0.000271877	3	291	1783	32973	under
429	GO:0046873	metal ion transmembrane transporter activity	F	0.0101284	0.000280074	25	908	1761	32356	under
431	GO:0008017	microtubule binding	F	0.01033	0.000287625	2	253	1784	33011	under
435	GO:0022843	voltage-gated cation channel activity	F	0.0115922	0.000325034	6	394	1780	32870	under
437	GO:0016724	oxidoreductase activity, oxidizing metal ions, oxygen as acceptor	F	0.0128352	0.000362371	6	14	1780	33250	over
438	GO:0004322	ferroxidase activity	F	0.0128352	0.000362371	6	14	1780	33250	over
439	GO:0005262	calcium channel activity	F	0.0138652	0.000395208	3	288	1783	32976	under
440	GO:0005088	Ras guanyl-nucleotide exchange factor activity	F	0.0138652	0.000395208	3	288	1783	32976	under
452	GO:0016701	oxidoreductase activity, acting on single donors with incorporation of molecular oxygen	F	0.0155002	0.000451597	9	37	1777	33227	over
463	GO:0032090	Pyrin domain binding	F	0.016956	0.000508221	3	1	1783	33263	over
465	GO:0008453	alanine-glyoxylate transaminase activity	F	0.016956	0.000508221	3	1	1783	33263	over
466	GO:0008199	ferric iron binding	F	0.0169682	0.000510774	7	22	1779	33242	over
468	GO:0005539	glycosaminoglycan binding	F	0.0170626	0.000514717	21	162	1765	33102	over
474	GO:0016765	transferase activity, transferring alkyl or aryl (other than methyl) groups	F	0.020043	0.000612374	11	57	1775	33207	over
480	GO:0015144	carbohydrate transmembrane transporter activity	F	0.0202333	0.000627317	9	39	1777	33225	over
485	GO:0004674	protein serine/threonine kinase activity	F	0.0204891	0.000640533	33	1074	1753	32190	under
489	GO:0005161	platelet-derived growth factor receptor binding	F	0.0211302	0.000667385	5	10	1781	33254	over
500	GO:1901476	carbohydrate transporter activity	F	0.0227781	0.000734115	9	40	1777	33224	over
505	GO:0015078	hydrogen ion transmembrane transporter activity	F	0.0244045	0.000794398	19	142	1767	33122	over
512	GO:0005520	insulin-like growth factor binding	F	0.0268653	0.00088974	11	60	1775	33204	over
520	GO:0016813	hydrolase activity, acting on carbon-nitrogen (but not peptide) bonds, in linear amidines	F	0.0276977	0.000930161	5	11	1781	33253	over
521	GO:0004364	glutathione transferase activity	F	0.0276977	0.000930161	5	11	1781	33253	over
522	GO:0003964	RNA-directed DNA polymerase activity	F	0.0281035	0.00094709	0	146	1786	33118	under
525	GO:0042605	peptide antigen binding	F	0.0284732	0.000963545	7	25	1779	33239	over
534	GO:0016740	transferase activity	F	0.0318149	0.00109952	186	4332	1600	28932	under
536	GO:0004450	isocitrate dehydrogenase (NADP+) activity	F	0.0318149	0.00110124	4	6	1782	33258	over
538	GO:0050840	extracellular matrix binding	F	0.0322584	0.00111867	8	34	1778	33230	over
548	GO:0016749	N-succinyltransferase activity	F	0.0344749	0.0012222	3	2	1783	33262	over
549	GO:0048020	CCR chemokine receptor binding	F	0.0344749	0.0012222	3	2	1783	33262	over
550	GO:0003870	5-aminolevulinate synthase activity	F	0.0344749	0.0012222	3	2	1783	33262	over
553	GO:0003712	transcription cofactor activity	F	0.0348238	0.0012413	14	574	1772	32690	under
554	GO:0004448	isocitrate dehydrogenase activity	F	0.0353607	0.00126272	5	12	1781	33252	over
556	GO:0005372	water transmembrane transporter activity	F	0.0370242	0.00133011	6	19	1780	33245	over
557	GO:0015665	alcohol transmembrane transporter activity	F	0.0370242	0.00133011	6	19	1780	33245	over
558	GO:0004672	protein kinase activity	F	0.0370242	0.00133167	60	1664	1726	31600	under
562	GO:0005509	calcium ion binding	F	0.038675	0.00140101	104	1391	1682	31873	over
568	GO:0000989	transcription factor binding transcription factor activity	F	0.0392652	0.00143758	16	628	1770	32636	under
571	GO:0072509	divalent inorganic cation transmembrane transporter activity	F	0.0404158	0.00148752	7	375	1779	32889	under
572	GO:0022834	ligand-gated channel activity	F	0.0406979	0.00150315	8	404	1778	32860	under
573	GO:0015276	ligand-gated ion channel activity	F	0.0406979	0.00150315	8	404	1778	32860	under
578	GO:0048551	metalloenzyme inhibitor activity	F	0.0444256	0.00166088	4	7	1782	33257	over
579	GO:0008191	metalloendopeptidase inhibitor activity	F	0.0444256	0.00166088	4	7	1782	33257	over
585	GO:0003823	antigen binding	F	0.0445975	0.00168455	7	28	1779	33236	over
588	GO:0005267	potassium channel activity	F	0.0447737	0.00169698	4	280	1782	32984	under
591	GO:0016769	transferase activity, transferring nitrogenous groups	F	0.0453597	0.00172796	9	46	1777	33218	over
599	GO:0016702	oxidoreductase activity, acting on single donors with incorporation of molecular oxygen, incorporation of two atoms of oxygen	F	0.0462197	0.00178456	8	37	1778	33227	over
1	GO:0005576	extracellular region	C	4.5822e-42	2.95359e-46	269	1826	1517	31438	over
2	GO:0044421	extracellular region part	C	1.64656e-27	2.12267e-31	163	1019	1623	32245	over
7	GO:0005615	extracellular space	C	6.06539e-19	2.73674e-22	95	517	1691	32747	over
13	GO:0005788	endoplasmic reticulum lumen	C	6.29179e-14	5.27223e-17	31	66	1755	33198	over
15	GO:0031012	extracellular matrix	C	2.14887e-13	2.10694e-16	95	650	1691	32614	over
28	GO:0005833	hemoglobin complex	C	6.07298e-11	1.10322e-13	18	21	1768	33243	over
29	GO:0044428	nuclear part	C	6.07298e-11	1.13521e-13	85	3198	1701	30066	under
32	GO:0005623	cell	C	4.7024e-10	9.69942e-13	896	19554	890	13710	under
34	GO:0044464	cell part	C	5.32506e-10	1.16702e-12	896	19544	890	13720	under
37	GO:0005634	nucleus	C	1.7975e-09	4.28694e-12	276	7379	1510	25885	under
42	GO:0005578	proteinaceous extracellular matrix	C	3.89516e-09	1.05451e-11	73	533	1713	32731	over
43	GO:0005581	collagen	C	4.29464e-09	1.19034e-11	35	148	1751	33116	over
52	GO:0042995	cell projection	C	6.98668e-09	2.3418e-11	41	1873	1745	31391	under
58	GO:0031981	nuclear lumen	C	1.80828e-08	6.76037e-11	72	2652	1714	30612	under
60	GO:0043232	intracellular non-membrane-bounded organelle	C	2.1691e-08	8.52876e-11	176	5066	1610	28198	under
61	GO:0043228	non-membrane-bounded organelle	C	2.1691e-08	8.52876e-11	176	5066	1610	28198	under
63	GO:0043005	neuron projection	C	2.75085e-08	1.11708e-10	14	1032	1772	32232	under
65	GO:0015630	microtubule cytoskeleton	C	3.24844e-08	1.36102e-10	24	1336	1762	31928	under
66	GO:0043229	intracellular organelle	C	3.90855e-08	1.66278e-10	616	13999	1170	19265	under
71	GO:0043226	organelle	C	7.07284e-08	3.23689e-10	621	14054	1165	19210	under
77	GO:0097458	neuron part	C	2.11212e-07	1.0483e-09	23	1247	1763	32017	under
81	GO:0044420	extracellular matrix part	C	3.47848e-07	1.81614e-09	47	305	1739	32959	over
88	GO:0044451	nucleoplasm part	C	5.71199e-07	3.24001e-09	13	911	1773	32353	under
93	GO:0045202	synapse	C	1.45351e-06	8.7132e-09	17	1008	1769	32256	under
96	GO:0030529	ribonucleoprotein complex	C	2.13337e-06	1.32012e-08	19	1061	1767	32203	under
99	GO:0043231	intracellular membrane-bounded organelle	C	2.79286e-06	1.78222e-08	529	12011	1257	21253	under
101	GO:0030425	dendrite	C	2.96399e-06	1.92963e-08	3	506	1783	32758	under
102	GO:0044463	cell projection part	C	3.27907e-06	2.15589e-08	13	862	1773	32402	under
103	GO:0044446	intracellular organelle part	C	3.66179e-06	2.43112e-08	311	7639	1475	25625	under
109	GO:0005654	nucleoplasm	C	4.60936e-06	3.27132e-08	35	1485	1751	31779	under
111	GO:0044422	organelle part	C	4.60936e-06	3.29792e-08	322	7838	1464	25426	under
119	GO:0005839	proteasome core complex	C	8.44792e-06	6.58887e-08	15	40	1771	33224	over
122	GO:0043227	membrane-bounded organelle	C	8.65635e-06	6.80724e-08	537	12074	1249	21190	under
126	GO:0000502	proteasome complex	C	1.12545e-05	9.14058e-08	27	139	1759	33125	over
147	GO:0031224	intrinsic to membrane	C	3.29013e-05	3.1175e-07	284	6925	1502	26339	under
150	GO:0005622	intracellular	C	4.36506e-05	4.22044e-07	811	17153	975	16111	under
153	GO:0016021	integral to membrane	C	4.38961e-05	4.32906e-07	280	6815	1506	26449	under
158	GO:0005886	plasma membrane	C	4.68865e-05	4.77508e-07	182	4760	1604	28504	under
162	GO:0071944	cell periphery	C	6.74145e-05	7.03955e-07	191	4932	1595	28332	under
165	GO:0044456	synapse part	C	7.07117e-05	7.52058e-07	11	708	1775	32556	under
166	GO:0044425	membrane part	C	7.37596e-05	7.89229e-07	354	8285	1432	24979	under
185	GO:0044424	intracellular part	C	0.000140896	1.68014e-06	782	16497	1004	16767	under
196	GO:0005730	nucleolus	C	0.000201625	2.54728e-06	34	1313	1752	31951	under
200	GO:0097060	synaptic membrane	C	0.000224581	2.8952e-06	3	393	1783	32871	under
201	GO:0005579	membrane attack complex	C	0.000235627	3.05279e-06	6	4	1780	33260	over
212	GO:0005875	microtubule associated complex	C	0.000315777	4.32721e-06	1	299	1785	32965	under
213	GO:0016020	membrane	C	0.000315777	4.33547e-06	546	11937	1240	21327	under
219	GO:0005840	ribosome	C	0.00044555	6.32064e-06	3	384	1783	32880	under
231	GO:0034666	alpha2-beta1 integrin complex	C	0.00044555	6.72029e-06	4	0	1782	33264	over
259	GO:0045211	postsynaptic membrane	C	0.00101681	1.69753e-05	2	320	1784	32944	under
284	GO:0005874	microtubule	C	0.00135504	2.48055e-05	9	547	1777	32717	under
308	GO:0034358	plasma lipoprotein particle	C	0.001913	3.79788e-05	7	13	1779	33251	over
311	GO:0005681	spliceosomal complex	C	0.00208166	4.17299e-05	1	254	1785	33010	under
317	GO:0005815	microtubule organizing center	C	0.00245745	5.02135e-05	11	593	1775	32671	under
319	GO:0032994	protein-lipid complex	C	0.00263428	5.44623e-05	7	14	1779	33250	over
324	GO:0005583	fibrillar collagen	C	0.0027923	5.83154e-05	6	9	1780	33255	over
328	GO:0032991	macromolecular complex	C	0.0030223	6.38981e-05	282	6513	1504	26751	under
356	GO:0034703	cation channel complex	C	0.0042244	9.69373e-05	3	315	1783	32949	under
357	GO:0005819	spindle	C	0.00424858	9.77662e-05	3	317	1783	32947	under
358	GO:0034702	ion channel complex	C	0.00447332	0.000103226	7	456	1779	32808	under
366	GO:0031226	intrinsic to plasma membrane	C	0.00503099	0.000118689	35	1189	1751	32075	under
384	GO:0033257	Bcl3/NF-kappaB2 complex	C	0.00532293	0.000132095	3	0	1783	33264	over
387	GO:0030054	cell junction	C	0.00593533	0.000148058	35	1184	1751	32080	under
400	GO:0005887	integral to plasma membrane	C	0.0068676	0.000177068	33	1125	1753	32139	under
411	GO:0065010	extracellular membrane-bounded organelle	C	0.00829111	0.000220184	16	98	1770	33166	over
412	GO:0043230	extracellular organelle	C	0.00829111	0.000220184	16	98	1770	33166	over
416	GO:0019773	proteasome core complex, alpha-subunit complex	C	0.0091807	0.000246176	7	19	1779	33245	over
446	GO:0008537	proteasome activator complex	C	0.0138652	0.0003986	4	4	1782	33260	over
448	GO:0019012	virion	C	0.0144604	0.000417575	0	158	1786	33106	under
460	GO:0042611	MHC protein complex	C	0.0163752	0.000485534	6	15	1780	33249	over
473	GO:0000228	nuclear chromosome	C	0.0193956	0.000591344	6	376	1780	32888	under
476	GO:0044423	virion part	C	0.0201679	0.000620089	0	150	1786	33114	under
479	GO:0070062	extracellular vesicular exosome	C	0.0202333	0.000625529	15	98	1771	33166	over
486	GO:0030424	axon	C	0.0205029	0.000642285	9	459	1777	32805	under
498	GO:0005856	cytoskeleton	C	0.0217907	0.000699481	111	2808	1675	30456	under
516	GO:0070013	intracellular organelle lumen	C	0.0271714	0.000903729	118	2939	1668	30325	under
518	GO:0071013	catalytic step 2 spliceosome	C	0.0276129	0.000921973	0	142	1786	33122	under
526	GO:0000139	Golgi membrane	C	0.0286939	0.000972863	14	587	1772	32677	under
528	GO:0005882	intermediate filament	C	0.0309004	0.00105166	16	115	1770	33149	over
532	GO:0046930	pore complex	C	0.0315051	0.00108036	14	93	1772	33171	over
533	GO:0005929	cilium	C	0.0317665	0.00109137	6	360	1780	32904	under
541	GO:0022624	proteasome accessory complex	C	0.0328725	0.00114632	9	43	1777	33221	over
543	GO:0044459	plasma membrane part	C	0.0339633	0.00118874	85	2217	1701	31047	under
547	GO:0033256	I-kappaB/NF-kappaB complex	C	0.0344749	0.0012222	3	2	1783	33262	over
560	GO:0005871	kinesin complex	C	0.0383264	0.00138345	0	137	1786	33127	under
566	GO:0044430	cytoskeletal part	C	0.0388101	0.00141592	79	2073	1707	31191	under
580	GO:0030061	mitochondrial crista	C	0.0444256	0.00166088	4	7	1782	33257	over
582	GO:0042612	MHC class I protein complex	C	0.0445975	0.00167549	5	13	1781	33251	over
600	GO:0000793	condensed chromosome	C	0.0468146	0.00181658	1	181	1785	33083	under
603	GO:0044454	nuclear chromosome part	C	0.047897	0.00186167	5	312	1781	32952	under
607	GO:0005813	centrosome	C	0.0498276	0.00194955	10	457	1776	32807	under
